# Supplementary material for: Analysis of genetically independent phenotypes identifies shared genetic factors associated with chronic musculoskeletal pain conditions
Source: Commun Biol. 2020 Jun 25;3:329. doi: 10.1038/s42003-020-1051-9 (PMC7316754; doi:10.1038/s42003-020-1051-9)
Supplement: Supplementary file 2 — Supplementary Data 1 [file 42003_2020_1051_MOESM2_ESM.xlsx]

## Sheet: Heritability
Supplementary Table 1a. Estimates of SNP-based heritability of chronic pain phenotypes.
			SNP-based heritability (h2) on the observed scale				SNP-based heritability (h2) on the liability scale
			LD Score regression estimates		REML estimates		LD Score regression estimates		REML estimates
Trait name	Trait abbreviation*	Ancestry	h2	SE	h2	SE	h2	SE	h2	SE
Chronic back pain (lasting more than 3 months), discovery	Chronic_back_pain_discovery_265K	European	0.042163	0.00271644	0.072775	0.002636	0.0905191	0.00583189	0.15624	0.00565919
Chronic neck/shoulder pain (lasting more than 3 months), discovery	Chronic_neck_pain_discovery_265K	European	0.0317305	0.00232279	0.058585	0.002576	0.0712546	0.0052161	0.13156	0.00578472
Chronic knee pain (lasting more than 3 months), discovery	Chronic_knee_pain_discovery_265K	European	0.043263	0.00252373	0.06948	0.002602	0.0941354	0.00549135	0.151181	0.00566166
Chronic hip pain (lasting more than 3 months), discovery	Chronic_hip_pain_discovery_265K	European	0.0235035	0.00216553	0.047745	0.002522	0.0722803	0.00665966	0.14683	0.00775591
Genetically independent phenotype 1 for 4 pains, discovery	GIP1_chronic_pain_discovery_265K	European	0.0662623	0.00313914	0.114066	0.002779	0.154236	0.007	0.277275	0.0078
Genetically independent phenotype 2 for 4 pains, discovery	GIP2_chronic_pain_discovery_265K	European	0.0245016	0.00237145	0.032393	0.002431	0.0541201	0.007	0.0894283	0.0078
Genetically independent phenotype 3 for 4 pains, discovery	GIP3_chronic_pain_discovery_265K	European	0.00848176	0.00186693	0.022172	0.00237	0.0232235	0.007	0.0439242	0.0078
Genetically independent phenotype 4 for 4 pains, discovery	GIP4_chronic_pain_discovery_265K	European	0.00414032	0.00180378	0.012033	0.00227	0.0104631	0.007	0.0193669	0.0078
* Trait abbreviation used in the GWAS-MAP database, see Supplementary Table 1b

## Sheet: Traits in GWAS-MAP
Supplementary Table 1b. Description of traits included in the GWAS-MAP database.
Description of dataset/source see in Supplementary Methods ("GWAS-MAP database" section).
Dataset/source	Trait name	Trait abbreviation	Ancestry	Study year	PubMed ID	DOI	Cases (N)	Controls (N)	Total sample size	Number of unified SNPs
Chronic pain	Chronic back pain (lasting more than 3 months), discovery	Chronic_back_pain_discovery_265K	European	2018	N/A	N/A	47507	217493	265000	15965466
Chronic pain	Chronic neck/shoulder pain (lasting more than 3 months), discovery	Chronic_neck_pain_discovery_265K	European	2018	N/A	N/A	43287	221713	265000	15965466
Chronic pain	Chronic knee pain (lasting more than 3 months), discovery	Chronic_knee_pain_discovery_265K	European	2018	N/A	N/A	46292	218708	265000	15965466
Chronic pain	Chronic hip pain (lasting more than 3 months), discovery	Chronic_hip_pain_discovery_265K	European	2018	N/A	N/A	24300	240700	265000	15965466
Chronic pain	Genetically independent phenotype 1 for 4 pains, discovery	GIP1_chronic_pain_discovery_265K	European	2018	N/A	N/A	N/A	N/A	265000	15965466
Chronic pain	Genetically independent phenotype 2 for 4 pains, discovery	GIP2_chronic_pain_discovery_265K	European	2018	N/A	N/A	N/A	N/A	265000	15965466
Chronic pain	Genetically independent phenotype 3 for 4 pains, discovery	GIP3_chronic_pain_discovery_265K	European	2018	N/A	N/A	N/A	N/A	265000	15965466
Chronic pain	Genetically independent phenotype 4 for 4 pains, discovery	GIP4_chronic_pain_discovery_265K	European	2018	N/A	N/A	N/A	N/A	265000	15965466
Chronic pain	Chronic back pain (lasting more than 3 months), EUR only meta-analysis	Chronic_back_pain_MA_eur_439K	European	2018	N/A	N/A	78935	360896	439831	15965466
Chronic pain	Chronic neck/shoulder pain (lasting more than 3 months), EUR only meta-analysis	Chronic_neck_pain_MA_eur_439K	European	2018	N/A	N/A	71769	368062	439831	15965466
Chronic pain	Chronic knee pain (lasting more than 3 months), EUR only meta-analysis	Chronic_knee_pain_MA_eur_439K	European	2018	N/A	N/A	76465	363366	439831	15965466
Chronic pain	Chronic hip pain (lasting more than 3 months), EUR only meta-analysis	Chronic_hip_pain_MA_eur_439K	European	2018	N/A	N/A	40322	399509	439831	15965466
Chronic pain	Genetically independent phenotype 1 for 4 pains, EUR only meta-analysis	GIP1_chronic_pain_MA_eur_439K	European	2018	N/A	N/A	N/A	N/A	439831	15965466
Chronic pain	Genetically independent phenotype 2 for 4 pains, EUR only meta-analysis	GIP2_chronic_pain_MA_eur_439K	European	2018	N/A	N/A	N/A	N/A	439831	15965466
Chronic pain	Genetically independent phenotype 3 for 4 pains, EUR only meta-analysis	GIP3_chronic_pain_MA_eur_439K	European	2018	N/A	N/A	N/A	N/A	439831	15965466
Chronic pain	Genetically independent phenotype 4 for 4 pains, EUR only meta-analysis	GIP4_chronic_pain_MA_eur_439K	European	2018	N/A	N/A	N/A	N/A	439831	15965466
Chronic pain	Chronic stomach/abdominal pain (lasting more than 3 months), EUR only meta-analysis	Chronic_stomach_pain_MA_eur_439K	European	2018	N/A	N/A	21204	418627	439831	15965466
Chronic pain	Chronic headache (lasting more than 3 months), EUR only meta-analysis	Chronic_head_pain_MA_eur_439K	European	2018	N/A	N/A	40522	399309	439831	15965466
Michigan PheWeb	Osteoarthritis	Osteoarthritis	European	2018	30104761	10.1038/s41588-018-0184-y	28439	380522	408961	10880501
The Neale Lab	Alcohol drinker status: Previous	Alcohol_status:Previous	European	2017	N/A	N/A	11518	325447	336965	10355842
The Neale Lab	Alcohol drinker status: Never	Alcohol_status:Never	European	2017	N/A	N/A	10432	326533	336965	10355842
The Neale Lab	Blood clot, DVT, bronchitis, emphysema, asthma, rhinitis, eczema, allergy diagnosed by doctor: Blood clot in the leg (DVT)	Blood_clot_leg_(DVT)	European	2017	N/A	N/A	6905	329877	336782	10355842
The Neale Lab	Blood clot, DVT, bronchitis, emphysema, asthma, rhinitis, eczema, allergy diagnosed by doctor: None of the above	None_of_BC_DVT_bronchitis_emphysema_asthma_rhinitis_eczema_allergy	European	2017	N/A	N/A	228530	108252	336782	10355842
The Neale Lab	Diagnoses - main ICD10: K57 Diverticular disease of intestine	ICD10_K57	European	2017	N/A	N/A	6865	330334	337199	10355842
The Neale Lab	Blood clot, DVT, bronchitis, emphysema, asthma, rhinitis, eczema, allergy diagnosed by doctor: Blood clot in the lung	Blood_clot_lung	European	2017	N/A	N/A	2788	333994	336782	10355842
The Neale Lab	Blood clot, DVT, bronchitis, emphysema, asthma, rhinitis, eczema, allergy diagnosed by doctor: Emphysema/chronic bronchitis	Emphysema/chronic_bronchitis	European	2017	N/A	N/A	5599	331183	336782	10355842
The Neale Lab	Blood clot, DVT, bronchitis, emphysema, asthma, rhinitis, eczema, allergy diagnosed by doctor: Hayfever, allergic rhinitis or eczema	Hayfever/allergic_rhinitis/Eczema	European	2017	N/A	N/A	77891	258891	336782	10355842
The Neale Lab	Blood clot, DVT, bronchitis, emphysema, asthma, rhinitis, eczema, allergy diagnosed by doctor: Asthma	Asthma	European	2017	N/A	N/A	38791	297991	336782	10355842
The Neale Lab	Diagnoses - main ICD10: M25 Other joint disorders, not elsewhere classified	ICD10_M25	European	2017	N/A	N/A	4908	332291	337199	10355842
The Neale Lab	Diagnoses - main ICD10: N81 Female genital prolapse	ICD10_N81	European	2017	N/A	N/A	4840	332359	337199	10355842
The Neale Lab	Diagnoses - main ICD10: K80 Cholelithiasis	ICD10_K80	European	2017	N/A	N/A	6986	330213	337199	10355842
The Neale Lab	Diagnoses - main ICD10: N84 Polyp of female genital tract	ICD10_N84	European	2017	N/A	N/A	5129	332070	337199	10355842
The Neale Lab	Diagnoses - main ICD10: Z30 Contraceptive management	ICD10_Z30	European	2017	N/A	N/A	5353	331846	337199	10355842
The Neale Lab	Diagnoses - main ICD10: I48 Atrial fibrillation and flutter	ICD10_I48	European	2017	N/A	N/A	3818	333381	337199	10355842
The Neale Lab	Diagnoses - main ICD10: M20 Acquired deformities of fingers and toes	ICD10_M20	European	2017	N/A	N/A	5148	332051	337199	10355842
The Neale Lab	Cancer code, self-reported: breast cancer	SR_CC:breast_cancer	European	2017	N/A	N/A	7480	329679	337159	10355842
The Neale Lab	Diagnoses - main ICD10: N39 Other disorders of urinary system	ICD10_N39	European	2017	N/A	N/A	7138	330061	337199	10355842
The Neale Lab	Diagnoses - main ICD10: N95 Menopausal and other perimenopausal disorders	ICD10_N95	European	2017	N/A	N/A	4875	332324	337199	10355842
The Neale Lab	Diagnoses - main ICD10: N92 Excessive, frequent and irregular menstruation	ICD10_N92	European	2017	N/A	N/A	6882	330317	337199	10355842
The Neale Lab	Diagnoses - main ICD10: K21 Gastro-oesophageal reflux disease	ICD10_K21	European	2017	N/A	N/A	7282	329917	337199	10355842
The Neale Lab	Diagnoses - main ICD10: D17 Benign lipomatous neoplasm	ICD10_D17	European	2017	N/A	N/A	3440	333759	337199	10355842
The Neale Lab	Diagnoses - main ICD10: K20 Oesophagitis	ICD10_K20	European	2017	N/A	N/A	3369	333830	337199	10355842
The Neale Lab	Cancer code, self-reported: malignant melanoma	SR_CC:malignant_melanoma	European	2017	N/A	N/A	2677	334482	337159	10355842
The Neale Lab	Diagnoses - main ICD10: K92 Other diseases of digestive system	ICD10_K92	European	2017	N/A	N/A	2295	334904	337199	10355842
The Neale Lab	Cancer code, self-reported: basal cell carcinoma	SR_CC:basal_cell_carcinoma	European	2017	N/A	N/A	3156	334003	337159	10355842
The Neale Lab	Diagnoses - main ICD10: T84 Complications of internal orthopaedic prosthetic devices, implants and grafts	ICD10_T84	European	2017	N/A	N/A	2053	335146	337199	10355842
The Neale Lab	Diagnoses - main ICD10: J18 Pneumonia, organism unspecified	ICD10_J18	European	2017	N/A	N/A	2456	334743	337199	10355842
The Neale Lab	Cancer code, self-reported: prostate cancer	SR_CC:prostate_cancer	European	2017	N/A	N/A	2495	334664	337159	10355842
The Neale Lab	Diagnoses - main ICD10: D25 Leiomyoma of uterus	ICD10_D25	European	2017	N/A	N/A	4351	332848	337199	10355842
The Neale Lab	Diagnoses - main ICD10: K63 Other diseases of intestine	ICD10_K63	European	2017	N/A	N/A	3837	333362	337199	10355842
The Neale Lab	Diagnoses - main ICD10: R06 Abnormalities of breathing	ICD10_R06	European	2017	N/A	N/A	2650	334549	337199	10355842
The Neale Lab	Diagnoses - main ICD10: K22 Other diseases of oesophagus	ICD10_K22	European	2017	N/A	N/A	3460	333739	337199	10355842
The Neale Lab	Diagnoses - main ICD10: H02 Other disorders of eyelid	ICD10_H02	European	2017	N/A	N/A	2894	334305	337199	10355842
The Neale Lab	Diagnoses - main ICD10: M19 Other arthrosis	ICD10_M19	European	2017	N/A	N/A	2466	334733	337199	10355842
The Neale Lab	Current employment status: Unemployed	EpmloyStatus:Unemployed	European	2017	N/A	N/A	5163	331089	336252	10355842
The Neale Lab	Diagnoses - main ICD10: R55 Syncope and collapse	ICD10_R55	European	2017	N/A	N/A	3057	334142	337199	10355842
The Neale Lab	Diagnoses - main ICD10: K40 Inguinal hernia	ICD10_K40	European	2017	N/A	N/A	8815	328384	337199	10355842
The Neale Lab	Diagnoses - main ICD10: T81 Complications of procedures, not elsewhere classified	ICD10_T81	European	2017	N/A	N/A	3617	333582	337199	10355842
The Neale Lab	Current employment status: In paid employment or self-employed	EpmloyStatus:In_paid/self-employed	European	2017	N/A	N/A	190779	145473	336252	10355842
The Neale Lab	Diagnoses - main ICD10: M16 Coxarthrosis [arthrosis of hip]	ICD10_M16	European	2017	N/A	N/A	4934	332265	337199	10355842
The Neale Lab	Current employment status: Doing unpaid or voluntary work	EpmloyStatus:Unpaid/voluntary	European	2017	N/A	N/A	12407	323845	336252	10355842
The Neale Lab	Diagnoses - main ICD10: K59 Other functional intestinal disorders	ICD10_K59	European	2017	N/A	N/A	2419	334780	337199	10355842
The Neale Lab	Current employment status: Unable to work because of sickness or disability	EpmloyStatus:Unable_to_work	European	2017	N/A	N/A	12554	323698	336252	10355842
The Neale Lab	Current employment status: Full or part-time student	EpmloyStatus:Student	European	2017	N/A	N/A	2555	333697	336252	10355842
The Neale Lab	Diagnoses - main ICD10: I25 Chronic ischaemic heart disease	ICD10_I25	European	2017	N/A	N/A	8755	328444	337199	10355842
The Neale Lab	Diagnoses - main ICD10: D23 Other benign neoplasms of skin	ICD10_D23	European	2017	N/A	N/A	2375	334824	337199	10355842
The Neale Lab	Current employment status: Looking after home and/or family	EpmloyStatus:Looking_after_home/family	European	2017	N/A	N/A	16722	319530	336252	10355842
The Neale Lab	Diagnoses - main ICD10: R19 Other symptoms and signs involving the digestive system and abdomen	ICD10_R19	European	2017	N/A	N/A	4888	332311	337199	10355842
The Neale Lab	Diagnoses - main ICD10: M75 Shoulder lesions	ICD10_M75	European	2017	N/A	N/A	4147	333052	337199	10355842
The Neale Lab	Current employment status: Retired	EpmloyStatus:Retired	European	2017	N/A	N/A	125766	210486	336252	10355842
The Neale Lab	Diagnoses - main ICD10: C44 Other malignant neoplasms of skin	ICD10_C44	European	2017	N/A	N/A	4826	332373	337199	10355842
The Neale Lab	Diagnoses - main ICD10: N40 Hyperplasia of prostate	ICD10_N40	European	2017	N/A	N/A	3140	334059	337199	10355842
The Neale Lab	Diagnoses - main ICD10: Z08 Follow-up examination after treatment for malignant neoplasm	ICD10_Z08	European	2017	N/A	N/A	2530	334669	337199	10355842
The Neale Lab	Diagnoses - main ICD10: Z03 Medical observation and evaluation for suspected diseases and conditions	ICD10_Z03	European	2017	N/A	N/A	2985	334214	337199	10355842
The Neale Lab	Diagnoses - main ICD10: I20 Angina pectoris	ICD10_I20	European	2017	N/A	N/A	4837	332362	337199	10355842
The Neale Lab	Diagnoses - main ICD10: M51 Other intervertebral disk disorders	ICD10_M51	European	2017	N/A	N/A	2920	334279	337199	10355842
The Neale Lab	Diagnoses - main ICD10: K44 Diaphragmatic hernia	ICD10_K44	European	2017	N/A	N/A	5321	331878	337199	10355842
The Neale Lab	Diagnoses - main ICD10: I21 Acute myocardial infarction	ICD10_I21	European	2017	N/A	N/A	3927	333272	337199	10355842
The Neale Lab	Diagnoses - main ICD10: L98 Other disorders of skin and subcutaneous tissue, not elsewhere classified	ICD10_L98	European	2017	N/A	N/A	2767	334432	337199	10355842
The Neale Lab	Diagnoses - main ICD10: I84 Haemorrhoids	ICD10_I84	European	2017	N/A	N/A	8190	329009	337199	10355842
The Neale Lab	Diagnoses - main ICD10: K29 Gastritis and duodenitis	ICD10_K29	European	2017	N/A	N/A	8080	329119	337199	10355842
The Neale Lab	Diagnoses - main ICD10: M23 Internal derangement of knee	ICD10_M23	European	2017	N/A	N/A	7489	329710	337199	10355842
The Neale Lab	Diagnoses - main ICD10: Z46 Fitting and adjustment of other devices	ICD10_Z46	European	2017	N/A	N/A	2070	335129	337199	10355842
The Neale Lab	Diagnoses - main ICD10: G56 Mononeuropathies of upper limb	ICD10_G56	European	2017	N/A	N/A	5886	331313	337199	10355842
The Neale Lab	Diagnoses - main ICD10: N32 Other disorders of bladder	ICD10_N32	European	2017	N/A	N/A	2749	334450	337199	10355842
The Neale Lab	Diagnoses - main ICD10: O70 Perineal laceration during delivery	ICD10_O70	European	2017	N/A	N/A	2689	334510	337199	10355842
The Neale Lab	Diagnoses - main ICD10: Z09 Follow-up examination after treatment for conditions other than malignant neoplasms	ICD10_Z09	European	2017	N/A	N/A	5162	332037	337199	10355842
The Neale Lab	Diagnoses - main ICD10: K52 Other non-infective gastro-enteritis and colitis	ICD10_K52	European	2017	N/A	N/A	6453	330746	337199	10355842
The Neale Lab	Diagnoses - main ICD10: Z12 Special screening examination for neoplasms	ICD10_Z12	European	2017	N/A	N/A	2238	334961	337199	10355842
The Neale Lab	Diagnoses - main ICD10: H25 Senile cataract	ICD10_H25	European	2017	N/A	N/A	2651	334548	337199	10355842
The Neale Lab	Diagnoses - main ICD10: K62 Other diseases of anus and rectum	ICD10_K62	European	2017	N/A	N/A	9853	327346	337199	10355842
The Neale Lab	Diagnoses - main ICD10: I83 Varicose veins of lower extremities	ICD10_I83	European	2017	N/A	N/A	6958	330241	337199	10355842
The Neale Lab	Diagnoses - main ICD10: S52 Fracture of forearm	ICD10_S52	European	2017	N/A	N/A	3284	333915	337199	10355842
The Neale Lab	Diagnoses - main ICD10: R31 Unspecified haematuria	ICD10_R31	European	2017	N/A	N/A	7363	329836	337199	10355842
The Neale Lab	Diagnoses - main ICD10: N93 Other abnormal uterine and vaginal bleeding	ICD10_N93	European	2017	N/A	N/A	2040	335159	337199	10355842
The Neale Lab	Diagnoses - main ICD10: H26 Other cataract	ICD10_H26	European	2017	N/A	N/A	6025	331174	337199	10355842
The Neale Lab	Diagnoses - main ICD10: R69 Unknown and unspecified causes of morbidity	ICD10_R69	European	2017	N/A	N/A	6717	330482	337199	10355842
The Neale Lab	Diagnoses - main ICD10: L72 Follicular cysts of skin and subcutaneous tissue	ICD10_L72	European	2017	N/A	N/A	5016	332183	337199	10355842
The Neale Lab	Diagnoses - main ICD10: L03 Cellulitis	ICD10_L03	European	2017	N/A	N/A	2777	334422	337199	10355842
The Neale Lab	Diagnoses - main ICD10: N20 Calculus of kidney and ureter	ICD10_N20	European	2017	N/A	N/A	2427	334772	337199	10355842
The Neale Lab	Diagnoses - main ICD10: D64 Other anaemias	ICD10_D64	European	2017	N/A	N/A	2367	334832	337199	10355842
The Neale Lab	Diagnoses - main ICD10: R51 Headache	ICD10_R51	European	2017	N/A	N/A	2805	334394	337199	10355842
The Neale Lab	Diagnoses - main ICD10: S82 Fracture of lower leg, including ankle	ICD10_S82	European	2017	N/A	N/A	3017	334182	337199	10355842
The Neale Lab	Eye problems/disorders: Macular degeneration	Eye_D:Macular_degeneration	European	2017	N/A	N/A	2524	106293	108817	10355842
The Neale Lab	Mineral and other dietary supplements: Selenium	Supp:Selenium	European	2017	N/A	N/A	7822	328492	336314	10355842
The Neale Lab	Eye problems/disorders: Diabetes related eye disease	Eye_D:Diabetes_related_ED	European	2017	N/A	N/A	2072	106745	108817	10355842
The Neale Lab	Mineral and other dietary supplements: Glucosamine	Supp:Glucosamine	European	2017	N/A	N/A	65971	270343	336314	10355842
The Neale Lab	Eye problems/disorders: Other serious eye condition	Eye_D:Other_serious_eye_condition	European	2017	N/A	N/A	6058	102759	108817	10355842
The Neale Lab	Mineral and other dietary supplements: Zinc	Supp:Zinc	European	2017	N/A	N/A	13151	323163	336314	10355842
The Neale Lab	Mineral and other dietary supplements: Fish oil (including cod liver oil)	Supp:Fish_oil	European	2017	N/A	N/A	106738	229576	336314	10355842
The Neale Lab	Eye problems/disorders: Cataract	Eye_D:Cataract	European	2017	N/A	N/A	10475	98342	108817	10355842
The Neale Lab	Non-cancer illness code, self-reported: eczema/dermatitis	SR_NC:eczema/dermatitis	European	2017	N/A	N/A	8718	328441	337159	10355842
The Neale Lab	Mineral and other dietary supplements: None of the above	Supp:None_of_listed	European	2017	N/A	N/A	191371	144943	336314	10355842
The Neale Lab	Non-cancer illness code, self-reported: depression	SR_NC:depression	European	2017	N/A	N/A	19195	317964	337159	10355842
The Neale Lab	Mineral and other dietary supplements: Iron	Supp:Iron	European	2017	N/A	N/A	9754	326560	336314	10355842
The Neale Lab	Fractured bone site(s): Wrist	Fractured_bone:Wrist	European	2017	N/A	N/A	6663	328883	335546	10355842
The Neale Lab	Mouth/teeth dental problems: Mouth ulcers	Dental:Mouth_ulcers	European	2017	N/A	N/A	34398	301740	336138	10355842
The Neale Lab	Fractured bone site(s): Arm	Fractured_bone:Arm	European	2017	N/A	N/A	3391	332155	335546	10355842
The Neale Lab	Non-cancer illness code, self-reported: stroke	SR_NC:stroke	European	2017	N/A	N/A	4496	332663	337159	10355842
The Neale Lab	Mouth/teeth dental problems: Bleeding gums	Dental:Bleeding_gums	European	2017	N/A	N/A	43469	292669	336138	10355842
The Neale Lab	Non-cancer illness code, self-reported: hypertension	SR_NC:hypertension	European	2017	N/A	N/A	87690	249469	337159	10355842
The Neale Lab	Diagnoses - main ICD10: M79 Other soft tissue disorders, not elsewhere classified	ICD10_M79	European	2017	N/A	N/A	4706	332493	337199	10355842
The Neale Lab	Mouth/teeth dental problems: Loose teeth	Dental:Loose_teeth	European	2017	N/A	N/A	13238	322900	336138	10355842
The Neale Lab	Fractured bone site(s): Other bones	Fractured_bone:Other_bones	European	2017	N/A	N/A	17380	318166	335546	10355842
The Neale Lab	Fractured bone site(s): Ankle	Fractured_bone:Ankle	European	2017	N/A	N/A	4693	330853	335546	10355842
The Neale Lab	Non-cancer illness code, self-reported: heart attack/myocardial infarction	SR_NC:heart_attack/MI	European	2017	N/A	N/A	7735	329424	337159	10355842
The Neale Lab	Mouth/teeth dental problems: Dentures	Dental:Dentures	European	2017	N/A	N/A	56894	279244	336138	10355842
The Neale Lab	Fractured bone site(s): Leg	Fractured_bone:Leg	European	2017	N/A	N/A	2132	333414	335546	10355842
The Neale Lab	Mouth/teeth dental problems: None of the above	Dental:None_of_list_Dental	European	2017	N/A	N/A	204310	131828	336138	10355842
The Neale Lab	Hair/balding pattern: Pattern 3	Balding:Pattern_3	European	2017	N/A	N/A	41584	113404	154988	10355842
The Neale Lab	Mouth/teeth dental problems: Toothache	Dental:Toothache	European	2017	N/A	N/A	13290	322848	336138	10355842
The Neale Lab	Non-cancer illness code, self-reported: muscle/soft tissue problem	SR_NC:muscle/soft_tissue_problem	European	2017	N/A	N/A	2672	334487	337159	10355842
The Neale Lab	Hair/balding pattern: Pattern 4	Balding:Pattern_4	European	2017	N/A	N/A	28389	126599	154988	10355842
The Neale Lab	Hair/balding pattern: Pattern 2	Balding:Pattern_2	European	2017	N/A	N/A	35563	119425	154988	10355842
The Neale Lab	Non-cancer illness code, self-reported: epilepsy	SR_NC:epilepsy	European	2017	N/A	N/A	2823	334336	337159	10355842
The Neale Lab	Handedness (chirality/laterality): Use both right and left hands equally	Handedness:both_hand	European	2017	N/A	N/A	5517	331613	337130	10355842
The Neale Lab	Handedness (chirality/laterality): Left-handed	Handedness:Left-handed	European	2017	N/A	N/A	32442	304688	337130	10355842
The Neale Lab	Non-cancer illness code, self-reported: deep venous thrombosis (dvt)	SR_NC:DVT	European	2017	N/A	N/A	6767	330392	337159	10355842
The Neale Lab	Hearing difficulty/problems: Yes	Hearing_problems:Yes	European	2017	N/A	N/A	84839	239139	323978	10355842
The Neale Lab	Non-cancer illness code, self-reported: appendicitis	SR_NC:appendicitis	European	2017	N/A	N/A	2802	334357	337159	10355842
The Neale Lab	Home area population density - urban or rural: Scotland - Other Urban Area	Pop_dens:Scotland_Other_UrbanArea	European	2017	N/A	N/A	3626	330371	333997	10355842
The Neale Lab	Non-cancer illness code, self-reported: osteoarthritis	SR_NC:osteoarthritis	European	2017	N/A	N/A	28257	308902	337159	10355842
The Neale Lab	Home area population density - urban or rural: England/Wales - Village - less sparse	Pop_dens:England/Wales_Village_lessSparse	European	2017	N/A	N/A	17271	316726	333997	10355842
The Neale Lab	Non-cancer illness code, self-reported: anxiety/panic attacks	SR_NC:Anxiety/panic_attacks	European	2017	N/A	N/A	4611	332548	337159	10355842
The Neale Lab	Non-cancer illness code, self-reported: diverticular disease/diverticulitis	SR_NC:diverticular_disease/diverticulitis	European	2017	N/A	N/A	3840	333319	337159	10355842
The Neale Lab	Home area population density - urban or rural: Scotland - Large Urban Area	Pop_dens:Scotland_Large_Urban_Area	European	2017	N/A	N/A	18867	315130	333997	10355842
The Neale Lab	Non-cancer illness code, self-reported: angina	SR_NC:Angina	European	2017	N/A	N/A	10612	326547	337159	10355842
The Neale Lab	Non-cancer illness code, self-reported: bladder problem (not cancer)	SR_NC:bladder_problem	European	2017	N/A	N/A	2006	335153	337159	10355842
The Neale Lab	Non-cancer illness code, self-reported: gastric/stomach ulcers	SR_NC:gastric/stomach_ulcers	European	2017	N/A	N/A	2328	334831	337159	10355842
The Neale Lab	Home area population density - urban or rural: England/Wales - Town and Fringe - less sparse	Pop_dens:England/Wales_Town_and_Fringe_lessSparse	European	2017	N/A	N/A	24243	309754	333997	10355842
The Neale Lab	Non-cancer illness code, self-reported: psoriasis	SR_NC:Psoriasis	European	2017	N/A	N/A	3871	333288	337159	10355842
The Neale Lab	Non-cancer illness code, self-reported: cervical spondylosis	SR_NC:Cervical_spondylosis	European	2017	N/A	N/A	2355	334804	337159	10355842
The Neale Lab	Home area population density - urban or rural: England/Wales - Hamlet and Isolated Dwelling - less sparse	Pop_dens:England/Wales_Hamlet_and_Isolated_Dwelling_lessSparse	European	2017	N/A	N/A	7610	326387	333997	10355842
The Neale Lab	Non-cancer illness code, self-reported: allergy or anaphylactic reaction to drug	SR_NC:Allergy/Anaphylactic_drug_reaction	European	2017	N/A	N/A	3043	334116	337159	10355842
The Neale Lab	Illnesses of father: Parkinson's disease	Father_ill:Parkinsons_disease	European	2017	N/A	N/A	7541	284756	292297	10355842
The Neale Lab	Non-cancer illness code, self-reported: uterine fibroids	SR_NC:Uterine_fibroids	European	2017	N/A	N/A	5168	331991	337159	10355842
The Neale Lab	Illnesses of father: Heart disease	Father_ill:Heart_disease	European	2017	N/A	N/A	97385	200852	298237	10355842
The Neale Lab	Illnesses of father: High blood pressure	Father_ill:High_BP	European	2017	N/A	N/A	66341	228609	294950	10355842
The Neale Lab	Non-cancer illness code, self-reported: type 2 diabetes	SR_NC:Diabetes_type2	European	2017	N/A	N/A	2133	335026	337159	10355842
The Neale Lab	Illnesses of father: Chronic bronchitis/emphysema	Father_ill:Chronic_bronchitis/emphysema	European	2017	N/A	N/A	33805	260875	294680	10355842
The Neale Lab	Non-cancer illness code, self-reported: asthma	SR_NC:asthma	European	2017	N/A	N/A	39049	298110	337159	10355842
The Neale Lab	Illnesses of father: Alzheimer's disease/dementia	Father_ill:Alzheimers_disease/dementia	European	2017	N/A	N/A	14024	278783	292807	10355842
The Neale Lab	Illnesses of father: Diabetes	Father_ill:Diabetes	European	2017	N/A	N/A	28197	265210	293407	10355842
The Neale Lab	Non-cancer illness code, self-reported: enlarged prostate	SR_NC:enlarged_prostate	European	2017	N/A	N/A	4609	332550	337159	10355842
The Neale Lab	Non-cancer illness code, self-reported: heart valve problem/heart murmur	SR_NC:Heart_valve_problem/Heart_murmur	European	2017	N/A	N/A	2274	334885	337159	10355842
The Neale Lab	Non-cancer illness code, self-reported: other joint disorder	SR_NC:other_joint_disorder	European	2017	N/A	N/A	2108	335051	337159	10355842
The Neale Lab	Illnesses of father: Lung cancer	Father_ill:Lung_cancer	European	2017	N/A	N/A	27424	266718	294142	10355842
The Neale Lab	Illnesses of father: Stroke	Father_ill:Stroke	European	2017	N/A	N/A	46007	248750	294757	10355842
The Neale Lab	Diagnoses - main ICD10: K30 Dyspepsia	ICD10_K30	European	2017	N/A	N/A	5060	332139	337199	10355842
The Neale Lab	Illnesses of father: Prostate cancer	Father_ill:Prostate_cancer	European	2017	N/A	N/A	22534	270176	292710	10355842
The Neale Lab	Illnesses of father: None of the above (group 2)	Father_ill:None_of_group_2	European	2017	N/A	N/A	222710	75577	298287	10355842
The Neale Lab	Illnesses of father: None of the above (group 1)	Father_ill:None_of_group_1	European	2017	N/A	N/A	109206	185585	294791	10355842
The Neale Lab	Illnesses of father: Severe depression	Father_ill:Severe_depression	European	2017	N/A	N/A	11053	281549	292602	10355842
The Neale Lab	Non-cancer illness code, self-reported: back problem	SR_NC:back_problem	European	2017	N/A	N/A	5901	331258	337159	10355842
The Neale Lab	Illnesses of father: Bowel cancer	Father_ill:Bowel_cancer	European	2017	N/A	N/A	17428	275455	292883	10355842
The Neale Lab	Illnesses of mother: Parkinson's disease	Mother_ill:Parkinsons_disease	European	2017	N/A	N/A	5094	303856	308950	10355842
The Neale Lab	Diagnoses - main ICD10: D12 Benign neoplasm of colon, rectum, anus and anal canal	ICD10_D12	European	2017	N/A	N/A	4794	332405	337199	10355842
The Neale Lab	Non-cancer illness code, self-reported: ear/vestibular disorder	SR_NC:ear/vestibular_disorder	European	2017	N/A	N/A	2912	334247	337159	10355842
The Neale Lab	Illnesses of mother: Severe depression	Mother_ill:Severe_depression	European	2017	N/A	N/A	20369	289105	309474	10355842
The Neale Lab	Illnesses of mother: None of the above (group 2)	Mother_ill:None_of_group_2	European	2017	N/A	N/A	241462	71488	312950	10355842
The Neale Lab	Illnesses of mother: High blood pressure	Mother_ill:High_BP	European	2017	N/A	N/A	94817	216864	311681	10355842
The Neale Lab	Illnesses of mother: Bowel cancer	Mother_ill:Bowel_cancer	European	2017	N/A	N/A	16072	293346	309418	10355842
The Neale Lab	Non-cancer illness code, self-reported: allergy/hypersensitivity/anaphylaxis	SR_NC:allergy/hypersensitivity/anaphylaxis	European	2017	N/A	N/A	2445	334714	337159	10355842
The Neale Lab	Illnesses of mother: Alzheimer's disease/dementia	Mother_ill:Alzheimers_disease/dementia	European	2017	N/A	N/A	26757	283086	309843	10355842
The Neale Lab	Illnesses of mother: Lung cancer	Mother_ill:Lung_cancer	European	2017	N/A	N/A	12712	296799	309511	10355842
The Neale Lab	Non-cancer illness code, self-reported: high cholesterol	SR_NC:high_cholesterol	European	2017	N/A	N/A	41296	295863	337159	10355842
The Neale Lab	Illnesses of mother: Chronic bronchitis/emphysema	Mother_ill:Chronic_bronchitis/emphysema	European	2017	N/A	N/A	18252	291541	309793	10355842
The Neale Lab	Non-cancer illness code, self-reported: unclassifiable	SR_NC:unclassifiable	European	2017	N/A	N/A	13589	323570	337159	10355842
The Neale Lab	Illnesses of mother: Diabetes	Mother_ill:Diabetes	European	2017	N/A	N/A	28875	281078	309953	10355842
The Neale Lab	Non-cancer illness code, self-reported: chronic sinusitis	SR_NC:chronic_sinusitis	European	2017	N/A	N/A	2098	335061	337159	10355842
The Neale Lab	Non-cancer illness code, self-reported: bronchitis	SR_NC:bronchitis	European	2017	N/A	N/A	2482	334677	337159	10355842
The Neale Lab	Illnesses of mother: None of the above (group 1)	Mother_ill:None_of_group_1	European	2017	N/A	N/A	129391	181873	311264	10355842
The Neale Lab	Illnesses of mother: Heart disease	Mother_ill:Heart_disease	European	2017	N/A	N/A	62065	249541	311606	10355842
The Neale Lab	Diagnoses - main ICD10: M54 Dorsalgia	ICD10_M54	European	2017	N/A	N/A	5660	331539	337199	10355842
The Neale Lab	Illnesses of mother: Breast cancer	Mother_ill:Breast_cancer	European	2017	N/A	N/A	25865	283784	309649	10355842
The Neale Lab	Illnesses of mother: Stroke	Mother_ill:Stroke	European	2017	N/A	N/A	44454	266234	310688	10355842
The Neale Lab	Illnesses of siblings: High blood pressure	Siblings_ill:High_BP	European	2017	N/A	N/A	54270	208091	262361	10355842
The Neale Lab	Diagnoses - main ICD10: J34 Other disorders of nose and nasal sinuses	ICD10_J34	European	2017	N/A	N/A	3433	333766	337199	10355842
The Neale Lab	Illnesses of siblings: Stroke	Siblings_ill:Stroke	European	2017	N/A	N/A	8481	252005	260486	10355842
The Neale Lab	Non-cancer illness code, self-reported: kidney stone/ureter stone/bladder stone	SR_NC:kidney/ureter/bladder_stone	European	2017	N/A	N/A	2694	334465	337159	10355842
The Neale Lab	Diagnoses - main ICD10: C50 Malignant neoplasm of breast	ICD10_C50	European	2017	N/A	N/A	5510	331689	337199	10355842
The Neale Lab	Illnesses of siblings: Chronic bronchitis/emphysema	Siblings_ill:Chronic_bronchitis/emphysema	European	2017	N/A	N/A	7296	253111	260407	10355842
The Neale Lab	Non-cancer illness code, self-reported: muscle or soft tissue injuries	SR_NC:muscle/soft_tissue_injuries	European	2017	N/A	N/A	2469	334690	337159	10355842
The Neale Lab	Non-cancer illness code, self-reported: cataract	SR_NC:cataract	European	2017	N/A	N/A	4702	332457	337159	10355842
The Neale Lab	Non-cancer illness code, self-reported: hypothyroidism/myxoedema	SR_NC:hypothyroidism/myxoedema	European	2017	N/A	N/A	16376	320783	337159	10355842
The Neale Lab	Illnesses of siblings: Lung cancer	Siblings_ill:Lung_cancer	European	2017	N/A	N/A	5611	254627	260238	10355842
The Neale Lab	Illnesses of siblings: Diabetes	Siblings_ill:Diabetes	European	2017	N/A	N/A	21747	239328	261075	10355842
The Neale Lab	Illnesses of siblings: Breast cancer	Siblings_ill:Breast_cancer	European	2017	N/A	N/A	11380	249007	260387	10355842
The Neale Lab	Non-cancer illness code, self-reported: sciatica	SR_NC:sciatica	European	2017	N/A	N/A	3158	334001	337159	10355842
The Neale Lab	Illnesses of siblings: Severe depression	Siblings_ill:Severe_depression	European	2017	N/A	N/A	18239	242505	260744	10355842
The Neale Lab	Non-cancer illness code, self-reported: spine arthritis/spondylitis	SR_NC:spine_arthritis/spondylitis	European	2017	N/A	N/A	2937	334222	337159	10355842
The Neale Lab	Illnesses of siblings: Heart disease	Siblings_ill:Heart_disease	European	2017	N/A	N/A	26382	235200	261582	10355842
The Neale Lab	Diagnoses - main ICD10: D22 Melanocytic naevi	ICD10_D22	European	2017	N/A	N/A	2596	334603	337199	10355842
The Neale Lab	Non-cancer illness code, self-reported: hiatus hernia	SR_NC:HiatusHernia	European	2017	N/A	N/A	7865	329294	337159	10355842
The Neale Lab	Illnesses of siblings: Bowel cancer	Siblings_ill:Bowel_cancer	European	2017	N/A	N/A	6101	254076	260177	10355842
The Neale Lab	Qualifications: O levels/GCSEs or equivalent	Q:O_levels/GCSEs	European	2017	N/A	N/A	159730	174340	334070	10355842
The Neale Lab	Diagnoses - main ICD10: G47 Sleep disorders	ICD10_G47	European	2017	N/A	N/A	2025	335174	337199	10355842
The Neale Lab	Non-cancer illness code, self-reported: headaches (not migraine)	SR_NC:headaches	European	2017	N/A	N/A	2815	334344	337159	10355842
The Neale Lab	Illnesses of siblings: None of the above (group 2)	Siblings_ill:None_of_the_group_2	European	2017	N/A	N/A	224596	40908	265504	10355842
The Neale Lab	Non-cancer illness code, self-reported: atrial fibrillation	SR_NC:atrial_fibrillation	European	2017	N/A	N/A	2650	334509	337159	10355842
The Neale Lab	Qualifications: A levels/AS levels or equivalent	Q:A/AS_levels	European	2017	N/A	N/A	91710	242360	334070	10355842
The Neale Lab	Illnesses of siblings: None of the above (group 1)	Siblings_ill:None_of_the_group_1	European	2017	N/A	N/A	178376	84358	262734	10355842
The Neale Lab	Qualifications: Other professional qualifications eg: nursing, teaching	Q:Other_prof_qualification	European	2017	N/A	N/A	97524	236546	334070	10355842
The Neale Lab	Non-cancer illness code, self-reported: prolapsed disc/slipped disc	SR_NC:prolapsed_disc/slipped_disc	European	2017	N/A	N/A	5644	331515	337159	10355842
The Neale Lab	Illnesses of siblings: Prostate cancer	Siblings_ill:Prostate_cancer	European	2017	N/A	N/A	4128	255986	260114	10355842
The Neale Lab	Qualifications: None of the above	Q:None_of_list_Q	European	2017	N/A	N/A	57567	276503	334070	10355842
The Neale Lab	Non-cancer illness code, self-reported: tonsiltis	SR_NC:tonsiltis	European	2017	N/A	N/A	2389	334770	337159	10355842
The Neale Lab	Illness, injury, bereavement, stress in last 2 years: Serious illness, injury or assault of a close relative	Stress_l2y:Serious_illness/injury/assault_of_a_close_relative	European	2017	N/A	N/A	38516	296703	335219	10355842
The Neale Lab	Qualifications: NVQ or HND or HNC or equivalent	Q:NVQ/HND/HNC	European	2017	N/A	N/A	62848	271222	334070	10355842
The Neale Lab	Illness, injury, bereavement, stress in last 2 years: Serious illness, injury or assault to yourself	Stress_l2y:Serious_illness/injury/assault_to_yourself	European	2017	N/A	N/A	30762	304457	335219	10355842
The Neale Lab	Non-cancer illness code, self-reported: cholelithiasis/gall stones	SR_NC:cholelithiasis/gall_stones	European	2017	N/A	N/A	5573	331586	337159	10355842
The Neale Lab	Qualifications: CSEs or equivalent	Q:CSEs/equivalent	European	2017	N/A	N/A	44362	289708	334070	10355842
The Neale Lab	Illness, injury, bereavement, stress in last 2 years: Marital separation/divorce	Stress_l2y:Marital_separation	European	2017	N/A	N/A	9980	325239	335219	10355842
The Neale Lab	Non-cancer illness code, self-reported: hayfever/allergic rhinitis	SR_NC:hayfever/allergic_rhinitis	European	2017	N/A	N/A	19320	317839	337159	10355842
The Neale Lab	Qualifications: College or University degree	Q:College/University_degree	European	2017	N/A	N/A	106305	227765	334070	10355842
The Neale Lab	Illness, injury, bereavement, stress in last 2 years: Financial difficulties	Stress_l2y:Financial_difficulties	European	2017	N/A	N/A	37284	297935	335219	10355842
The Neale Lab	Diagnoses - main ICD10: M17 Gonarthrosis [arthrosis of knee]	ICD10_M17	European	2017	N/A	N/A	6560	330639	337199	10355842
The Neale Lab	Illness, injury, bereavement, stress in last 2 years: Death of a spouse or partner	Stress_l2y:Death_of_a_spouse_or_partner	European	2017	N/A	N/A	5249	329970	335219	10355842
The Neale Lab	Reason for glasses/contact lenses: For just reading/near work as you are getting older (called 'presbyopia')	Glasses_reason:presbyopia	European	2017	N/A	N/A	29144	306556	335700	10355842
The Neale Lab	Illness, injury, bereavement, stress in last 2 years: None of the above	Stress_l2y:None_of_list_Stress_l2y	European	2017	N/A	N/A	189518	145701	335219	10355842
The Neale Lab	Reason for glasses/contact lenses: For 'astigmatism'	Glasses_reason:astigmatism	European	2017	N/A	N/A	8864	326836	335700	10355842
The Neale Lab	Illness, injury, bereavement, stress in last 2 years: Death of a close relative	Stress_l2y:Death_of_a_close_relative	European	2017	N/A	N/A	69921	265298	335219	10355842
The Neale Lab	Non-cancer illness code, self-reported: rheumatoid arthritis	SR_NC:Rheumatoid_arthritis	European	2017	N/A	N/A	3730	333429	337159	10355842
The Neale Lab	Reason for glasses/contact lenses: For short-sightedness, i.e. only or mainly for distance viewing such as driving, cinema etc (called 'myopia')	Glasses_reason:myopia	European	2017	N/A	N/A	26943	308757	335700	10355842
The Neale Lab	Manic/hyper symptoms: I needed less sleep than usual	Manic:less_sleep	European	2017	N/A	N/A	2994	19139	22133	10355842
The Neale Lab	Non-cancer illness code, self-reported: irritable bowel syndrome	SR_NC:irritable_bowel_syndrome	European	2017	N/A	N/A	8030	329129	337159	10355842
The Neale Lab	Manic/hyper symptoms: I was more creative or had more ideas than usual	Manic:more_creative	European	2017	N/A	N/A	2606	19527	22133	10355842
The Neale Lab	Reason for glasses/contact lenses: For long-sightedness, i.e. for distance and near, but particularly for near tasks like reading (called 'hypermetropia')	Glasses_reason:hypermetropia	European	2017	N/A	N/A	13923	321777	335700	10355842
The Neale Lab	Manic/hyper symptoms: None of the above	Manic:None_of_the_list_Manic	European	2017	N/A	N/A	7998	14135	22133	10355842
The Neale Lab	Non-cancer illness code, self-reported: ovarian cyst or cysts	SR_NC:ovarian_cyst/cysts	European	2017	N/A	N/A	2752	334407	337159	10355842
The Neale Lab	Reason for glasses/contact lenses: For a 'lazy' eye or an eye with poor vision since childhood (called 'amblyopia')	Glasses_reason:lamblyopia	European	2017	N/A	N/A	2704	332996	335700	10355842
The Neale Lab	Manic/hyper symptoms: I was more talkative than usual	Manic:talkative	European	2017	N/A	N/A	4639	17494	22133	10355842
The Neale Lab	Manic/hyper symptoms: I was more active than usual	Manic:active	European	2017	N/A	N/A	5569	16564	22133	10355842
The Neale Lab	Reason former drinker stopped drinking alcohol: Illness or ill health	Alcohol_stop:Illness/ill_health	European	2017	N/A	N/A	2905	8196	11101	10355842
The Neale Lab	Manic/hyper symptoms: All of the above	Manic:All_of_the_list_Manic	European	2017	N/A	N/A	2193	19940	22133	10355842
The Neale Lab	Non-cancer illness code, self-reported: emphysema/chronic bronchitis	SR_NC:emphysema/chronic_bronchitis	European	2017	N/A	N/A	4573	332586	337159	10355842
The Neale Lab	Reason former drinker stopped drinking alcohol: Health precaution	Alcohol_stop:Health_precaution	European	2017	N/A	N/A	2246	8855	11101	10355842
The Neale Lab	Non-cancer illness code, self-reported: glaucoma	SR_NC:glaucoma	European	2017	N/A	N/A	3536	333623	337159	10355842
The Neale Lab	Non-cancer illness code, self-reported: arthritis (nos)	SR_NC:arthritis(nos)	European	2017	N/A	N/A	2599	334560	337159	10355842
The Neale Lab	Medication for cholesterol, blood pressure, diabetes, or take exogenous hormones: Cholesterol lowering medication	Med:Cholesterol_lowering	European	2017	N/A	N/A	22705	157498	180203	10355842
The Neale Lab	Reason for reducing amount of alcohol drunk: Health precaution	Alcohol_reducing:Health_precaution	European	2017	N/A	N/A	40728	84070	124798	10355842
The Neale Lab	Non-cancer illness code, self-reported: gout	SR_NC:gout	European	2017	N/A	N/A	4807	332352	337159	10355842
The Neale Lab	Medication for cholesterol, blood pressure, diabetes, or take exogenous hormones: None of the above	Med:None_of_med_for_BP/cholesterol/DB/exoHormones	European	2017	N/A	N/A	124239	55964	180203	10355842
The Neale Lab	Non-cancer illness code, self-reported: pulmonary embolism +/- dvt	SR_NC:pulmonary_embolism_plus/minus_dvt	European	2017	N/A	N/A	2801	334358	337159	10355842
The Neale Lab	Reason for reducing amount of alcohol drunk: Financial reasons	Alcohol_reducing:Financial_reasons	European	2017	N/A	N/A	6549	118249	124798	10355842
The Neale Lab	Medication for cholesterol, blood pressure, diabetes, or take exogenous hormones: Oral contraceptive pill or minipill	Med:Oral_contraceptive	European	2017	N/A	N/A	4693	175510	180203	10355842
The Neale Lab	Reason for reducing amount of alcohol drunk: Illness or ill health	Alcohol_reducing:Illness/ill_health	European	2017	N/A	N/A	8847	115951	124798	10355842
The Neale Lab	Non-cancer illness code, self-reported: gastro-oesophageal reflux (gord) / gastric reflux	SR_NC:gastro-oesophageal_reflux_(gord)/gastric_reflux	European	2017	N/A	N/A	14316	322843	337159	10355842
The Neale Lab	Medication for cholesterol, blood pressure, diabetes, or take exogenous hormones: Hormone replacement therapy	Med:Hormone_replacement_therapy	European	2017	N/A	N/A	13365	166838	180203	10355842
The Neale Lab	Non-cancer illness code, self-reported: endometriosis	SR_NC:endometriosis	European	2017	N/A	N/A	2782	334377	337159	10355842
The Neale Lab	Diagnoses - main ICD10: C61 Malignant neoplasm of prostate	ICD10_C61	European	2017	N/A	N/A	2273	334926	337199	10355842
The Neale Lab	Reason for reducing amount of alcohol drunk: Doctor's advice	Alcohol_reducing:Doctors_advice	European	2017	N/A	N/A	2759	122039	124798	10355842
The Neale Lab	Non-cancer illness code, self-reported: pneumonia	SR_NC:pneumonia	European	2017	N/A	N/A	4813	332346	337159	10355842
The Neale Lab	Medication for cholesterol, blood pressure, diabetes, or take exogenous hormones: Blood pressure medication	Med:BP_medication	European	2017	N/A	N/A	31488	148715	180203	10355842
The Neale Lab	Non-cancer illness code, self-reported: hyperthyroidism/thyrotoxicosis	SR_NC:hyperthyroidism/thyrotoxicosis	European	2017	N/A	N/A	2547	334612	337159	10355842
The Neale Lab	Smoking status: Previous	SMK_status:Previous	European	2017	N/A	N/A	118419	217605	336024	10355842
The Neale Lab	Medication for cholesterol, blood pressure or diabetes: None of the above	Med:None_for_BP/cholesterol/DB	European	2017	N/A	N/A	103004	51698	154702	10355842
The Neale Lab	Smoking status: Current	SMK_status:Current	European	2017	N/A	N/A	33928	302096	336024	10355842
The Neale Lab	Medication for cholesterol, blood pressure or diabetes: Blood pressure medication	Med:BP_medication	European	2017	N/A	N/A	38548	116154	154702	10355842
The Neale Lab	Medication for cholesterol, blood pressure or diabetes: Cholesterol lowering medication	Med:Cholesterol_lowering	European	2017	N/A	N/A	35840	118862	154702	10355842
The Neale Lab	Medication for cholesterol, blood pressure or diabetes: Insulin	Med:Insulin	European	2017	N/A	N/A	2116	152586	154702	10355842
The Neale Lab	Tinnitus: Yes, now most or all of the time	Tinnitus:most_or_all_of_time	European	2017	N/A	N/A	7214	102197	109411	10355842
The Neale Lab	Tinnitus: Yes, now a lot of the time	Tinnitus:a_lot_of_time	European	2017	N/A	N/A	2760	106651	109411	10355842
The Neale Lab	Tinnitus: Yes, now some of the time	Tinnitus:some_of_time	European	2017	N/A	N/A	9796	99615	109411	10355842
The Neale Lab	Non-cancer illness code, self-reported: osteoporosis	SR_NC:osteoporosis	European	2017	N/A	N/A	5266	331893	337159	10355842
The Neale Lab	Tinnitus: Yes, but not now, but have in the past	Tinnitus:have_in_past	European	2017	N/A	N/A	12076	97335	109411	10355842
The Neale Lab	Non-cancer illness code, self-reported: diabetes	SR_NC:diabetes	European	2017	N/A	N/A	13243	323916	337159	10355842
The Neale Lab	Eye problems/disorders: Glaucoma	Eye_D:Glaucoma	European	2017	N/A	N/A	4758	104059	108817	10355842
The Neale Lab	Eye problems/disorders: None of the above	Eye_D:None_of_list_Eye_D	European	2017	N/A	N/A	84686	24131	108817	10355842
The Neale Lab	Tobacco smoking: Ex-smoker	Tobacco_SMK:Ex-smoker	European	2017	N/A	N/A	30184	52949	83133	10355842
The Neale Lab	Mineral and other dietary supplements: Calcium	Supp:Calcium	European	2017	N/A	N/A	22047	314267	336314	10355842
The Neale Lab	Transport type for commuting to job workplace: Walk	Transport_to_job:Walk	European	2017	N/A	N/A	27862	149688	177550	10355842
The Neale Lab	Non-cancer illness code, self-reported: migraine	SR_NC:migraine	European	2017	N/A	N/A	10007	327152	337159	10355842
The Neale Lab	Transport type for commuting to job workplace: Car/motor vehicle	Transport_to_job:Car/motor_vehicle	European	2017	N/A	N/A	142996	34554	177550	10355842
The Neale Lab	Non-cancer illness code, self-reported: eye/eyelid problem	SR_NC:eye/eyelid_problem	European	2017	N/A	N/A	2633	334526	337159	10355842
The Neale Lab	Transport type for commuting to job workplace: Public transport	Transport_to_job:Public	European	2017	N/A	N/A	35908	141642	177550	10355842
The Neale Lab	Transport type for commuting to job workplace: Cycle	Transport_to_job:Cycle	European	2017	N/A	N/A	13527	164023	177550	10355842
The Neale Lab	Treatment/medication code: atenolol	Med:atenolol	European	2017	N/A	N/A	13184	323975	337159	10355842
The Neale Lab	Treatment/medication code: diclofenac	Med:diclofenac	European	2017	N/A	N/A	7116	330043	337159	10355842
The Neale Lab	Treatment/medication code: becotide 50 inhaler	Med:becotide	European	2017	N/A	N/A	2063	335096	337159	10355842
The Neale Lab	Treatment/medication code: ibuprofen	Med:ibuprofen	European	2017	N/A	N/A	41952	295207	337159	10355842
The Neale Lab	Treatment/medication code: chondroitin product	Med:chondroitin_product	European	2017	N/A	N/A	4416	332743	337159	10355842
The Neale Lab	Treatment/medication code: simvastatin	Med:simvastatin	European	2017	N/A	N/A	38492	298667	337159	10355842
The Neale Lab	Treatment/medication code: furosemide	Med:furosemide	European	2017	N/A	N/A	2539	334620	337159	10355842
The Neale Lab	Treatment/medication code: aspirin	Med:aspirin	European	2017	N/A	N/A	45012	292147	337159	10355842
The Neale Lab	Treatment/medication code: atorvastatin	Med:atorvastatin	European	2017	N/A	N/A	10167	326992	337159	10355842
The Neale Lab	Treatment/medication code: aspirin 75mg tablet	Med:aspirin_75mg	European	2017	N/A	N/A	2021	335138	337159	10355842
The Neale Lab	Treatment/medication code: alendronate sodium	Med:alendronate_sodium	European	2017	N/A	N/A	3773	333386	337159	10355842
The Neale Lab	Treatment/medication code: garlic product	Med:garlic_product	European	2017	N/A	N/A	4599	332560	337159	10355842
The Neale Lab	Treatment/medication code: warfarin	Med:warfarin	European	2017	N/A	N/A	3404	333755	337159	10355842
The Neale Lab	Treatment/medication code: losartan	Med:losartan	European	2017	N/A	N/A	3064	334095	337159	10355842
The Neale Lab	Treatment/medication code: quinine	Med:quinine	European	2017	N/A	N/A	2272	334887	337159	10355842
The Neale Lab	Treatment/medication code: evening primrose oil	Med:evening_primrose_oil	European	2017	N/A	N/A	5336	331823	337159	10355842
The Neale Lab	Treatment/medication code: cod liver oil capsule	Med:cod_liver_oil	European	2017	N/A	N/A	19806	317353	337159	10355842
The Neale Lab	Treatment/medication code: thyroxine product	Med:thyroxine_product	European	2017	N/A	N/A	3917	333242	337159	10355842
The Neale Lab	Treatment/medication code: amlodipine	Med:amlodipine	European	2017	N/A	N/A	13693	323466	337159	10355842
The Neale Lab	Treatment/medication code: bisoprolol	Med:bisoprolol	European	2017	N/A	N/A	4985	332174	337159	10355842
The Neale Lab	Treatment/medication code: salbutamol 100micrograms spacehaler	Med:salbutamol_spacehaler	European	2017	N/A	N/A	2091	335068	337159	10355842
The Neale Lab	Treatment/medication code: felodipine	Med:felodipine	European	2017	N/A	N/A	2901	334258	337159	10355842
The Neale Lab	Treatment/medication code: cetirizine	Med:cetirizine	European	2017	N/A	N/A	3821	333338	337159	10355842
The Neale Lab	Treatment/medication code: salbutamol	Med:salbutamol	European	2017	N/A	N/A	3972	333187	337159	10355842
The Neale Lab	Treatment/medication code: perindopril	Med:perindopril	European	2017	N/A	N/A	4822	332337	337159	10355842
The Neale Lab	Treatment/medication code: lansoprazole	Med:lansoprazole	European	2017	N/A	N/A	12071	325088	337159	10355842
The Neale Lab	Treatment/medication code: folic acid product	Med:Folic_acid_product	European	2017	N/A	N/A	2779	334380	337159	10355842
The Neale Lab	Treatment/medication code: candesartan cilexetil	Med:candesartan_cilexetil	European	2017	N/A	N/A	3647	333512	337159	10355842
The Neale Lab	Treatment/medication code: bendroflumethiazide	Med:bendroflumethiazide	European	2017	N/A	N/A	19084	318075	337159	10355842
The Neale Lab	Treatment/medication code: glucosamine product	Med:glucosamine_product	European	2017	N/A	N/A	22914	314245	337159	10355842
The Neale Lab	Treatment/medication code: zinc product	Med:zinc_product	European	2017	N/A	N/A	2232	334927	337159	10355842
The Neale Lab	Treatment/medication code: clopidogrel	Med:clopidogrel	European	2017	N/A	N/A	2140	335019	337159	10355842
The Neale Lab	Treatment/medication code: multivitamins	Med:multivitamins	European	2017	N/A	N/A	10402	326757	337159	10355842
The Neale Lab	Treatment/medication code: ramipril	Med:ramipril	European	2017	N/A	N/A	15787	321372	337159	10355842
The Neale Lab	Treatment/medication code: allopurinol	Med:Allopurinol	European	2017	N/A	N/A	3819	333340	337159	10355842
The Neale Lab	Treatment/medication code: ranitidine	Med:Ranitidine	European	2017	N/A	N/A	5481	331678	337159	10355842
The Neale Lab	Treatment/medication code: rosuvastatin	Med:rosuvastatin	European	2017	N/A	N/A	2089	335070	337159	10355842
The Neale Lab	Treatment/medication code: beclometasone	Med:beclometasone	European	2017	N/A	N/A	3116	334043	337159	10355842
The Neale Lab	Treatment/medication code: metformin	Med:metformin	European	2017	N/A	N/A	8392	328767	337159	10355842
The Neale Lab	Treatment/medication code: co-codamol	Med:co-codamol	European	2017	N/A	N/A	7861	329298	337159	10355842
The Neale Lab	Treatment/medication code: seretide 50 evohaler	Med:seretide	European	2017	N/A	N/A	3961	333198	337159	10355842
The Neale Lab	Treatment/medication code: adcal-d3 1.5g/10micrograms chewable tablet	Med:adcal_chewable-d3	European	2017	N/A	N/A	2261	334898	337159	10355842
The Neale Lab	Treatment/medication code: gliclazide	Med:gliclazide	European	2017	N/A	N/A	2807	334352	337159	10355842
The Neale Lab	Treatment/medication code: omeprazole	Med:omeprazole	European	2017	N/A	N/A	19668	317491	337159	10355842
The Neale Lab	Treatment/medication code: vitamin b compound tablet	Med:vitamin_b_compound	European	2017	N/A	N/A	2394	334765	337159	10355842
The Neale Lab	Treatment/medication code: fluoxetine	Med:fluoxetine	European	2017	N/A	N/A	3833	333326	337159	10355842
The Neale Lab	Treatment/medication code: paracetamol	Med:paracetamol	European	2017	N/A	N/A	62050	275109	337159	10355842
The Neale Lab	Treatment/medication code: doxazosin	Med:doxazosin	European	2017	N/A	N/A	3803	333356	337159	10355842
The Neale Lab	Treatment/medication code: tramadol	Med:tramadol	European	2017	N/A	N/A	3724	333435	337159	10355842
The Neale Lab	Treatment/medication code: beconase 50micrograms nasal spray	Med:beconase_nasal	European	2017	N/A	N/A	2274	334885	337159	10355842
The Neale Lab	Treatment/medication code: co-dydramol	Med:co-dydramol	European	2017	N/A	N/A	2097	335062	337159	10355842
The Neale Lab	Treatment/medication code: enalapril	Med:enalapril	European	2017	N/A	N/A	2626	334533	337159	10355842
The Neale Lab	Treatment/medication code: insulin product	Med:insulin_product	European	2017	N/A	N/A	3319	333840	337159	10355842
The Neale Lab	Treatment/medication code: lipitor 10mg tablet	Med:lipitor	European	2017	N/A	N/A	2361	334798	337159	10355842
The Neale Lab	Treatment/medication code: propranolol	Med:propranolol	European	2017	N/A	N/A	2248	334911	337159	10355842
The Neale Lab	Treatment/medication code: omega-3/fish oil supplement	Med:omega-3/fish_oil_supplement	European	2017	N/A	N/A	12924	324235	337159	10355842
The Neale Lab	Treatment/medication code: naproxen	Med:naproxen	European	2017	N/A	N/A	2183	334976	337159	10355842
The Neale Lab	Treatment/medication code: Free-text entry, unable to be coded	Med:unable_to_code	European	2017	N/A	N/A	11362	325797	337159	10355842
The Neale Lab	Treatment/medication code: citalopram	Med:citalopram	European	2017	N/A	N/A	5758	331401	337159	10355842
The Neale Lab	Treatment/medication code: calcium salts	Med:calcium_salts	European	2017	N/A	N/A	2022	335137	337159	10355842
The Neale Lab	Treatment/medication code: ventolin 100micrograms inhaler	Med:ventolin_100mics	European	2017	N/A	N/A	9712	327447	337159	10355842
The Neale Lab	Treatment/medication code: irbesartan	Med:irbesartan	European	2017	N/A	N/A	2423	334736	337159	10355842
The Neale Lab	Treatment/medication code: lisinopril	Med:lisinopril	European	2017	N/A	N/A	9393	327766	337159	10355842
The Neale Lab	Treatment/medication code: vitamin c product	Med:vitamin_c_product	European	2017	N/A	N/A	4224	332935	337159	10355842
The Neale Lab	Treatment/medication code: tamsulosin	Med:tamsulosin	European	2017	N/A	N/A	2831	334328	337159	10355842
The Neale Lab	Treatment/medication code: loratadine	Med:loratadine	European	2017	N/A	N/A	2430	334729	337159	10355842
The Neale Lab	Treatment/medication code: levothyroxine sodium	Med:levothyroxine_sodium	European	2017	N/A	N/A	13717	323442	337159	10355842
The Neale Lab	Treatment/medication code: amitriptyline	Med:amitriptyline	European	2017	N/A	N/A	6403	330756	337159	10355842
The Neale Lab	Likelihood of resuming smoking	SMK:Likelihood_of_resuming	European	2017	N/A	N/A			80926	10355842
The Neale Lab	Number of depression episodes	Feelings:N_of_depression_episodes	European	2017	N/A	N/A			42378	10355842
The Neale Lab	Impedance of leg (right)	Impedance:Right_Leg	European	2017	N/A	N/A			331301	10355842
The Neale Lab	Leg predicted mass (left)	Mass:Left_Leg_predicted	European	2017	N/A	N/A			331253	10355842
The Neale Lab	Average weekly red wine intake	Alcohol:Red_wine_avg_w	European	2017	N/A	N/A			241008	10355842
The Neale Lab	Pack years of smoking PREVIEW ONLY	SMK_PRW:N_years	European	2017	N/A	N/A			101726	10355842
The Neale Lab	Time employed in main current job	T_employed_in_main_current_job	European	2017	N/A	N/A			180531	10355842
The Neale Lab	Number of days/week of vigorous physical activity 10+ minutes	N_of_dd/ww_of_vigorous_phys-activity_10+_min	European	2017	N/A	N/A			321533	10355842
The Neale Lab	Number of cigarettes currently smoked daily (current cigarette smokers)	SMK:N_of_cigarettes_current_daily	European	2017	N/A	N/A			23205	10355842
The Neale Lab	Years since last breast cancer screening / mammogram	Y_since_last_breast_cancer_screening/mammogram	European	2017	N/A	N/A			108052	10355842
The Neale Lab	Time spent watching television (TV)	T_spent_watching_TV	European	2017	N/A	N/A			319740	10355842
The Neale Lab	Pack years adult smoking as proportion of life span exposed to smoking PREVIEW ONLY	SMK_PRW:N_years_as_proportion_of_life	European	2017	N/A	N/A			101726	10355842
The Neale Lab	Leg fat-free mass (right)	Mass:Right_Leg_fat-free	European	2017	N/A	N/A			331285	10355842
The Neale Lab	Average monthly spirits intake	Alcohol:Spirits_avg_m	European	2017	N/A	N/A			24364	10355842
The Neale Lab	Treatment/medication code: symbicort 100/6 turbohaler	Med:symbicort	European	2017	N/A	N/A	2089	335070	337159	10355842
The Neale Lab	Health satisfaction	Satisfaction:Health	European	2017	N/A	N/A			110964	10355842
The Neale Lab	Alcohol intake versus 10 years previously	Alcohol:Now_vs_10y_previously	European	2017	N/A	N/A			313248	10355842
The Neale Lab	Job involves shift work	Job_inv_shift_work	European	2017	N/A	N/A			190442	10355842
The Neale Lab	Impedance of arm (left)	Impedance:Left_Arm	European	2017	N/A	N/A			331292	10355842
The Neale Lab	Fluid intelligence score	Fluid_intelligence_score	European	2017	N/A	N/A			108818	10355842
The Neale Lab	Average monthly fortified wine intake	Alcohol:Fortified_wine_avg_m	European	2017	N/A	N/A			24471	10355842
The Neale Lab	Shortness of breath walking on level ground	Shortness_of_breath_walking_on_level_ground	European	2017	N/A	N/A	11459	98049	109508	10355842
The Neale Lab	Number of spontaneous miscarriages	Feelings:N_of_spontaneous_miscarriages	European	2017	N/A	N/A			55927	10355842
The Neale Lab	Loneliness, isolation	Feelings:Loneliness	European	2017	N/A	N/A	58752	273511	332263	10355842
The Neale Lab	Diastolic blood pressure, automated reading	DBP_auto	European	2017	N/A	N/A			317756	10355842
The Neale Lab	Trunk fat percentage	Mass:Trunk_fat_pcg	European	2017	N/A	N/A			331113	10355842
The Neale Lab	Breastfed as a baby	Breastfed_as_a_baby	European	2017	N/A	N/A	181621	74260	255881	10355842
The Neale Lab	Ever highly irritable/argumentative for 2 days	Feelings:Highly_irritable/argumentative_for_2d	European	2017	N/A	N/A	19265	89660	108925	10355842
The Neale Lab	Prospective memory result	Prospective_memory_result	European	2017	N/A	N/A			111099	10355842
The Neale Lab	Treatment/medication code: calcichew d3 tablet	Med:calcichew_d3	European	2017	N/A	N/A	3134	334025	337159	10355842
The Neale Lab	Ever had cervical smear test	Cervical_smear_test_y/n	European	2017	N/A	N/A	177237	3527	180764	10355842
The Neale Lab	Time spent driving	T_spent_driving	European	2017	N/A	N/A			224813	10355842
The Neale Lab	Treatment/medication code: multivitamin+mineral preparations	Med:Multivitamin_plus_mineral_preparations	European	2017	N/A	N/A	4612	332547	337159	10355842
The Neale Lab	Average monthly red wine intake	Alcohol:Red_wine_avg_m	European	2017	N/A	N/A			24396	10355842
The Neale Lab	Risk taking	Risk_taking	European	2017	N/A	N/A	82808	243013	325821	10355842
The Neale Lab	Years since last cervical smear test	Y_since_last_cervical_smear_test	European	2017	N/A	N/A			139363	10355842
The Neale Lab	Duration of moderate activity	Duration_of_moderate_activity	European	2017	N/A	N/A			251031	10355842
The Neale Lab	Type of tobacco currently smoked: Hand-rolled cigarettes	Tobacco_currently:Hand-rolled_cigarettes	European	2017	N/A	N/A	5857	19434	25291	10355842
The Neale Lab	Number of cigarettes previously smoked daily	SMK:N_of_cigarettes_previously_daily	European	2017	N/A	N/A			78291	10355842
The Neale Lab	Type of tobacco previously smoked: Hand-rolled cigarettes	Tobacco_previously:Hand-rolled_cigarettes	European	2017	N/A	N/A	5377	77378	82755	10355842
The Neale Lab	Type of tobacco previously smoked: Cigars or pipes	Tobacco_previously:Cigars/pipes	European	2017	N/A	N/A	3887	78868	82755	10355842
The Neale Lab	Types of physical activity in last 4 weeks: None of the above	PhA_l4W:None_of_list_PhA_l4W	European	2017	N/A	N/A	19551	316048	335599	10355842
The Neale Lab	Daytime dozing / sleeping (narcolepsy)	Narcolepsy	European	2017	N/A	N/A			336082	10355842
The Neale Lab	Impedance of arm (right)	Impedance:Right_Arm	European	2017	N/A	N/A			331279	10355842
The Neale Lab	Types of physical activity in last 4 weeks: Other exercises (eg: swimming, cycling, keep fit, bowling)	PhA_l4W:Other_exercises	European	2017	N/A	N/A	162803	172796	335599	10355842
The Neale Lab	Types of physical activity in last 4 weeks: Strenuous sports	PhA_l4W:Strenuous_sports	European	2017	N/A	N/A	34693	300906	335599	10355842
The Neale Lab	Basal metabolic rate	Basal_metabolic_rate	European	2017	N/A	N/A			331307	10355842
The Neale Lab	Frequency of stair climbing in last 4 weeks	Freq_of_stair_climbing_in_l4w	European	2017	N/A	N/A			334169	10355842
The Neale Lab	Types of physical activity in last 4 weeks: Light DIY (eg: pruning, watering the lawn)	PhA_l4W:Light_DIY	European	2017	N/A	N/A	175376	160223	335599	10355842
The Neale Lab	Longest period of depression	Feelings:Longest_period_of_depression	European	2017	N/A	N/A			46884	10355842
The Neale Lab	Types of physical activity in last 4 weeks: Heavy DIY (eg: weeding, lawn mowing, carpentry, digging)	PhA_l4W:Heavy_DIY	European	2017	N/A	N/A	147922	187677	335599	10355842
The Neale Lab	Nervous feelings	Feelings:Nervous	European	2017	N/A	N/A	77767	250958	328725	10355842
The Neale Lab	Types of physical activity in last 4 weeks: Walking for pleasure (not as a means of transport)	PhA_l4W:Walking	European	2017	N/A	N/A	241930	93669	335599	10355842
The Neale Lab	Duration of vigorous activity	Duration_of_vigorous_activity	European	2017	N/A	N/A			183731	10355842
The Neale Lab	Types of transport used (excluding work): Car/motor vehicle	Transport:Car/motor_vehicle	European	2017	N/A	N/A	268888	66762	335650	10355842
The Neale Lab	Types of transport used (excluding work): Public transport	Transport:Public transport	European	2017	N/A	N/A	99542	236108	335650	10355842
The Neale Lab	Leg predicted mass (right)	Mass:Right_Leg_predicted_	European	2017	N/A	N/A			331285	10355842
The Neale Lab	Types of transport used (excluding work): Cycle	Transport:Cycle	European	2017	N/A	N/A	23918	311732	335650	10355842
The Neale Lab	Weight change compared with 1 year ago	Weight_now_vs_1y_ago	European	2017	N/A	N/A			331803	10355842
The Neale Lab	Severity of manic/irritable episodes	Manic:Severity_of_episodes	European	2017	N/A	N/A	14032	5303	19335	10355842
The Neale Lab	Types of transport used (excluding work): Walk	Transport:Walk	European	2017	N/A	N/A	165354	170296	335650	10355842
The Neale Lab	Forced expiratory volume in 1-second (FEV1), Best measure	FEV1_Best_measure	European	2017	N/A	N/A			255492	10355842
The Neale Lab	Age at first live birth	Age_at_1_live_birth	European	2017	N/A	N/A			123846	10355842
The Neale Lab	Number of stillbirths	N_of_stillbirths	European	2017	N/A	N/A			56069	10355842
The Neale Lab	Length of menstrual cycle	Len_of_menstrual_cycle	European	2017	N/A	N/A			30245	10355842
The Neale Lab	Usual walking pace	Usual_walking_pace	European	2017	N/A	N/A			335349	10355842
The Neale Lab	Mother still alive	Mother_still_alive	European	2017	N/A	N/A	130993	200909	331902	10355842
The Neale Lab	Exposure to tobacco smoke outside home	SMK:Exp_to_tobacco_smoke_outside_home	European	2017	N/A	N/A			286550	10355842
The Neale Lab	Arm fat mass (right)	Mass:Right_Arm_fat	European	2017	N/A	N/A			331226	10355842
The Neale Lab	Number of unenthusiastic/disinterested episodes	Feelings:N_of_unenthusiastic_episodes	European	2017	N/A	N/A			27707	10355842
The Neale Lab	Mother's age at death	Mothers_age_at_death	European	2017	N/A	N/A			199690	10355842
The Neale Lab	Father's age at death	Fathers_age_at_death	European	2017	N/A	N/A			248726	10355842
The Neale Lab	Time from waking to first cigarette	SMK:T_from_waking_to_1_cigarette	European	2017	N/A	N/A			23265	10355842
The Neale Lab	Pulse wave reflection index	Pulse_wave:reflection_index	European	2017	N/A	N/A			110153	10355842
The Neale Lab	Impedance of leg (left)	Impedance:Left_Leg	European	2017	N/A	N/A			331296	10355842
The Neale Lab	Age at death	Age_at_death	European	2017	N/A	N/A			8652	10355842
The Neale Lab	Frequency of unenthusiasm / disinterest in last 2 weeks	Feelings:Freq_of_unenthusiasm_in_l2w	European	2017	N/A	N/A			326730	10355842
The Neale Lab	Trunk fat mass	Mass:Trunk_fat_m	European	2017	N/A	N/A			331093	10355842
The Neale Lab	Age when periods started (menarche)	Menarche	European	2017	N/A	N/A			176008	10355842
The Neale Lab	Forced expiratory volume in 1-second (FEV1), predicted percentage	FEV1_predicted_pcg	European	2017	N/A	N/A			110423	10355842
The Neale Lab	Reported occurrences of cancer	N_cancer_case	European	2017	N/A	N/A			44805	10355842
The Neale Lab	Ever had prostate specific antigen (PSA) test	PSA_test_y/n	European	2017	N/A	N/A	46523	101447	147970	10355842
The Neale Lab	Whole body fat-free mass	Mass:Whole_body_fat-free	European	2017	N/A	N/A			331291	10355842
The Neale Lab	Arm fat mass (left)	Mass:Left_Arm_fat	European	2017	N/A	N/A			331164	10355842
The Neale Lab	Exposure to tobacco smoke at home	SMK:Exp_to_tobacco_smoke_at_home	European	2017	N/A	N/A			305723	10355842
The Neale Lab	Number of unsuccessful stop-smoking attempts	SMK:N_of_unsuccessful_stop	European	2017	N/A	N/A			75135	10355842
The Neale Lab	Duration walking for pleasure	Duration_walking_for_pleasure	European	2017	N/A	N/A			240788	10355842
The Neale Lab	Arm fat-free mass (right)	Mass:Right_Arm_fat-free	European	2017	N/A	N/A			331221	10355842
The Neale Lab	Financial situation satisfaction	Satisfaction:Financial	European	2017	N/A	N/A			110814	10355842
The Neale Lab	Frequency of strenuous sports in last 4 weeks	Freq_of_strenuous_sports_in_l4w	European	2017	N/A	N/A			34321	10355842
The Neale Lab	Average monthly beer plus cider intake	Alcohol:Beer_plus_cider_avg_m	European	2017	N/A	N/A			24452	10355842
The Neale Lab	Diabetes diagnosed by doctor	Diabetes	European	2017	N/A	N/A	16183	320290	336473	10355842
The Neale Lab	Trunk fat-free mass	Mass:Trunk_fat-free_m	European	2017	N/A	N/A			331030	10355842
The Neale Lab	Ever unenthusiastic/disinterested for a whole week	Unenthusiastic_for_a_whole_week	European	2017	N/A	N/A	39154	67714	106868	10355842
The Neale Lab	Forced vital capacity (FVC)	FVC	European	2017	N/A	N/A			307638	10355842
The Neale Lab	Guilty feelings	Feelings:Guilty	European	2017	N/A	N/A	92945	235824	328769	10355842
The Neale Lab	Duration of light DIY	Duration_of_light_DIY	European	2017	N/A	N/A			168725	10355842
The Neale Lab	Former alcohol drinker	Alcohol_status:Former	European	2017	N/A	N/A	11518	10376	21894	10355842
The Neale Lab	Smoked cigarette or pipe within last hour	SMK:Smoked_cigarette_lh	European	2017	N/A	N/A	3869	26401	30270	10355842
The Neale Lab	Heel bone mineral density (BMD) T-score, automated	Heel_BMD_auto	European	2017	N/A	N/A			194398	10355799
The Neale Lab	Duration of other exercises	Duration_of_other_exercises	European	2017	N/A	N/A			161301	10355842
The Neale Lab	Number of children fathered	N_of_children_fathered	European	2017	N/A	N/A			154888	10355842
The Neale Lab	Average weekly fortified wine intake	Alcohol:Fortified_wine_avg_w	European	2017	N/A	N/A			241381	10355842
The Neale Lab	Bilateral oophorectomy (both ovaries removed)	Bilateral_oophorectomy	European	2017	N/A	N/A	14702	163974	178676	10355842
The Neale Lab	Drive faster than motorway speed limit	Drive_faster_than_speed_limit	European	2017	N/A	N/A			306030	10355842
The Neale Lab	Able to walk or cycle unaided for 10 minutes	Walk/cycle_for_10_min	European	2017	N/A	N/A			50451	10355842
The Neale Lab	Ever had breast cancer screening / mammogram	Breast_cancer_screening/mammogram	European	2017	N/A	N/A	146420	34441	180861	10355842
The Neale Lab	Arm fat-free mass (left)	Mass:Left_Arm_fat-free	European	2017	N/A	N/A			331159	10355842
The Neale Lab	Time spent using computer	T_spent_using_computer	European	2017	N/A	N/A			261987	10355842
The Neale Lab	Body mass index (BMI)	BMI	European	2017	N/A	N/A			336107	10355842
The Neale Lab	Weight	Weight	European	2017	N/A	N/A			336227	10355842
The Neale Lab	Overall health rating	Overall_health_rating	European	2017	N/A	N/A			336020	10355842
The Neale Lab	Body fat percentage	Mass:Body_fat_pcg	European	2017	N/A	N/A			331117	10355842
The Neale Lab	Whole body fat mass	Mass:Whole_body_fat	European	2017	N/A	N/A			330762	10355842
The Neale Lab	Had menopause	Menopause	European	2017	N/A	N/A	111605	40430	152035	10355842
The Neale Lab	Ever used hormone-replacement therapy (HRT)	HRT	European	2017	N/A	N/A	71377	109254	180631	10355842
The Neale Lab	Systolic blood pressure, automated reading	SBP_auto	European	2017	N/A	N/A			317754	10355842
The Neale Lab	Hip circumference	Hip_circumference	European	2017	N/A	N/A			336601	10355842
The Neale Lab	Standing height	Standing_height	European	2017	N/A	N/A			336474	10355842
The Neale Lab	Job involves mainly walking or standing	Job_inv_mainly_walking/standing	European	2017	N/A	N/A			190606	10355842
The Neale Lab	Job involves heavy manual or physical work	Job_inv_heavy_manual/physical_work	European	2017	N/A	N/A			190643	10355842
The Neale Lab	Comparative body size at age 10	Body_size_at_ten	European	2017	N/A	N/A			331693	10355842
The Neale Lab	Hearing aid user	Hearing_aid_user	European	2017	N/A	N/A	10322	193918	204240	10355842
The Neale Lab	Taking other prescription medications	Med:Other_prescription_med	European	2017	N/A	N/A	158113	178217	336330	10355842
The Neale Lab	Frequency of walking for pleasure in last 4 weeks	Freq_of_walking_for_pleasure_in_l4w	European	2017	N/A	N/A			240924	10355842
The Neale Lab	Trunk predicted mass	Mass:Trunk_predicted_m	European	2017	N/A	N/A			330995	10355842
The Neale Lab	Duration of strenuous sports	Duration_of_strenuous_sports	European	2017	N/A	N/A			34342	10355842
The Neale Lab	Pulse rate, automated reading	Pulse_rate_auto	European	2017	N/A	N/A			317756	10355842
The Neale Lab	Relative age voice broke	Relative_age_voice_broke	European	2017	N/A	N/A			144645	10355842
The Neale Lab	Duration of walks	Duration_of_walks	European	2017	N/A	N/A			288266	10355842
The Neale Lab	Sleep duration	Sleep_duration	European	2017	N/A	N/A			335410	10355842
The Neale Lab	Falls in the last year	Falls_in_the_ly	European	2017	N/A	N/A			336617	10355842
The Neale Lab	Number of operations, self-reported	SR:N_of_operations	European	2017	N/A	N/A			337159	10355842
The Neale Lab	Peak expiratory flow (PEF)	PEF	European	2017	N/A	N/A			307638	10355842
The Neale Lab	Creatinine (enzymatic) in urine	Urine_Creatinine	European	2017	N/A	N/A			327525	10355842
The Neale Lab	Average monthly champagne plus white wine intake	Alcohol:Champagne_plus_white_wine_avg_m	European	2017	N/A	N/A			24367	10355842
The Neale Lab	Length of longest manic/irritable episode	Manic:Len_of_longest_episode	European	2017	N/A	N/A	14156	3754	17910	10355842
The Neale Lab	Frequency of depressed mood in last 2 weeks	Feelings:Freq_of_depressed_mood_in_l2w	European	2017	N/A	N/A			323267	10355842
The Neale Lab	Arm fat percentage (left)	Mass:Left_Arm_fat_pcg	European	2017	N/A	N/A			331198	10355842
The Neale Lab	Why reduced smoking: Financial reasons	SMK_reduce:Financial	European	2017	N/A	N/A	2823	7680	10503	10355842
The Neale Lab	Alcohol usually taken with meals	Alcohol:Usually_taken_with_meals	European	2017	N/A	N/A	116941	55513	172454	10355842
The Neale Lab	Frequency of tenseness / restlessness in last 2 weeks	Feelings:Freq_of_tenseness_in_l2w	European	2017	N/A	N/A			325169	10355842
The Neale Lab	Why reduced smoking: None of the above	SMK_reduce:None_of_the_list_SMK_reduce	European	2017	N/A	N/A	3030	7473	10503	10355842
The Neale Lab	Number of full sisters	N_of_full_sisters	European	2017	N/A	N/A			332255	10355842
The Neale Lab	Most recent bowel cancer screening	Most_recent_bowel_cancer_screening	European	2017	N/A	N/A			75920	10355842
The Neale Lab	Why reduced smoking: Health precaution	SMK_reduce:Health_precaution	European	2017	N/A	N/A	4990	5513	10503	10355842
The Neale Lab	Forced expiratory volume in 1-second (FEV1)	FEV1	European	2017	N/A	N/A			307638	10355842
The Neale Lab	Why stopped smoking: Health precaution	SMK_stop:Health_precaution	European	2017	N/A	N/A	51560	30522	82082	10355842
The Neale Lab	Long-standing illness, disability or infirmity	Long-standing_illness/disability/infirmity	European	2017	N/A	N/A	107123	222540	329663	10355842
The Neale Lab	Sodium in urine	Urine_Sodium	European	2017	N/A	N/A			326831	10355842
The Neale Lab	Why stopped smoking: Financial reasons	SMK_stop:Financial	European	2017	N/A	N/A	20359	61723	82082	10355842
The Neale Lab	Irritability	Feelings:Irritability	European	2017	N/A	N/A	90282	232386	322668	10355842
The Neale Lab	Why stopped smoking: Doctor's advice	SMK_stop:Doctors_advice	European	2017	N/A	N/A	5875	76207	82082	10355842
The Neale Lab	Average weekly beer plus cider intake	Alcohol:Beer_plus_cider_avg_w	European	2017	N/A	N/A			241447	10355842
The Neale Lab	Number of days/week walked 10+ minutes	N_of_dd/ww_walked_10+_min	European	2017	N/A	N/A			331654	10355842
The Neale Lab	Why stopped smoking: None of the above	SMK_stop:None_of_list_SMK_stop	European	2017	N/A	N/A	16472	65610	82082	10355842
The Neale Lab	Other serious medical condition/disability diagnosed by doctor	Other_serious_medical_condition/disability	European	2017	N/A	N/A	67968	263306	331274	10355842
The Neale Lab	Seen a psychiatrist for nerves, anxiety, tension or depression	Seen_psychiatrist_for_bad_feelings	European	2017	N/A	N/A	38008	297880	335888	10355842
The Neale Lab	Why stopped smoking: Illness or ill health	SMK_stop:Illness/ill_health	European	2017	N/A	N/A	9813	72269	82082	10355842
The Neale Lab	Light smokers, at least 100 smokes in lifetime	SMK:Light_smokers	European	2017	N/A	N/A	41027	49490	90517	10355842
The Neale Lab	Tense / 'highly strung'	Feelings:Tense	European	2017	N/A	N/A	56012	271220	327232	10355842
The Neale Lab	Ever had hysterectomy (womb removed)	Hysterectomy	European	2017	N/A	N/A	13060	146619	159679	10355842
The Neale Lab	Age of primiparous women at birth of child	Age_of_women_at_birth_of_child	European	2017	N/A	N/A			23804	10355842
The Neale Lab	Maximum workload during fitness test	Max_workload_during_fit-test	European	2017	N/A	N/A			49623	10355842
The Neale Lab	Headaches for 3+ months	Pain:Headaches_for_3+_m	European	2017	N/A	N/A	29979	35604	65583	10355842
The Neale Lab	Hearing difficulty/problems with background noise	Hearing_problems:with_bg_noise	European	2017	N/A	N/A	125089	205670	330759	10355842
The Neale Lab	Ever had stillbirth, spontaneous miscarriage or termination	Stillbirth	European	2017	N/A	N/A	56172	122302	178474	10355842
The Neale Lab	Noisy workplace	Noisy_workplace	European	2017	N/A	N/A			110439	10355842
The Neale Lab	Heel bone mineral density (BMD) T-score, automated (right)	Heel_BMD_right_auto	European	2017	N/A	N/A			106251	10355839
The Neale Lab	Leg fat mass (right)	Mass:Right_Leg_fat	European	2017	N/A	N/A			331293	10355842
The Neale Lab	Number of pregnancy terminations	N_of_pregnancy_terminations	European	2017	N/A	N/A			55742	10355842
The Neale Lab	Cascot confidence score	Cascot_confidence_score	European	2017	N/A	N/A			9825	10355842
The Neale Lab	Relative age of first facial hair	Relative_age_of_first_facial_hair	European	2017	N/A	N/A			151113	10355842
The Neale Lab	Sleeplessness / insomnia	Insomnia	European	2017	N/A	N/A			336965	10355842
The Neale Lab	Work/job satisfaction	Satisfaction:Work	European	2017	N/A	N/A			75840	10355842
The Neale Lab	Cough on most days	Cough	European	2017	N/A	N/A	11424	72105	83529	10355842
The Neale Lab	Impedance of whole body	Impedance:Whole_body	European	2017	N/A	N/A			331284	10355842
The Neale Lab	Ever smoked	SMK:Ever_smoked	European	2017	N/A	N/A	202585	133482	336067	10355842
The Neale Lab	Worrier / anxious feelings	Feelings:Worrier	European	2017	N/A	N/A	186559	142158	328717	10355842
The Neale Lab	Smoking/smokers in household	SMK:Smoking_in_household	European	2017	N/A	N/A			311142	10355842
The Neale Lab	No-wear time bias adjusted acceleration standard deviation	No-wear_time_bias_adj_SD	European	2017	N/A	N/A			72615	10355842
The Neale Lab	Leg fat-free mass (left)	Mass:Left_Leg_fat-free	European	2017	N/A	N/A			331258	10355842
The Neale Lab	Maximum heart rate during fitness test	Max_heart_rate_during_fit-test	European	2017	N/A	N/A			49610	10355842
The Neale Lab	Other eye problems	Eye_D:Other_eye_problems	European	2017	N/A	N/A	47823	288605	336428	10355842
The Neale Lab	Birth weight of first child	Birth_weight_of_1_child	European	2017	N/A	N/A			145558	10355842
The Neale Lab	Frequency of light DIY in last 4 weeks	Freq_of_light_DIY_in_l4w	European	2017	N/A	N/A			169623	10355842
The Neale Lab	Distance between home and job workplace	Distance_between_home_and_job	European	2017	N/A	N/A			161121	10355842
The Neale Lab	Doctor diagnosed asthma	Asthma	European	2017	N/A	N/A	10589	72940	83529	10355842
The Neale Lab	Had other major operations	Other_major_operations	European	2017	N/A	N/A	120566	59001	179567	10355842
The Neale Lab	Ever tried to stop smoking	SMK:tried_to_stop	European	2017	N/A	N/A			25181	10355842
The Neale Lab	Wheeze or whistling in the chest in last year	Chest_pain:Wheeze/whistling_in_ly	European	2017	N/A	N/A	68531	262726	331257	10355842
The Neale Lab	Frequency of heavy DIY in last 4 weeks	Freq_of_heavy_DIY_in_l4w	European	2017	N/A	N/A			137208	10355842
The Neale Lab	Current tobacco smoking	SMK:Current_tobacco_smoking	European	2017	N/A	N/A			337030	10355842
The Neale Lab	Sitting height	Sitting_height	European	2017	N/A	N/A			336172	10355842
The Neale Lab	Leg fat mass (left)	Mass:Left_Leg_fat	European	2017	N/A	N/A			331275	10355842
The Neale Lab	Pulse rate	Pulse_rate	European	2017	N/A	N/A			110153	10355842
The Neale Lab	Getting up in morning	Getting_up_in_morning	European	2017	N/A	N/A			336501	10355842
The Neale Lab	Snoring	Snoring	European	2017	N/A	N/A	117812	196637	314449	10355842
The Neale Lab	Frequency of tiredness / lethargy in last 2 weeks	Feelings:Freq_of_tiredness_in_l2w	European	2017	N/A	N/A			327528	10355842
The Neale Lab	Worry too long after embarrassment	Feelings:Worry_too_long_after_embarrassment	European	2017	N/A	N/A	154615	169151	323766	10355842
The Neale Lab	Forced expiratory volume in 1-second (FEV1), predicted	FEV1_predicted	European	2017	N/A	N/A			110423	10355842
The Neale Lab	Non-accidental death in close genetic family	Non-accidental_death_in_close_genetic_family	European	2017	N/A	N/A	28680	76889	105569	10355842
The Neale Lab	Reproduciblity of spirometry measurement using ERS/ATS criteria	R_of_spirometry_ERS/ATS	European	2017	N/A	N/A	199585	55907	255492	10355842
The Neale Lab	Ever stopped smoking for 6+ months	SMK:stop_for_6+_m	European	2017	N/A	N/A	35064	46474	81538	10355842
The Neale Lab	Happiness	Happiness	European	2017	N/A	N/A			110935	10355842
The Neale Lab	Number of treatments/medications taken	N_of_med_taken	European	2017	N/A	N/A			337159	10355842
The Neale Lab	Past tobacco smoking	SMK:Past_tobacco_smoking	European	2017	N/A	N/A			310749	10355842
The Neale Lab	Ever taken oral contraceptive pill	Oral_contraceptive_pill	European	2017	N/A	N/A	149365	31384	180749	10355842
The Neale Lab	Age completed full time education	Age_completed_full_time_edu	European	2017	N/A	N/A			226899	10355842
The Neale Lab	Comparative height size at age 10	Height_size_at_ten	European	2017	N/A	N/A			332021	10355842
The Neale Lab	Miserableness	Feelings:Miserableness	European	2017	N/A	N/A	141755	190101	331856	10355842
The Neale Lab	Seen doctor (GP) for nerves, anxiety, tension or depression	Seen_doctor_for_bad_feelings	European	2017	N/A	N/A	115328	219780	335108	10355842
The Neale Lab	Waist circumference	Waist_circumference	European	2017	N/A	N/A			336639	10355842
The Neale Lab	Tinnitus severity/nuisance	Tinnitus_severity/nuisance	European	2017	N/A	N/A			31627	10355842
The Neale Lab	Duration of fitness test	Fit-test_duration	European	2017	N/A	N/A			49623	10355842
The Neale Lab	Difficulty not smoking for 1 day	SMK:Difficulty_not_smoking_for_1d	European	2017	N/A	N/A			23332	10355842
The Neale Lab	Average weekly champagne plus white wine intake	Alcohol:Champagne_plus_white_wine_avg_w	European	2017	N/A	N/A			240864	10355842
The Neale Lab	Forced vital capacity (FVC), Best measure	FVC_Best_measure	European	2017	N/A	N/A			255492	10355842
The Neale Lab	Average weekly intake of other alcoholic drinks	Alcohol:Other_alcoholic_drinks_avg_w	European	2017	N/A	N/A			79291	10355842
The Neale Lab	Number of self-reported cancers	SR_CC:N_of_cancers	European	2017	N/A	N/A			337154	10355842
The Neale Lab	Fractured/broken bones in last 5 years	Fractured/broken_bones_in_l5y	European	2017	N/A	N/A	32193	303394	335587	10355842
The Neale Lab	Morning/evening person (chronotype)	Chronotype	European	2017	N/A	N/A			301143	10355842
The Neale Lab	Mean time to correctly identify matches	Mean_t_to_correctly_identify_matches	European	2017	N/A	N/A			335139	10355842
The Neale Lab	Number of days/week of moderate physical activity 10+ minutes	N_of_dd/ww_of_moderate_phys-activity_10+_min	European	2017	N/A	N/A			321309	10355842
The Neale Lab	Loud music exposure frequency	Loud_music_exposure_freq	European	2017	N/A	N/A			109889	10355842
The Neale Lab	Average monthly intake of other alcoholic drinks	Alcohol:Other_alcohol_avg_m	European	2017	N/A	N/A			24505	10355842
The Neale Lab	Ever manic/hyper for 2 days	Manic:for_2d	European	2017	N/A	N/A	5987	102747	108734	10355842
The Neale Lab	Heel bone mineral density (BMD) T-score, automated (left)	Heel_BMD_left_auto	European	2017	N/A	N/A			106254	10355839
The Neale Lab	Friendships satisfaction	Satisfaction:Friendships	European	2017	N/A	N/A			110118	10355842
The Neale Lab	Duration of heavy DIY	Duration_of_heavy_DIY	European	2017	N/A	N/A			137364	10355842
The Neale Lab	Bring up phlegm/sputum/mucus on most days	Phlegm	European	2017	N/A	N/A	6998	76531	83529	10355842
The Neale Lab	Birth weight	Birth_weight	European	2017	N/A	N/A			193063	10355842
The Neale Lab	Arm predicted mass (right)	Mass:Right_Arm_predicted	European	2017	N/A	N/A			331216	10355842
The Neale Lab	Arm fat percentage (right)	Mass:Right_Arm_fat_pcg	European	2017	N/A	N/A			331249	10355842
The Neale Lab	Townsend deprivation index at recruitment	Townsend_deprivation_index	European	2017	N/A	N/A			336798	10355842
The Neale Lab	Mood swings	Feelings:Mood_swings	European	2017	N/A	N/A	148601	180827	329428	10355842
The Neale Lab	Number of self-reported non-cancer illnesses	SR_NC:N_of_illnesses	European	2017	N/A	N/A			337159	10355842
The Neale Lab	Fed-up feelings	Feelings:Fed-up	European	2017	N/A	N/A	134124	196425	330549	10355842
The Neale Lab	Wants to stop smoking	SMK:Wants_to_stop	European	2017	N/A	N/A			24913	10355842
The Neale Lab	Years of cough on most days	Y_of_cough	European	2017	N/A	N/A			11424	10355842
The Neale Lab	Neuroticism score	Neuroticism_score	European	2017	N/A	N/A			274108	10355842
The Neale Lab	Number of full brothers	N_of_full_brothers	European	2017	N/A	N/A			332194	10355842
The Neale Lab	Fracture resulting from simple fall	Fracture_resulting_from_simple_fall	European	2017	N/A	N/A	18864	12898	31762	10355842
The Neale Lab	Pulse wave Arterial Stiffness index	Arterial_Stiffness_index	European	2017	N/A	N/A			109813	10355842
The Neale Lab	Wears glasses or contact lenses	Eye_D:Glasses/contact_lenses	European	2017	N/A	N/A	301012	35907	336919	10355842
The Neale Lab	Ever depressed for a whole week	Feelings:Depressed_for_a_whole_w_y/n	European	2017	N/A	N/A	58468	50761	109229	10355842
The Neale Lab	Arm predicted mass (left)	Mass:Left_Arm_predicted	European	2017	N/A	N/A			331146	10355842
The Neale Lab	Maternal smoking around birth	SMK:Maternal_smk_around_birth	European	2017	N/A	N/A	88601	201126	289727	10355842
The Neale Lab	Target heart rate achieved	Target_heart_rate_achieved	European	2017	N/A	N/A	5182	44441	49623	10355842
The Neale Lab	Whole body water mass	Mass:Whole_body_water	European	2017	N/A	N/A			331315	10355842
The Neale Lab	Leg fat percentage (right)	Mass:Right_Leg_fat_pcg	European	2017	N/A	N/A			331296	10355842
The Neale Lab	Part of a multiple birth	Part_of_a_multiple_birth	European	2017	N/A	N/A	7382	324935	332317	10355842
The Neale Lab	Frequency of other exercises in last 4 weeks	Freq_of_other_exercises_in_l4w	European	2017	N/A	N/A			161170	10355842
The Neale Lab	Family relationship satisfaction	Satisfaction:Family	European	2017	N/A	N/A			110290	10355842
The Neale Lab	Number of older siblings	N_of_older_siblings	European	2017	N/A	N/A			95618	10355842
The Neale Lab	Number of trend entries	N_of_trend_entries	European	2017	N/A	N/A			49623	10355842
The Neale Lab	Hand grip strength (left)	Hand_grip_strength_left	European	2017	N/A	N/A			335821	10355842
The Neale Lab	Pulse wave peak to peak time	Pulse_wave:peak_to_peak_time	European	2017	N/A	N/A			110099	10355842
The Neale Lab	Nap during day	Nap_during_day	European	2017	N/A	N/A			337074	10355842
The Neale Lab	Longest period of unenthusiasm / disinterest	Feelings:Longest_period_of_unenthusiasm	European	2017	N/A	N/A			29704	10355842
The Neale Lab	Frequency of travelling from home to job workplace	Freq_of_travelling_from_home_to_job	European	2017	N/A	N/A			190557	10355842
The Neale Lab	Cancer diagnosed by doctor	Cancer	European	2017	N/A	N/A	26576	309696	336272	10355842
The Neale Lab	Adopted as a child	Adopted_as_a_child	European	2017	N/A	N/A	4567	332176	336743	10355842
The Neale Lab	Doctor diagnosed hayfever or allergic rhinitis	hayfever_or_allergic_rhinitis	European	2017	N/A	N/A	18934	64595	83529	10355842
The Neale Lab	Suffer from 'nerves'	Feelings:Suffer_from_nerves	European	2017	N/A	N/A	69352	255896	325248	10355842
The Neale Lab	Alcohol intake frequency.	Alcohol:Freq	European	2017	N/A	N/A			336965	10355842
The Neale Lab	Leg fat percentage (left)	Mass:Left_Leg_fat_pcg	European	2017	N/A	N/A			331278	10355842
The Neale Lab	Length of working week for main job	Len_of_working_ww_for_main_job	European	2017	N/A	N/A			188166	10355842
The Neale Lab	Age at last live birth	Age_at_last_live_birth	European	2017	N/A	N/A			123676	10355842
The Neale Lab	Hand grip strength (right)	Hand_grip_strength_right	European	2017	N/A	N/A			335842	10355842
The Neale Lab	Vascular/heart problems diagnosed by doctor: Heart attack	Vascular/heart:Heart_attack	European	2017	N/A	N/A	7790	328893	336683	10355842
The Neale Lab	Vascular/heart problems diagnosed by doctor: Stroke	Vascular/heart:Stroke	European	2017	N/A	N/A	5198	331485	336683	10355842
The Neale Lab	Sensitivity / hurt feelings	Feelings:Sensitivity	European	2017	N/A	N/A	182340	145492	327832	10355842
The Neale Lab	Vascular/heart problems diagnosed by doctor: None of the above	Vascular/heart:None_of_hBP/Stroke/Angina/HeartAttack	European	2017	N/A	N/A	236530	100153	336683	10355842
The Neale Lab	Used an inhaler for chest within last hour	Inhaler_for_chest_lh	European	2017	N/A	N/A	2245	307443	309688	10355842
The Neale Lab	Vascular/heart problems diagnosed by doctor: High blood pressure	Vascular/heart:High_BP	European	2017	N/A	N/A	91033	245650	336683	10355842
The Neale Lab	Vascular/heart problems diagnosed by doctor: Angina	Vascular/heart:Angina	European	2017	N/A	N/A	10618	326065	336683	10355842
The Neale Lab	Father still alive	Father_still_alive	European	2017	N/A	N/A	76074	252620	328694	10355842
The Neale Lab	Vitamin and mineral supplements: None of the above	Vit_mineral_supp:None_of_list_Vit_mineral_supp	European	2017	N/A	N/A	231424	104167	335591	10355842
The Neale Lab	Had major operations	Major_operations	European	2017	N/A	N/A	99647	55398	155045	10355842
The Neale Lab	Vitamin and mineral supplements: Vitamin A	Vit_mineral_supp:Vitamin_A	European	2017	N/A	N/A	6173	329418	335591	10355842
The Neale Lab	Vitamin and mineral supplements: Multivitamins +/- minerals	Vit_mineral_supp:Multivitamins_minerals	European	2017	N/A	N/A	71695	263896	335591	10355842
The Neale Lab	Number of incorrect matches in round	N_of_incorrect_matches_in_round	European	2017	N/A	N/A			336881	10355842
The Neale Lab	Number of live births	N_of_live_births	European	2017	N/A	N/A			180952	10355842
The Neale Lab	Vitamin and mineral supplements: Vitamin D	Vit_mineral_supp:Vitamin_D	European	2017	N/A	N/A	12510	323081	335591	10355842
The Neale Lab	Vitamin and mineral supplements: Vitamin C	Vit_mineral_supp:Vitamin_C	European	2017	N/A	N/A	28536	307055	335591	10355842
The Neale Lab	Potassium in urine	Urine_Potassium	European	2017	N/A	N/A			326816	10355842
The Neale Lab	Vitamin and mineral supplements: Vitamin B	Vit_mineral_supp:Vitamin_B	European	2017	N/A	N/A	13498	322093	335591	10355842
The Neale Lab	Average weekly spirits intake	Alcohol:Spirits_avg_w	European	2017	N/A	N/A			240658	10355842
The Neale Lab	Vitamin and mineral supplements: Folic acid or Folate (Vit B9)	Vit_mineral_supp:Vitamin_B9	European	2017	N/A	N/A	6876	328715	335591	10355842
The Neale Lab	Age started oral contraceptive pill	Age_started_oral_contraceptive_pill	European	2017	N/A	N/A			144113	10355842
The Neale Lab	Vitamin and mineral supplements: Vitamin E	Vit_mineral_supp:Vitamin_E	European	2017	N/A	N/A	9479	326112	335591	10355842
The Neale Lab	Ever had bowel cancer screening	Bowel_cancer_screening	European	2017	N/A	N/A	107072	224939	332011	10355842
The Gene ATLAS	bacterial infection	bacterial_infection	European	2018	30349118	10.1101/176834, 10.1038/s41588-018-0248-z			408455	10331905
The Gene ATLAS	D50 Iron deficiency anaemia	D50_IDA	European	2018	30349118	10.1101/176834, 10.1038/s41588-018-0248-z			408455	10331905
The Gene ATLAS	deep venous thrombosis dvt	DVT	European	2018	30349118	10.1101/176834, 10.1038/s41588-018-0248-z			408455	10331905
The Gene ATLAS	Eosinophill count	Eosinophill_count	European	2018	30349118	10.1101/176834, 10.1038/s41588-018-0248-z			408455	10331905
The Gene ATLAS	Eosinophill percentage	Eosinophill pct	European	2018	30349118	10.1101/176834, 10.1038/s41588-018-0248-z			408455	10331905
The Gene ATLAS	Haemoglobin concentration	Haemoglobin_conc	European	2018	30349118	10.1101/176834, 10.1038/s41588-018-0248-z			408455	10331889
The Gene ATLAS	Haematocrit percentage	Haematocrit_pct	European	2018	30349118	10.1101/176834, 10.1038/s41588-018-0248-z			408455	10331903
The Gene ATLAS	High light scatter reticulocyte count	High_light_scatter_reticulocyte_count	European	2018	30349118	10.1101/176834, 10.1038/s41588-018-0248-z			408455	10331870
The Gene ATLAS	I26 Pulmonary embolism	I26_PE	European	2018	30349118	10.1101/176834, 10.1038/s41588-018-0248-z			408455	10331905
The Gene ATLAS	I26-I28 Pulmonary heart disease and diseases of pulmonary circulation	I26_I28_PVD_and_PCD	European	2018	30349118	10.1101/176834, 10.1038/s41588-018-0248-z			408455	10331905
The Gene ATLAS	I80 Phlebitis and thrombophlebitis	I80_PT	European	2018	30349118	10.1101/176834, 10.1038/s41588-018-0248-z			408455	10331905
The Gene ATLAS	Immature reticulocyte fraction	Immature_reticulocyte_fraction	European	2018	30349118	10.1101/176834, 10.1038/s41588-018-0248-z			408455	10331834
The Gene ATLAS	Lymphocyte count	Lymphocyte_count	European	2018	30349118	10.1101/176834, 10.1038/s41588-018-0248-z			408455	10331905
The Gene ATLAS	Lymphocyte percentage	Lymphocyte_pct	European	2018	30349118	10.1101/176834, 10.1038/s41588-018-0248-z			408455	10331905
The Gene ATLAS	Mean corpuscular haemoglobin concentration	M_corpuscular_haemoglobin_C	European	2018	30349118	10.1101/176834, 10.1038/s41588-018-0248-z			408455	10331905
The Gene ATLAS	Mean platelet thrombocyte volume	M_platelet_thrombocyte_V	European	2018	30349118	10.1101/176834, 10.1038/s41588-018-0248-z			408455	10330963
The Gene ATLAS	Mean reticulocyte volume	M_reticulocyte_V	European	2018	30349118	10.1101/176834, 10.1038/s41588-018-0248-z			408455	10331754
The Gene ATLAS	Mean sphered cell volume	MSCV	European	2018	30349118	10.1101/176834, 10.1038/s41588-018-0248-z			408455	10331719
The Gene ATLAS	Monocyte count	Monocyte_count	European	2018	30349118	10.1101/176834, 10.1038/s41588-018-0248-z			408455	10331856
The Gene ATLAS	Monocyte percentage	Monocyte_pct	European	2018	30349118	10.1101/176834, 10.1038/s41588-018-0248-z			408455	10331850
The Gene ATLAS	Neutrophill count	Neutrophill_count	European	2018	30349118	10.1101/176834, 10.1038/s41588-018-0248-z			408455	10331768
The Gene ATLAS	Neutrophill percentage	Neutrophill_pct	European	2018	30349118	10.1101/176834, 10.1038/s41588-018-0248-z			408455	10331905
The Gene ATLAS	Nucleated red blood cell count	Nucleated_RBC_count	European	2018	30349118	10.1101/176834, 10.1038/s41588-018-0248-z			408455	10331905
The Gene ATLAS	Nucleated red blood cell percentage	Nucleated_RBC_pct	European	2018	30349118	10.1101/176834, 10.1038/s41588-018-0248-z			408455	10331905
The Gene ATLAS	Platelet crit	Platelet_crit	European	2018	30349118	10.1101/176834, 10.1038/s41588-018-0248-z			408455	10331830
The Gene ATLAS	Platelet distribution width	Platelet_distrib_width	European	2018	30349118	10.1101/176834, 10.1038/s41588-018-0248-z			408455	10331426
The Gene ATLAS	pulmonary embolism dvt	PE_dvt	European	2018	30349118	10.1101/176834, 10.1038/s41588-018-0248-z			408455	10331905
The Gene ATLAS	Red blood cell erythrocyte count	RBC_erythrocyte_count	European	2018	30349118	10.1101/176834, 10.1038/s41588-018-0248-z			408455	10331815
The Gene ATLAS	Red blood cell erythrocyte distribution width	RBC_erythrocyte_distrib_width	European	2018	30349118	10.1101/176834, 10.1038/s41588-018-0248-z			408455	10331900
The Gene ATLAS	Reticulocyte count	Reticulocyte_count	European	2018	30349118	10.1101/176834, 10.1038/s41588-018-0248-z			408455	10331905
The Gene ATLAS	Reticulocyte percentage	Reticulocyte_pct	European	2018	30349118	10.1101/176834, 10.1038/s41588-018-0248-z			408455	10331905
The Gene ATLAS	venous thromboembolic disease	VTD	European	2018	30349118	10.1101/176834, 10.1038/s41588-018-0248-z			408455	10331905
The Gene ATLAS	White blood cell leukocyte count	WBC_leulocyte_count	European	2018	30349118	10.1101/176834, 10.1038/s41588-018-0248-z			408455	10331905
The Gene ATLAS	Disk problems	Disk_problems	European	2018	30349118	10.1101/176834, 10.1038/s41588-018-0248-z			408455	5721040
Metabolomics_NMR	Phosphatidylcholine and other cholines	PC	European	2016	27005778	10.1038/ncomms11122			13542	10066065
Metabolomics_NMR	Acetoacetate	AcAce	European	2016	27005778	10.1038/ncomms11122			19262	10351445
Metabolomics_NMR	Leucine	Leu	European	2016	27005778	10.1038/ncomms11122			24728	10553273
Metabolomics_NMR	Phenylalanine	Phe	European	2016	27005778	10.1038/ncomms11122			22663	10525207
Metabolomics_NMR	Acetate	Ace	European	2016	27005778	10.1038/ncomms11122			24748	10555257
Metabolomics_NMR	Cholesterol esters in large HDL	L.HDL.CE	European	2016	27005778	10.1038/ncomms11122			19273	10359426
Metabolomics_NMR	Pyruvate	Pyr	European	2016	27005778	10.1038/ncomms11122			24756	10554626
Metabolomics_NMR	Total cholesterol in large HDL	L.HDL.C	European	2016	27005778	10.1038/ncomms11122			21558	10393348
Metabolomics_NMR	Alanine	Ala	European	2016	27005778	10.1038/ncomms11122			24796	10561708
Metabolomics_NMR	Serum total cholesterol	Serum.C	European	2016	27005778	10.1038/ncomms11122			21491	10390176
Metabolomics_NMR	Albumin	Alb	European	2016	27005778	10.1038/ncomms11122			18960	10275969
Metabolomics_NMR	Serum total triglycerides	Serum.TG	European	2016	27005778	10.1038/ncomms11122			21545	10400170
Metabolomics_NMR	ApoA1	ApoA1	European	2016	27005778	10.1038/ncomms11122			20687	10317476
Metabolomics_NMR	Total lipids in small HDL	S.HDL.L	European	2016	27005778	10.1038/ncomms11122			19273	10348332
Metabolomics_NMR	ApoB	ApoB	European	2016	27005778	10.1038/ncomms11122			20690	10359352
Metabolomics_NMR	Concentration of small HDL particles	S.HDL.P	European	2016	27005778	10.1038/ncomms11122			19273	10359426
Metabolomics_NMR	Ratio of bisLallylic bonds to double bonds in lipids	Bis.DB.ratio	European	2016	27005778	10.1038/ncomms11122			13524	10058606
Metabolomics_NMR	Triglycerides in small HDL	S.HDL.TG	European	2016	27005778	10.1038/ncomms11122			21558	10400206
Metabolomics_NMR	Ratio of bisLallylic bonds to total fatty acids in lipids	Bis.FA.ratio	European	2016	27005778	10.1038/ncomms11122			13171	9957102
Metabolomics_NMR	Total cholesterol in small LDL	S.LDL.C	European	2016	27005778	10.1038/ncomms11122			21556	10400226
Metabolomics_NMR	3Lhydroxybutyrate	bOHBut	European	2016	27005778	10.1038/ncomms11122			24154	10489166
Metabolomics_NMR	Total lipids in small LDL	S.LDL.L	European	2016	27005778	10.1038/ncomms11122			19273	10359168
Metabolomics_NMR	CH2 groups in fatty acids	CH2.DB.ratio	European	2016	27005778	10.1038/ncomms11122			19021	10064170
Metabolomics_NMR	Concentration of small LDL particles	S.LDL.P	European	2016	27005778	10.1038/ncomms11122			19273	10359426
Metabolomics_NMR	CH2 groups to double bonds ratio	CH2.in.FA	European	2016	27005778	10.1038/ncomms11122			13532	10265155
Metabolomics_NMR	Free cholesterol in large HDL	L.HDL.FC	European	2016	27005778	10.1038/ncomms11122			21559	10398862
Metabolomics_NMR	Sphingomyelins	SM	European	2016	27005778	10.1038/ncomms11122			13476	10064856
Metabolomics_NMR	Citrate	Cit	European	2016	27005778	10.1038/ncomms11122			24770	10558202
Metabolomics_NMR	Total lipids in large HDL	L.HDL.L	European	2016	27005778	10.1038/ncomms11122			19273	10359426
Metabolomics_NMR	Total cholesterol in small VLDL	S.VLDL.C	European	2016	27005778	10.1038/ncomms11122			21557	10389316
Metabolomics_NMR	Creatinine	Crea	European	2016	27005778	10.1038/ncomms11122			24810	10560920
Metabolomics_NMR	Phospholipids in large HDL	L.HDL.PL	European	2016	27005778	10.1038/ncomms11122			19273	10359426
Metabolomics_NMR	Free cholesterol in small VLDL	S.VLDL.FC	European	2016	27005778	10.1038/ncomms11122			21559	10385340
Metabolomics_NMR	Double bonds in fatty acids	DB.in.FA	European	2016	27005778	10.1038/ncomms11122			15728	10223058
Metabolomics_NMR	Concentration of large HDL particles	L.HDL.P	European	2016	27005778	10.1038/ncomms11122			19273	10355544
Metabolomics_NMR	Total lipids in small VLDL	S.VLDL.L	European	2016	27005778	10.1038/ncomms11122			19273	10356835
Metabolomics_NMR	22:6 docosahexaenoic acid (DHA)	DHA	European	2016	27005778	10.1038/ncomms11122			13499	10063507
Metabolomics_NMR	Cholesterol esters in large LDL	L.LDL.CE	European	2016	27005778	10.1038/ncomms11122			19273	10359426
Metabolomics_NMR	Phospholipids in small VLDL	S.VLDL.PL	European	2016	27005778	10.1038/ncomms11122			21551	10396959
Metabolomics_NMR	Esterified cholesterol	Est.C	European	2016	27005778	10.1038/ncomms11122			13497	10062971
Metabolomics_NMR	Total cholesterol in large LDL	L.LDL.C	European	2016	27005778	10.1038/ncomms11122			21552	10400226
Metabolomics_NMR	Concentration of small VLDL particles	S.VLDL.P	European	2016	27005778	10.1038/ncomms11122			19273	10359415
Metabolomics_NMR	Fatty acid length	FALen	European	2016	27005778	10.1038/ncomms11122			13476	10058967
Metabolomics_NMR	Free cholesterol in large LDL	L.LDL.FC	European	2016	27005778	10.1038/ncomms11122			21555	10400222
Metabolomics_NMR	Triglycerides in small VLDL	S.VLDL.TG	European	2016	27005778	10.1038/ncomms11122			21558	10392061
Metabolomics_NMR	OmegaL3 fatty acids	FAw3	European	2016	27005778	10.1038/ncomms11122			13544	10053288
Metabolomics_NMR	Total fatty acids	Tot.FA	European	2016	27005778	10.1038/ncomms11122			13505	10060617
Metabolomics_NMR	Total lipids in large LDL	L.LDL.L	European	2016	27005778	10.1038/ncomms11122			19273	10359423
Metabolomics_NMR	OmegaL6 fatty acids	FAw6	European	2016	27005778	10.1038/ncomms11122			13506	10050419
Metabolomics_NMR	Total phosphoglycerides	TotPG	European	2016	27005778	10.1038/ncomms11122			13519	10064469
Metabolomics_NMR	Phospholipids in large LDL	L.LDL.PL	European	2016	27005778	10.1038/ncomms11122			21550	10400226
Metabolomics_NMR	OmegaL7 and L9 and saturated fatty acids	FAw79S	European	2016	27005778	10.1038/ncomms11122			13506	10060960
Metabolomics_NMR	Tyrosine	Tyr	European	2016	27005778	10.1038/ncomms11122			24925	10562554
Metabolomics_NMR	Concentration of large LDL particles	L.LDL.P	European	2016	27005778	10.1038/ncomms11122			19273	10359424
Metabolomics_NMR	Free cholesterol	Free.C	European	2016	27005778	10.1038/ncomms11122			13497	10059416
Metabolomics_NMR	Urea	Urea	European	2016	27005778	10.1038/ncomms11122			18814	10350285
Metabolomics_NMR	Cholesterol esters in large VLDL	L.VLDL.CE	European	2016	27005778	10.1038/ncomms11122			18960	10271427
Metabolomics_NMR	Glucose	Glc	European	2016	27005778	10.1038/ncomms11122			24679	10534972
Metabolomics_NMR	Valine	Val	European	2016	27005778	10.1038/ncomms11122			24900	10563896
Metabolomics_NMR	Total cholesterol in large VLDL	L.VLDL.C	European	2016	27005778	10.1038/ncomms11122			21235	10306662
Metabolomics_NMR	Glutamine	Gln	European	2016	27005778	10.1038/ncomms11122			24462	10487946
Metabolomics_NMR	Free cholesterol in large VLDL	L.VLDL.FC	European	2016	27005778	10.1038/ncomms11122			21238	10326840
Metabolomics_NMR	VLDL diameter	VLDL.D	European	2016	27005778	10.1038/ncomms11122			19273	10359420
Metabolomics_NMR	Glycerol	Glol	European	2016	27005778	10.1038/ncomms11122			20235	10046726
Metabolomics_NMR	Total lipids in large VLDL	L.VLDL.L	European	2016	27005778	10.1038/ncomms11122			18960	10279991
Metabolomics_NMR	Cholesterol esters in very large HDL	XL.HDL.CE	European	2016	27005778	10.1038/ncomms11122			19273	10349448
Metabolomics_NMR	Glycine	Gly	European	2016	27005778	10.1038/ncomms11122			18734	10144712
Metabolomics_NMR	Phospholipids in large VLDL	L.VLDL.PL	European	2016	27005778	10.1038/ncomms11122			21239	10295552
Metabolomics_NMR	Total cholesterol in very large HDL	XL.HDL.C	European	2016	27005778	10.1038/ncomms11122			21540	10399628
Metabolomics_NMR	Glycoprotein acetyls mainly a1Lacid glycoprotein	Gp	European	2016	27005778	10.1038/ncomms11122			19270	10359378
Metabolomics_NMR	Concentration of large VLDL particles	L.VLDL.P	European	2016	27005778	10.1038/ncomms11122			18960	10279991
Metabolomics_NMR	Free cholesterol in very large HDL	XL.HDL.FC	European	2016	27005778	10.1038/ncomms11122			21542	10400170
Metabolomics_NMR	Total cholesterol in HDL	HDL.C	European	2016	27005778	10.1038/ncomms11122			21555	10396062
Metabolomics_NMR	Triglycerides in large VLDL	L.VLDL.TG	European	2016	27005778	10.1038/ncomms11122			21239	10318389
Metabolomics_NMR	Total lipids in very large HDL	XL.HDL.L	European	2016	27005778	10.1038/ncomms11122			19273	10342826
Metabolomics_NMR	HDL diameter	HDL.D	European	2016	27005778	10.1038/ncomms11122			19273	10347400
Metabolomics_NMR	Cholesterol esters in medium HDL	M.HDL.CE	European	2016	27005778	10.1038/ncomms11122			19273	10350346
Metabolomics_NMR	Phospholipids in very large HDL	XL.HDL.PL	European	2016	27005778	10.1038/ncomms11122			19273	10359426
Metabolomics_NMR	Histidine	His	European	2016	27005778	10.1038/ncomms11122			19244	10353411
Metabolomics_NMR	Total cholesterol in medium HDL	M.HDL.C	European	2016	27005778	10.1038/ncomms11122			21558	10395597
Metabolomics_NMR	Concentration of very large HDL particles	XL.HDL.P	European	2016	27005778	10.1038/ncomms11122			19273	10359407
Metabolomics_NMR	Total cholesterol in IDL	IDL.C	European	2016	27005778	10.1038/ncomms11122			19273	10359426
Metabolomics_NMR	Free cholesterol in medium HDL	M.HDL.FC	European	2016	27005778	10.1038/ncomms11122			21559	10398929
Metabolomics_NMR	Triglycerides in very large HDL	XL.HDL.TG	European	2016	27005778	10.1038/ncomms11122			21536	10400166
Metabolomics_NMR	Free cholesterol in IDL	IDL.FC	European	2016	27005778	10.1038/ncomms11122			21559	10392960
Metabolomics_NMR	Total lipids in medium HDL	M.HDL.L	European	2016	27005778	10.1038/ncomms11122			19273	10359426
Metabolomics_NMR	Total lipids in very large VLDL	XL.VLDL.L	European	2016	27005778	10.1038/ncomms11122			19273	10350345
Metabolomics_NMR	Total lipids in IDL	IDL.L	European	2016	27005778	10.1038/ncomms11122			19273	10359423
Metabolomics_NMR	Phospholipids in medium HDL	M.HDL.PL	European	2016	27005778	10.1038/ncomms11122			21558	10400198
Metabolomics_NMR	Phospholipids in very large VLDL	XL.VLDL.PL	European	2016	27005778	10.1038/ncomms11122			21237	10322545
Metabolomics_NMR	Phospholipids in IDL	IDL.PL	European	2016	27005778	10.1038/ncomms11122			21559	10400226
Metabolomics_NMR	Concentration of medium HDL particles	M.HDL.P	European	2016	27005778	10.1038/ncomms11122			19273	10359426
Metabolomics_NMR	Concentration of very large VLDL particles	XL.VLDL.P	European	2016	27005778	10.1038/ncomms11122			18960	9904530
Metabolomics_NMR	Concentration of IDL particles	IDL.P	European	2016	27005778	10.1038/ncomms11122			19273	10359423
Metabolomics_NMR	Cholesterol esters in medium LDL	M.LDL.CE	European	2016	27005778	10.1038/ncomms11122			19273	10359411
Metabolomics_NMR	Triglycerides in very large VLDL	XL.VLDL.TG	European	2016	27005778	10.1038/ncomms11122			21548	10360079
Metabolomics_NMR	Triglycerides in IDL	IDL.TG	European	2016	27005778	10.1038/ncomms11122			19273	10359414
Metabolomics_NMR	Total cholesterol in medium LDL	M.LDL.C	European	2016	27005778	10.1038/ncomms11122			21559	10394568
Metabolomics_NMR	Total lipids in very small VLDL	XS.VLDL.L	European	2016	27005778	10.1038/ncomms11122			19273	10359425
Metabolomics_NMR	Isoleucine	Ile	European	2016	27005778	10.1038/ncomms11122			24776	10551942
Metabolomics_NMR	Total lipids in medium LDL	M.LDL.L	European	2016	27005778	10.1038/ncomms11122			19273	10357911
Metabolomics_NMR	Phospholipids in very small VLDL	XS.VLDL.PL	European	2016	27005778	10.1038/ncomms11122			19273	10354404
Metabolomics_NMR	Lactate	Lac	European	2016	27005778	10.1038/ncomms11122			24871	10554936
Metabolomics_NMR	Concentration of very small VLDL particles	XS.VLDL.P	European	2016	27005778	10.1038/ncomms11122			19273	10342701
Metabolomics_NMR	Phospholipids in medium LDL	M.LDL.PL	European	2016	27005778	10.1038/ncomms11122			21558	10400226
Metabolomics_NMR	18:2 linoleic acid (LA)	LA	European	2016	27005778	10.1038/ncomms11122			13527	10064921
Metabolomics_NMR	Triglycerides in very small VLDL	XS.VLDL.TG	European	2016	27005778	10.1038/ncomms11122			19273	10359426
Metabolomics_NMR	Concentration of medium LDL particles	M.LDL.P	European	2016	27005778	10.1038/ncomms11122			19273	10358245
Metabolomics_NMR	Total cholesterol in LDL	LDL.C	European	2016	27005778	10.1038/ncomms11122			21559	10400226
Metabolomics_NMR	MonoLunsaturated fatty acids	MUFA	European	2016	27005778	10.1038/ncomms11122			13535	10065013
Metabolomics_NMR	Total lipids in chylomicrons and extremely large VLDL	XXL.VLDL.L	European	2016	27005778	10.1038/ncomms11122			18960	10279991
Metabolomics_NMR	LDL diameter	LDL.D	European	2016	27005778	10.1038/ncomms11122			19273	10359413
Metabolomics_NMR	Cholesterol esters in medium VLDL	M.VLDL.CE	European	2016	27005778	10.1038/ncomms11122			19273	10359426
Metabolomics_NMR	Phospholipids in chylomicrons and extremely large VLDL	XXL.VLDL.PL	European	2016	27005778	10.1038/ncomms11122			21542	10400170
Metabolomics_NMR	Total cholesterol in medium VLDL	M.VLDL.C	European	2016	27005778	10.1038/ncomms11122			21551	10400226
Metabolomics_NMR	Concentration of chylomicrons and extremely large VLDL particles	XXL.VLDL.P	European	2016	27005778	10.1038/ncomms11122			18960	10167482
Metabolomics_NMR	Free cholesterol in medium VLDL	M.VLDL.FC	European	2016	27005778	10.1038/ncomms11122			21240	10326838
Metabolomics_NMR	Triglycerides in chylomicrons and extremely large VLDL	XXL.VLDL.TG	European	2016	27005778	10.1038/ncomms11122			21540	10380307
Metabolomics_NMR	Total lipids in medium VLDL	M.VLDL.L	European	2016	27005778	10.1038/ncomms11122			19273	10359426
Metabolomics_NMR	Phospholipids in medium VLDL	M.VLDL.PL	European	2016	27005778	10.1038/ncomms11122			21240	10326844
Metabolomics_NMR	Concentration of medium VLDL particles	M.VLDL.P	European	2016	27005778	10.1038/ncomms11122			19273	10358355
Metabolomics_NMR	Triglycerides in medium VLDL	M.VLDL.TG	European	2016	27005778	10.1038/ncomms11122			21241	10326844
Metabolomics_NMR	Other polyunsaturated fatty acids than 18:2	otPUFA	European	2016	27005778	10.1038/ncomms11122			13549	10057395
Protein biomarkers_Olink	Pro‐adrenomedullin	ADM	European	2017	28369058	10.1371/journal.pgen.1006706			3394	4630208
Protein biomarkers_Olink	Endothelial cell‐specific molecule 1	ESM1	European	2017	28369058	10.1371/journal.pgen.1006706			3394	4630208
Protein biomarkers_Olink	Interleukin‐27 subunit alpha	IL27	European	2017	28369058	10.1371/journal.pgen.1006706			3394	4630208
Protein biomarkers_Olink	Pappalysin‐1	PAPPA	European	2017	28369058	10.1371/journal.pgen.1006706			3394	4630208
Protein biomarkers_Olink	Advanced glycosylation end product‐specific receptor	AGER	European	2017	28369058	10.1371/journal.pgen.1006706			3394	4630208
Protein biomarkers_Olink	Proteinase‐activated receptor 1	F2R	European	2017	28369058	10.1371/journal.pgen.1006706			3394	4630208
Protein biomarkers_Olink	Interleukin‐6	IL6	European	2017	28369058	10.1371/journal.pgen.1006706			3394	4630208
Protein biomarkers_Olink	Platelet‐derived growth factor subunit B	PDGFB	European	2017	28369058	10.1371/journal.pgen.1006706			3394	4630208
Protein biomarkers_Olink	Agouti‐related protein	AGRP	European	2017	28369058	10.1371/journal.pgen.1006706			3394	4630208
Protein biomarkers_Olink	Tissue factor	F3	European	2017	28369058	10.1371/journal.pgen.1006706			3394	4630208
Protein biomarkers_Olink	Interleukin‐6 receptor subunit alpha	IL6R	European	2017	28369058	10.1371/journal.pgen.1006706			3394	4630208
Protein biomarkers_Olink	Platelet endothelial cell adhesion molecule	PECAM1	European	2017	28369058	10.1371/journal.pgen.1006706			3394	4630208
Protein biomarkers_Olink	Monocyte chemoattractant protein 1	CCL2	European	2017	28369058	10.1371/journal.pgen.1006706			3394	4630208
Protein biomarkers_Olink	Fatty acid‐binding protein, adipocyte	FABP4	European	2017	28369058	10.1371/journal.pgen.1006706			3394	4630208
Protein biomarkers_Olink	Kit ligand	KITLG	European	2017	28369058	10.1371/journal.pgen.1006706			3394	4630208
Protein biomarkers_Olink	Placenta growth factor	PGF	European	2017	28369058	10.1371/journal.pgen.1006706			3394	4630208
Protein biomarkers_Olink	C‐C motif chemokine 20	CCL20	European	2017	28369058	10.1371/journal.pgen.1006706			3394	4630208
Protein biomarkers_Olink	Tumor necrosis factor receptor superfamily member 6	FAS	European	2017	28369058	10.1371/journal.pgen.1006706			3394	4630208
Protein biomarkers_Olink	Kallikrein‐11	KLK11	European	2017	28369058	10.1371/journal.pgen.1006706			3394	4630208
Protein biomarkers_Olink	Tissue‐type plasminogen activator	PLAT	European	2017	28369058	10.1371/journal.pgen.1006706			3394	4630208
Protein biomarkers_Olink	C‐C motif chemokine 4	CCL4	European	2017	28369058	10.1371/journal.pgen.1006706			3394	4630208
Protein biomarkers_Olink	Fibroblast growth factor 23	FGF23	European	2017	28369058	10.1371/journal.pgen.1006706			3394	4630208
Protein biomarkers_Olink	Kallikrein‐6	KLK6	European	2017	28369058	10.1371/journal.pgen.1006706			3394	4630208
Protein biomarkers_Olink	Urokinase plasminogen activator surface receptor	PLAUR	European	2017	28369058	10.1371/journal.pgen.1006706			3394	4630208
Protein biomarkers_Olink	Tumor necrosis factor receptor superfamily member 5	CD40	European	2017	28369058	10.1371/journal.pgen.1006706			3394	4630208
Protein biomarkers_Olink	Vascular endothelial growth factor D	FIGF	European	2017	28369058	10.1371/journal.pgen.1006706			3394	4630208
Protein biomarkers_Olink	Leptin	LEP	European	2017	28369058	10.1371/journal.pgen.1006706			3394	4630208
Protein biomarkers_Olink	Prolactin	PRL	European	2017	28369058	10.1371/journal.pgen.1006706			3394	4630208
Protein biomarkers_Olink	CD40 ligand	CD40LG	European	2017	28369058	10.1371/journal.pgen.1006706			3394	4630208
Protein biomarkers_Olink	Follistatin	FST	European	2017	28369058	10.1371/journal.pgen.1006706			3394	4630208
Protein biomarkers_Olink	Galectin‐3	LGALS3	European	2017	28369058	10.1371/journal.pgen.1006706			3394	4630208
Protein biomarkers_Olink	Renin	REN	European	2017	28369058	10.1371/journal.pgen.1006706			3394	4630208
Protein biomarkers_Olink	Chitinase‐3‐like protein 1	CHI3L1	European	2017	28369058	10.1371/journal.pgen.1006706			3394	4630208
Protein biomarkers_Olink	Galanin peptides	GAL	European	2017	28369058	10.1371/journal.pgen.1006706			3394	4630208
Protein biomarkers_Olink	Myoglobin	MB	European	2017	28369058	10.1371/journal.pgen.1006706			3394	4630208
Protein biomarkers_Olink	Resistin	RETN	European	2017	28369058	10.1371/journal.pgen.1006706			3394	4630208
Protein biomarkers_Olink	Growth/differentiation factor 15	GDF15	European	2017	28369058	10.1371/journal.pgen.1006706			3394	4630208
Protein biomarkers_Olink	Macrophage colony‐stimulating factor 1	CSF1	European	2017	28369058	10.1371/journal.pgen.1006706			3394	4630208
Protein biomarkers_Olink	Interstitial collagenase	MMP1	European	2017	28369058	10.1371/journal.pgen.1006706			3394	4630208
Protein biomarkers_Olink	Eosinophil cationic protein	RNASE3	European	2017	28369058	10.1371/journal.pgen.1006706			3394	3762614
Protein biomarkers_Olink	Somatotropin	GH1	European	2017	28369058	10.1371/journal.pgen.1006706			3394	4630208
Protein biomarkers_Olink	Cystatin‐B	CSTB	European	2017	28369058	10.1371/journal.pgen.1006706			3394	4630208
Protein biomarkers_Olink	E‐selectin	SELE	European	2017	28369058	10.1371/journal.pgen.1006706			3394	4630208
Protein biomarkers_Olink	Stromelysin‐2	MMP10	European	2017	28369058	10.1371/journal.pgen.1006706			3394	4630208
Protein biomarkers_Olink	Hepatitis A virus cellular receptor 1	HAVCR1	European	2017	28369058	10.1371/journal.pgen.1006706			3394	4630208
Protein biomarkers_Olink	Spondin‐1	SPON1	European	2017	28369058	10.1371/journal.pgen.1006706			3394	4630208
Protein biomarkers_Olink	Cathepsin D	CTSD	European	2017	28369058	10.1371/journal.pgen.1006706			3394	4630208
Protein biomarkers_Olink	Macrophage metalloelastase	MMP12	European	2017	28369058	10.1371/journal.pgen.1006706			3394	4630208
Protein biomarkers_Olink	Proheparin‐binding EGF‐like growth factor	HBEGF	European	2017	28369058	10.1371/journal.pgen.1006706			3394	4630208
Protein biomarkers_Olink	Proto‐oncogene tyrosine‐protein kinase Src	SRC	European	2017	28369058	10.1371/journal.pgen.1006706			3394	4630208
Protein biomarkers_Olink	Cathepsin L1	CTSL	European	2017	28369058	10.1371/journal.pgen.1006706			3394	4630208
Protein biomarkers_Olink	Stromelysin‐1	MMP3	European	2017	28369058	10.1371/journal.pgen.1006706			3394	4630208
Protein biomarkers_Olink	Hepatocyte growth factor	HGF	European	2017	28369058	10.1371/journal.pgen.1006706			3394	4630208
Protein biomarkers_Olink	Angiopoietin‐1 receptor	TEK	European	2017	28369058	10.1371/journal.pgen.1006706			3394	4630208
Protein biomarkers_Olink	Fractalkine	CX3CL1	European	2017	28369058	10.1371/journal.pgen.1006706			3394	4630208
Protein biomarkers_Olink	Matrilysin	MMP7	European	2017	28369058	10.1371/journal.pgen.1006706			3394	4630208
Protein biomarkers_Olink	Heat shock protein beta‐1	HSPB1	European	2017	28369058	10.1371/journal.pgen.1006706			3394	4630208
Protein biomarkers_Olink	Thrombomodulin	THBD	European	2017	28369058	10.1371/journal.pgen.1006706			3394	4630208
Protein biomarkers_Olink	Growth‐regulated alpha protein	CXCL1	European	2017	28369058	10.1371/journal.pgen.1006706			3394	4630208
Protein biomarkers_Olink	Myeloperoxidase	MPO	European	2017	28369058	10.1371/journal.pgen.1006706			3394	4630208
Protein biomarkers_Olink	NF‐kappa‐B essential modulator	IKBKG	European	2017	28369058	10.1371/journal.pgen.1006706			3394	4630208
Protein biomarkers_Olink	Tumor necrosis factor receptor superfamily member 10B	TNFRSF10B	European	2017	28369058	10.1371/journal.pgen.1006706			3394	4630208
Protein biomarkers_Olink	C‐X‐C motif chemokine 16	CXCL16	European	2017	28369058	10.1371/journal.pgen.1006706			3394	4630208
Protein biomarkers_Olink	Mucin‐16	MUC16	European	2017	28369058	10.1371/journal.pgen.1006706			3394	4630208
Protein biomarkers_Olink	Pro‐interleukin‐16 [Cleaved into: Interleukin‐16	IL16	European	2017	28369058	10.1371/journal.pgen.1006706			3394	4630208
Protein biomarkers_Olink	C‐X‐C motif chemokine 6	CXCL6	European	2017	28369058	10.1371/journal.pgen.1006706			3394	4630208
Protein biomarkers_Olink	Osteoprotegerin	TNFRSF11B	European	2017	28369058	10.1371/journal.pgen.1006706			3394	4630208
Protein biomarkers_Olink	Beta‐nerve growth factor	NGF	European	2017	28369058	10.1371/journal.pgen.1006706			3394	4630208
Protein biomarkers_Olink	Interleukin‐18	IL18	European	2017	28369058	10.1371/journal.pgen.1006706			3394	4630208
Protein biomarkers_Olink	C‐X‐C motif chemokine 8	CXCL8	European	2017	28369058	10.1371/journal.pgen.1006706			3394	4630208
Protein biomarkers_Olink	Tumor necrosis factor receptor superfamily member 1B	TNFRSF1B	European	2017	28369058	10.1371/journal.pgen.1006706			3394	4630208
Protein biomarkers_Olink	Pro‐Natriuretic peptides B	NPPB	European	2017	28369058	10.1371/journal.pgen.1006706			3394	4630208
Protein biomarkers_Olink	Interleukin‐1 receptor‐like 1	IL1RL1	European	2017	28369058	10.1371/journal.pgen.1006706			3394	4630208
Protein biomarkers_Olink	Dickkopf‐related protein 1	DKK1	European	2017	28369058	10.1371/journal.pgen.1006706			3394	4630208
Protein biomarkers_Olink	Pro‐Natriuretic peptides C	NPPC	European	2017	28369058	10.1371/journal.pgen.1006706			3394	4630208
Protein biomarkers_Olink	Tumor necrosis factor ligand superfamily member 10	TNFSF10	European	2017	28369058	10.1371/journal.pgen.1006706			3394	4630208
Protein biomarkers_Olink	Pro‐epidermal growth factor	EGF	European	2017	28369058	10.1371/journal.pgen.1006706			3394	4630208
Protein biomarkers_Olink	Oxidized low‐density lipoprotein receptor 1	OLR1	European	2017	28369058	10.1371/journal.pgen.1006706			3394	4630208
Protein biomarkers_Olink	RANK ligand	TNFSF11	European	2017	28369058	10.1371/journal.pgen.1006706			3394	4630208
Protein biomarkers_Olink	Tumor necrosis factor ligand superfamily member 14	TNFSF14	European	2017	28369058	10.1371/journal.pgen.1006706			3394	4630208
Protein biomarkers_Olink	Vascular endothelial growth factor A	VEGFA	European	2017	28369058	10.1371/journal.pgen.1006706			3394	4630208
Protein biomarkers_Olink	Xaa‐Pro aminopeptidase 2	XPNPEP2	European	2017	28369058	10.1371/journal.pgen.1006706			3394	4630208
Proteomics_SOMAscan	Complement C4b	C4b	European	2017	28240269	10.1038/ncomms14357			1000	499698
Proteomics_SOMAscan	Alpha-1-antichymotrypsin	a1-Antichymotrypsin	European	2017	28240269	10.1038/ncomms14357			1000	499698
Proteomics_SOMAscan	Thrombospondin-2	TSP2	European	2017	28240269	10.1038/ncomms14357			1000	499698
Proteomics_SOMAscan	Dentin matrix acidic phosphoprotein 1	DMP1	European	2017	28240269	10.1038/ncomms14357			1000	499698
Proteomics_SOMAscan	Coagulation Factor XI	Coagulation Factor XI	European	2017	28240269	10.1038/ncomms14357			1000	499698
Proteomics_SOMAscan	Complement component C7	C7	European	2017	28240269	10.1038/ncomms14357			1000	499698
Proteomics_SOMAscan	Complement C5b-C6 complex	C5b, 6 Complex	European	2017	28240269	10.1038/ncomms14357			1000	499698
Proteomics_SOMAscan	Interleukin-7 receptor subunit alpha	IL-7 Ra	European	2017	28240269	10.1038/ncomms14357			1000	499698
Proteomics_SOMAscan	Thrombospondin-4	TSP4	European	2017	28240269	10.1038/ncomms14357			1000	499698
Proteomics_SOMAscan	Endothelial cell-specific molecule 1	Endocan	European	2017	28240269	10.1038/ncomms14357			1000	499698
Proteomics_SOMAscan	C-C motif chemokine 27	CTACK	European	2017	28240269	10.1038/ncomms14357			1000	499698
Proteomics_SOMAscan	Cardiotrophin-1	Cardiotrophin-1	European	2017	28240269	10.1038/ncomms14357			1000	499698
Proteomics_SOMAscan	Fibroblast growth factor 7	FGF7	European	2017	28240269	10.1038/ncomms14357			1000	499698
Proteomics_SOMAscan	Leukocyte immunoglobulin-like receptor subfamily B member 1	ILT-2	European	2017	28240269	10.1038/ncomms14357			1000	499698
Proteomics_SOMAscan	Tyrosine-protein kinase ABL1	ABL1	European	2017	28240269	10.1038/ncomms14357			1000	499698
Proteomics_SOMAscan	Ephrin type-A receptor 5	EphA5	European	2017	28240269	10.1038/ncomms14357			1000	499698
Proteomics_SOMAscan	Endostatin	Endostatin	European	2017	28240269	10.1038/ncomms14357			1000	499698
Proteomics_SOMAscan	C-C motif chemokine 28	CCL28	European	2017	28240269	10.1038/ncomms14357			1000	499698
Proteomics_SOMAscan	Interleukin-3 receptor subunit alpha	IL-3 Ra	European	2017	28240269	10.1038/ncomms14357			1000	499698
Proteomics_SOMAscan	Leukocyte immunoglobulin-like receptor subfamily B member 2	ILT-4	European	2017	28240269	10.1038/ncomms14357			1000	499698
Proteomics_SOMAscan	Aminoacylase-1	Aminoacylase-1	European	2017	28240269	10.1038/ncomms14357			1000	499698
Proteomics_SOMAscan	Fibroblast growth factor 23	FGF23	European	2017	28240269	10.1038/ncomms14357			1000	499698
Proteomics_SOMAscan	Metalloproteinase inhibitor 1	TIMP-1	European	2017	28240269	10.1038/ncomms14357			1000	499698
Proteomics_SOMAscan	B-cell receptor CD22	CD22	European	2017	28240269	10.1038/ncomms14357			1000	499698
Proteomics_SOMAscan	Interleukin-5 receptor subunit alpha	IL-5 Ra	European	2017	28240269	10.1038/ncomms14357			1000	499698
Proteomics_SOMAscan	Protein jagged-1	JAG1	European	2017	28240269	10.1038/ncomms14357			1000	499698
Proteomics_SOMAscan	Antithrombin-III	Antithrombin III	European	2017	28240269	10.1038/ncomms14357			1000	499698
Proteomics_SOMAscan	Fibroblast growth factor receptor 2	FGFR-2	European	2017	28240269	10.1038/ncomms14357			1000	499698
Proteomics_SOMAscan	Tissue-type plasminogen activator	tPA	European	2017	28240269	10.1038/ncomms14357			1000	499698
Proteomics_SOMAscan	C-C motif chemokine 14	HCC-1	European	2017	28240269	10.1038/ncomms14357			1000	499698
Proteomics_SOMAscan	Interleukin-11	IL-11	European	2017	28240269	10.1038/ncomms14357			1000	499698
Proteomics_SOMAscan	Protein jagged-2	JAG2	European	2017	28240269	10.1038/ncomms14357			1000	499698
Proteomics_SOMAscan	Aurora kinase B	AURKB	European	2017	28240269	10.1038/ncomms14357			1000	499698
Proteomics_SOMAscan	Fibroblast growth factor receptor 3	FGFR-3	European	2017	28240269	10.1038/ncomms14357			1000	499698
Proteomics_SOMAscan	Prokineticin-1	EG-VEGF	European	2017	28240269	10.1038/ncomms14357			1000	499698
Proteomics_SOMAscan	Interleukin-4	IL-4	European	2017	28240269	10.1038/ncomms14357			1000	499698
Proteomics_SOMAscan	Interleukin-23	IL-23	European	2017	28240269	10.1038/ncomms14357			1000	499698
Proteomics_SOMAscan	Junctional adhesion molecule-like	JAML1	European	2017	28240269	10.1038/ncomms14357			1000	499698
Proteomics_SOMAscan	beta-adrenergic receptor kinase 1	BARK1	European	2017	28240269	10.1038/ncomms14357			1000	499698
Proteomics_SOMAscan	Tyrosine-protein kinase Fgr	FGR	European	2017	28240269	10.1038/ncomms14357			1000	499698
Proteomics_SOMAscan	Metalloproteinase inhibitor 2	TIMP-2	European	2017	28240269	10.1038/ncomms14357			1000	499698
Proteomics_SOMAscan	Midkine	Midkine	European	2017	28240269	10.1038/ncomms14357			1000	499698
Proteomics_SOMAscan	Kininogen-1	Kininogen, HMW	European	2017	28240269	10.1038/ncomms14357			1000	499698
Proteomics_SOMAscan	Killer cell immunoglobulin-like receptor 2DL4	KI2L4	European	2017	28240269	10.1038/ncomms14357			1000	499698
Proteomics_SOMAscan	Bone morphogenetic protein 1	BMP-1	European	2017	28240269	10.1038/ncomms14357			1000	499698
Proteomics_SOMAscan	Ficolin-3	Ficolin-3	European	2017	28240269	10.1038/ncomms14357			1000	499698
Proteomics_SOMAscan	Transforming growth factor beta-1	TGF-b1	European	2017	28240269	10.1038/ncomms14357			1000	499698
Proteomics_SOMAscan	C-C motif chemokine 23	MPIF-1	European	2017	28240269	10.1038/ncomms14357			1000	499698
Proteomics_SOMAscan	Macrophage metalloelastase	MMP-12	European	2017	28240269	10.1038/ncomms14357			1000	499698
Proteomics_SOMAscan	Killer cell immunoglobulin-like receptor 3DL2	KI3L2	European	2017	28240269	10.1038/ncomms14357			1000	499698
Proteomics_SOMAscan	Calcium/calmodulin-dependent protein kinase type II subunit alpha	CAMK2A	European	2017	28240269	10.1038/ncomms14357			1000	499698
Proteomics_SOMAscan	Tyrosine-protein kinase Fyn	FYN	European	2017	28240269	10.1038/ncomms14357			1000	499698
Proteomics_SOMAscan	Vascular endothelial growth factor receptor 3	VEGF sR3	European	2017	28240269	10.1038/ncomms14357			1000	499698
Proteomics_SOMAscan	Proliferating cell nuclear antigen	PCNA	European	2017	28240269	10.1038/ncomms14357			1000	499698
Proteomics_SOMAscan	Neural cell adhesion molecule 1, 120 kDa isoform	NCAM-120	European	2017	28240269	10.1038/ncomms14357			1000	499698
Proteomics_SOMAscan	Killer cell immunoglobulin-like receptor 3DS1	KI3S1	European	2017	28240269	10.1038/ncomms14357			1000	499698
Proteomics_SOMAscan	Calcium/calmodulin-dependent protein kinase type II subunit beta	CAMK2B	European	2017	28240269	10.1038/ncomms14357			1000	499698
Proteomics_SOMAscan	Interleukin-11 receptor subunit alpha	IL-11 RA	European	2017	28240269	10.1038/ncomms14357			1000	499698
Proteomics_SOMAscan	Complement C5	C5	European	2017	28240269	10.1038/ncomms14357			1000	499698
Proteomics_SOMAscan	Tumor necrosis factor ligand superfamily member 11	sRANKL	European	2017	28240269	10.1038/ncomms14357			1000	499698
Proteomics_SOMAscan	Platelet-derived growth factor subunit A	PDGF-AA	European	2017	28240269	10.1038/ncomms14357			1000	499698
Proteomics_SOMAscan	Killer cell lectin-like receptor subfamily F member 1	KLRF1	European	2017	28240269	10.1038/ncomms14357			1000	499698
Proteomics_SOMAscan	Carbonic anhydrase 6	Carbonic anhydrase 6	European	2017	28240269	10.1038/ncomms14357			1000	499698
Proteomics_SOMAscan	Interleukin-12 receptor subunit beta-2	IL-12 RB2	European	2017	28240269	10.1038/ncomms14357			1000	499698
Proteomics_SOMAscan	Apolipoprotein E	Apo E	European	2017	28240269	10.1038/ncomms14357			1000	499698
Proteomics_SOMAscan	Plasminogen activator inhibitor 1	PAI-1	European	2017	28240269	10.1038/ncomms14357			1000	499698
Proteomics_SOMAscan	Stem Cell Growth Factor-alpha	SCGF-alpha	European	2017	28240269	10.1038/ncomms14357			1000	499698
Proteomics_SOMAscan	Lymphocyte activation gene 3 protein	LAG-3	European	2017	28240269	10.1038/ncomms14357			1000	499698
Proteomics_SOMAscan	Carbonic anhydrase 7	Carbonic anhydrase VII	European	2017	28240269	10.1038/ncomms14357			1000	499698
Proteomics_SOMAscan	Protein kinase C theta type	KPCT	European	2017	28240269	10.1038/ncomms14357			1000	499698
Proteomics_SOMAscan	Brain-derived neurotrophic factor	BDNF	European	2017	28240269	10.1038/ncomms14357			1000	499698
Proteomics_SOMAscan	A disintegrin and metalloproteinase with thrombospondin motifs 15	ATS15	European	2017	28240269	10.1038/ncomms14357			1000	499698
Proteomics_SOMAscan	Apolipoprotein E (isoform E3)	Apo E3	European	2017	28240269	10.1038/ncomms14357			1000	499698
Proteomics_SOMAscan	Lysosome membrane protein 2	LIMP II	European	2017	28240269	10.1038/ncomms14357			1000	499698
Proteomics_SOMAscan	Cyclin-dependent kinase 2:Cyclin-A2 complex	CDK2/cyclin A	European	2017	28240269	10.1038/ncomms14357			1000	499698
Proteomics_SOMAscan	MAP kinase-activated protein kinase 2	MAPK2	European	2017	28240269	10.1038/ncomms14357			1000	499698
Proteomics_SOMAscan	Fibroblast growth factor receptor 1	bFGF-R	European	2017	28240269	10.1038/ncomms14357			1000	499698
Proteomics_SOMAscan	Apolipoprotein E (isoform E4)	Apo E4	European	2017	28240269	10.1038/ncomms14357			1000	499698
Proteomics_SOMAscan	Brain-specific serine protease 4	BSSP4	European	2017	28240269	10.1038/ncomms14357			1000	499698
Proteomics_SOMAscan	MHC class I polypeptide-related sequence B	MICB	European	2017	28240269	10.1038/ncomms14357			1000	499698
Proteomics_SOMAscan	Cyclin-dependent kinase 5:Cyclin-dependent kinase 5 activator 1 complex	CDK5/p35	European	2017	28240269	10.1038/ncomms14357			1000	499698
Proteomics_SOMAscan	MAP kinase-activated protein kinase 5	MAPK5	European	2017	28240269	10.1038/ncomms14357			1000	499698
Proteomics_SOMAscan	Artemin	Artemin	European	2017	28240269	10.1038/ncomms14357			1000	499698
Proteomics_SOMAscan	Complement component C8	C8	European	2017	28240269	10.1038/ncomms14357			1000	499698
Proteomics_SOMAscan	ADP-ribosyl cyclase/cyclic ADP-ribose hydrolase 2	BST1	European	2017	28240269	10.1038/ncomms14357			1000	499698
Proteomics_SOMAscan	Cell surface glycoprotein CD200 receptor 1	MO2R1	European	2017	28240269	10.1038/ncomms14357			1000	499698
Proteomics_SOMAscan	Cyclin-dependent kinase 8:Cyclin-C complex	CDK8/cyclin C	European	2017	28240269	10.1038/ncomms14357			1000	499698
Proteomics_SOMAscan	MAP kinase-activated protein kinase 3	MAPKAPK3	European	2017	28240269	10.1038/ncomms14357			1000	499698
Proteomics_SOMAscan	Cathepsin G	Cathepsin G	European	2017	28240269	10.1038/ncomms14357			1000	499698
Proteomics_SOMAscan	Cytochrome c	Cytochrome c	European	2017	28240269	10.1038/ncomms14357			1000	499698
Proteomics_SOMAscan	Chromobox protein homolog 5	CBX5	European	2017	28240269	10.1038/ncomms14357			1000	499698
Proteomics_SOMAscan	Natural cytotoxicity triggering receptor 1	NKp46	European	2017	28240269	10.1038/ncomms14357			1000	499698
Proteomics_SOMAscan	Serine/threonine-protein kinase Chk2	Chk2	European	2017	28240269	10.1038/ncomms14357			1000	499698
Proteomics_SOMAscan	Megakaryocyte-associated tyrosine-protein kinase	MATK	European	2017	28240269	10.1038/ncomms14357			1000	499698
Proteomics_SOMAscan	C-X-C motif chemokine 16	CXCL16, soluble	European	2017	28240269	10.1038/ncomms14357			1000	499698
Proteomics_SOMAscan	Cytochrome P450 3A4	Cytochrome P450 3A4	European	2017	28240269	10.1038/ncomms14357			1000	499698
Proteomics_SOMAscan	Cell adhesion molecule-related/down-regulated by oncogenes	CDON	European	2017	28240269	10.1038/ncomms14357			1000	499698
Proteomics_SOMAscan	Reticulon-4 receptor	Nogo Receptor	European	2017	28240269	10.1038/ncomms14357			1000	499698
Proteomics_SOMAscan	C-type lectin domain family 4 member K	CLC4K	European	2017	28240269	10.1038/ncomms14357			1000	499698
Proteomics_SOMAscan	Mitogen-activated protein kinase 8	MK08	European	2017	28240269	10.1038/ncomms14357			1000	499698
Proteomics_SOMAscan	Neuroblastoma suppressor of tumorigenicity 1	DAN	European	2017	28240269	10.1038/ncomms14357			1000	499698
Proteomics_SOMAscan	Clusterin	Clusterin	European	2017	28240269	10.1038/ncomms14357			1000	499698
Proteomics_SOMAscan	Fibroblast growth factor 10	FGF-10	European	2017	28240269	10.1038/ncomms14357			1000	499698
Proteomics_SOMAscan	Neurogenic locus notch homolog protein 2	NOTC2	European	2017	28240269	10.1038/ncomms14357			1000	499698
Proteomics_SOMAscan	Chordin-like protein 1	CRDL1	European	2017	28240269	10.1038/ncomms14357			1000	499698
Proteomics_SOMAscan	Serine/threonine-protein kinase PAK 6	PAK6	European	2017	28240269	10.1038/ncomms14357			1000	499698
Proteomics_SOMAscan	Estrogen receptor	ER	European	2017	28240269	10.1038/ncomms14357			1000	499698
Proteomics_SOMAscan	Collagen alpha-1(XXIII) chain	CONA1	European	2017	28240269	10.1038/ncomms14357			1000	499698
Proteomics_SOMAscan	Fibroblast growth factor 8 isoform B	FGF-8B	European	2017	28240269	10.1038/ncomms14357			1000	499698
Proteomics_SOMAscan	Neurogenic locus notch homolog protein 1	Notch 1	European	2017	28240269	10.1038/ncomms14357			1000	499698
Proteomics_SOMAscan	Tyrosine-protein kinase CSK	CSK	European	2017	28240269	10.1038/ncomms14357			1000	499698
Proteomics_SOMAscan	Platelet-derived growth factor C	PDGF-CC	European	2017	28240269	10.1038/ncomms14357			1000	499698
Proteomics_SOMAscan	Complement factor D	Factor D	European	2017	28240269	10.1038/ncomms14357			1000	499698
Proteomics_SOMAscan	Connective tissue-activating peptide III	CTAP-III	European	2017	28240269	10.1038/ncomms14357			1000	499698
Proteomics_SOMAscan	Group IIE secretory phospholipase A2	GIIE	European	2017	28240269	10.1038/ncomms14357			1000	499698
Proteomics_SOMAscan	Neurogenic locus notch homolog protein 3	Notch-3	European	2017	28240269	10.1038/ncomms14357			1000	499698
Proteomics_SOMAscan	Cathepsin L2	Cathepsin V	European	2017	28240269	10.1038/ncomms14357			1000	499698
Proteomics_SOMAscan	Phosphatidylinositol 3,4,5-trisphosphate 3-phosphatase and dual-specificity protein phosphatase PTEN	pTEN	European	2017	28240269	10.1038/ncomms14357			1000	499698
Proteomics_SOMAscan	Growth hormone receptor	Growth hormone receptor	European	2017	28240269	10.1038/ncomms14357			1000	499698
Proteomics_SOMAscan	Mitochondrial import inner membrane translocase subunit TIM14	DnaJ homolog	European	2017	28240269	10.1038/ncomms14357			1000	499698
Proteomics_SOMAscan	Calcium-dependent phospholipase A2	GV	European	2017	28240269	10.1038/ncomms14357			1000	499698
Proteomics_SOMAscan	Neuronal cell adhesion molecule	Nr-CAM	European	2017	28240269	10.1038/ncomms14357			1000	499698
Proteomics_SOMAscan	Dickkopf-related protein 4	Dkk-4	European	2017	28240269	10.1038/ncomms14357			1000	499698
Proteomics_SOMAscan	Protein-tyrosine kinase 6	PTK6	European	2017	28240269	10.1038/ncomms14357			1000	499698
Proteomics_SOMAscan	Group 10 secretory phospholipase A2	GX	European	2017	28240269	10.1038/ncomms14357			1000	499698
Proteomics_SOMAscan	EGF-like module-containing mucin-like hormone receptor-like 2	EMR2	European	2017	28240269	10.1038/ncomms14357			1000	499698
Proteomics_SOMAscan	Interleukin-12	IL-12	European	2017	28240269	10.1038/ncomms14357			1000	499698
Proteomics_SOMAscan	Neurexin-1-beta	NRX1B	European	2017	28240269	10.1038/ncomms14357			1000	499698
Proteomics_SOMAscan	Extracellular matrix protein 1	ECM1	European	2017	28240269	10.1038/ncomms14357			1000	499698
Proteomics_SOMAscan	Repulsive guidance molecule A	RGMA	European	2017	28240269	10.1038/ncomms14357			1000	499698
Proteomics_SOMAscan	Insulin-like growth factor-binding protein 4	IGFBP-4	European	2017	28240269	10.1038/ncomms14357			1000	499698
Proteomics_SOMAscan	Leucine-rich repeat transmembrane protein FLRT1	FLRT1	European	2017	28240269	10.1038/ncomms14357			1000	499698
Proteomics_SOMAscan	C-C motif chemokine 20	MIP-3a	European	2017	28240269	10.1038/ncomms14357			1000	499698
Proteomics_SOMAscan	Neurexin-3-beta	NRX3B	European	2017	28240269	10.1038/ncomms14357			1000	499698
Proteomics_SOMAscan	Fetuin-B	FETUB	European	2017	28240269	10.1038/ncomms14357			1000	499698
Proteomics_SOMAscan	Toll-like receptor 2	TLR2	European	2017	28240269	10.1038/ncomms14357			1000	499698
Proteomics_SOMAscan	Insulin-like growth factor I	IGF-I	European	2017	28240269	10.1038/ncomms14357			1000	499698
Proteomics_SOMAscan	Galactoside 3(4)-L-fucosyltransferase	Fucosyltransferase 3	European	2017	28240269	10.1038/ncomms14357			1000	499698
Proteomics_SOMAscan	Serum amyloid P-component	SAP	European	2017	28240269	10.1038/ncomms14357			1000	499698
Proteomics_SOMAscan	OX-2 membrane glycoprotein	OX2G	European	2017	28240269	10.1038/ncomms14357			1000	499698
Proteomics_SOMAscan	Granzyme H	Granzyme H	European	2017	28240269	10.1038/ncomms14357			1000	499698
Proteomics_SOMAscan	Ubiquitin-fold modifier 1	UFM1	European	2017	28240269	10.1038/ncomms14357			1000	499698
Proteomics_SOMAscan	Luteinizing hormone	Luteinizing hormone	European	2017	28240269	10.1038/ncomms14357			1000	499698
Proteomics_SOMAscan	Alpha-(1,3)-fucosyltransferase 5	FUT5	European	2017	28240269	10.1038/ncomms14357			1000	499698
Proteomics_SOMAscan	Mast/stem cell growth factor receptor Kit	SCF sR	European	2017	28240269	10.1038/ncomms14357			1000	499698
Proteomics_SOMAscan	Prolactin receptor	Prolactin Receptor	European	2017	28240269	10.1038/ncomms14357			1000	499698
Proteomics_SOMAscan	Tyrosine-protein kinase HCK	HCK	European	2017	28240269	10.1038/ncomms14357			1000	499698
Proteomics_SOMAscan	AH receptor-interacting protein	AIP	European	2017	28240269	10.1038/ncomms14357			1000	499698
Proteomics_SOMAscan	Neutrophil collagenase	MMP-8	European	2017	28240269	10.1038/ncomms14357			1000	499698
Proteomics_SOMAscan	Probable G-protein coupled receptor 114	GP114	European	2017	28240269	10.1038/ncomms14357			1000	499698
Proteomics_SOMAscan	Metalloproteinase inhibitor 3	TIMP-3	European	2017	28240269	10.1038/ncomms14357			1000	499698
Proteomics_SOMAscan	Tumor necrosis factor receptor superfamily member 19L	RELT	European	2017	28240269	10.1038/ncomms14357			1000	499698
Proteomics_SOMAscan	Interleukin-17 receptor D	IL-17 RD	European	2017	28240269	10.1038/ncomms14357			1000	499698
Proteomics_SOMAscan	Peptidyl-prolyl cis-trans isomerase A	Cyclophilin A	European	2017	28240269	10.1038/ncomms14357			1000	499698
Proteomics_SOMAscan	Heparan-sulfate 6-O-sulfotransferase 1	H6ST1	European	2017	28240269	10.1038/ncomms14357			1000	499698
Proteomics_SOMAscan	Histone-lysine N-methyltransferase EHMT2	NG36	European	2017	28240269	10.1038/ncomms14357			1000	499698
Proteomics_SOMAscan	Tumor necrosis factor ligand superfamily member 12	TWEAK	European	2017	28240269	10.1038/ncomms14357			1000	499698
Proteomics_SOMAscan	Roundabout homolog 2	ROBO2	European	2017	28240269	10.1038/ncomms14357			1000	499698
Proteomics_SOMAscan	Kallikrein-7	Kallikrein 7	European	2017	28240269	10.1038/ncomms14357			1000	499698
Proteomics_SOMAscan	Dynein light chain roadblock-type 1	DLRB1	European	2017	28240269	10.1038/ncomms14357			1000	499698
Proteomics_SOMAscan	Hepatoma-derived growth factor-related protein 2	HDGR2	European	2017	28240269	10.1038/ncomms14357			1000	499698
Proteomics_SOMAscan	Properdin	Properdin	European	2017	28240269	10.1038/ncomms14357			1000	499698
Proteomics_SOMAscan	Angiopoietin-4	Angiopoietin-4	European	2017	28240269	10.1038/ncomms14357			1000	499698
Proteomics_SOMAscan	Roundabout homolog 3	ROBO3	European	2017	28240269	10.1038/ncomms14357			1000	499698
Proteomics_SOMAscan	Protein kinase C iota type	KPCI	European	2017	28240269	10.1038/ncomms14357			1000	499698
Proteomics_SOMAscan	Persulfide dioxygenase ETHE1, mitochondrial	ETHE1	European	2017	28240269	10.1038/ncomms14357			1000	499698
Proteomics_SOMAscan	Interleukin-34	IL-34	European	2017	28240269	10.1038/ncomms14357			1000	499698
Proteomics_SOMAscan	Vitamin K-dependent protein C	Protein C	European	2017	28240269	10.1038/ncomms14357			1000	499698
Proteomics_SOMAscan	Cadherin-1	Cadherin E	European	2017	28240269	10.1038/ncomms14357			1000	499698
Proteomics_SOMAscan	Reticulon-4	RTN4	European	2017	28240269	10.1038/ncomms14357			1000	499698
Proteomics_SOMAscan	Tyrosine-protein kinase Lyn, isoform B	LYNB	European	2017	28240269	10.1038/ncomms14357			1000	499698
Proteomics_SOMAscan	Glyceraldehyde-3-phosphate dehydrogenase	GAPDH, liver	European	2017	28240269	10.1038/ncomms14357			1000	499698
Proteomics_SOMAscan	Kin of IRRE-like protein 3	KIRR3	European	2017	28240269	10.1038/ncomms14357			1000	499698
Proteomics_SOMAscan	Parathyroid hormone-related protein	PTHrP	European	2017	28240269	10.1038/ncomms14357			1000	499698
Proteomics_SOMAscan	GDNF family receptor alpha-3	GFRa-3	European	2017	28240269	10.1038/ncomms14357			1000	499698
Proteomics_SOMAscan	Semaphorin-6A	Semaphorin-6A	European	2017	28240269	10.1038/ncomms14357			1000	499698
Proteomics_SOMAscan	Serine/threonine-protein kinase PAK 3	PAK3	European	2017	28240269	10.1038/ncomms14357			1000	499698
Proteomics_SOMAscan	DnaJ homolog subfamily B member 1	HSP 40	European	2017	28240269	10.1038/ncomms14357			1000	499698
Proteomics_SOMAscan	Kynureninase	KYNU	European	2017	28240269	10.1038/ncomms14357			1000	499698
Proteomics_SOMAscan	Ephrin-B3	Ephrin-B3	European	2017	28240269	10.1038/ncomms14357			1000	499698
Proteomics_SOMAscan	Stem Cell Growth Factor-beta	SCGF-beta	European	2017	28240269	10.1038/ncomms14357			1000	499698
Proteomics_SOMAscan	Intercellular adhesion molecule 5	sICAM-5	European	2017	28240269	10.1038/ncomms14357			1000	499698
Proteomics_SOMAscan	Serine/threonine-protein kinase PAK 7	PAK7	European	2017	28240269	10.1038/ncomms14357			1000	499698
Proteomics_SOMAscan	Malate dehydrogenase, cytoplasmic	MDHC	European	2017	28240269	10.1038/ncomms14357			1000	499698
Proteomics_SOMAscan	Baculoviral IAP repeat-containing protein 7 Isoform beta	Livin B	European	2017	28240269	10.1038/ncomms14357			1000	499698
Proteomics_SOMAscan	GDNF family receptor alpha-2	GFRa-2	European	2017	28240269	10.1038/ncomms14357			1000	499698
Proteomics_SOMAscan	Vascular cell adhesion protein 1	VCAM-1	European	2017	28240269	10.1038/ncomms14357			1000	499698
Proteomics_SOMAscan	Sialic acid-binding Ig-like lectin 14	SIG14	European	2017	28240269	10.1038/ncomms14357			1000	499698
Proteomics_SOMAscan	Plasma serine protease inhibitor	PCI	European	2017	28240269	10.1038/ncomms14357			1000	499698
Proteomics_SOMAscan	Nascent polypeptide-associated complex subunit alpha	NACA	European	2017	28240269	10.1038/ncomms14357			1000	499698
Proteomics_SOMAscan	Neurexophilin-1	NXPH1	European	2017	28240269	10.1038/ncomms14357			1000	499698
Proteomics_SOMAscan	C-C motif chemokine 21	6Ckine	European	2017	28240269	10.1038/ncomms14357			1000	499698
Proteomics_SOMAscan	Tumor necrosis factor ligand superfamily member 15	TNFSF15	European	2017	28240269	10.1038/ncomms14357			1000	499698
Proteomics_SOMAscan	SLAM family member 6	SLAF6	European	2017	28240269	10.1038/ncomms14357			1000	499698
Proteomics_SOMAscan	Phosphatidylinositol 4,5-bisphosphate 3-kinase catalytic subunit alpha isoform:Phosphatidylinositol 3-kinase regulatory subunit alpha complex	PIK3CA/PIK3R1	European	2017	28240269	10.1038/ncomms14357			1000	499698
Proteomics_SOMAscan	Peroxiredoxin-1	Peroxiredoxin-1	European	2017	28240269	10.1038/ncomms14357			1000	499698
Proteomics_SOMAscan	1-phosphatidylinositol 4,5-bisphosphate phosphodiesterase gamma-1	PLCG1	European	2017	28240269	10.1038/ncomms14357			1000	499698
Proteomics_SOMAscan	C-C motif chemokine 5	RANTES	European	2017	28240269	10.1038/ncomms14357			1000	499698
Proteomics_SOMAscan	Serine/threonine-protein kinase receptor R3	ALK-1	European	2017	28240269	10.1038/ncomms14357			1000	499698
Proteomics_SOMAscan	Scavenger receptor class F member 1	SREC-I	European	2017	28240269	10.1038/ncomms14357			1000	499698
Proteomics_SOMAscan	Phosphatidylinositol 4,5-bisphosphate 3-kinase catalytic subunit gamma isoform	PK3CG	European	2017	28240269	10.1038/ncomms14357			1000	499698
Proteomics_SOMAscan	Low molecular weight phosphotyrosine protein phosphatase	PPAC	European	2017	28240269	10.1038/ncomms14357			1000	499698
Proteomics_SOMAscan	Plexin-C1	PLXC1	European	2017	28240269	10.1038/ncomms14357			1000	499698
Proteomics_SOMAscan	High mobility group protein B1	HMG-1	European	2017	28240269	10.1038/ncomms14357			1000	499698
Proteomics_SOMAscan	Amphiregulin	AREG	European	2017	28240269	10.1038/ncomms14357			1000	499698
Proteomics_SOMAscan	Scavenger receptor class F member 2	SREC-II	European	2017	28240269	10.1038/ncomms14357			1000	499698
Proteomics_SOMAscan	Protein kinase B alpha/beta/gamma	PKB a/b/g	European	2017	28240269	10.1038/ncomms14357			1000	499698
Proteomics_SOMAscan	Proteasome subunit alpha type-1	PSA1	European	2017	28240269	10.1038/ncomms14357			1000	499698
Proteomics_SOMAscan	R-spondin-2	RSPO2	European	2017	28240269	10.1038/ncomms14357			1000	499698
Proteomics_SOMAscan	Tumor necrosis factor receptor superfamily member 11B	OPG	European	2017	28240269	10.1038/ncomms14357			1000	499698
Proteomics_SOMAscan	Bone morphogenetic protein 7	BMP-7	European	2017	28240269	10.1038/ncomms14357			1000	499698
Proteomics_SOMAscan	Tumor necrosis factor receptor superfamily member 19	TAJ	European	2017	28240269	10.1038/ncomms14357			1000	499698
Proteomics_SOMAscan	Serine/threonine-protein kinase PLK1	PLK-1	European	2017	28240269	10.1038/ncomms14357			1000	499698
Proteomics_SOMAscan	Proteasome subunit alpha type-6	PSA6	European	2017	28240269	10.1038/ncomms14357			1000	499698
Proteomics_SOMAscan	SH2 domain-containing protein 1A	SH21A	European	2017	28240269	10.1038/ncomms14357			1000	499698
Proteomics_SOMAscan	Beta-endorphin	b-Endorphin	European	2017	28240269	10.1038/ncomms14357			1000	499698
Proteomics_SOMAscan	Platelet glycoprotein 4	CD36 ANTIGEN	European	2017	28240269	10.1038/ncomms14357			1000	499698
Proteomics_SOMAscan	Interleukin-27 receptor subunit alpha	TCCR	European	2017	28240269	10.1038/ncomms14357			1000	499698
Proteomics_SOMAscan	Renin	Renin	European	2017	28240269	10.1038/ncomms14357			1000	499698
Proteomics_SOMAscan	40S ribosomal protein S7	RS7	European	2017	28240269	10.1038/ncomms14357			1000	499698
Proteomics_SOMAscan	SLIT and NTRK-like protein 5	SLIK5	European	2017	28240269	10.1038/ncomms14357			1000	499698
Proteomics_SOMAscan	Complement factor I	Factor I	European	2017	28240269	10.1038/ncomms14357			1000	499698
Proteomics_SOMAscan	Contactin-1	contactin-1	European	2017	28240269	10.1038/ncomms14357			1000	499698
Proteomics_SOMAscan	TGF-beta receptor type-2	TGF-b R II	European	2017	28240269	10.1038/ncomms14357			1000	499698
Proteomics_SOMAscan	Tyrosine-protein phosphatase non-receptor type 11	SHP-2	European	2017	28240269	10.1038/ncomms14357			1000	499698
Proteomics_SOMAscan	Ribosomal protein S6 kinase alpha-5	RSK-like protein kinase	European	2017	28240269	10.1038/ncomms14357			1000	499698
Proteomics_SOMAscan	VPS10 domain-containing receptor SorCS2	SORC2	European	2017	28240269	10.1038/ncomms14357			1000	499698
Proteomics_SOMAscan	Insulin-like growth factor-binding protein 2	IGFBP-2	European	2017	28240269	10.1038/ncomms14357			1000	499698
Proteomics_SOMAscan	Connective tissue growth factor	CTGF	European	2017	28240269	10.1038/ncomms14357			1000	499698
Proteomics_SOMAscan	Hepatitis A virus cellular receptor 2	TIMD3	European	2017	28240269	10.1038/ncomms14357			1000	499698
Proteomics_SOMAscan	Stabilin-2	STAB2	European	2017	28240269	10.1038/ncomms14357			1000	499698
Proteomics_SOMAscan	Ribosome maturation protein SBDS	SBDS	European	2017	28240269	10.1038/ncomms14357			1000	499698
Proteomics_SOMAscan	Pancreatic hormone	PH	European	2017	28240269	10.1038/ncomms14357			1000	499698
Proteomics_SOMAscan	Insulin-like growth factor-binding protein 3	IGFBP-3	European	2017	28240269	10.1038/ncomms14357			1000	499698
Proteomics_SOMAscan	Desmoglein-1	Desmoglein-1	European	2017	28240269	10.1038/ncomms14357			1000	499698
Proteomics_SOMAscan	Tumor necrosis factor receptor superfamily member 12A	TWEAKR	European	2017	28240269	10.1038/ncomms14357			1000	499698
Proteomics_SOMAscan	Serine/threonine-protein kinase TBK1	TBK1	European	2017	28240269	10.1038/ncomms14357			1000	499698
Proteomics_SOMAscan	Seizure 6-like protein 2	SE6L2	European	2017	28240269	10.1038/ncomms14357			1000	499698
Proteomics_SOMAscan	Pituitary adenylate cyclase-activating polypeptide 27	PACAP-27	European	2017	28240269	10.1038/ncomms14357			1000	499698
Proteomics_SOMAscan	Leptin	Leptin	European	2017	28240269	10.1038/ncomms14357			1000	499698
Proteomics_SOMAscan	Tumor necrosis factor receptor superfamily member EDAR	EDAR	European	2017	28240269	10.1038/ncomms14357			1000	499698
Proteomics_SOMAscan	Netrin receptor UNC5C	UNC5H3	European	2017	28240269	10.1038/ncomms14357			1000	499698
Proteomics_SOMAscan	Tyrosine-protein phosphatase non-receptor type 2	TCPTP	European	2017	28240269	10.1038/ncomms14357			1000	499698
Proteomics_SOMAscan	Small glutamine-rich tetratricopeptide repeat-containing protein alpha	SGTA	European	2017	28240269	10.1038/ncomms14357			1000	499698
Proteomics_SOMAscan	Pituitary adenylate cyclase-activating polypeptide 38	PACAP-38	European	2017	28240269	10.1038/ncomms14357			1000	499698
Proteomics_SOMAscan	C-C motif chemokine 2	MCP-1	European	2017	28240269	10.1038/ncomms14357			1000	499698
Proteomics_SOMAscan	C-X-C motif chemokine 5	ENA-78	European	2017	28240269	10.1038/ncomms14357			1000	499698
Proteomics_SOMAscan	Netrin receptor UNC5D	UNC5H4	European	2017	28240269	10.1038/ncomms14357			1000	499698
Proteomics_SOMAscan	Tryptase beta-2	TPSB2	European	2017	28240269	10.1038/ncomms14357			1000	499698
Proteomics_SOMAscan	Translationally-controlled tumor protein	TCTP	European	2017	28240269	10.1038/ncomms14357			1000	499698
Proteomics_SOMAscan	Interleukin-6	IL-6	European	2017	28240269	10.1038/ncomms14357			1000	499698
Proteomics_SOMAscan	Matrix metalloproteinase-9	MMP-9	European	2017	28240269	10.1038/ncomms14357			1000	499698
Proteomics_SOMAscan	Endothelial cell-selective adhesion molecule	ESAM	European	2017	28240269	10.1038/ncomms14357			1000	499698
Proteomics_SOMAscan	High affinity cAMP-specific 3',5'-cyclic phosphodiesterase 7A	PDE7A	European	2017	28240269	10.1038/ncomms14357			1000	499698
Proteomics_SOMAscan	Tryptase gamma	TPSG1	European	2017	28240269	10.1038/ncomms14357			1000	499698
Proteomics_SOMAscan	Thyroid peroxidase	TMA	European	2017	28240269	10.1038/ncomms14357			1000	499698
Proteomics_SOMAscan	3-hydroxyisobutyrate dehydrogenase, mitochondrial	3HIDH	European	2017	28240269	10.1038/ncomms14357			1000	499698
Proteomics_SOMAscan	Myeloperoxidase	Myeloperoxidase	European	2017	28240269	10.1038/ncomms14357			1000	499698
Proteomics_SOMAscan	Galectin-4	Galectin-4	European	2017	28240269	10.1038/ncomms14357			1000	499698
Proteomics_SOMAscan	Ubiquitin-fold modifier-conjugating enzyme 1	UFC1	European	2017	28240269	10.1038/ncomms14357			1000	499698
Proteomics_SOMAscan	AMP Kinase (alpha1beta1gamma1)	AMPK a1b1g1	European	2017	28240269	10.1038/ncomms14357			1000	499698
Proteomics_SOMAscan	Ubiquitin-conjugating enzyme E2 L3	UB2L3	European	2017	28240269	10.1038/ncomms14357			1000	499698
Proteomics_SOMAscan	Fatty acid-binding protein, heart	FABP	European	2017	28240269	10.1038/ncomms14357			1000	499698
Proteomics_SOMAscan	Growth-regulated alpha protein	Gro-a	European	2017	28240269	10.1038/ncomms14357			1000	499698
Proteomics_SOMAscan	Prolactin	PRL	European	2017	28240269	10.1038/ncomms14357			1000	499698
Proteomics_SOMAscan	Apoptosis regulator Bcl-2	Bcl-2	European	2017	28240269	10.1038/ncomms14357			1000	499698
Proteomics_SOMAscan	GTPase KRas	K-ras	European	2017	28240269	10.1038/ncomms14357			1000	499698
Proteomics_SOMAscan	AT-rich interactive domain-containing protein 3A	ARI3A	European	2017	28240269	10.1038/ncomms14357			1000	499698
Proteomics_SOMAscan	Granulocyte-macrophage colony-stimulating factor	GM-CSF	European	2017	28240269	10.1038/ncomms14357			1000	499698
Proteomics_SOMAscan	Tyrosine-protein kinase transmembrane receptor ROR1	ROR1	European	2017	28240269	10.1038/ncomms14357			1000	499698
Proteomics_SOMAscan	Gro-beta/gamma	Gro-b/g	European	2017	28240269	10.1038/ncomms14357			1000	499698
Proteomics_SOMAscan	Bcl-2-related protein A1	BFL1	European	2017	28240269	10.1038/ncomms14357			1000	499698
Proteomics_SOMAscan	Glycylpeptide N-tetradecanoyltransferase 1	NMT1	European	2017	28240269	10.1038/ncomms14357			1000	499698
Proteomics_SOMAscan	Asialoglycoprotein receptor 1	ASGR1	European	2017	28240269	10.1038/ncomms14357			1000	499698
Proteomics_SOMAscan	Lymphotoxin-alpha	TNF-b	European	2017	28240269	10.1038/ncomms14357			1000	499698
Proteomics_SOMAscan	Vascular endothelial growth factor A	VEGF	European	2017	28240269	10.1038/ncomms14357			1000	499698
Proteomics_SOMAscan	Histone H1.2	Histone H1.2	European	2017	28240269	10.1038/ncomms14357			1000	499698
Proteomics_SOMAscan	High affinity cGMP-specific 3',5'-cyclic phosphodiesterase 9A	PDE9A	European	2017	28240269	10.1038/ncomms14357			1000	499698
Proteomics_SOMAscan	Cytoplasmic tyrosine-protein kinase BMX	BMX	European	2017	28240269	10.1038/ncomms14357			1000	499698
Proteomics_SOMAscan	Calcium/calmodulin-dependent protein kinase kinase 1	CaMKK alpha	European	2017	28240269	10.1038/ncomms14357			1000	499698
Proteomics_SOMAscan	Protein 4.1	Protein_4_1	European	2017	28240269	10.1038/ncomms14357			1000	499698
Proteomics_SOMAscan	Tumor necrosis factor receptor superfamily member 9	4-1BB	European	2017	28240269	10.1038/ncomms14357			1000	499698
Proteomics_SOMAscan	Interferon gamma	IFN-g	European	2017	28240269	10.1038/ncomms14357			1000	499698
Proteomics_SOMAscan	Peptidyl-prolyl cis-trans isomerase D	PPID	European	2017	28240269	10.1038/ncomms14357			1000	499698
Proteomics_SOMAscan	Bone sialoprotein 2	BSP	European	2017	28240269	10.1038/ncomms14357			1000	499698
Proteomics_SOMAscan	Hsp90 co-chaperone Cdc37	CDC37	European	2017	28240269	10.1038/ncomms14357			1000	499698
Proteomics_SOMAscan	Estradiol 17-beta-dehydrogenase 1	17-beta-HSD 1	European	2017	28240269	10.1038/ncomms14357			1000	499698
Proteomics_SOMAscan	Tumor necrosis factor ligand superfamily member 9	4-1BB ligand	European	2017	28240269	10.1038/ncomms14357			1000	499698
Proteomics_SOMAscan	Interleukin-1 receptor type 1	IL-1 sRI	European	2017	28240269	10.1038/ncomms14357			1000	499698
Proteomics_SOMAscan	Tyrosine-protein kinase BTK	BTK	European	2017	28240269	10.1038/ncomms14357			1000	499698
Proteomics_SOMAscan	Proteasome activator complex subunit 3	PSME3	European	2017	28240269	10.1038/ncomms14357			1000	499698
Proteomics_SOMAscan	Dynein light chain 1, cytoplasmic	DLC8	European	2017	28240269	10.1038/ncomms14357			1000	499698
Proteomics_SOMAscan	Apolipoprotein D	Apo D	European	2017	28240269	10.1038/ncomms14357			1000	499698
Proteomics_SOMAscan	Angiopoietin-2	Angiopoietin-2	European	2017	28240269	10.1038/ncomms14357			1000	499698
Proteomics_SOMAscan	Interleukin-17 receptor A	IL-17 sR	European	2017	28240269	10.1038/ncomms14357			1000	499698
Proteomics_SOMAscan	Glucokinase regulatory protein	GCKR	European	2017	28240269	10.1038/ncomms14357			1000	499698
Proteomics_SOMAscan	Calcium/calmodulin-dependent protein kinase type 1D	CAMK1D	European	2017	28240269	10.1038/ncomms14357			1000	499698
Proteomics_SOMAscan	Elongation factor 1-beta	EF-1-beta	European	2017	28240269	10.1038/ncomms14357			1000	499698
Proteomics_SOMAscan	Interleukin-3	IL-3	European	2017	28240269	10.1038/ncomms14357			1000	499698
Proteomics_SOMAscan	T-lymphocyte activation antigen CD80	B7	European	2017	28240269	10.1038/ncomms14357			1000	499698
Proteomics_SOMAscan	Interleukin-18 receptor accessory protein	IL-18 Rb	European	2017	28240269	10.1038/ncomms14357			1000	499698
Proteomics_SOMAscan	Casein kinase II 2-alpha:2-beta heterotetramer	CK2-A1:B	European	2017	28240269	10.1038/ncomms14357			1000	499698
Proteomics_SOMAscan	Calcium/calmodulin-dependent protein kinase type II subunit delta	CAMK2D	European	2017	28240269	10.1038/ncomms14357			1000	499698
Proteomics_SOMAscan	Eukaryotic translation initiation factor 5A-1	eIF-5A-1	European	2017	28240269	10.1038/ncomms14357			1000	499698
Proteomics_SOMAscan	Peptidyl-prolyl cis-trans isomerase B	PPIB	European	2017	28240269	10.1038/ncomms14357			1000	499698
Proteomics_SOMAscan	Interleukin-1 receptor-like 2	IL-1Rrp2	European	2017	28240269	10.1038/ncomms14357			1000	499698
Proteomics_SOMAscan	Tumor necrosis factor receptor superfamily member 8	CD30	European	2017	28240269	10.1038/ncomms14357			1000	499698
Proteomics_SOMAscan	Carbonic anhydrase 13	Carbonic anhydrase XIII	European	2017	28240269	10.1038/ncomms14357			1000	499698
Proteomics_SOMAscan	Casein kinase II 2-alpha':2-beta heterotetramer	CK2-A2:B	European	2017	28240269	10.1038/ncomms14357			1000	499698
Proteomics_SOMAscan	Histidine triad nucleotide-binding protein 1	HINT1	European	2017	28240269	10.1038/ncomms14357			1000	499698
Proteomics_SOMAscan	Protein disulfide-isomerase A3	Protein disulfide isomerase A3	European	2017	28240269	10.1038/ncomms14357			1000	499698
Proteomics_SOMAscan	Junctional adhesion molecule B	JAM-B	European	2017	28240269	10.1038/ncomms14357			1000	499698
Proteomics_SOMAscan	Cytokine receptor-like factor 1:Cardiotrophin-like cytokine factor 1 Complex	CLF-1/CLC Complex	European	2017	28240269	10.1038/ncomms14357			1000	499698
Proteomics_SOMAscan	Tumor necrosis factor ligand superfamily member 8	CD30 Ligand	European	2017	28240269	10.1038/ncomms14357			1000	499698
Proteomics_SOMAscan	[Pyruvate dehydrogenase (acetyl-transferring)] kinase isozyme 1, mitochondrial	PDK1	European	2017	28240269	10.1038/ncomms14357			1000	499698
Proteomics_SOMAscan	Importin subunit beta-1	IMB1	European	2017	28240269	10.1038/ncomms14357			1000	499698
Proteomics_SOMAscan	Trefoil factor 3	TFF3	European	2017	28240269	10.1038/ncomms14357			1000	499698
Proteomics_SOMAscan	Junctional adhesion molecule C	JAM-C	European	2017	28240269	10.1038/ncomms14357			1000	499698
Proteomics_SOMAscan	Cystatin-C	Cystatin C	European	2017	28240269	10.1038/ncomms14357			1000	499698
Proteomics_SOMAscan	Kinesin-like protein KIF23	KIF23	European	2017	28240269	10.1038/ncomms14357			1000	499698
Proteomics_SOMAscan	Cyclin-dependent kinase 1:G2/mitotic-specific cyclin-B1 complex	CDK1/cyclin B	European	2017	28240269	10.1038/ncomms14357			1000	499698
Proteomics_SOMAscan	Inhibitor of growth protein 1	ING1	European	2017	28240269	10.1038/ncomms14357			1000	499698
Proteomics_SOMAscan	Afamin	Afamin	European	2017	28240269	10.1038/ncomms14357			1000	499698
Proteomics_SOMAscan	Limbic system-associated membrane protein	LSAMP	European	2017	28240269	10.1038/ncomms14357			1000	499698
Proteomics_SOMAscan	Tyrosine-protein kinase receptor TYRO3	Dtk	European	2017	28240269	10.1038/ncomms14357			1000	499698
Proteomics_SOMAscan	Inosine-5'-monophosphate dehydrogenase 1	IMDH1	European	2017	28240269	10.1038/ncomms14357			1000	499698
Proteomics_SOMAscan	Chymase	Chymase	European	2017	28240269	10.1038/ncomms14357			1000	499698
Proteomics_SOMAscan	Lamin-B1	Lamin-B1	European	2017	28240269	10.1038/ncomms14357			1000	499698
Proteomics_SOMAscan	Olfactomedin-4	Olfactomedin-4	European	2017	28240269	10.1038/ncomms14357			1000	499698
Proteomics_SOMAscan	Mannose-binding protein C	MBL	European	2017	28240269	10.1038/ncomms14357			1000	499698
Proteomics_SOMAscan	Eukaryotic translation initiation factor 5	eIF-5	European	2017	28240269	10.1038/ncomms14357			1000	499698
Proteomics_SOMAscan	3-hydroxy-3-methylglutaryl-coenzyme A reductase	HMGR	European	2017	28240269	10.1038/ncomms14357			1000	499698
Proteomics_SOMAscan	Casein kinase II subunit alpha	CSK21	European	2017	28240269	10.1038/ncomms14357			1000	499698
Proteomics_SOMAscan	L-lactate dehydrogenase B chain	LDH-H 1	European	2017	28240269	10.1038/ncomms14357			1000	499698
Proteomics_SOMAscan	Acid sphingomyelinase-like phosphodiesterase 3a	ASM3A	European	2017	28240269	10.1038/ncomms14357			1000	499698
Proteomics_SOMAscan	Ephrin-A4	Ephrin-A4	European	2017	28240269	10.1038/ncomms14357			1000	499698
Proteomics_SOMAscan	Natural cytotoxicity triggering receptor 3	NKp30	European	2017	28240269	10.1038/ncomms14357			1000	499698
Proteomics_SOMAscan	Proprotein convertase subtilisin/kexin type 9	PCSK9	European	2017	28240269	10.1038/ncomms14357			1000	499698
Proteomics_SOMAscan	Ephrin type-A receptor 1	EphA1	European	2017	28240269	10.1038/ncomms14357			1000	499698
Proteomics_SOMAscan	Methyl-CpG-binding domain protein 4	MBD4	European	2017	28240269	10.1038/ncomms14357			1000	499698
Proteomics_SOMAscan	Protein FAM107B	FAM107B	European	2017	28240269	10.1038/ncomms14357			1000	499698
Proteomics_SOMAscan	Ephrin-A5	Ephrin-A5	European	2017	28240269	10.1038/ncomms14357			1000	499698
Proteomics_SOMAscan	Programmed cell death 1 ligand 2	PD-L2	European	2017	28240269	10.1038/ncomms14357			1000	499698
Proteomics_SOMAscan	Ephrin type-A receptor 3	EPHA3	European	2017	28240269	10.1038/ncomms14357			1000	499698
Proteomics_SOMAscan	Nuclear receptor subfamily 1 group D member 1	NR1D1	European	2017	28240269	10.1038/ncomms14357			1000	499698
Proteomics_SOMAscan	Mediator of RNA polymerase II transcription subunit 1	MED-1	European	2017	28240269	10.1038/ncomms14357			1000	499698
Proteomics_SOMAscan	Gelsolin	Gelsolin	European	2017	28240269	10.1038/ncomms14357			1000	499698
Proteomics_SOMAscan	Receptor tyrosine-protein kinase erbB-2	ERBB2	European	2017	28240269	10.1038/ncomms14357			1000	499698
Proteomics_SOMAscan	Tyrosine-protein phosphatase non-receptor type 1	PTP-1B	European	2017	28240269	10.1038/ncomms14357			1000	499698
Proteomics_SOMAscan	Peptidyl-prolyl cis-trans isomerase E	PPIE	European	2017	28240269	10.1038/ncomms14357			1000	499698
Proteomics_SOMAscan	Fibronectin Fragment 3	FN1.3	European	2017	28240269	10.1038/ncomms14357			1000	499698
Proteomics_SOMAscan	Mesothelin	Mesothelin	European	2017	28240269	10.1038/ncomms14357			1000	499698
Proteomics_SOMAscan	Corticosteroid-binding globulin	CBG	European	2017	28240269	10.1038/ncomms14357			1000	499698
Proteomics_SOMAscan	Receptor tyrosine-protein kinase erbB-3	ERBB3	European	2017	28240269	10.1038/ncomms14357			1000	499698
Proteomics_SOMAscan	Sialic acid-binding Ig-like lectin 9	Siglec-9	European	2017	28240269	10.1038/ncomms14357			1000	499698
Proteomics_SOMAscan	Fibronectin Fragment 4	FN1.4	European	2017	28240269	10.1038/ncomms14357			1000	499698
Proteomics_SOMAscan	Dual specificity mitogen-activated protein kinase kinase 4	MP2K4	European	2017	28240269	10.1038/ncomms14357			1000	499698
Proteomics_SOMAscan	N-acetyl-D-glucosamine kinase	NAGK	European	2017	28240269	10.1038/ncomms14357			1000	499698
Proteomics_SOMAscan	UMP-CMP kinase	Cytidylate kinase	European	2017	28240269	10.1038/ncomms14357			1000	499698
Proteomics_SOMAscan	Receptor tyrosine-protein kinase erbB-4	ERBB4	European	2017	28240269	10.1038/ncomms14357			1000	499698
Proteomics_SOMAscan	Transforming growth factor beta receptor type 3	TGF-b R III	European	2017	28240269	10.1038/ncomms14357			1000	499698
Proteomics_SOMAscan	Receptor-type tyrosine-protein kinase FLT3	Flt-3	European	2017	28240269	10.1038/ncomms14357			1000	499698
Proteomics_SOMAscan	Phosphoglycerate mutase 1	Phosphoglycerate mutase 1	European	2017	28240269	10.1038/ncomms14357			1000	499698
Proteomics_SOMAscan	Mitogen-activated protein kinase 9	JNK2	European	2017	28240269	10.1038/ncomms14357			1000	499698
Proteomics_SOMAscan	gp41 C34 peptide, HIV	C34 gp41 HIV Fragment	European	2017	28240269	10.1038/ncomms14357			1000	499698
Proteomics_SOMAscan	Tumor-associated calcium signal transducer 2	GA733-1 protein	European	2017	28240269	10.1038/ncomms14357			1000	499698
Proteomics_SOMAscan	Thymic stromal lymphopoietin	TSLP	European	2017	28240269	10.1038/ncomms14357			1000	499698
Proteomics_SOMAscan	Follistatin-related protein 3	FSTL3	European	2017	28240269	10.1038/ncomms14357			1000	499698
Proteomics_SOMAscan	AMP Kinase (alpha2beta2gamma1)	AMPK a2b2g1	European	2017	28240269	10.1038/ncomms14357			1000	499698
Proteomics_SOMAscan	Pyridoxal phosphate phosphatase	PLPP	European	2017	28240269	10.1038/ncomms14357			1000	499698
Proteomics_SOMAscan	Lactoperoxidase	PERL	European	2017	28240269	10.1038/ncomms14357			1000	499698
Proteomics_SOMAscan	Interleukin-6 receptor subunit beta	gp130, soluble	European	2017	28240269	10.1038/ncomms14357			1000	499698
Proteomics_SOMAscan	Cytotoxic T-lymphocyte protein 4	CTLA-4	European	2017	28240269	10.1038/ncomms14357			1000	499698
Proteomics_SOMAscan	Granzyme A	granzyme A	European	2017	28240269	10.1038/ncomms14357			1000	499698
Proteomics_SOMAscan	cGMP-dependent 3',5'-cyclic phosphodiesterase	cGMP-stimulated PDE	European	2017	28240269	10.1038/ncomms14357			1000	499698
Proteomics_SOMAscan	26S proteasome non-ATPase regulatory subunit 7	PSD7	European	2017	28240269	10.1038/ncomms14357			1000	499698
Proteomics_SOMAscan	Collagen alpha-1(VIII) chain	CO8A1	European	2017	28240269	10.1038/ncomms14357			1000	499698
Proteomics_SOMAscan	Heme oxygenase 2	HO-2	European	2017	28240269	10.1038/ncomms14357			1000	499698
Proteomics_SOMAscan	Alpha-2-antiplasmin	a2-Antiplasmin	European	2017	28240269	10.1038/ncomms14357			1000	499698
Proteomics_SOMAscan	Glycogen synthase kinase-3 alpha/beta	GSK-3 alpha/beta	European	2017	28240269	10.1038/ncomms14357			1000	499698
Proteomics_SOMAscan	Peptidyl-prolyl cis-trans isomerase F, mitochondrial	Cyclophilin F	European	2017	28240269	10.1038/ncomms14357			1000	499698
Proteomics_SOMAscan	S-phase kinase-associated protein 1	SKP1	European	2017	28240269	10.1038/ncomms14357			1000	499698
Proteomics_SOMAscan	Inter-alpha-trypsin inhibitor heavy chain H4	ITI heavy chain H4	European	2017	28240269	10.1038/ncomms14357			1000	499698
Proteomics_SOMAscan	Protein E7_HPV16	HPV E7 Type 16	European	2017	28240269	10.1038/ncomms14357			1000	499698
Proteomics_SOMAscan	Fibroblast growth factor 2	bFGF	European	2017	28240269	10.1038/ncomms14357			1000	499698
Proteomics_SOMAscan	Homeodomain-interacting protein kinase 3	HIPK3	European	2017	28240269	10.1038/ncomms14357			1000	499698
Proteomics_SOMAscan	Serine/threonine-protein kinase 17B	DRAK2	European	2017	28240269	10.1038/ncomms14357			1000	499698
Proteomics_SOMAscan	Sorting nexin-4	Sorting nexin 4	European	2017	28240269	10.1038/ncomms14357			1000	499698
Proteomics_SOMAscan	Thioredoxin domain-containing protein 12	TXD12	European	2017	28240269	10.1038/ncomms14357			1000	499698
Proteomics_SOMAscan	Protein E7_HPV18	HPV E7 Type18	European	2017	28240269	10.1038/ncomms14357			1000	499698
Proteomics_SOMAscan	Calpastatin	Calpastatin	European	2017	28240269	10.1038/ncomms14357			1000	499698
Proteomics_SOMAscan	Interleukin-15 receptor subunit alpha	IL-15 Ra	European	2017	28240269	10.1038/ncomms14357			1000	499698
Proteomics_SOMAscan	Inosine-5'-monophosphate dehydrogenase 2	IMDH2	European	2017	28240269	10.1038/ncomms14357			1000	499698
Proteomics_SOMAscan	Ubiquitin-conjugating enzyme E2 N	UBE2N	European	2017	28240269	10.1038/ncomms14357			1000	499698
Proteomics_SOMAscan	14-3-3 protein sigma	STRATIFIN	European	2017	28240269	10.1038/ncomms14357			1000	499698
Proteomics_SOMAscan	Heat shock protein HSP 90-alpha/beta	HSP 90a/b	European	2017	28240269	10.1038/ncomms14357			1000	499698
Proteomics_SOMAscan	Ck-beta-8-1	Ck-b-8-1	European	2017	28240269	10.1038/ncomms14357			1000	499698
Proteomics_SOMAscan	Interleukin-18 receptor 1	IL-18 Ra	European	2017	28240269	10.1038/ncomms14357			1000	499698
Proteomics_SOMAscan	Dual 3',5'-cyclic-AMP and -GMP phosphodiesterase 11A	PDE11	European	2017	28240269	10.1038/ncomms14357			1000	499698
Proteomics_SOMAscan	Epithelial discoidin domain-containing receptor 1	discoidin domain receptor 1	European	2017	28240269	10.1038/ncomms14357			1000	499698
Proteomics_SOMAscan	L-Selectin	sL-Selectin	European	2017	28240269	10.1038/ncomms14357			1000	499698
Proteomics_SOMAscan	Interleukin-1 Receptor accessory protein	IL-1 R AcP	European	2017	28240269	10.1038/ncomms14357			1000	499698
Proteomics_SOMAscan	CD209 antigen	DC-SIGN	European	2017	28240269	10.1038/ncomms14357			1000	499698
Proteomics_SOMAscan	Interleukin-8	IL-8	European	2017	28240269	10.1038/ncomms14357			1000	499698
Proteomics_SOMAscan	cGMP-inhibited 3',5'-cyclic phosphodiesterase A	PDE3A	European	2017	28240269	10.1038/ncomms14357			1000	499698
Proteomics_SOMAscan	Fibroblast growth factor 4	FGF-4	European	2017	28240269	10.1038/ncomms14357			1000	499698
Proteomics_SOMAscan	Tumor necrosis factor receptor superfamily member 10A	TRAIL R1	European	2017	28240269	10.1038/ncomms14357			1000	499698
Proteomics_SOMAscan	Interleukin-10 receptor subunit beta	IL-10 Rb	European	2017	28240269	10.1038/ncomms14357			1000	499698
Proteomics_SOMAscan	C-type lectin domain family 4 member M	DC-SIGNR	European	2017	28240269	10.1038/ncomms14357			1000	499698
Proteomics_SOMAscan	Insulin receptor	IR	European	2017	28240269	10.1038/ncomms14357			1000	499698
Proteomics_SOMAscan	Heat shock 70 kDa protein 1A/1B	HSP 70	European	2017	28240269	10.1038/ncomms14357			1000	499698
Proteomics_SOMAscan	cAMP-specific 3',5'-cyclic phosphodiesterase 4D	PDE4D	European	2017	28240269	10.1038/ncomms14357			1000	499698
Proteomics_SOMAscan	Ephrin type-A receptor 2	Epithelial cell kinase	European	2017	28240269	10.1038/ncomms14357			1000	499698
Proteomics_SOMAscan	Interleukin-12 receptor subunit beta-1	IL-12 Rb1	European	2017	28240269	10.1038/ncomms14357			1000	499698
Proteomics_SOMAscan	Ferritin	Ferritin	European	2017	28240269	10.1038/ncomms14357			1000	499698
Proteomics_SOMAscan	Kallistatin	Kallistatin	European	2017	28240269	10.1038/ncomms14357			1000	499698
Proteomics_SOMAscan	Granulocyte colony-stimulating factor	G-CSF	European	2017	28240269	10.1038/ncomms14357			1000	499698
Proteomics_SOMAscan	Advanced glycosylation end product-specific receptor, soluble	sRAGE	European	2017	28240269	10.1038/ncomms14357			1000	499698
Proteomics_SOMAscan	cGMP-specific 3',5'-cyclic phosphodiesterase	PDE5A	European	2017	28240269	10.1038/ncomms14357			1000	499698
Proteomics_SOMAscan	Interleukin-13 receptor subunit alpha-1	IL-13 Ra1	European	2017	28240269	10.1038/ncomms14357			1000	499698
Proteomics_SOMAscan	Follicle stimulating hormone	FSH	European	2017	28240269	10.1038/ncomms14357			1000	499698
Proteomics_SOMAscan	Kallikrein-6	Kallikrein 6	European	2017	28240269	10.1038/ncomms14357			1000	499698
Proteomics_SOMAscan	Glypican-3	Glypican 3	European	2017	28240269	10.1038/ncomms14357			1000	499698
Proteomics_SOMAscan	Bactericidal permeability-increasing protein	BPI	European	2017	28240269	10.1038/ncomms14357			1000	499698
Proteomics_SOMAscan	Mitogen-activated protein kinase kinase kinase 7:TGF-beta-activated kinase 1 and MAP3K7-binding protein 1 fusion	TAK1-TAB1	European	2017	28240269	10.1038/ncomms14357			1000	499698
Proteomics_SOMAscan	Cytokine receptor common subunit gamma	IL-2 sRg	European	2017	28240269	10.1038/ncomms14357			1000	499698
Proteomics_SOMAscan	Galectin-2	Galectin-2	European	2017	28240269	10.1038/ncomms14357			1000	499698
Proteomics_SOMAscan	Tyrosine-protein kinase Lck	LCK	European	2017	28240269	10.1038/ncomms14357			1000	499698
Proteomics_SOMAscan	Interleukin-1 alpha	IL-1a	European	2017	28240269	10.1038/ncomms14357			1000	499698
Proteomics_SOMAscan	Complement component C6	C6	European	2017	28240269	10.1038/ncomms14357			1000	499698
Proteomics_SOMAscan	Non-receptor tyrosine-protein kinase TYK2	TYK2	European	2017	28240269	10.1038/ncomms14357			1000	499698
Proteomics_SOMAscan	Layilin	Layilin	European	2017	28240269	10.1038/ncomms14357			1000	499698
Proteomics_SOMAscan	Glial fibrillary acidic protein	GFAP	European	2017	28240269	10.1038/ncomms14357			1000	499698
Proteomics_SOMAscan	Tyrosine-protein kinase Lyn	LYN	European	2017	28240269	10.1038/ncomms14357			1000	499698
Proteomics_SOMAscan	Bone morphogenetic protein receptor type-1A	BMPR1A	European	2017	28240269	10.1038/ncomms14357			1000	499698
Proteomics_SOMAscan	C-C motif chemokine 24	Eotaxin-2	European	2017	28240269	10.1038/ncomms14357			1000	499698
Proteomics_SOMAscan	Abelson tyrosine-protein kinase 2	ABL2	European	2017	28240269	10.1038/ncomms14357			1000	499698
Proteomics_SOMAscan	Tumor necrosis factor receptor superfamily member 3	Lymphotoxin b R	European	2017	28240269	10.1038/ncomms14357			1000	499698
Proteomics_SOMAscan	Interleukin-19	IL-19	European	2017	28240269	10.1038/ncomms14357			1000	499698
Proteomics_SOMAscan	Periostin	Periostin	European	2017	28240269	10.1038/ncomms14357			1000	499698
Proteomics_SOMAscan	Bone morphogenetic protein receptor type-2	BMP RII	European	2017	28240269	10.1038/ncomms14357			1000	499698
Proteomics_SOMAscan	Complement factor B	Factor B	European	2017	28240269	10.1038/ncomms14357			1000	499698
Proteomics_SOMAscan	Breast cancer anti-estrogen resistance protein 3	BCAR3	European	2017	28240269	10.1038/ncomms14357			1000	499698
Proteomics_SOMAscan	Macrophage mannose receptor 1	Macrophage mannose receptor	European	2017	28240269	10.1038/ncomms14357			1000	499698
Proteomics_SOMAscan	Interleukin-1 beta	IL-1b	European	2017	28240269	10.1038/ncomms14357			1000	499698
Proteomics_SOMAscan	Platelet-derived growth factor receptor beta	PDGF Rb	European	2017	28240269	10.1038/ncomms14357			1000	499698
Proteomics_SOMAscan	Fibroblast growth factor 6	FGF-6	European	2017	28240269	10.1038/ncomms14357			1000	499698
Proteomics_SOMAscan	BDNF/NT-3 growth factors receptor	TrkB	European	2017	28240269	10.1038/ncomms14357			1000	499698
Proteomics_SOMAscan	Calreticulin	calreticulin	European	2017	28240269	10.1038/ncomms14357			1000	499698
Proteomics_SOMAscan	Macrophage colony-stimulating factor 1 receptor	M-CSF R	European	2017	28240269	10.1038/ncomms14357			1000	499698
Proteomics_SOMAscan	C-X-C motif chemokine 11	I-TAC	European	2017	28240269	10.1038/ncomms14357			1000	499698
Proteomics_SOMAscan	Brevican core protein	PGCB	European	2017	28240269	10.1038/ncomms14357			1000	499698
Proteomics_SOMAscan	Fibronectin	Fibronectin	European	2017	28240269	10.1038/ncomms14357			1000	499698
Proteomics_SOMAscan	Vascular endothelial growth factor A, isoform 121	VEGF121	European	2017	28240269	10.1038/ncomms14357			1000	499698
Proteomics_SOMAscan	GRB2-related adapter protein 2	GRB2-related adapter protein 2	European	2017	28240269	10.1038/ncomms14357			1000	499698
Proteomics_SOMAscan	Macrophage-stimulating protein receptor	MSP R	European	2017	28240269	10.1038/ncomms14357			1000	499698
Proteomics_SOMAscan	C-C motif chemokine 3	MIP-1a	European	2017	28240269	10.1038/ncomms14357			1000	499698
Proteomics_SOMAscan	cAMP-dependent protein kinase catalytic subunit alpha	PRKACA	European	2017	28240269	10.1038/ncomms14357			1000	499698
Proteomics_SOMAscan	Follistatin	FST	European	2017	28240269	10.1038/ncomms14357			1000	499698
Proteomics_SOMAscan	Angiogenin	Angiogenin	European	2017	28240269	10.1038/ncomms14357			1000	499698
Proteomics_SOMAscan	Matrix metalloproteinase-16	MMP-16	European	2017	28240269	10.1038/ncomms14357			1000	499698
Proteomics_SOMAscan	Platelet-activating factor acetylhydrolase IB subunit beta	PAFAH beta subunit	European	2017	28240269	10.1038/ncomms14357			1000	499698
Proteomics_SOMAscan	C-type mannose receptor 2	MRC2	European	2017	28240269	10.1038/ncomms14357			1000	499698
Proteomics_SOMAscan	Ribosomal protein S6 kinase alpha-3	RPS6KA3	European	2017	28240269	10.1038/ncomms14357			1000	499698
Proteomics_SOMAscan	Complement C3d fragment	C3d	European	2017	28240269	10.1038/ncomms14357			1000	499698
Proteomics_SOMAscan	Granzyme B	Granzyme B	European	2017	28240269	10.1038/ncomms14357			1000	499698
Proteomics_SOMAscan	SHC-transforming protein 1	SHC1	European	2017	28240269	10.1038/ncomms14357			1000	499698
Proteomics_SOMAscan	Cadherin-3	P-Cadherin	European	2017	28240269	10.1038/ncomms14357			1000	499698
Proteomics_SOMAscan	Myoglobin	Myoglobin	European	2017	28240269	10.1038/ncomms14357			1000	499698
Proteomics_SOMAscan	E-Selectin	sE-Selectin	European	2017	28240269	10.1038/ncomms14357			1000	499698
Proteomics_SOMAscan	Coagulation factor IX	Coagulation Factor IX	European	2017	28240269	10.1038/ncomms14357			1000	499698
Proteomics_SOMAscan	Heparin-binding EGF-like growth factor	HB-EGF	European	2017	28240269	10.1038/ncomms14357			1000	499698
Proteomics_SOMAscan	Mitochondrial glutamate carrier 2	GHC2	European	2017	28240269	10.1038/ncomms14357			1000	499698
Proteomics_SOMAscan	Protein kinase C alpha type	PKC-A	European	2017	28240269	10.1038/ncomms14357			1000	499698
Proteomics_SOMAscan	SPARC	ON	European	2017	28240269	10.1038/ncomms14357			1000	499698
Proteomics_SOMAscan	Serine/threonine-protein kinase 16	STK16	European	2017	28240269	10.1038/ncomms14357			1000	499698
Proteomics_SOMAscan	Immunoglobulin E	IgE	European	2017	28240269	10.1038/ncomms14357			1000	499698
Proteomics_SOMAscan	Coagulation Factor X	Coagulation Factor X	European	2017	28240269	10.1038/ncomms14357			1000	499698
Proteomics_SOMAscan	Eotaxin	Eotaxin	European	2017	28240269	10.1038/ncomms14357			1000	499698
Proteomics_SOMAscan	Protein kinase C zeta type	PKC-Z	European	2017	28240269	10.1038/ncomms14357			1000	499698
Proteomics_SOMAscan	C-C motif chemokine 18	PARC	European	2017	28240269	10.1038/ncomms14357			1000	499698
Proteomics_SOMAscan	Baculoviral IAP repeat-containing protein 5	Survivin	European	2017	28240269	10.1038/ncomms14357			1000	499698
Proteomics_SOMAscan	Interleukin-17D	IL-17D	European	2017	28240269	10.1038/ncomms14357			1000	499698
Proteomics_SOMAscan	Growth/differentiation factor 2	GDF2	European	2017	28240269	10.1038/ncomms14357			1000	499698
Proteomics_SOMAscan	Coagulation factor IXab	Coagulation Factor IXab	European	2017	28240269	10.1038/ncomms14357			1000	499698
Proteomics_SOMAscan	Rab GDP dissociation inhibitor beta	Rab GDP dissociation inhibitor beta	European	2017	28240269	10.1038/ncomms14357			1000	499698
Proteomics_SOMAscan	Pleiotrophin	PTN	European	2017	28240269	10.1038/ncomms14357			1000	499698
Proteomics_SOMAscan	Thrombopoietin Receptor	Thrombopoietin Receptor	European	2017	28240269	10.1038/ncomms14357			1000	499698
Proteomics_SOMAscan	Interleukin-25	IL-17E	European	2017	28240269	10.1038/ncomms14357			1000	499698
Proteomics_SOMAscan	Insulin	Insulin	European	2017	28240269	10.1038/ncomms14357			1000	499698
Proteomics_SOMAscan	Neutrophil elastase	Elastase	European	2017	28240269	10.1038/ncomms14357			1000	499698
Proteomics_SOMAscan	Intercellular adhesion molecule 3	sICAM-3	European	2017	28240269	10.1038/ncomms14357			1000	499698
Proteomics_SOMAscan	Resistin	resistin	European	2017	28240269	10.1038/ncomms14357			1000	499698
Proteomics_SOMAscan	Thrombospondin-1	Thrombospondin-1	European	2017	28240269	10.1038/ncomms14357			1000	499698
Proteomics_SOMAscan	Interleukin-20	IL-20	European	2017	28240269	10.1038/ncomms14357			1000	499698
Proteomics_SOMAscan	C-C motif chemokine 7	MCP-3	European	2017	28240269	10.1038/ncomms14357			1000	499698
Proteomics_SOMAscan	Urokinase plasminogen activator surface receptor	suPAR	European	2017	28240269	10.1038/ncomms14357			1000	499698
Proteomics_SOMAscan	Apolipoprotein E (isoform E2)	Apo E2	European	2017	28240269	10.1038/ncomms14357			1000	499698
Proteomics_SOMAscan	Trypsin-1	Trypsin	European	2017	28240269	10.1038/ncomms14357			1000	499698
Proteomics_SOMAscan	High affinity nerve growth factor receptor	TrkA	European	2017	28240269	10.1038/ncomms14357			1000	499698
Proteomics_SOMAscan	Interleukin-6 receptor subunit alpha	IL-6 sRa	European	2017	28240269	10.1038/ncomms14357			1000	499698
Proteomics_SOMAscan	Protein Wnt-7a	WNT7A	European	2017	28240269	10.1038/ncomms14357			1000	499698
Proteomics_SOMAscan	Microtubule-associated protein tau	tau	European	2017	28240269	10.1038/ncomms14357			1000	499698
Proteomics_SOMAscan	Prothrombin	Prothrombin	European	2017	28240269	10.1038/ncomms14357			1000	499698
Proteomics_SOMAscan	von Willebrand factor	vWF	European	2017	28240269	10.1038/ncomms14357			1000	499698
Proteomics_SOMAscan	Trypsin-3	TRY3	European	2017	28240269	10.1038/ncomms14357			1000	499698
Proteomics_SOMAscan	Interleukin-7	IL-7	European	2017	28240269	10.1038/ncomms14357			1000	499698
Proteomics_SOMAscan	Corticotropin	ACTH	European	2017	28240269	10.1038/ncomms14357			1000	499698
Proteomics_SOMAscan	Tumor necrosis factor receptor superfamily member 1A	TNF sR-I	European	2017	28240269	10.1038/ncomms14357			1000	499698
Proteomics_SOMAscan	CD70 antigen	CD70	European	2017	28240269	10.1038/ncomms14357			1000	499698
Proteomics_SOMAscan	Tumor necrosis factor ligand superfamily member 6, soluble form	Fas ligand, soluble	European	2017	28240269	10.1038/ncomms14357			1000	499698
Proteomics_SOMAscan	Dual specificity protein phosphatase 3	DUS3	European	2017	28240269	10.1038/ncomms14357			1000	499698
Proteomics_SOMAscan	C-X-C motif chemokine 10	IP-10	European	2017	28240269	10.1038/ncomms14357			1000	499698
Proteomics_SOMAscan	Glucagon	Glucagon	European	2017	28240269	10.1038/ncomms14357			1000	499698
Proteomics_SOMAscan	Annexin A6	annexin VI	European	2017	28240269	10.1038/ncomms14357			1000	499698
Proteomics_SOMAscan	NT-3 growth factor receptor	TrkC	European	2017	28240269	10.1038/ncomms14357			1000	499698
Proteomics_SOMAscan	Fms-related tyrosine kinase 3 ligand	Flt3 ligand	European	2017	28240269	10.1038/ncomms14357			1000	499698
Proteomics_SOMAscan	Xaa-Pro aminopeptidase 1	XPNPEP1	European	2017	28240269	10.1038/ncomms14357			1000	499698
Proteomics_SOMAscan	Lymphotactin	Lymphotactin	European	2017	28240269	10.1038/ncomms14357			1000	499698
Proteomics_SOMAscan	C3a anaphylatoxin	C3a	European	2017	28240269	10.1038/ncomms14357			1000	499698
Proteomics_SOMAscan	T-lymphocyte activation antigen CD86	B7-2	European	2017	28240269	10.1038/ncomms14357			1000	499698
Proteomics_SOMAscan	Tumor necrosis factor receptor superfamily member 17	BCMA	European	2017	28240269	10.1038/ncomms14357			1000	499698
Proteomics_SOMAscan	Haptoglobin	Haptoglobin, Mixed Type	European	2017	28240269	10.1038/ncomms14357			1000	499698
Proteomics_SOMAscan	Angiotensinogen	Angiotensinogen	European	2017	28240269	10.1038/ncomms14357			1000	499698
Proteomics_SOMAscan	Calcineurin	Calcineurin	European	2017	28240269	10.1038/ncomms14357			1000	499698
Proteomics_SOMAscan	C-C motif chemokine 13	MCP-4	European	2017	28240269	10.1038/ncomms14357			1000	499698
Proteomics_SOMAscan	Protein S100-A9	calgranulin B	European	2017	28240269	10.1038/ncomms14357			1000	499698
Proteomics_SOMAscan	Decorin	Bone proteoglycan II	European	2017	28240269	10.1038/ncomms14357			1000	499698
Proteomics_SOMAscan	Interleukin-4 receptor subunit alpha	IL-4 sR	European	2017	28240269	10.1038/ncomms14357			1000	499698
Proteomics_SOMAscan	Beta-2-microglobulin	b2-Microglobulin	European	2017	28240269	10.1038/ncomms14357			1000	499698
Proteomics_SOMAscan	Caspase-2	Caspase-2	European	2017	28240269	10.1038/ncomms14357			1000	499698
Proteomics_SOMAscan	Neurotrophin-3	Neurotrophin-3	European	2017	28240269	10.1038/ncomms14357			1000	499698
Proteomics_SOMAscan	Caspase-10	Caspase-10	European	2017	28240269	10.1038/ncomms14357			1000	499698
Proteomics_SOMAscan	Calpain I	Calpain I	European	2017	28240269	10.1038/ncomms14357			1000	499698
Proteomics_SOMAscan	NKG2-D type II integral membrane protein	NKG2D	European	2017	28240269	10.1038/ncomms14357			1000	499698
Proteomics_SOMAscan	Fibroblast growth factor 1	b-ECGF	European	2017	28240269	10.1038/ncomms14357			1000	499698
Proteomics_SOMAscan	Neurotrophin-4	Neurotrophin-5	European	2017	28240269	10.1038/ncomms14357			1000	499698
Proteomics_SOMAscan	Coactosin-like protein	Coactosin-like protein	European	2017	28240269	10.1038/ncomms14357			1000	499698
Proteomics_SOMAscan	Carboxypeptidase E	CBPE	European	2017	28240269	10.1038/ncomms14357			1000	499698
Proteomics_SOMAscan	Creatine kinase M-type	CK-MM	European	2017	28240269	10.1038/ncomms14357			1000	499698
Proteomics_SOMAscan	WNT1-inducible-signaling pathway protein 1	WISP-1	European	2017	28240269	10.1038/ncomms14357			1000	499698
Proteomics_SOMAscan	C-X-C motif chemokine 13	BLC	European	2017	28240269	10.1038/ncomms14357			1000	499698
Proteomics_SOMAscan	Pappalysin-1	PAPP-A	European	2017	28240269	10.1038/ncomms14357			1000	499698
Proteomics_SOMAscan	Coagulation Factor V	Coagulation Factor V	European	2017	28240269	10.1038/ncomms14357			1000	499698
Proteomics_SOMAscan	Teratocarcinoma-derived growth factor 1	Cripto	European	2017	28240269	10.1038/ncomms14357			1000	499698
Proteomics_SOMAscan	Cytoskeleton-associated protein 2	CKAP2	European	2017	28240269	10.1038/ncomms14357			1000	499698
Proteomics_SOMAscan	Tumor necrosis factor ligand superfamily member 13B	BAFF	European	2017	28240269	10.1038/ncomms14357			1000	499698
Proteomics_SOMAscan	Catalase	Catalase	European	2017	28240269	10.1038/ncomms14357			1000	499698
Proteomics_SOMAscan	Platelet-derived growth factor subunit B	PDGF-BB	European	2017	28240269	10.1038/ncomms14357			1000	499698
Proteomics_SOMAscan	D-dimer	D-dimer	European	2017	28240269	10.1038/ncomms14357			1000	499698
Proteomics_SOMAscan	Epidermal growth factor receptor	ERBB1	European	2017	28240269	10.1038/ncomms14357			1000	499698
Proteomics_SOMAscan	Copine-1	CPNE1	European	2017	28240269	10.1038/ncomms14357			1000	499698
Proteomics_SOMAscan	Complement component C9	C9	European	2017	28240269	10.1038/ncomms14357			1000	499698
Proteomics_SOMAscan	Ciliary Neurotrophic Factor	CNTF	European	2017	28240269	10.1038/ncomms14357			1000	499698
Proteomics_SOMAscan	Plasmin	Plasmin	European	2017	28240269	10.1038/ncomms14357			1000	499698
Proteomics_SOMAscan	Endoglin	Endoglin	European	2017	28240269	10.1038/ncomms14357			1000	499698
Proteomics_SOMAscan	Hepatocyte growth factor	HGF	European	2017	28240269	10.1038/ncomms14357			1000	499698
Proteomics_SOMAscan	G2/mitotic-specific cyclin-B1	Cyclin B1	European	2017	28240269	10.1038/ncomms14357			1000	499698
Proteomics_SOMAscan	Cathepsin B	Cathepsin B	European	2017	28240269	10.1038/ncomms14357			1000	499698
Proteomics_SOMAscan	Erythropoietin	Epo	European	2017	28240269	10.1038/ncomms14357			1000	499698
Proteomics_SOMAscan	Plasminogen	Plasminogen	European	2017	28240269	10.1038/ncomms14357			1000	499698
Proteomics_SOMAscan	Galectin-8	Galectin-8	European	2017	28240269	10.1038/ncomms14357			1000	499698
Proteomics_SOMAscan	60 kDa heat shock protein, mitochondrial	HSP 60	European	2017	28240269	10.1038/ncomms14357			1000	499698
Proteomics_SOMAscan	Delta-like protein 1	DLL1	European	2017	28240269	10.1038/ncomms14357			1000	499698
Proteomics_SOMAscan	Fibroblast growth factor 5	FGF-5	European	2017	28240269	10.1038/ncomms14357			1000	499698
Proteomics_SOMAscan	Fibroblast growth factor 17	FGF-17	European	2017	28240269	10.1038/ncomms14357			1000	499698
Proteomics_SOMAscan	Plasma kallikrein	Prekallikrein	European	2017	28240269	10.1038/ncomms14357			1000	499698
Proteomics_SOMAscan	Phospholipase A2	GIB	European	2017	28240269	10.1038/ncomms14357			1000	499698
Proteomics_SOMAscan	Complement C3b, inactivated	iC3b	European	2017	28240269	10.1038/ncomms14357			1000	499698
Proteomics_SOMAscan	Heterogeneous nuclear ribonucleoproteins A2/B1	hnRNP A2/B1	European	2017	28240269	10.1038/ncomms14357			1000	499698
Proteomics_SOMAscan	Galectin-3	Galectin-3	European	2017	28240269	10.1038/ncomms14357			1000	499698
Proteomics_SOMAscan	C-X-C motif chemokine 6	GCP-2	European	2017	28240269	10.1038/ncomms14357			1000	499698
Proteomics_SOMAscan	alpha-1-antichymotrypsin complex	alpha-1-antichymotrypsin complex	European	2017	28240269	10.1038/ncomms14357			1000	499698
Proteomics_SOMAscan	Glutathione S-transferase P	Glutathione S-transferase Pi	European	2017	28240269	10.1038/ncomms14357			1000	499698
Proteomics_SOMAscan	Insulin-like growth factor-binding protein 5	IGFBP-5	European	2017	28240269	10.1038/ncomms14357			1000	499698
Proteomics_SOMAscan	Growth/differentiation factor 9	GDF-9	European	2017	28240269	10.1038/ncomms14357			1000	499698
Proteomics_SOMAscan	Tumor necrosis factor receptor superfamily member 14	HVEM	European	2017	28240269	10.1038/ncomms14357			1000	499698
Proteomics_SOMAscan	Interferon alpha-2	IFN-aA	European	2017	28240269	10.1038/ncomms14357			1000	499698
Proteomics_SOMAscan	P-Selectin	P-Selectin	European	2017	28240269	10.1038/ncomms14357			1000	499698
Proteomics_SOMAscan	Aspartate aminotransferase, cytoplasmic	GOT1	European	2017	28240269	10.1038/ncomms14357			1000	499698
Proteomics_SOMAscan	Insulin-like growth factor-binding protein 6	IGFBP-6	European	2017	28240269	10.1038/ncomms14357			1000	499698
Proteomics_SOMAscan	Immunoglobulin M	IgM	European	2017	28240269	10.1038/ncomms14357			1000	499698
Proteomics_SOMAscan	Keratin, type I cytoskeletal 18	Keratin 18	European	2017	28240269	10.1038/ncomms14357			1000	499698
Proteomics_SOMAscan	Interleukin-17A	IL-17	European	2017	28240269	10.1038/ncomms14357			1000	499698
Proteomics_SOMAscan	Tenascin	Tenascin	European	2017	28240269	10.1038/ncomms14357			1000	499698
Proteomics_SOMAscan	C-C motif chemokine 16	HCC-4	European	2017	28240269	10.1038/ncomms14357			1000	499698
Proteomics_SOMAscan	Melanoma-derived growth regulatory protein	MIA	European	2017	28240269	10.1038/ncomms14357			1000	499698
Proteomics_SOMAscan	Interleukin-2	IL-2	European	2017	28240269	10.1038/ncomms14357			1000	499698
Proteomics_SOMAscan	Tumor necrosis factor ligand superfamily member 14	LIGHT	European	2017	28240269	10.1038/ncomms14357			1000	499698
Proteomics_SOMAscan	Interleukin-17B	IL-17B	European	2017	28240269	10.1038/ncomms14357			1000	499698
Proteomics_SOMAscan	Transforming growth factor beta-2	TGF-b2	European	2017	28240269	10.1038/ncomms14357			1000	499698
Proteomics_SOMAscan	Human Chorionic Gonadotropin	HCG	European	2017	28240269	10.1038/ncomms14357			1000	499698
Proteomics_SOMAscan	Phospholipase A2, membrane associated	NPS-PLA2	European	2017	28240269	10.1038/ncomms14357			1000	499698
Proteomics_SOMAscan	Interleukin-13	IL-13	European	2017	28240269	10.1038/ncomms14357			1000	499698
Proteomics_SOMAscan	Integrin alpha-I: beta-1 complex	Integrin a1b1	European	2017	28240269	10.1038/ncomms14357			1000	499698
Proteomics_SOMAscan	Macrophage migration inhibitory factor	MIF	European	2017	28240269	10.1038/ncomms14357			1000	499698
Proteomics_SOMAscan	Thrombin	Thrombin	European	2017	28240269	10.1038/ncomms14357			1000	499698
Proteomics_SOMAscan	Hemoglobin	Hemoglobin	European	2017	28240269	10.1038/ncomms14357			1000	499698
Proteomics_SOMAscan	Interleukin-18-binding protein	IL-18 BPa	European	2017	28240269	10.1038/ncomms14357			1000	499698
Proteomics_SOMAscan	Oncostatin-M	OSM	European	2017	28240269	10.1038/ncomms14357			1000	499698
Proteomics_SOMAscan	Neuroligin-4, X-linked	NLGNX	European	2017	28240269	10.1038/ncomms14357			1000	499698
Proteomics_SOMAscan	Hepcidin	LEAP-1	European	2017	28240269	10.1038/ncomms14357			1000	499698
Proteomics_SOMAscan	Urokinase-type plasminogen activator	uPA	European	2017	28240269	10.1038/ncomms14357			1000	499698
Proteomics_SOMAscan	Immunoglobulin D	IgD	European	2017	28240269	10.1038/ncomms14357			1000	499698
Proteomics_SOMAscan	Platelet endothelial cell adhesion molecule	PECAM-1	European	2017	28240269	10.1038/ncomms14357			1000	499698
Proteomics_SOMAscan	Coagulation factor Xa	Coagulation Factor Xa	European	2017	28240269	10.1038/ncomms14357			1000	499698
Proteomics_SOMAscan	Lymphotoxin alpha1:beta2	Lymphotoxin a1/b2	European	2017	28240269	10.1038/ncomms14357			1000	499698
Proteomics_SOMAscan	Osteomodulin	OMD	European	2017	28240269	10.1038/ncomms14357			1000	499698
Proteomics_SOMAscan	Complement factor H	Factor H	European	2017	28240269	10.1038/ncomms14357			1000	499698
Proteomics_SOMAscan	Integrin alpha-V: beta-5 complex	Integrin aVb5	European	2017	28240269	10.1038/ncomms14357			1000	499698
Proteomics_SOMAscan	Persephin	Persephin	European	2017	28240269	10.1038/ncomms14357			1000	499698
Proteomics_SOMAscan	Placenta growth factor	PlGF	European	2017	28240269	10.1038/ncomms14357			1000	499698
Proteomics_SOMAscan	Serine/threonine-protein kinase pim-1	PIM1	European	2017	28240269	10.1038/ncomms14357			1000	499698
Proteomics_SOMAscan	Lymphotoxin alpha2:beta1	Lymphotoxin a2/b1	European	2017	28240269	10.1038/ncomms14357			1000	499698
Proteomics_SOMAscan	72 kDa type IV collagenase	MMP-2	European	2017	28240269	10.1038/ncomms14357			1000	499698
Proteomics_SOMAscan	Leukemia inhibitory factor receptor	LIF sR	European	2017	28240269	10.1038/ncomms14357			1000	499698
Proteomics_SOMAscan	Platelet factor 4	PF-4	European	2017	28240269	10.1038/ncomms14357			1000	499698
Proteomics_SOMAscan	Retinoic acid receptor responder protein 2	TIG2	European	2017	28240269	10.1038/ncomms14357			1000	499698
Proteomics_SOMAscan	Semaphorin-3E	Semaphorin 3E	European	2017	28240269	10.1038/ncomms14357			1000	499698
Proteomics_SOMAscan	C-C motif chemokine 22	MDC	European	2017	28240269	10.1038/ncomms14357			1000	499698
Proteomics_SOMAscan	Serotransferrin	Transferrin	European	2017	28240269	10.1038/ncomms14357			1000	499698
Proteomics_SOMAscan	Lysozyme C	Lysozyme	European	2017	28240269	10.1038/ncomms14357			1000	499698
Proteomics_SOMAscan	Vitamin K-dependent protein S	Protein S	European	2017	28240269	10.1038/ncomms14357			1000	499698
Proteomics_SOMAscan	NKG2D ligand 1	ULBP-1	European	2017	28240269	10.1038/ncomms14357			1000	499698
Proteomics_SOMAscan	Protein SET	SET	European	2017	28240269	10.1038/ncomms14357			1000	499698
Proteomics_SOMAscan	C-C motif chemokine 15	MIP-5	European	2017	28240269	10.1038/ncomms14357			1000	499698
Proteomics_SOMAscan	Histone H2A.z	Histone H2A.z	European	2017	28240269	10.1038/ncomms14357			1000	499698
Proteomics_SOMAscan	C-C motif chemokine 19	MIP-3b	European	2017	28240269	10.1038/ncomms14357			1000	499698
Proteomics_SOMAscan	Tumor necrosis factor receptor superfamily member 13B	TACI	European	2017	28240269	10.1038/ncomms14357			1000	499698
Proteomics_SOMAscan	NKG2D ligand 2	ULBP-2	European	2017	28240269	10.1038/ncomms14357			1000	499698
Proteomics_SOMAscan	Tumor necrosis factor receptor superfamily member 13C	BAFF Receptor	European	2017	28240269	10.1038/ncomms14357			1000	499698
Proteomics_SOMAscan	Myeloblastin	Proteinase-3	European	2017	28240269	10.1038/ncomms14357			1000	499698
Proteomics_SOMAscan	Thyroglobulin	Thyroglobulin	European	2017	28240269	10.1038/ncomms14357			1000	499698
Proteomics_SOMAscan	Muellerian-inhibiting factor	MIS	European	2017	28240269	10.1038/ncomms14357			1000	499698
Proteomics_SOMAscan	C-C motif chemokine 25	TECK	European	2017	28240269	10.1038/ncomms14357			1000	499698
Proteomics_SOMAscan	Tumor necrosis factor receptor superfamily member 27	XEDAR	European	2017	28240269	10.1038/ncomms14357			1000	499698
Proteomics_SOMAscan	Stromal cell-derived factor 1	SDF-1	European	2017	28240269	10.1038/ncomms14357			1000	499698
Proteomics_SOMAscan	Transcription factor IIIB 90 kDa subunit	BRF-1	European	2017	28240269	10.1038/ncomms14357			1000	499698
Proteomics_SOMAscan	14-3-3 protein family	2003-03-14	European	2017	28240269	10.1038/ncomms14357			1000	499698
Proteomics_SOMAscan	Interstitial collagenase	MMP-1	European	2017	28240269	10.1038/ncomms14357			1000	499698
Proteomics_SOMAscan	Thyroxine-Binding Globulin	Thyroxine-Binding Globulin	European	2017	28240269	10.1038/ncomms14357			1000	499698
Proteomics_SOMAscan	Aurora kinase A	Aurora kinase A	European	2017	28240269	10.1038/ncomms14357			1000	499698
Proteomics_SOMAscan	Carboxypeptidase B2	TAFI	European	2017	28240269	10.1038/ncomms14357			1000	499698
Proteomics_SOMAscan	Leptin receptor	sLeptin R	European	2017	28240269	10.1038/ncomms14357			1000	499698
Proteomics_SOMAscan	Eukaryotic translation initiation factor 4E-binding protein 2	4EBP2	European	2017	28240269	10.1038/ncomms14357			1000	499698
Proteomics_SOMAscan	Collagenase 3	MMP-13	European	2017	28240269	10.1038/ncomms14357			1000	499698
Proteomics_SOMAscan	Tumor necrosis factor ligand superfamily member 18	TNFSF18	European	2017	28240269	10.1038/ncomms14357			1000	499698
Proteomics_SOMAscan	ATP-dependent RNA helicase DDX19B	DEAD-box protein 19B	European	2017	28240269	10.1038/ncomms14357			1000	499698
Proteomics_SOMAscan	C-C motif chemokine 17	TARC	European	2017	28240269	10.1038/ncomms14357			1000	499698
Proteomics_SOMAscan	Tumor necrosis factor receptor superfamily member 21	DR6	European	2017	28240269	10.1038/ncomms14357			1000	499698
Proteomics_SOMAscan	6-phosphogluconate dehydrogenase, decarboxylating	6-Phosphogluconate dehydrogenase	European	2017	28240269	10.1038/ncomms14357			1000	499698
Proteomics_SOMAscan	Sex hormone-binding globulin	SHBG	European	2017	28240269	10.1038/ncomms14357			1000	499698
Proteomics_SOMAscan	Ciliary neurotrophic factor receptor subunit alpha	CNTFR alpha	European	2017	28240269	10.1038/ncomms14357			1000	499698
Proteomics_SOMAscan	Mitogen-activated protein kinase 1	MK01	European	2017	28240269	10.1038/ncomms14357			1000	499698
Proteomics_SOMAscan	Cadherin-15	CAD15	European	2017	28240269	10.1038/ncomms14357			1000	499698
Proteomics_SOMAscan	Transforming growth factor beta-3	TGF-b3	European	2017	28240269	10.1038/ncomms14357			1000	499698
Proteomics_SOMAscan	Aflatoxin B1 aldehyde reductase member 2	Aflatoxin B1 aldehyde reductase	European	2017	28240269	10.1038/ncomms14357			1000	499698
Proteomics_SOMAscan	Stanniocalcin-1	Stanniocalcin-1	European	2017	28240269	10.1038/ncomms14357			1000	499698
Proteomics_SOMAscan	Endothelial monocyte-activating polypeptide 2	EMAP-2	European	2017	28240269	10.1038/ncomms14357			1000	499698
Proteomics_SOMAscan	Diablo homolog, mitochondrial	SMAC	European	2017	28240269	10.1038/ncomms14357			1000	499698
Proteomics_SOMAscan	CD27 antigen	CD27	European	2017	28240269	10.1038/ncomms14357			1000	499698
Proteomics_SOMAscan	Thyroid Stimulating Hormone	TSH	European	2017	28240269	10.1038/ncomms14357			1000	499698
Proteomics_SOMAscan	Alcohol dehydrogenase [NADP(+)]	AK1A1	European	2017	28240269	10.1038/ncomms14357			1000	499698
Proteomics_SOMAscan	Tissue Factor	TF	European	2017	28240269	10.1038/ncomms14357			1000	499698
Proteomics_SOMAscan	Erythropoietin receptor	EPO-R	European	2017	28240269	10.1038/ncomms14357			1000	499698
Proteomics_SOMAscan	Vascular endothelial growth factor C	VEGF-C	European	2017	28240269	10.1038/ncomms14357			1000	499698
Proteomics_SOMAscan	Tumor necrosis factor receptor superfamily member 11A	RANK	European	2017	28240269	10.1038/ncomms14357			1000	499698
Proteomics_SOMAscan	Vasoactive Intestinal Peptide	Vasoactive Intestinal Peptide	European	2017	28240269	10.1038/ncomms14357			1000	499698
Proteomics_SOMAscan	Acidic leucine-rich nuclear phosphoprotein 32 family member B	AN32B	European	2017	28240269	10.1038/ncomms14357			1000	499698
Proteomics_SOMAscan	Epiregulin	EPI	European	2017	28240269	10.1038/ncomms14357			1000	499698
Proteomics_SOMAscan	Granulocyte colony-stimulating factor receptor	G-CSF-R	European	2017	28240269	10.1038/ncomms14357			1000	499698
Proteomics_SOMAscan	T-cell surface glycoprotein CD4	sCD4	European	2017	28240269	10.1038/ncomms14357			1000	499698
Proteomics_SOMAscan	Troponin I, fast skeletal muscle	Troponin I, skeletal, fast twitch	European	2017	28240269	10.1038/ncomms14357			1000	499698
Proteomics_SOMAscan	CD40 ligand	CD40 ligand, soluble	European	2017	28240269	10.1038/ncomms14357			1000	499698
Proteomics_SOMAscan	Cofilin-1	Cofilin-1	European	2017	28240269	10.1038/ncomms14357			1000	499698
Proteomics_SOMAscan	40S ribosomal protein SA	40S ribosomal protein SA	European	2017	28240269	10.1038/ncomms14357			1000	499698
Proteomics_SOMAscan	Interleukin-37	IL-1F7	European	2017	28240269	10.1038/ncomms14357			1000	499698
Proteomics_SOMAscan	Interleukin-2 receptor subunit alpha	IL-2 sRa	European	2017	28240269	10.1038/ncomms14357			1000	499698
Proteomics_SOMAscan	Dickkopf-related protein 1	DKK1	European	2017	28240269	10.1038/ncomms14357			1000	499698
Proteomics_SOMAscan	Troponin I, cardiac muscle	Troponin I	European	2017	28240269	10.1038/ncomms14357			1000	499698
Proteomics_SOMAscan	Vacuolar protein sorting-associated protein VTA1 homolog	DRG-1	European	2017	28240269	10.1038/ncomms14357			1000	499698
Proteomics_SOMAscan	Anterior gradient protein 2 homolog	AGR2	European	2017	28240269	10.1038/ncomms14357			1000	499698
Proteomics_SOMAscan	Laminin	Laminin	European	2017	28240269	10.1038/ncomms14357			1000	499698
Proteomics_SOMAscan	Tumor necrosis factor receptor superfamily member 1B	TNF sR-II	European	2017	28240269	10.1038/ncomms14357			1000	499698
Proteomics_SOMAscan	Atrial natriuretic factor	ANP	European	2017	28240269	10.1038/ncomms14357			1000	499698
Proteomics_SOMAscan	Aromatic-L-amino-acid decarboxylase	dopa decarboxylase	European	2017	28240269	10.1038/ncomms14357			1000	499698
Proteomics_SOMAscan	Dynactin subunit 2	Dynactin subunit 2	European	2017	28240269	10.1038/ncomms14357			1000	499698
Proteomics_SOMAscan	Annexin A1	annexin I	European	2017	28240269	10.1038/ncomms14357			1000	499698
Proteomics_SOMAscan	MHC class I polypeptide-related sequence A	MICA	European	2017	28240269	10.1038/ncomms14357			1000	499698
Proteomics_SOMAscan	Myeloid cell surface antigen CD33	Siglec-3	European	2017	28240269	10.1038/ncomms14357			1000	499698
Proteomics_SOMAscan	Adiponectin	Adiponectin	European	2017	28240269	10.1038/ncomms14357			1000	499698
Proteomics_SOMAscan	CD166 antigen	ALCAM	European	2017	28240269	10.1038/ncomms14357			1000	499698
Proteomics_SOMAscan	Epidermal growth factor receptor substrate 15-like 1	EP15R	European	2017	28240269	10.1038/ncomms14357			1000	499698
Proteomics_SOMAscan	Annexin A2	annexin II	European	2017	28240269	10.1038/ncomms14357			1000	499698
Proteomics_SOMAscan	NADPH--cytochrome P450 reductase	NADPH-P450 Oxidoreductase	European	2017	28240269	10.1038/ncomms14357			1000	499698
Proteomics_SOMAscan	A disintegrin and metalloproteinase with thrombospondin motifs 5	ADAMTS-5	European	2017	28240269	10.1038/ncomms14357			1000	499698
Proteomics_SOMAscan	Alpha-1-antitrypsin	a1-Antitrypsin	European	2017	28240269	10.1038/ncomms14357			1000	499698
Proteomics_SOMAscan	Cystatin-SN	CYTN	European	2017	28240269	10.1038/ncomms14357			1000	499698
Proteomics_SOMAscan	3-hydroxyacyl-CoA dehydrogenase type-2	ERAB	European	2017	28240269	10.1038/ncomms14357			1000	499698
Proteomics_SOMAscan	Cerebral dopamine neurotrophic factor	ARMEL	European	2017	28240269	10.1038/ncomms14357			1000	499698
Proteomics_SOMAscan	Homeobox protein NANOG	NANOG	European	2017	28240269	10.1038/ncomms14357			1000	499698
Proteomics_SOMAscan	alpha-L-iduronidase	IDUA	European	2017	28240269	10.1038/ncomms14357			1000	499698
Proteomics_SOMAscan	Alpha-2-HS-glycoprotein	a2-HS-Glycoprotein	European	2017	28240269	10.1038/ncomms14357			1000	499698
Proteomics_SOMAscan	Interleukin-17 receptor C	IL-17 RC	European	2017	28240269	10.1038/ncomms14357			1000	499698
Proteomics_SOMAscan	Tyrosine-protein kinase Fer	FER	European	2017	28240269	10.1038/ncomms14357			1000	499698
Proteomics_SOMAscan	cAMP-regulated phosphoprotein 19	ARP19	European	2017	28240269	10.1038/ncomms14357			1000	499698
Proteomics_SOMAscan	Natural cytotoxicity triggering receptor 2	NKp44	European	2017	28240269	10.1038/ncomms14357			1000	499698
Proteomics_SOMAscan	Methionine aminopeptidase 2	AMPM2	European	2017	28240269	10.1038/ncomms14357			1000	499698
Proteomics_SOMAscan	Arylsulfatase A	Arylsulfatase A	European	2017	28240269	10.1038/ncomms14357			1000	499698
Proteomics_SOMAscan	Protein kinase C beta type (splice variant beta-II)	PKC-B-II	European	2017	28240269	10.1038/ncomms14357			1000	499698
Proteomics_SOMAscan	Heterogeneous nuclear ribonucleoprotein Q	HNRPQ	European	2017	28240269	10.1038/ncomms14357			1000	499698
Proteomics_SOMAscan	Endoplasmic reticulum aminopeptidase 1	ARTS1	European	2017	28240269	10.1038/ncomms14357			1000	499698
Proteomics_SOMAscan	Amyloid beta A4 protein	amyloid precursor protein	European	2017	28240269	10.1038/ncomms14357			1000	499698
Proteomics_SOMAscan	Protein NOV homolog	NovH	European	2017	28240269	10.1038/ncomms14357			1000	499698
Proteomics_SOMAscan	Basigin	BASI	European	2017	28240269	10.1038/ncomms14357			1000	499698
Proteomics_SOMAscan	Protein kinase C gamma type	PKC-G	European	2017	28240269	10.1038/ncomms14357			1000	499698
Proteomics_SOMAscan	Heat shock cognate 71 kDa protein	HSP70 protein 8	European	2017	28240269	10.1038/ncomms14357			1000	499698
Proteomics_SOMAscan	ATP synthase subunit beta, mitochondrial	ATP synthase beta chain	European	2017	28240269	10.1038/ncomms14357			1000	499698
Proteomics_SOMAscan	Arylsulfatase B	ARSB	European	2017	28240269	10.1038/ncomms14357			1000	499698
Proteomics_SOMAscan	Sialic acid-binding Ig-like lectin 6	Siglec-6	European	2017	28240269	10.1038/ncomms14357			1000	499698
Proteomics_SOMAscan	Bone morphogenetic protein 10	BMP10	European	2017	28240269	10.1038/ncomms14357			1000	499698
Proteomics_SOMAscan	SLAM family member 7	SLAF7	European	2017	28240269	10.1038/ncomms14357			1000	499698
Proteomics_SOMAscan	Eukaryotic translation initiation factor 4 gamma 2	IF4G2	European	2017	28240269	10.1038/ncomms14357			1000	499698
Proteomics_SOMAscan	Complement component 1 Q subcomponent-binding protein, mitochondrial	C1QBP	European	2017	28240269	10.1038/ncomms14357			1000	499698
Proteomics_SOMAscan	N-acylethanolamine-hydrolyzing acid amidase	ASAHL	European	2017	28240269	10.1038/ncomms14357			1000	499698
Proteomics_SOMAscan	Sialic acid-binding Ig-like lectin 7	Siglec-7	European	2017	28240269	10.1038/ncomms14357			1000	499698
Proteomics_SOMAscan	Complement C1s subcomponent	C1s	European	2017	28240269	10.1038/ncomms14357			1000	499698
Proteomics_SOMAscan	Proto-oncogene tyrosine-protein kinase Src	SRCN1	European	2017	28240269	10.1038/ncomms14357			1000	499698
Proteomics_SOMAscan	Insulin-like growth factor 1 receptor	IGF-I sR	European	2017	28240269	10.1038/ncomms14357			1000	499698
Proteomics_SOMAscan	Macrophage-capping protein	CAPG	European	2017	28240269	10.1038/ncomms14357			1000	499698
Proteomics_SOMAscan	A disintegrin and metalloproteinase with thrombospondin motifs 1	ATS1	European	2017	28240269	10.1038/ncomms14357			1000	499698
Proteomics_SOMAscan	Sonic hedgehog protein	Sonic Hedgehog	European	2017	28240269	10.1038/ncomms14357			1000	499698
Proteomics_SOMAscan	Cadherin-6	Cadherin-6	European	2017	28240269	10.1038/ncomms14357			1000	499698
Proteomics_SOMAscan	Stress-induced-phosphoprotein 1	Stress-induced-phosphoprotein 1	European	2017	28240269	10.1038/ncomms14357			1000	499698
Proteomics_SOMAscan	Interleukin-1 receptor-like 1	IL-1 R4	European	2017	28240269	10.1038/ncomms14357			1000	499698
Proteomics_SOMAscan	Carbonic anhydrase 1	Carbonic anhydrase I	European	2017	28240269	10.1038/ncomms14357			1000	499698
Proteomics_SOMAscan	Cytokine receptor-like factor 2	TSLP R	European	2017	28240269	10.1038/ncomms14357			1000	499698
Proteomics_SOMAscan	A disintegrin and metalloproteinase with thrombospondin motifs 13	ATS13	European	2017	28240269	10.1038/ncomms14357			1000	499698
Proteomics_SOMAscan	Calcium/calmodulin-dependent protein kinase type 1	CAMK1	European	2017	28240269	10.1038/ncomms14357			1000	499698
Proteomics_SOMAscan	Testican-1	Testican-1	European	2017	28240269	10.1038/ncomms14357			1000	499698
Proteomics_SOMAscan	Leucine carboxyl methyltransferase 1	LCMT1	European	2017	28240269	10.1038/ncomms14357			1000	499698
Proteomics_SOMAscan	Carbonic anhydrase 2	carbonic anhydrase II	European	2017	28240269	10.1038/ncomms14357			1000	499698
Proteomics_SOMAscan	NKG2D ligand 3	ULBP-3	European	2017	28240269	10.1038/ncomms14357			1000	499698
Proteomics_SOMAscan	Carbonic anhydrase 4	Carbonic Anhydrase IV	European	2017	28240269	10.1038/ncomms14357			1000	499698
Proteomics_SOMAscan	Caspase-3	Caspase-3	European	2017	28240269	10.1038/ncomms14357			1000	499698
Proteomics_SOMAscan	Testican-2	Testican-2	European	2017	28240269	10.1038/ncomms14357			1000	499698
Proteomics_SOMAscan	Protein lin-7 homolog B	LIN7B	European	2017	28240269	10.1038/ncomms14357			1000	499698
Proteomics_SOMAscan	Cathepsin Z	CATZ	European	2017	28240269	10.1038/ncomms14357			1000	499698
Proteomics_SOMAscan	Inhibin beta A chain	Activin A	European	2017	28240269	10.1038/ncomms14357			1000	499698
Proteomics_SOMAscan	Dipeptidyl peptidase 1	CATC	European	2017	28240269	10.1038/ncomms14357			1000	499698
Proteomics_SOMAscan	Cathepsin E	CATE	European	2017	28240269	10.1038/ncomms14357			1000	499698
Proteomics_SOMAscan	Small nuclear ribonucleoprotein F	RUXF	European	2017	28240269	10.1038/ncomms14357			1000	499698
Proteomics_SOMAscan	Pyruvate kinase PKM	M2-PK	European	2017	28240269	10.1038/ncomms14357			1000	499698
Proteomics_SOMAscan	Baculoviral IAP repeat-containing protein 3	cIAP-2	European	2017	28240269	10.1038/ncomms14357			1000	499698
Proteomics_SOMAscan	Azurocidin	Azurocidin	European	2017	28240269	10.1038/ncomms14357			1000	499698
Proteomics_SOMAscan	Lysosomal protective protein	Cathepsin A	European	2017	28240269	10.1038/ncomms14357			1000	499698
Proteomics_SOMAscan	Chitotriosidase-1	Chitotriosidase-1	European	2017	28240269	10.1038/ncomms14357			1000	499698
Proteomics_SOMAscan	E3 ubiquitin-protein ligase Mdm2	MDM2	European	2017	28240269	10.1038/ncomms14357			1000	499698
Proteomics_SOMAscan	Adapter molecule crk	CRK	European	2017	28240269	10.1038/ncomms14357			1000	499698
Proteomics_SOMAscan	Growth/differentiation factor 5	BMP-14	European	2017	28240269	10.1038/ncomms14357			1000	499698
Proteomics_SOMAscan	Cathepsin D	Cathepsin D	European	2017	28240269	10.1038/ncomms14357			1000	499698
Proteomics_SOMAscan	Neural cell adhesion molecule L1-like protein	CHL1	European	2017	28240269	10.1038/ncomms14357			1000	499698
Proteomics_SOMAscan	Neural cell adhesion molecule L1	NCAM-L1	European	2017	28240269	10.1038/ncomms14357			1000	499698
Proteomics_SOMAscan	Drebrin-like protein	DBNL	European	2017	28240269	10.1038/ncomms14357			1000	499698
Proteomics_SOMAscan	Complement C1q subcomponent	C1q	European	2017	28240269	10.1038/ncomms14357			1000	499698
Proteomics_SOMAscan	Cathepsin S	Cathepsin S	European	2017	28240269	10.1038/ncomms14357			1000	499698
Proteomics_SOMAscan	C-type lectin domain family 7 member A	CLC7A	European	2017	28240269	10.1038/ncomms14357			1000	499698
Proteomics_SOMAscan	Nucleoside diphosphate kinase B	NDP kinase B	European	2017	28240269	10.1038/ncomms14357			1000	499698
Proteomics_SOMAscan	Dermatopontin	DERM	European	2017	28240269	10.1038/ncomms14357			1000	499698
Proteomics_SOMAscan	Complement C3	C3	European	2017	28240269	10.1038/ncomms14357			1000	499698
Proteomics_SOMAscan	Ectonucleoside triphosphate diphosphohydrolase 1	CD39	European	2017	28240269	10.1038/ncomms14357			1000	499698
Proteomics_SOMAscan	Beta-Ala-His dipeptidase	CNDP1	European	2017	28240269	10.1038/ncomms14357			1000	499698
Proteomics_SOMAscan	NSFL1 cofactor p47	NSF1C	European	2017	28240269	10.1038/ncomms14357			1000	499698
Proteomics_SOMAscan	Desmocollin-3	DSC3	European	2017	28240269	10.1038/ncomms14357			1000	499698
Proteomics_SOMAscan	C3a anaphylatoxin des Arginine	C3adesArg	European	2017	28240269	10.1038/ncomms14357			1000	499698
Proteomics_SOMAscan	Coagulation Factor VII	Coagulation Factor VII	European	2017	28240269	10.1038/ncomms14357			1000	499698
Proteomics_SOMAscan	Mannan-binding lectin serine protease 1	MASP3	European	2017	28240269	10.1038/ncomms14357			1000	499698
Proteomics_SOMAscan	Nucleoside diphosphate kinase A	Nucleoside diphosphate kinase A	European	2017	28240269	10.1038/ncomms14357			1000	499698
Proteomics_SOMAscan	Elafin	Elafin	European	2017	28240269	10.1038/ncomms14357			1000	499698
Proteomics_SOMAscan	Protein FAM107A	DRR1	European	2017	28240269	10.1038/ncomms14357			1000	499698
Proteomics_SOMAscan	Complement C2	C2	European	2017	28240269	10.1038/ncomms14357			1000	499698
Proteomics_SOMAscan	Discoidin domain-containing receptor 2	Discoidin domain receptor 2	European	2017	28240269	10.1038/ncomms14357			1000	499698
Proteomics_SOMAscan	NudC domain-containing protein 3	NUDC3	European	2017	28240269	10.1038/ncomms14357			1000	499698
Proteomics_SOMAscan	Endoplasmic reticulum resident protein 29	ERP29	European	2017	28240269	10.1038/ncomms14357			1000	499698
Proteomics_SOMAscan	Fibroblast growth factor 18	FGF-18	European	2017	28240269	10.1038/ncomms14357			1000	499698
Proteomics_SOMAscan	Cysteine-rich secretory protein 3	CRIS3	European	2017	28240269	10.1038/ncomms14357			1000	499698
Proteomics_SOMAscan	Dickkopf-related protein 3	DKK3	European	2017	28240269	10.1038/ncomms14357			1000	499698
Proteomics_SOMAscan	Proliferation-associated protein 2G4	PA2G4	European	2017	28240269	10.1038/ncomms14357			1000	499698
Proteomics_SOMAscan	S-formylglutathione hydrolase	Esterase D	European	2017	28240269	10.1038/ncomms14357			1000	499698
Proteomics_SOMAscan	Fibroblast growth factor 19	FGF-19	European	2017	28240269	10.1038/ncomms14357			1000	499698
Proteomics_SOMAscan	Enteropeptidase	Enterokinase	European	2017	28240269	10.1038/ncomms14357			1000	499698
Proteomics_SOMAscan	Dipeptidyl peptidase 2	DPP2	European	2017	28240269	10.1038/ncomms14357			1000	499698
Proteomics_SOMAscan	Serum paraoxonase/arylesterase 1	paraoxonase 1	European	2017	28240269	10.1038/ncomms14357			1000	499698
Proteomics_SOMAscan	Fatty acid-binding protein, epidermal	FABPE	European	2017	28240269	10.1038/ncomms14357			1000	499698
Proteomics_SOMAscan	Fibroblast growth factor 20	FGF-20	European	2017	28240269	10.1038/ncomms14357			1000	499698
Proteomics_SOMAscan	Growth arrest-specific protein 1	GAS1	European	2017	28240269	10.1038/ncomms14357			1000	499698
Proteomics_SOMAscan	Endothelin-converting enzyme 1	Endothelin-converting enzyme 1	European	2017	28240269	10.1038/ncomms14357			1000	499698
Proteomics_SOMAscan	Pescadillo homolog	PESC	European	2017	28240269	10.1038/ncomms14357			1000	499698
Proteomics_SOMAscan	Focal adhesion kinase 1	FAK1	European	2017	28240269	10.1038/ncomms14357			1000	499698
Proteomics_SOMAscan	Fibroblast growth factor 9	FGF9	European	2017	28240269	10.1038/ncomms14357			1000	499698
Proteomics_SOMAscan	WAP, kazal, immunoglobulin, kunitz and NTR domain-containing protein 1	WFKN1	European	2017	28240269	10.1038/ncomms14357			1000	499698
Proteomics_SOMAscan	Ephrin type-B receptor 4	EphB4	European	2017	28240269	10.1038/ncomms14357			1000	499698
Proteomics_SOMAscan	Prefoldin subunit 5	PFD5	European	2017	28240269	10.1038/ncomms14357			1000	499698
Proteomics_SOMAscan	Immunoglobulin alpha Fc receptor	FCAR	European	2017	28240269	10.1038/ncomms14357			1000	499698
Proteomics_SOMAscan	Cytosolic non-specific dipeptidase	Glutamate carboxypeptidase	European	2017	28240269	10.1038/ncomms14357			1000	499698
Proteomics_SOMAscan	Growth/differentiation factor 11	GDF-11	European	2017	28240269	10.1038/ncomms14357			1000	499698
Proteomics_SOMAscan	Ficolin-1	FCN1	European	2017	28240269	10.1038/ncomms14357			1000	499698
Proteomics_SOMAscan	Glucose-6-phosphate isomerase	PHI	European	2017	28240269	10.1038/ncomms14357			1000	499698
Proteomics_SOMAscan	Fibroblast growth factor receptor 4	FGFR4	European	2017	28240269	10.1038/ncomms14357			1000	499698
Proteomics_SOMAscan	Platelet glycoprotein VI	GPVI	European	2017	28240269	10.1038/ncomms14357			1000	499698
Proteomics_SOMAscan	Hemopexin	Hemopexin	European	2017	28240269	10.1038/ncomms14357			1000	499698
Proteomics_SOMAscan	N-acetylglucosamine-6-sulfatase	GNS	European	2017	28240269	10.1038/ncomms14357			1000	499698
Proteomics_SOMAscan	Phosphatidylethanolamine-binding protein 1	prostatic binding protein	European	2017	28240269	10.1038/ncomms14357			1000	499698
Proteomics_SOMAscan	Fibrinogen gamma chain	Fibrinogen g-chain dimer	European	2017	28240269	10.1038/ncomms14357			1000	499698
Proteomics_SOMAscan	Granulysin	Granulysin	European	2017	28240269	10.1038/ncomms14357			1000	499698
Proteomics_SOMAscan	Protein Rev_HV2BE	HIV-2 Rev	European	2017	28240269	10.1038/ncomms14357			1000	499698
Proteomics_SOMAscan	Hepatocyte growth factor activator	HGFA	European	2017	28240269	10.1038/ncomms14357			1000	499698
Proteomics_SOMAscan	Protein disulfide-isomerase	Protein disulfide-isomerase	European	2017	28240269	10.1038/ncomms14357			1000	499698
Proteomics_SOMAscan	Platelet glycoprotein Ib alpha chain	GP1BA	European	2017	28240269	10.1038/ncomms14357			1000	499698
Proteomics_SOMAscan	Hyaluronan and proteoglycan link protein 1	HPLN1	European	2017	28240269	10.1038/ncomms14357			1000	499698
Proteomics_SOMAscan	C-C motif chemokine 1	I-309	European	2017	28240269	10.1038/ncomms14357			1000	499698
Proteomics_SOMAscan	Interleukin-22 receptor subunit alpha-1	IL22RA1	European	2017	28240269	10.1038/ncomms14357			1000	499698
Proteomics_SOMAscan	Proteasome subunit alpha type-2	PSA2	European	2017	28240269	10.1038/ncomms14357			1000	499698
Proteomics_SOMAscan	Glypican-5	GPC5	European	2017	28240269	10.1038/ncomms14357			1000	499698
Proteomics_SOMAscan	Insulin-degrading enzyme	IDE	European	2017	28240269	10.1038/ncomms14357			1000	499698
Proteomics_SOMAscan	Insulin-like growth factor-binding protein 1	IGFBP-1	European	2017	28240269	10.1038/ncomms14357			1000	499698
Proteomics_SOMAscan	Legumain	LGMN	European	2017	28240269	10.1038/ncomms14357			1000	499698
Proteomics_SOMAscan	GTP-binding nuclear protein Ran	RAN	European	2017	28240269	10.1038/ncomms14357			1000	499698
Proteomics_SOMAscan	Granulins	GRN	European	2017	28240269	10.1038/ncomms14357			1000	499698
Proteomics_SOMAscan	Lymphocyte antigen 86	LY86	European	2017	28240269	10.1038/ncomms14357			1000	499698
Proteomics_SOMAscan	Interleukin-10	IL-10	European	2017	28240269	10.1038/ncomms14357			1000	499698
Proteomics_SOMAscan	Iduronate 2-sulfatase	IDS	European	2017	28240269	10.1038/ncomms14357			1000	499698
Proteomics_SOMAscan	RNA-binding protein 39	RBM39	European	2017	28240269	10.1038/ncomms14357			1000	499698
Proteomics_SOMAscan	Glutathione S-transferase A3	GSTA3	European	2017	28240269	10.1038/ncomms14357			1000	499698
Proteomics_SOMAscan	Serine protease 27	Marapsin	European	2017	28240269	10.1038/ncomms14357			1000	499698
Proteomics_SOMAscan	Interleukin-16	IL-16	European	2017	28240269	10.1038/ncomms14357			1000	499698
Proteomics_SOMAscan	Kallikrein-12	kallikrein 12	European	2017	28240269	10.1038/ncomms14357			1000	499698
Proteomics_SOMAscan	Alpha-soluble NSF attachment protein	SNAA	European	2017	28240269	10.1038/ncomms14357			1000	499698
Proteomics_SOMAscan	Heterogeneous nuclear ribonucleoprotein K	hnRNP K	European	2017	28240269	10.1038/ncomms14357			1000	499698
Proteomics_SOMAscan	Membrane metallo-endopeptidase-like 1	MMEL2	European	2017	28240269	10.1038/ncomms14357			1000	499698
Proteomics_SOMAscan	Interleukin-17F	IL-17F	European	2017	28240269	10.1038/ncomms14357			1000	499698
Proteomics_SOMAscan	Kallikrein-13	kallikrein 13	European	2017	28240269	10.1038/ncomms14357			1000	499698
Proteomics_SOMAscan	15-hydroxyprostaglandin dehydrogenase [NAD(+)]	HPG-	European	2017	28240269	10.1038/ncomms14357			1000	499698
Proteomics_SOMAscan	Sphingosine kinase 1	Sphingosine kinase 1	European	2017	28240269	10.1038/ncomms14357			1000	499698
Proteomics_SOMAscan	Dual specificity mitogen-activated protein kinase kinase 2	MP2K2	European	2017	28240269	10.1038/ncomms14357			1000	499698
Proteomics_SOMAscan	Interleukin-22	IL-22	European	2017	28240269	10.1038/ncomms14357			1000	499698
Proteomics_SOMAscan	Kallikrein-5	kallikrein 5	European	2017	28240269	10.1038/ncomms14357			1000	499698
Proteomics_SOMAscan	Histidine-rich glycoprotein	HRG	European	2017	28240269	10.1038/ncomms14357			1000	499698
Proteomics_SOMAscan	Spondin-1	Spondin-1	European	2017	28240269	10.1038/ncomms14357			1000	499698
Proteomics_SOMAscan	Serine/threonine-protein kinase MRCK beta	MRCKB	European	2017	28240269	10.1038/ncomms14357			1000	499698
Proteomics_SOMAscan	Lactotransferrin	Lactoferrin	European	2017	28240269	10.1038/ncomms14357			1000	499698
Proteomics_SOMAscan	Kremen protein 2	KREM2	European	2017	28240269	10.1038/ncomms14357			1000	499698
Proteomics_SOMAscan	Eukaryotic initiation factor 4A-III	IF4A3	European	2017	28240269	10.1038/ncomms14357			1000	499698
Proteomics_SOMAscan	Thymidine kinase, cytosolic	Thymidine kinase	European	2017	28240269	10.1038/ncomms14357			1000	499698
Proteomics_SOMAscan	Cell adhesion molecule 3	Nectin-like protein 1	European	2017	28240269	10.1038/ncomms14357			1000	499698
Proteomics_SOMAscan	C-C motif chemokine 4-like	LAG-1	European	2017	28240269	10.1038/ncomms14357			1000	499698
Proteomics_SOMAscan	Leukotriene A-4 hydrolase	LKHA4	European	2017	28240269	10.1038/ncomms14357			1000	499698
Proteomics_SOMAscan	Tyrosine-protein kinase JAK2	JAK2	European	2017	28240269	10.1038/ncomms14357			1000	499698
Proteomics_SOMAscan	Ligand-dependent nuclear receptor corepressor-like protein	transcription factor MLR1, isoform CRA_b	European	2017	28240269	10.1038/ncomms14357			1000	499698
Proteomics_SOMAscan	Nidogen-2	NID2	European	2017	28240269	10.1038/ncomms14357			1000	499698
Proteomics_SOMAscan	C-C motif chemokine 3-like 1	LD78-beta	European	2017	28240269	10.1038/ncomms14357			1000	499698
Proteomics_SOMAscan	Lymphatic vessel endothelial hyaluronic acid receptor 1	LYVE1	European	2017	28240269	10.1038/ncomms14357			1000	499698
Proteomics_SOMAscan	Galectin-3-binding protein	LG3BP	European	2017	28240269	10.1038/ncomms14357			1000	499698
Proteomics_SOMAscan	Transketolase	Transketolase	European	2017	28240269	10.1038/ncomms14357			1000	499698
Proteomics_SOMAscan	C-C motif chemokine 8	MCP-2	European	2017	28240269	10.1038/ncomms14357			1000	499698
Proteomics_SOMAscan	Opioid-binding protein/cell adhesion molecule	OBCAM	European	2017	28240269	10.1038/ncomms14357			1000	499698
Proteomics_SOMAscan	Matrilin-3	MATN3	European	2017	28240269	10.1038/ncomms14357			1000	499698
Proteomics_SOMAscan	Mammaglobin-B	Mammaglobin 2	European	2017	28240269	10.1038/ncomms14357			1000	499698
Proteomics_SOMAscan	Triosephosphate isomerase	Triosephosphate isomerase	European	2017	28240269	10.1038/ncomms14357			1000	499698
Proteomics_SOMAscan	Stromelysin-1	MMP-3	European	2017	28240269	10.1038/ncomms14357			1000	499698
Proteomics_SOMAscan	Matrix extracellular phosphoglycoprotein	MEPE	European	2017	28240269	10.1038/ncomms14357			1000	499698
Proteomics_SOMAscan	OCIA domain-containing protein 1	OCAD1	European	2017	28240269	10.1038/ncomms14357			1000	499698
Proteomics_SOMAscan	Matrix metalloproteinase-14	MMP-14	European	2017	28240269	10.1038/ncomms14357			1000	499698
Proteomics_SOMAscan	dCTP pyrophosphatase 1	XTP3A	European	2017	28240269	10.1038/ncomms14357			1000	499698
Proteomics_SOMAscan	Matrilysin	MMP-7	European	2017	28240269	10.1038/ncomms14357			1000	499698
Proteomics_SOMAscan	Methionine aminopeptidase 1	METAP1	European	2017	28240269	10.1038/ncomms14357			1000	499698
Proteomics_SOMAscan	Oxidized low-density lipoprotein receptor 1	OLR1	European	2017	28240269	10.1038/ncomms14357			1000	499698
Proteomics_SOMAscan	Mitogen-activated protein kinase 11	MK11	European	2017	28240269	10.1038/ncomms14357			1000	499698
Proteomics_SOMAscan	Tyrosine-protein phosphatase non-receptor type 6	PTP-1C	European	2017	28240269	10.1038/ncomms14357			1000	499698
Proteomics_SOMAscan	Neutrophil-activating peptide 2	NAP-2	European	2017	28240269	10.1038/ncomms14357			1000	499698
Proteomics_SOMAscan	Neutral ceramidase	ASAH2	European	2017	28240269	10.1038/ncomms14357			1000	499698
Proteomics_SOMAscan	alpha-2-macroglobulin receptor-associated protein	RAP	European	2017	28240269	10.1038/ncomms14357			1000	499698
Proteomics_SOMAscan	Mitogen-activated protein kinase 12	MK12	European	2017	28240269	10.1038/ncomms14357			1000	499698
Proteomics_SOMAscan	Protein amnionless	AMNLS	European	2017	28240269	10.1038/ncomms14357			1000	499698
Proteomics_SOMAscan	Superoxide dismutase [Cu-Zn]	SOD	European	2017	28240269	10.1038/ncomms14357			1000	499698
Proteomics_SOMAscan	Nidogen-1	Nidogen	European	2017	28240269	10.1038/ncomms14357			1000	499698
Proteomics_SOMAscan	Retinol-binding protein 4	RBP	European	2017	28240269	10.1038/ncomms14357			1000	499698
Proteomics_SOMAscan	Mitogen-activated protein kinase 13	MK13	European	2017	28240269	10.1038/ncomms14357			1000	499698
Proteomics_SOMAscan	Cystatin-SA	CYTT	European	2017	28240269	10.1038/ncomms14357			1000	499698
Proteomics_SOMAscan	Alkaline phosphatase, tissue-nonspecific isozyme	Alkaline phosphatase, bone	European	2017	28240269	10.1038/ncomms14357			1000	499698
Proteomics_SOMAscan	Neuropilin-1	NRP1	European	2017	28240269	10.1038/ncomms14357			1000	499698
Proteomics_SOMAscan	SLAM family member 5	SLAF5	European	2017	28240269	10.1038/ncomms14357			1000	499698
Proteomics_SOMAscan	Mitogen-activated protein kinase 14	MAPK14	European	2017	28240269	10.1038/ncomms14357			1000	499698
Proteomics_SOMAscan	Brother of CDO	BOC	European	2017	28240269	10.1038/ncomms14357			1000	499698
Proteomics_SOMAscan	Fibrinogen	Fibrinogen	European	2017	28240269	10.1038/ncomms14357			1000	499698
Proteomics_SOMAscan	Polymeric immunoglobulin receptor	PIGR	European	2017	28240269	10.1038/ncomms14357			1000	499698
Proteomics_SOMAscan	Dickkopf-like protein 1	Soggy-1	European	2017	28240269	10.1038/ncomms14357			1000	499698
Proteomics_SOMAscan	Superoxide dismutase [Mn], mitochondrial	Mn SOD	European	2017	28240269	10.1038/ncomms14357			1000	499698
Proteomics_SOMAscan	Prostate-specific antigen	PSA	European	2017	28240269	10.1038/ncomms14357			1000	499698
Proteomics_SOMAscan	Glia-derived nexin	Protease nexin I	European	2017	28240269	10.1038/ncomms14357			1000	499698
Proteomics_SOMAscan	Apolipoprotein B	Apo B	European	2017	28240269	10.1038/ncomms14357			1000	499698
Proteomics_SOMAscan	Tyrosine-protein kinase Tec	TEC	European	2017	28240269	10.1038/ncomms14357			1000	499698
Proteomics_SOMAscan	Moesin	Moesin	European	2017	28240269	10.1038/ncomms14357			1000	499698
Proteomics_SOMAscan	C-type lectin domain family 1 member B	CLC1B	European	2017	28240269	10.1038/ncomms14357			1000	499698
Proteomics_SOMAscan	Glutamate carboxypeptidase 2	PSMA	European	2017	28240269	10.1038/ncomms14357			1000	499698
Proteomics_SOMAscan	Angiotensin-converting enzyme 2	ACE2	European	2017	28240269	10.1038/ncomms14357			1000	499698
Proteomics_SOMAscan	Toll-like receptor 4:Lymphocyte antigen 96 complex	TLR4:MD-2 complex	European	2017	28240269	10.1038/ncomms14357			1000	499698
Proteomics_SOMAscan	Nicotinamide phosphoribosyltransferase	PBEF	European	2017	28240269	10.1038/ncomms14357			1000	499698
Proteomics_SOMAscan	Serum amyloid A-1 protein	SAA	European	2017	28240269	10.1038/ncomms14357			1000	499698
Proteomics_SOMAscan	Proto-oncogene tyrosine-protein kinase receptor Ret	RET	European	2017	28240269	10.1038/ncomms14357			1000	499698
Proteomics_SOMAscan	Activin receptor type-1B	Activin RIB	European	2017	28240269	10.1038/ncomms14357			1000	499698
Proteomics_SOMAscan	Vascular endothelial growth factor receptor 2	VEGF sR2	European	2017	28240269	10.1038/ncomms14357			1000	499698
Proteomics_SOMAscan	Adenylate kinase isoenzyme 1	Myokinase, human	European	2017	28240269	10.1038/ncomms14357			1000	499698
Proteomics_SOMAscan	C-reactive protein	CRP	European	2017	28240269	10.1038/ncomms14357			1000	499698
Proteomics_SOMAscan	Secreted frizzled-related protein 1	SARP-2	European	2017	28240269	10.1038/ncomms14357			1000	499698
Proteomics_SOMAscan	A disintegrin and metalloproteinase with thrombospondin motifs 4	ADAMTS-4	European	2017	28240269	10.1038/ncomms14357			1000	499698
Proteomics_SOMAscan	BMP-binding endothelial regulator protein	BMPER	European	2017	28240269	10.1038/ncomms14357			1000	499698
Proteomics_SOMAscan	Chloride intracellular channel protein 1	NCC27	European	2017	28240269	10.1038/ncomms14357			1000	499698
Proteomics_SOMAscan	Intercellular adhesion molecule 1	sICAM-1	European	2017	28240269	10.1038/ncomms14357			1000	499698
Proteomics_SOMAscan	Semaphorin-3A	Semaphorin 3A	European	2017	28240269	10.1038/ncomms14357			1000	499698
Proteomics_SOMAscan	Angiopoietin-1	Angiopoietin-1	European	2017	28240269	10.1038/ncomms14357			1000	499698
Proteomics_SOMAscan	Cadherin-12	Cadherin-12	European	2017	28240269	10.1038/ncomms14357			1000	499698
Proteomics_SOMAscan	Cytoplasmic protein NCK1	NCK1	European	2017	28240269	10.1038/ncomms14357			1000	499698
Proteomics_SOMAscan	Death-associated protein kinase 2	DAPK2	European	2017	28240269	10.1038/ncomms14357			1000	499698
Proteomics_SOMAscan	Tartrate-resistant acid phosphatase type 5	TrATPase	European	2017	28240269	10.1038/ncomms14357			1000	499698
Proteomics_SOMAscan	Agouti-related protein	ART	European	2017	28240269	10.1038/ncomms14357			1000	499698
Proteomics_SOMAscan	Calcineurin subunit B type 1	Calcineurin B a	European	2017	28240269	10.1038/ncomms14357			1000	499698
Proteomics_SOMAscan	Platelet-activating factor acetylhydrolase	PAFAH	European	2017	28240269	10.1038/ncomms14357			1000	499698
Proteomics_SOMAscan	Dual specificity tyrosine-phosphorylation-regulated kinase 3	DYRK3	European	2017	28240269	10.1038/ncomms14357			1000	499698
Proteomics_SOMAscan	Coiled-coil domain-containing protein 80	URB	European	2017	28240269	10.1038/ncomms14357			1000	499698
Proteomics_SOMAscan	Basal Cell Adhesion Molecule	BCAM	European	2017	28240269	10.1038/ncomms14357			1000	499698
Proteomics_SOMAscan	Collectin-12	COLEC12	European	2017	28240269	10.1038/ncomms14357			1000	499698
Proteomics_SOMAscan	Protein DJ-1	PARK7	European	2017	28240269	10.1038/ncomms14357			1000	499698
Proteomics_SOMAscan	beta-nerve growth factor	b-NGF	European	2017	28240269	10.1038/ncomms14357			1000	499698
Proteomics_SOMAscan	WAP, Kazal, immunoglobulin, Kunitz and NTR domain-containing protein 2	WFKN2	European	2017	28240269	10.1038/ncomms14357			1000	499698
Proteomics_SOMAscan	Cadherin-5	Cadherin-5	European	2017	28240269	10.1038/ncomms14357			1000	499698
Proteomics_SOMAscan	Complement factor H-related protein 5	complement factor H-related 5	European	2017	28240269	10.1038/ncomms14357			1000	499698
Proteomics_SOMAscan	Peroxiredoxin-5, mitochondrial	Peroxiredoxin-5	European	2017	28240269	10.1038/ncomms14357			1000	499698
Proteomics_SOMAscan	Inhibin beta A chain:Inhibin beta B chain heterodimer	Activin AB	European	2017	28240269	10.1038/ncomms14357			1000	499698
Proteomics_SOMAscan	Aggrecan core protein	Aggrecan	European	2017	28240269	10.1038/ncomms14357			1000	499698
Proteomics_SOMAscan	CD97 antigen	CD97	European	2017	28240269	10.1038/ncomms14357			1000	499698
Proteomics_SOMAscan	Cation-independent mannose-6-phosphate receptor	IGF-II receptor	European	2017	28240269	10.1038/ncomms14357			1000	499698
Proteomics_SOMAscan	Peroxiredoxin-6	Peroxiredoxin-6	European	2017	28240269	10.1038/ncomms14357			1000	499698
Proteomics_SOMAscan	Desert hedgehog protein N-product	DHH	European	2017	28240269	10.1038/ncomms14357			1000	499698
Proteomics_SOMAscan	Angiopoietin-related protein 3	ANGL3	European	2017	28240269	10.1038/ncomms14357			1000	499698
Proteomics_SOMAscan	COMM domain-containing protein 7	COMMD7	European	2017	28240269	10.1038/ncomms14357			1000	499698
Proteomics_SOMAscan	Kallikrein-14	kallikrein 14	European	2017	28240269	10.1038/ncomms14357			1000	499698
Proteomics_SOMAscan	Ubiquitin carboxyl-terminal hydrolase isozyme L1	PGP9.5	European	2017	28240269	10.1038/ncomms14357			1000	499698
Proteomics_SOMAscan	Fibroblast growth factor 12	FGF-12	European	2017	28240269	10.1038/ncomms14357			1000	499698
Proteomics_SOMAscan	Transforming growth factor-beta-induced protein ig-h3	BGH3	European	2017	28240269	10.1038/ncomms14357			1000	499698
Proteomics_SOMAscan	Ectodysplasin-A, secreted form	EDA	European	2017	28240269	10.1038/ncomms14357			1000	499698
Proteomics_SOMAscan	Macrophage scavenger receptor types I and II	Macrophage scavenger receptor	European	2017	28240269	10.1038/ncomms14357			1000	499698
Proteomics_SOMAscan	Phosphoglycerate kinase 1	phosphoglycerate kinase 1	European	2017	28240269	10.1038/ncomms14357			1000	499698
Proteomics_SOMAscan	Fibroblast growth factor 16	FGF-16	European	2017	28240269	10.1038/ncomms14357			1000	499698
Proteomics_SOMAscan	Biglycan	BGN	European	2017	28240269	10.1038/ncomms14357			1000	499698
Proteomics_SOMAscan	Fractalkine	Fractalkine/CX3CL-1	European	2017	28240269	10.1038/ncomms14357			1000	499698
Proteomics_SOMAscan	Membrane frizzled-related protein	MFRP	European	2017	28240269	10.1038/ncomms14357			1000	499698
Proteomics_SOMAscan	Inorganic pyrophosphatase	PPase	European	2017	28240269	10.1038/ncomms14357			1000	499698
Proteomics_SOMAscan	Fibroblast growth factor 8 isoform A	FGF-8A	European	2017	28240269	10.1038/ncomms14357			1000	499698
Proteomics_SOMAscan	Complement C1r subcomponent	C1r	European	2017	28240269	10.1038/ncomms14357			1000	499698
Proteomics_SOMAscan	Kunitz-type protease inhibitor 1	HAI-1	European	2017	28240269	10.1038/ncomms14357			1000	499698
Proteomics_SOMAscan	Immunoglobulin G	IgG	European	2017	28240269	10.1038/ncomms14357			1000	499698
Proteomics_SOMAscan	Proteasome activator complex subunit 1	PSME1	European	2017	28240269	10.1038/ncomms14357			1000	499698
Proteomics_SOMAscan	Interferon lambda-1	IFN-lambda 1	European	2017	28240269	10.1038/ncomms14357			1000	499698
Proteomics_SOMAscan	Carbonic anhydrase-related protein 10	Carbonic Anhydrase X	European	2017	28240269	10.1038/ncomms14357			1000	499698
Proteomics_SOMAscan	Interleukin-27	IL-27	European	2017	28240269	10.1038/ncomms14357			1000	499698
Proteomics_SOMAscan	Serum albumin	Albumin	European	2017	28240269	10.1038/ncomms14357			1000	499698
Proteomics_SOMAscan	Adenylosuccinate lyase	PUR8	European	2017	28240269	10.1038/ncomms14357			1000	499698
Proteomics_SOMAscan	Interferon lambda-2	IFN-lambda 2	European	2017	28240269	10.1038/ncomms14357			1000	499698
Proteomics_SOMAscan	CD109 antigen	CD109	European	2017	28240269	10.1038/ncomms14357			1000	499698
Proteomics_SOMAscan	Kallikrein-11	Kallikrein 11	European	2017	28240269	10.1038/ncomms14357			1000	499698
Proteomics_SOMAscan	Alpha-2-macroglobulin	a2-Macroglobulin	European	2017	28240269	10.1038/ncomms14357			1000	499698
Proteomics_SOMAscan	Retinoblastoma-associated protein	Rb	European	2017	28240269	10.1038/ncomms14357			1000	499698
Proteomics_SOMAscan	Hepatocyte growth factor-like protein	MSP	European	2017	28240269	10.1038/ncomms14357			1000	499698
Proteomics_SOMAscan	Low affinity immunoglobulin epsilon Fc receptor	CD23	European	2017	28240269	10.1038/ncomms14357			1000	499698
Proteomics_SOMAscan	Kallikrein-4	Kallikrein 4	European	2017	28240269	10.1038/ncomms14357			1000	499698
Proteomics_SOMAscan	Alanine aminotransferase 1	ALT	European	2017	28240269	10.1038/ncomms14357			1000	499698
Proteomics_SOMAscan	40S ribosomal protein S3	RS3	European	2017	28240269	10.1038/ncomms14357			1000	499698
Proteomics_SOMAscan	Antileukoproteinase	SLPI	European	2017	28240269	10.1038/ncomms14357			1000	499698
Proteomics_SOMAscan	CD48 antigen	CD48	European	2017	28240269	10.1038/ncomms14357			1000	499698
Proteomics_SOMAscan	Kallikrein-8	kallikrein 8	European	2017	28240269	10.1038/ncomms14357			1000	499698
Proteomics_SOMAscan	Angiostatin	Angiostatin	European	2017	28240269	10.1038/ncomms14357			1000	499698
Proteomics_SOMAscan	Scavenger receptor cysteine-rich type 1 protein M130	sCD163	European	2017	28240269	10.1038/ncomms14357			1000	499698
Proteomics_SOMAscan	Pulmonary surfactant-associated protein D	SP-D	European	2017	28240269	10.1038/ncomms14357			1000	499698
Proteomics_SOMAscan	CD5 antigen-like	CD5L	European	2017	28240269	10.1038/ncomms14357			1000	499698
Proteomics_SOMAscan	X-ray repair cross-complementing protein 6	Ku70	European	2017	28240269	10.1038/ncomms14357			1000	499698
Proteomics_SOMAscan	Creatine kinase M-type:Creatine kinase B-type heterodimer	CK-MB	European	2017	28240269	10.1038/ncomms14357			1000	499698
Proteomics_SOMAscan	Seprase	SEPR	European	2017	28240269	10.1038/ncomms14357			1000	499698
Proteomics_SOMAscan	Disintegrin and metalloproteinase domain-containing protein 12	ADAM12	European	2017	28240269	10.1038/ncomms14357			1000	499698
Proteomics_SOMAscan	Cryptic protein	CFC1	European	2017	28240269	10.1038/ncomms14357			1000	499698
Proteomics_SOMAscan	Hepatocyte growth factor receptor	Met	European	2017	28240269	10.1038/ncomms14357			1000	499698
Proteomics_SOMAscan	Interferon gamma receptor 1	IFN-g R1	European	2017	28240269	10.1038/ncomms14357			1000	499698
Proteomics_SOMAscan	NAD-dependent protein deacetylase sirtuin-2	SIRT2	European	2017	28240269	10.1038/ncomms14357			1000	499698
Proteomics_SOMAscan	Bcl-2-like protein 1	BCL2-like 1 protein	European	2017	28240269	10.1038/ncomms14357			1000	499698
Proteomics_SOMAscan	Contactin-2	CNTN2	European	2017	28240269	10.1038/ncomms14357			1000	499698
Proteomics_SOMAscan	Matrix metalloproteinase-17	MMP-17	European	2017	28240269	10.1038/ncomms14357			1000	499698
Proteomics_SOMAscan	Cyclin-dependent kinase inhibitor 1B	p27Kip1	European	2017	28240269	10.1038/ncomms14357			1000	499698
Proteomics_SOMAscan	Spectrin alpha chain, non-erythrocytic 1	SPTA2	European	2017	28240269	10.1038/ncomms14357			1000	499698
Proteomics_SOMAscan	Carbohydrate sulfotransferase 2	CHST2	European	2017	28240269	10.1038/ncomms14357			1000	499698
Proteomics_SOMAscan	Contactin-4	Contactin-4	European	2017	28240269	10.1038/ncomms14357			1000	499698
Proteomics_SOMAscan	Tumor necrosis factor ligand superfamily member 4	OX40 Ligand	European	2017	28240269	10.1038/ncomms14357			1000	499698
Proteomics_SOMAscan	Tumor necrosis factor	TNF-a	European	2017	28240269	10.1038/ncomms14357			1000	499698
Proteomics_SOMAscan	FACT complex subunit SSRP1	SSRP1	European	2017	28240269	10.1038/ncomms14357			1000	499698
Proteomics_SOMAscan	Carbohydrate sulfotransferase 6	CHST6	European	2017	28240269	10.1038/ncomms14357			1000	499698
Proteomics_SOMAscan	Secreted frizzled-related protein 3	sFRP-3	European	2017	28240269	10.1038/ncomms14357			1000	499698
Proteomics_SOMAscan	Contactin-5	Contactin-5	European	2017	28240269	10.1038/ncomms14357			1000	499698
Proteomics_SOMAscan	Brain natriuretic peptide 32	BNP-32	European	2017	28240269	10.1038/ncomms14357			1000	499698
Proteomics_SOMAscan	Tropomyosin alpha-1 chain	Tropomyosin 1 alpha chain	European	2017	28240269	10.1038/ncomms14357			1000	499698
Proteomics_SOMAscan	Collectin-11	Collectin Kidney 1	European	2017	28240269	10.1038/ncomms14357			1000	499698
Proteomics_SOMAscan	Intercellular adhesion molecule 2	sICAM-2	European	2017	28240269	10.1038/ncomms14357			1000	499698
Proteomics_SOMAscan	Cystatin-F	CYTF	European	2017	28240269	10.1038/ncomms14357			1000	499698
Proteomics_SOMAscan	Parathyroid hormone	PTH	European	2017	28240269	10.1038/ncomms14357			1000	499698
Proteomics_SOMAscan	Trypsin-2	Trypsin 2	European	2017	28240269	10.1038/ncomms14357			1000	499698
Proteomics_SOMAscan	Ectonucleotide pyrophosphatase/phosphodiesterase family member 7	ENPP7	European	2017	28240269	10.1038/ncomms14357			1000	499698
Proteomics_SOMAscan	Kunitz-type protease inhibitor 2	SPINT2	European	2017	28240269	10.1038/ncomms14357			1000	499698
Proteomics_SOMAscan	Cystatin-M	Cystatin M	European	2017	28240269	10.1038/ncomms14357			1000	499698
Proteomics_SOMAscan	Peptide YY	PYY	European	2017	28240269	10.1038/ncomms14357			1000	499698
Proteomics_SOMAscan	Thymidylate synthase	TS	European	2017	28240269	10.1038/ncomms14357			1000	499698
Proteomics_SOMAscan	Ectonucleoside triphosphate diphosphohydrolase 3	ENTP3	European	2017	28240269	10.1038/ncomms14357			1000	499698
Proteomics_SOMAscan	Tyrosine-protein kinase receptor Tie-1, soluble	sTie-1	European	2017	28240269	10.1038/ncomms14357			1000	499698
Proteomics_SOMAscan	Delta-like protein 4	DLL4	European	2017	28240269	10.1038/ncomms14357			1000	499698
Proteomics_SOMAscan	Secretin	Secretin	European	2017	28240269	10.1038/ncomms14357			1000	499698
Proteomics_SOMAscan	Tumor necrosis factor-inducible gene 6 protein	TSG-6	European	2017	28240269	10.1038/ncomms14357			1000	499698
Proteomics_SOMAscan	Ectonucleoside triphosphate diphosphohydrolase 5	ENTP5	European	2017	28240269	10.1038/ncomms14357			1000	499698
Proteomics_SOMAscan	Ubiquitin+1, truncated mutation for UbB	Ubiquitin+1	European	2017	28240269	10.1038/ncomms14357			1000	499698
Proteomics_SOMAscan	Low affinity immunoglobulin gamma Fc region receptor II-a/b	FCG2A/B	European	2017	28240269	10.1038/ncomms14357			1000	499698
Proteomics_SOMAscan	Somatostatin-28	Somatostatin-28	European	2017	28240269	10.1038/ncomms14357			1000	499698
Proteomics_SOMAscan	Anti-Muellerian hormone type-2 receptor	AMHR2	European	2017	28240269	10.1038/ncomms14357			1000	499698
Proteomics_SOMAscan	Fc receptor-like protein 3	FCRL3	European	2017	28240269	10.1038/ncomms14357			1000	499698
Proteomics_SOMAscan	Wnt inhibitory factor 1	WIF-1	European	2017	28240269	10.1038/ncomms14357			1000	499698
Proteomics_SOMAscan	Low affinity immunoglobulin gamma Fc region receptor III-B	FCG3B	European	2017	28240269	10.1038/ncomms14357			1000	499698
Proteomics_SOMAscan	Tumor necrosis factor receptor superfamily member 4	TNR4	European	2017	28240269	10.1038/ncomms14357			1000	499698
Proteomics_SOMAscan	Programmed cell death 1 ligand 1	B7-H1	European	2017	28240269	10.1038/ncomms14357			1000	499698
Proteomics_SOMAscan	Gremlin-1	GREM1	European	2017	28240269	10.1038/ncomms14357			1000	499698
Proteomics_SOMAscan	Allograft inflammatory factor 1	AIF1	European	2017	28240269	10.1038/ncomms14357			1000	499698
Proteomics_SOMAscan	High affinity immunoglobulin gamma Fc receptor I	FCGR1	European	2017	28240269	10.1038/ncomms14357			1000	499698
Proteomics_SOMAscan	Bone morphogenetic protein 6	BMP-6	European	2017	28240269	10.1038/ncomms14357			1000	499698
Proteomics_SOMAscan	ICOS ligand	B7-H2	European	2017	28240269	10.1038/ncomms14357			1000	499698
Proteomics_SOMAscan	Heterogeneous nuclear ribonucleoprotein A/B	hnRNP A/B	European	2017	28240269	10.1038/ncomms14357			1000	499698
Proteomics_SOMAscan	Arginase-1	ARGI1	European	2017	28240269	10.1038/ncomms14357			1000	499698
Proteomics_SOMAscan	Ficolin-2	FCN2	European	2017	28240269	10.1038/ncomms14357			1000	499698
Proteomics_SOMAscan	Cathepsin H	Cathepsin H	European	2017	28240269	10.1038/ncomms14357			1000	499698
Proteomics_SOMAscan	CD226 antigen	CD226	European	2017	28240269	10.1038/ncomms14357			1000	499698
Proteomics_SOMAscan	Leucine-rich repeat transmembrane neuronal protein 1	LRRT1	European	2017	28240269	10.1038/ncomms14357			1000	499698
Proteomics_SOMAscan	C5a anaphylatoxin	C5a	European	2017	28240269	10.1038/ncomms14357			1000	499698
Proteomics_SOMAscan	GDNF family receptor alpha-1	GFRa-1	European	2017	28240269	10.1038/ncomms14357			1000	499698
Proteomics_SOMAscan	Macrophage colony-stimulating factor 1	CSF-1	European	2017	28240269	10.1038/ncomms14357			1000	499698
Proteomics_SOMAscan	CMRF35-like molecule 6	CLM6	European	2017	28240269	10.1038/ncomms14357			1000	499698
Proteomics_SOMAscan	Leucine-rich repeat transmembrane neuronal protein 3	LRRT3	European	2017	28240269	10.1038/ncomms14357			1000	499698
Proteomics_SOMAscan	Serine/threonine-protein kinase Chk1	CHK1	European	2017	28240269	10.1038/ncomms14357			1000	499698
Proteomics_SOMAscan	Glypican-2	GPC2	European	2017	28240269	10.1038/ncomms14357			1000	499698
Proteomics_SOMAscan	Integrin alpha-IIb: beta-3 complex	gpIIbIIIa	European	2017	28240269	10.1038/ncomms14357			1000	499698
Proteomics_SOMAscan	Cytotoxic and regulatory T-cell molecule	CRTAM	European	2017	28240269	10.1038/ncomms14357			1000	499698
Proteomics_SOMAscan	Lactadherin	MFGM	European	2017	28240269	10.1038/ncomms14357			1000	499698
Proteomics_SOMAscan	Mitogen-activated protein kinase 3	ERK-1	European	2017	28240269	10.1038/ncomms14357			1000	499698
Proteomics_SOMAscan	Heparin cofactor 2	Heparin cofactor II	European	2017	28240269	10.1038/ncomms14357			1000	499698
Proteomics_SOMAscan	Interleukin-5	IL-5	European	2017	28240269	10.1038/ncomms14357			1000	499698
Proteomics_SOMAscan	Complement decay-accelerating factor	DAF	European	2017	28240269	10.1038/ncomms14357			1000	499698
Proteomics_SOMAscan	Proprotein convertase subtilisin/kexin type 7	PCSK7	European	2017	28240269	10.1038/ncomms14357			1000	499698
Proteomics_SOMAscan	Glucocorticoid receptor	Glucocorticoid receptor	European	2017	28240269	10.1038/ncomms14357			1000	499698
Proteomics_SOMAscan	Serine protease HTRA2, mitochondrial	HTRA2	European	2017	28240269	10.1038/ncomms14357			1000	499698
Proteomics_SOMAscan	Stromelysin-2	MMP-10	European	2017	28240269	10.1038/ncomms14357			1000	499698
Proteomics_SOMAscan	Tumor necrosis factor receptor superfamily member 6B	DcR3	European	2017	28240269	10.1038/ncomms14357			1000	499698
Proteomics_SOMAscan	3-phosphoinositide-dependent protein kinase 1	PDPK1	European	2017	28240269	10.1038/ncomms14357			1000	499698
Proteomics_SOMAscan	Histone acetyltransferase type B catalytic subunit	Hat1	European	2017	28240269	10.1038/ncomms14357			1000	499698
Proteomics_SOMAscan	Insulin-like growth factor-binding protein 7	IGFBP-7	European	2017	28240269	10.1038/ncomms14357			1000	499698
Proteomics_SOMAscan	Activated Protein C	Activated Protein C	European	2017	28240269	10.1038/ncomms14357			1000	499698
Proteomics_SOMAscan	Desmoglein-2	Desmoglein-2	European	2017	28240269	10.1038/ncomms14357			1000	499698
Proteomics_SOMAscan	Ras GTPase-activating protein 1	RASA1	European	2017	28240269	10.1038/ncomms14357			1000	499698
Proteomics_SOMAscan	Histone deacetylase 8	HDAC8	European	2017	28240269	10.1038/ncomms14357			1000	499698
Proteomics_SOMAscan	Interleukin-24	IL24	European	2017	28240269	10.1038/ncomms14357			1000	499698
Proteomics_SOMAscan	Prostaglandin G/H synthase 2	COX-2	European	2017	28240269	10.1038/ncomms14357			1000	499698
Proteomics_SOMAscan	Tumor necrosis factor receptor superfamily member 25	DR3	European	2017	28240269	10.1038/ncomms14357			1000	499698
Proteomics_SOMAscan	Sialoadhesin	Sialoadhesin	European	2017	28240269	10.1038/ncomms14357			1000	499698
Proteomics_SOMAscan	Importin subunit alpha-1	Karyopherin-a2	European	2017	28240269	10.1038/ncomms14357			1000	499698
Proteomics_SOMAscan	Leucine-rich repeats and immunoglobulin-like domains protein 3	LRIG3	European	2017	28240269	10.1038/ncomms14357			1000	499698
Proteomics_SOMAscan	Syntaxin-1A	STX1a	European	2017	28240269	10.1038/ncomms14357			1000	499698
Proteomics_SOMAscan	Ephrin type-A receptor 10	EPHAA	European	2017	28240269	10.1038/ncomms14357			1000	499698
Proteomics_SOMAscan	SPARC-like protein 1	SPARCL1	European	2017	28240269	10.1038/ncomms14357			1000	499698
Proteomics_SOMAscan	Dual specificity mitogen-activated protein kinase kinase 1	MEK1	European	2017	28240269	10.1038/ncomms14357			1000	499698
Proteomics_SOMAscan	Low-density lipoprotein receptor-related protein 8	LRP8	European	2017	28240269	10.1038/ncomms14357			1000	499698
Proteomics_SOMAscan	Angiopoietin-1 receptor, soluble	sTie-2	European	2017	28240269	10.1038/ncomms14357			1000	499698
Proteomics_SOMAscan	Ephrin type-B receptor 2	EPHB2	European	2017	28240269	10.1038/ncomms14357			1000	499698
Proteomics_SOMAscan	Sphingosine kinase 2	SPHK2	European	2017	28240269	10.1038/ncomms14357			1000	499698
Proteomics_SOMAscan	Histone acetyltransferase KAT6A	MOZ	European	2017	28240269	10.1038/ncomms14357			1000	499698
Proteomics_SOMAscan	T-lymphocyte surface antigen Ly-9	LY9	European	2017	28240269	10.1038/ncomms14357			1000	499698
Proteomics_SOMAscan	Disintegrin and metalloproteinase domain-containing protein 9	ADAM 9	European	2017	28240269	10.1038/ncomms14357			1000	499698
Proteomics_SOMAscan	Ephrin type-B receptor 6	EphB6	European	2017	28240269	10.1038/ncomms14357			1000	499698
Proteomics_SOMAscan	Carbohydrate sulfotransferase 15	ST4S6	European	2017	28240269	10.1038/ncomms14357			1000	499698
Proteomics_SOMAscan	Protein kinase C delta type	PKC-D	European	2017	28240269	10.1038/ncomms14357			1000	499698
Proteomics_SOMAscan	Matrilin-2	MATN2	European	2017	28240269	10.1038/ncomms14357			1000	499698
Proteomics_SOMAscan	Angiopoietin-related protein 4	ANGL4	European	2017	28240269	10.1038/ncomms14357			1000	499698
Proteomics_SOMAscan	Tumor necrosis factor receptor superfamily member 18	GITR	European	2017	28240269	10.1038/ncomms14357			1000	499698
Proteomics_SOMAscan	Protein-glutamine gamma-glutamyltransferase E	TGM3	European	2017	28240269	10.1038/ncomms14357			1000	499698
Proteomics_SOMAscan	Ras-related C3 botulinum toxin substrate 1	RAC1	European	2017	28240269	10.1038/ncomms14357			1000	499698
Proteomics_SOMAscan	Cell adhesion molecule 1	Nectin-like protein 2	European	2017	28240269	10.1038/ncomms14357			1000	499698
Proteomics_SOMAscan	Cadherin-2	Cadherin-2	European	2017	28240269	10.1038/ncomms14357			1000	499698
Proteomics_SOMAscan	Transmembrane glycoprotein NMB	GPNMB	European	2017	28240269	10.1038/ncomms14357			1000	499698
Proteomics_SOMAscan	Tropomyosin beta chain	Tropomyosin 2	European	2017	28240269	10.1038/ncomms14357			1000	499698
Proteomics_SOMAscan	DNA repair protein RAD51 homolog 1	RAD51	European	2017	28240269	10.1038/ncomms14357			1000	499698
[truncated: 265 more rows]
