# Supplementary material for: Analysis of genetically independent phenotypes identifies shared genetic factors associated with chronic musculoskeletal pain conditions
Source: Commun Biol. 2020 Jun 25;3:329. doi: 10.1038/s42003-020-1051-9 (PMC7316754; doi:10.1038/s42003-020-1051-9)
Supplement: Supplementary file 4 — Supplementary Data 3 [file 42003_2020_1051_MOESM4_ESM.xlsx]

## Sheet: GWAS results
Supplementary Table 3. Top loci associated with GIPs at a study-level threshold of statistical significance (P < 1.25e-08).
Blue color depicts replicated loci (P < 5.56e-03 in the meta-analysis of replication cohorts).
To see the list of genes in each locus, scroll right ̶>
																																													Association of the revealed SNPs with all GIPs in the discovery cohort of European ancestry individuals
		SNP INFO					Discovery cohort							Replication cohort - European ancestry						Replication cohort - African ancestry						Replication cohort - South Asian ancestry						META-ANALYSIS OF 3 REPLICATION COHORTS													Association with GIP1			Association with GIP2
GIP*	Nearest gene	SNP	Chr	Position**	Ref Allele	Eff Allele	Beta	SE	P	P_gc	Imputation quality	EAF	N	Beta	SE	P	Imputation quality	EAF	N	Beta	SE	P	Imputation quality	EAF	N	Beta	SE	P	Imputation quality	EAF	N	Beta	SE	P	Direction of effect in replication cohorts: Europeans, Africans, South Asians	Het ISq	Het ChiSq	Het Df	Het P	EAF	SE (EAF)	N total	Replicated?		P	Beta	SE	P	Beta
GIP2	GDF5	rs143384	20	34025756	G	A	-0.0202322	0.00279878	4.87e-13	7.4e-13	1	0.598	265000	-0.0210407	0.003462	1.22e-09	1	0.5965	174831	-0.0546532	0.0432199	0.206	1	0.0396	7541	-0.025763	0.0148984	0.0838	1	0.4352	9208	-0.0215	0.0034	1.65e-10	---	0	0.688	2	0.709	0.585	0.0554	191580	YES	rs143384	0.00208164	0.00861626	0.002799	4.86811e-13	-0.0202322
GIP1	AMIGO3	rs7628207	3	49754970	T	C	-0.0230075	0.00360309	1.71e-10	2.37e-10	0.9999	0.8234	265000	-0.0121559	0.00445108	0.00631	0.9999	0.8238	174831	-0.0150317	0.0176237	0.394	0.999945	0.6807	7541	0.00340371	0.0303005	0.911	0.999945	0.936	9208	-0.012	0.0043	0.00492	++-	0	0.289	2	0.8654	0.8176	0.0376	191580	YES	rs7628207	1.70835e-10	-0.0230075	0.00360309	0.183545	-0.00479217
GIP1	SLC39A8	rs13107325	4	103188709	T	C	-0.0321059	0.00523742	8.78e-10	1.19e-09	1	0.9255	265000	-0.0352464	0.00648247	5.41e-08	1	0.9257	174831	0.109237	0.114117	0.338	1	0.9949	7541	-0.20417	0.105834	0.0537	1	0.995	9208	-0.0354	0.0065	4.21e-08	+-+	51.8	4.15	2	0.1256	0.9262	0.0057	191580	YES	rs13107325	8.78292e-10	-0.0321059	0.00523742	0.129998	-0.00793055
GIP2	WWP2	rs4985445	16	69867835	G	A	0.0166766	0.00276193	1.56e-09	2.09e-09	0.9985	0.5433	265000	0.00733543	0.00341449	0.0317	0.9985	0.542	174831	-0.0111258	0.0179971	0.536	0.9985	0.2997	7541	0.00916851	0.0146432	0.531	0.9985	0.5051	9208	0.0068	0.0033	0.03708	+-+	0	1.043	2	0.5937	0.5322	0.0437	191580	NO	rs4985445	0.763818	0.000829939	0.00276212	1.56005e-09	0.0166766
GIP1	ECM1	rs3737240	1	150483355	T	C	0.0168175	0.0028043	2.01e-09	2.69e-09	1	0.6043	265000	0.0107055	0.00345891	0.00197	1	0.6047	174831	-0.027845	0.0403505	0.49	1	0.9563	7541	-0.000299311	0.0157918	0.985	1	0.6788	9208	0.0099	0.0034	0.00317	-++	0	1.346	2	0.5101	0.6105	0.0328	191580	YES	rs3737240	2.00978e-09	0.0168175	0.00280431	0.615438	0.00140877
GIP2	FAF2	rs548227718	5	175902724	G	A	-0.283109	0.0477379	3.02e-09	4.01e-09	0.7986	0.001	265000	0.0963467	0.0595291	0.106	0.7986	0.001	174831	N/A	N/A	N/A	0.7986	N/A	N/A	N/A	N/A	N/A	0.7986	N/A	N/A	0.0963	0.0595	0.1056	+??	0	0	0	1	0.001	0	174831	NO	rs548227718	0.410307	0.0393077	0.047741	3.02027e-09	-0.283109
GIP1	EXD3	rs73581580	9	140251458	G	A	0.0245583	0.00417031	3.89e-09	5.15e-09	0.9986	0.1237	265000	0.0295982	0.00515771	9.54e-09	0.9986	0.1233	174831	N/A	N/A	N/A	0.998601	N/A	N/A	N/A	N/A	N/A	0.998601	N/A	N/A	0.0296	0.0052	9.544e-09	+??	0	0	0	1	0.1233	0	174831	YES	rs73581580	3.88908e-09	0.0245583	0.00417031	0.00260936	0.0125547
GIP1	GPX7	rs111368900	1	53084695	G	A	0.242004	0.0413898	5.01e-09	6.6e-09	0.7468	0.0015	265000	0.0888692	0.048258	0.0655	0.7468	0.0016	174831	N/A	N/A	N/A	0.746818	N/A	N/A	N/A	N/A	N/A	0.746818	N/A	N/A	0.0889	0.0483	0.0655	+??	0	0	0	1	0.0016	0	174831	NO	rs111368900	5.00649e-09	0.242004	0.0413898	0.450831	0.0312111
GIP1	FOXP2	rs12705966	7	114248851	G	A	0.0176768	0.00303466	5.71e-09	7.52e-09	0.9261	0.667	265000	0.0111767	0.00373657	0.00278	0.9261	0.6652	174831	-0.0206595	0.045232	0.648	0.926074	0.9561	7541	0.0316464	0.0222528	0.155	0.926074	0.8545	9208	0.0115	0.0037	0.0017	+-+	0	1.333	2	0.5136	0.6723	0.0385	191580	YES	rs12705966	5.71268e-09	0.0176768	0.00303466	0.187481	0.00400013
*Genetically independent phenotype associated with SNP
**according to GRCh37.p13 assembly
EAF, effective allele frequency
MAF, minor allele frequency
Het ISq, Heterogeneity I^2 parameter
Het ChiSq, Heterogeneity Chi^2 statistic
Het Df, Heterogeneity degrees of freedom
Het P, Heterogeneity P-value, based on above Chi^2 statistic
P_gc, P-value corrected for residual inflation using the LD Score regression intercept
[truncated: 47 more columns]
