# Supplementary material for: Analysis of genetically independent phenotypes identifies shared genetic factors associated with chronic musculoskeletal pain conditions
Source: Commun Biol. 2020 Jun 25;3:329. doi: 10.1038/s42003-020-1051-9 (PMC7316754; doi:10.1038/s42003-020-1051-9)
Supplement: Supplementary file 7 — Supplementary Data 6 [file 42003_2020_1051_MOESM7_ESM.xlsx]

## Sheet: VEP
Supplementary Table 6a. Results of the VEP analysis.
The description of output columns can be found here: https://m.ensembl.org/info/docs/tools/vep/online/VEP_web_documentation.pdf
*rs13107325 is a triallelic missense SNP (C>T, A). A very rare allele A corresponding to Ser amino acid in the encoded SLC39A8 protein was not covered by present GWAS.
**rs13294 is a triallelic missense SNP (G>A, T). A very rare allele T corresponding to Cys amino acid in the encoded ECM1 protein was not covered by present GWAS.
SNP in the analyzed set	Locus (GRCh37 build)	Allele (the variant allele used to calculate the consequence)	Consequence	Codons	Amino_acids	Protein_position	Impact	SIFT	PolyPhen	Gene symbol	Gene	Feature type	Feature	Biotype	Exon	Intron	HGVSc	HGVSp	cDNA_position	CDS_position	Protein_position	Codons	Amino_acids	Existing_variation	Distance	Strand	FLAGS	Symbol source	HGNC_ID	TSL	APPRIS	AF	CLIN_SIG	SOMATIC	PHENO	PUBMED	MOTIF_NAME	MOTIF_POS	HIGH_INF_POS	MOTIF_SCORE_CHANGE
rs13107325*	4:103188709-103188709	A	missense_variant	Gct/Tct	A/S	391	MODERATE	tolerated(1)	possibly_damaging(0.793)	SLC39A8	ENSG00000138821	Transcript	ENST00000424970	protein_coding	8/11	-	-	-	1487	1171	391	Gct/Tct	A/S	rs13107325	-	-1	-	HGNC	20862	-	-	-	-	-	1	21860704,20864672,24861553,26582562,25184405,22504314,23236286,21466928,22355368,20935630,21778217,21935397,24992585,26614692,25269698,25302496,26908625,23471855,21909115,24847357,27494321,26956984,26374450,27601421,27701450,28917719,26025379,19503599,26959009,26604143,28542467,22078303,26006263,27182965,27492617,28557351,28222112,28481222,30090406,28296976,29608557,26411566,25903154,25533967,234…	-	-	-	-
rs13107325	4:103188709-103188709	T	missense_variant	Gct/Act	A/T	391	MODERATE	tolerated(0.1)	possibly_damaging(0.679)	SLC39A8	ENSG00000138821	Transcript	ENST00000424970	protein_coding	8/11	-	-	-	1487	1171	391	Gct/Act	A/T	rs13107325	-	-1	-	HGNC	20862	-	-	0.0236	-	-	1	21860704,20864672,24861553,26582562,25184405,22504314,23236286,21466928,22355368,20935630,21778217,21935397,24992585,26614692,25269698,25302496,26908625,23471855,21909115,24847357,27494321,26956984,26374450,27601421,27701450,28917719,26025379,19503599,26959009,26604143,28542467,22078303,26006263,27182965,27492617,28557351,28222112,28481222,30090406,28296976,29608557,26411566,25903154,25533967,234…	-	-	-	-
rs13107325	4:103188709-103188709	T	missense_variant	Gct/Act	A/T	391	MODERATE	tolerated(0.11)	benign(0.313)	SLC39A8	ENSG00000138821	Transcript	ENST00000356736	protein_coding	8/9	-	-	-	1554	1171	391	Gct/Act	A/T	rs13107325	-	-1	-	HGNC	20862	-	-	0.0236	-	-	1	21860704,20864672,24861553,26582562,25184405,22504314,23236286,21466928,22355368,20935630,21778217,21935397,24992585,26614692,25269698,25302496,26908625,23471855,21909115,24847357,27494321,26956984,26374450,27601421,27701450,28917719,26025379,19503599,26959009,26604143,28542467,22078303,26006263,27182965,27492617,28557351,28222112,28481222,30090406,28296976,29608557,26411566,25903154,25533967,234…	-	-	-	-
rs13107325	4:103188709-103188709	T	missense_variant	Gct/Act	A/T	391	MODERATE	tolerated(0.11)	benign(0.313)	SLC39A8	ENSG00000138821	Transcript	ENST00000394833	protein_coding	7/8	-	-	-	1648	1171	391	Gct/Act	A/T	rs13107325	-	-1	-	HGNC	20862	-	-	0.0236	-	-	1	21860704,20864672,24861553,26582562,25184405,22504314,23236286,21466928,22355368,20935630,21778217,21935397,24992585,26614692,25269698,25302496,26908625,23471855,21909115,24847357,27494321,26956984,26374450,27601421,27701450,28917719,26025379,19503599,26959009,26604143,28542467,22078303,26006263,27182965,27492617,28557351,28222112,28481222,30090406,28296976,29608557,26411566,25903154,25533967,234…	-	-	-	-
rs13107325*	4:103188709-103188709	A	missense_variant	Gct/Tct	A/S	391	MODERATE	tolerated(1)	benign(0.124)	SLC39A8	ENSG00000138821	Transcript	ENST00000356736	protein_coding	8/9	-	-	-	1554	1171	391	Gct/Tct	A/S	rs13107325	-	-1	-	HGNC	20862	-	-	-	-	-	1	21860704,20864672,24861553,26582562,25184405,22504314,23236286,21466928,22355368,20935630,21778217,21935397,24992585,26614692,25269698,25302496,26908625,23471855,21909115,24847357,27494321,26956984,26374450,27601421,27701450,28917719,26025379,19503599,26959009,26604143,28542467,22078303,26006263,27182965,27492617,28557351,28222112,28481222,30090406,28296976,29608557,26411566,25903154,25533967,234…	-	-	-	-
rs13107325*	4:103188709-103188709	A	missense_variant	Gct/Tct	A/S	391	MODERATE	tolerated(1)	benign(0.124)	SLC39A8	ENSG00000138821	Transcript	ENST00000394833	protein_coding	7/8	-	-	-	1648	1171	391	Gct/Tct	A/S	rs13107325	-	-1	-	HGNC	20862	-	-	-	-	-	1	21860704,20864672,24861553,26582562,25184405,22504314,23236286,21466928,22355368,20935630,21778217,21935397,24992585,26614692,25269698,25302496,26908625,23471855,21909115,24847357,27494321,26956984,26374450,27601421,27701450,28917719,26025379,19503599,26959009,26604143,28542467,22078303,26006263,27182965,27492617,28557351,28222112,28481222,30090406,28296976,29608557,26411566,25903154,25533967,234…	-	-	-	-
rs13294**	1:150484987-150484987	T	missense_variant	Ggt/Tgt	G/C	290	MODERATE	deleterious(0.02)	possibly_damaging(0.72)	ECM1	ENSG00000143369	Transcript	ENST00000346569	protein_coding	7/9	-	-	-	971	868	290	Ggt/Tgt	G/C	rs13294	-	1	-	HGNC	3153	-	-	-	-	-	1	27417569,18438406,21049557,26738999,29234017,25215613	-	-	-	-
rs13294**	1:150484987-150484987	T	missense_variant	Ggt/Tgt	G/C	442	MODERATE	deleterious(0.01)	possibly_damaging(0.72)	ECM1	ENSG00000143369	Transcript	ENST00000369049	protein_coding	8/10	-	-	-	1458	1324	442	Ggt/Tgt	G/C	rs13294	-	1	-	HGNC	3153	-	-	-	-	-	1	27417569,18438406,21049557,26738999,29234017,25215613	-	-	-	-
rs13294**	1:150484987-150484987	T	missense_variant	Ggt/Tgt	G/C	415	MODERATE	deleterious(0.01)	possibly_damaging(0.673)	ECM1	ENSG00000143369	Transcript	ENST00000369047	protein_coding	8/10	-	-	-	1368	1243	415	Ggt/Tgt	G/C	rs13294	-	1	-	HGNC	3153	-	-	-	-	-	1	27417569,18438406,21049557,26738999,29234017,25215613	-	-	-	-
rs13294	1:150484987-150484987	A	missense_variant	Ggt/Agt	G/S	415	MODERATE	tolerated(1)	benign(0)	ECM1	ENSG00000143369	Transcript	ENST00000369047	protein_coding	8/10	-	-	-	1368	1243	415	Ggt/Agt	G/S	rs13294	-	1	-	HGNC	3153	-	-	0.2666	-	-	1	27417569,18438406,21049557,26738999,29234017,25215613	-	-	-	-
rs13294	1:150484987-150484987	A	missense_variant	Ggt/Agt	G/S	442	MODERATE	tolerated(1)	benign(0)	ECM1	ENSG00000143369	Transcript	ENST00000369049	protein_coding	8/10	-	-	-	1458	1324	442	Ggt/Agt	G/S	rs13294	-	1	-	HGNC	3153	-	-	0.2666	-	-	1	27417569,18438406,21049557,26738999,29234017,25215613	-	-	-	-
rs13294	1:150484987-150484987	A	missense_variant	Ggt/Agt	G/S	290	MODERATE	tolerated(1)	benign(0.001)	ECM1	ENSG00000143369	Transcript	ENST00000346569	protein_coding	7/9	-	-	-	971	868	290	Ggt/Agt	G/S	rs13294	-	1	-	HGNC	3153	-	-	0.2666	-	-	1	27417569,18438406,21049557,26738999,29234017,25215613	-	-	-	-
rs3737240	1:150483355-150483355	T	missense_variant	aCg/aTg	T/M	130	MODERATE	tolerated(0.1)	benign(0)	ECM1	ENSG00000143369	Transcript	ENST00000346569	protein_coding	6/9	-	-	-	492	389	130	aCg/aTg	T/M	rs3737240	-	1	-	HGNC	3153	-	-	0.2238	-	-	-	18438406,21049557,19944697,28699600,22933871,29118930,23518807,25215613	-	-	-	-
rs3737240	1:150483355-150483355	T	missense_variant	aCg/aTg	T/M	130	MODERATE	tolerated(0.1)	benign(0.023)	ECM1	ENSG00000143369	Transcript	ENST00000369047	protein_coding	6/10	-	-	-	514	389	130	aCg/aTg	T/M	rs3737240	-	1	-	HGNC	3153	-	-	0.2238	-	-	-	18438406,21049557,19944697,28699600,22933871,29118930,23518807,25215613	-	-	-	-
rs3737240	1:150483355-150483355	T	missense_variant	aCg/aTg	T/M	157	MODERATE	tolerated(0.08)	benign(0.005)	ECM1	ENSG00000143369	Transcript	ENST00000369049	protein_coding	6/10	-	-	-	604	470	157	aCg/aTg	T/M	rs3737240	-	1	-	HGNC	3153	-	-	0.2238	-	-	-	18438406,21049557,19944697,28699600,22933871,29118930,23518807,25215613	-	-	-	-
rs79140116	9:140243968-140243968	T	missense_variant	Gtg/Atg	V/M	504	MODERATE	tolerated(0.19)	benign(0)	EXD3	ENSG00000187609	Transcript	ENST00000340951	protein_coding	15/22	-	-	-	1706	1510	504	Gtg/Atg	V/M	rs79140116,COSM4163640,COSM4163641	-	-1	-	HGNC	26023	-	-	0.1046	-	0,1,1	0,1,1	-	-	-	-	-
rs79140116	9:140243968-140243968	T	missense_variant	Gtg/Atg	V/M	184	MODERATE	tolerated(0.18)	benign(0)	EXD3	ENSG00000187609	Transcript	ENST00000342129	protein_coding	15/21	-	-	-	1706	550	184	Gtg/Atg	V/M	rs79140116,COSM4163640,COSM4163641	-	-1	-	HGNC	26023	-	-	0.1046	-	0,1,1	0,1,1	-	-	-	-	-
rs11205357	1:150267798-150267798	C	intron_variant	-	-	-	MODIFIER	-	-	MRPS21	ENSG00000187145	Transcript	ENST00000309092	protein_coding	-	2/2	-	-	-	-	-	-	-	rs11205357	-	1	-	HGNC	14046	-	-	0.7534	-	-	-	-	-	-	-	-
rs11205357	1:150267798-150267798	C	intron_variant	-	-	-	MODIFIER	-	-	MRPS21	ENSG00000187145	Transcript	ENST00000369084	protein_coding	-	1/1	-	-	-	-	-	-	-	rs11205357	-	1	-	HGNC	14046	-	-	0.7534	-	-	-	-	-	-	-	-
rs11205357	1:150267798-150267798	C	regulatory_region_variant	-	-	-	MODIFIER	-	-	-	-	RegulatoryFeature	ENSR00000013493	promoter	-	-	-	-	-	-	-	-	-	rs11205357	-	-	-	-	-	-	-	0.7534	-	-	-	-	-	-	-	-
rs1776274	1:150269452-150269452	A	intron_variant	-	-	-	MODIFIER	-	-	MRPS21	ENSG00000187145	Transcript	ENST00000309092	protein_coding	-	2/2	-	-	-	-	-	-	-	rs1776274	-	1	-	HGNC	14046	-	-	-	-	-	-	-	-	-	-	-
rs1776274	1:150269452-150269452	T	intron_variant	-	-	-	MODIFIER	-	-	MRPS21	ENSG00000187145	Transcript	ENST00000309092	protein_coding	-	2/2	-	-	-	-	-	-	-	rs1776274	-	1	-	HGNC	14046	-	-	-	-	-	-	-	-	-	-	-
rs1776274	1:150269452-150269452	A	intron_variant	-	-	-	MODIFIER	-	-	MRPS21	ENSG00000187145	Transcript	ENST00000369084	protein_coding	-	1/1	-	-	-	-	-	-	-	rs1776274	-	1	-	HGNC	14046	-	-	-	-	-	-	-	-	-	-	-
rs1776274	1:150269452-150269452	T	intron_variant	-	-	-	MODIFIER	-	-	MRPS21	ENSG00000187145	Transcript	ENST00000369084	protein_coding	-	1/1	-	-	-	-	-	-	-	rs1776274	-	1	-	HGNC	14046	-	-	-	-	-	-	-	-	-	-	-
rs500812	1:150269545-150269545	A	intron_variant	-	-	-	MODIFIER	-	-	MRPS21	ENSG00000187145	Transcript	ENST00000309092	protein_coding	-	2/2	-	-	-	-	-	-	-	rs500812	-	1	-	HGNC	14046	-	-	-	-	-	-	-	-	-	-	-
rs500812	1:150269545-150269545	G	intron_variant	-	-	-	MODIFIER	-	-	MRPS21	ENSG00000187145	Transcript	ENST00000309092	protein_coding	-	2/2	-	-	-	-	-	-	-	rs500812	-	1	-	HGNC	14046	-	-	-	-	-	-	-	-	-	-	-
rs500812	1:150269545-150269545	A	intron_variant	-	-	-	MODIFIER	-	-	MRPS21	ENSG00000187145	Transcript	ENST00000369084	protein_coding	-	1/1	-	-	-	-	-	-	-	rs500812	-	1	-	HGNC	14046	-	-	-	-	-	-	-	-	-	-	-
rs500812	1:150269545-150269545	G	intron_variant	-	-	-	MODIFIER	-	-	MRPS21	ENSG00000187145	Transcript	ENST00000369084	protein_coding	-	1/1	-	-	-	-	-	-	-	rs500812	-	1	-	HGNC	14046	-	-	-	-	-	-	-	-	-	-	-
rs1614039	1:150272007-150272007	A	intron_variant	-	-	-	MODIFIER	-	-	MRPS21	ENSG00000187145	Transcript	ENST00000309092	protein_coding	-	2/2	-	-	-	-	-	-	-	rs1614039	-	1	-	HGNC	14046	-	-	-	-	-	-	-	-	-	-	-
rs1614039	1:150272007-150272007	C	intron_variant	-	-	-	MODIFIER	-	-	MRPS21	ENSG00000187145	Transcript	ENST00000309092	protein_coding	-	2/2	-	-	-	-	-	-	-	rs1614039	-	1	-	HGNC	14046	-	-	-	-	-	-	-	-	-	-	-
rs1614039	1:150272007-150272007	A	intron_variant	-	-	-	MODIFIER	-	-	MRPS21	ENSG00000187145	Transcript	ENST00000369084	protein_coding	-	1/1	-	-	-	-	-	-	-	rs1614039	-	1	-	HGNC	14046	-	-	-	-	-	-	-	-	-	-	-
rs1614039	1:150272007-150272007	C	intron_variant	-	-	-	MODIFIER	-	-	MRPS21	ENSG00000187145	Transcript	ENST00000369084	protein_coding	-	1/1	-	-	-	-	-	-	-	rs1614039	-	1	-	HGNC	14046	-	-	-	-	-	-	-	-	-	-	-
rs1694370	1:150274305-150274305	C	intron_variant	-	-	-	MODIFIER	-	-	MRPS21	ENSG00000187145	Transcript	ENST00000309092	protein_coding	-	2/2	-	-	-	-	-	-	-	rs1694370	-	1	-	HGNC	14046	-	-	-	-	-	-	-	-	-	-	-
rs1694370	1:150274305-150274305	T	intron_variant	-	-	-	MODIFIER	-	-	MRPS21	ENSG00000187145	Transcript	ENST00000309092	protein_coding	-	2/2	-	-	-	-	-	-	-	rs1694370	-	1	-	HGNC	14046	-	-	-	-	-	-	-	-	-	-	-
rs1694370	1:150274305-150274305	C	intron_variant	-	-	-	MODIFIER	-	-	MRPS21	ENSG00000187145	Transcript	ENST00000369084	protein_coding	-	1/1	-	-	-	-	-	-	-	rs1694370	-	1	-	HGNC	14046	-	-	-	-	-	-	-	-	-	-	-
rs1694370	1:150274305-150274305	T	intron_variant	-	-	-	MODIFIER	-	-	MRPS21	ENSG00000187145	Transcript	ENST00000369084	protein_coding	-	1/1	-	-	-	-	-	-	-	rs1694370	-	1	-	HGNC	14046	-	-	-	-	-	-	-	-	-	-	-
rs4581308	1:150276872-150276872	G	intron_variant	-	-	-	MODIFIER	-	-	MRPS21	ENSG00000187145	Transcript	ENST00000309092	protein_coding	-	2/2	-	-	-	-	-	-	-	rs4581308	-	1	-	HGNC	14046	-	-	0.7702	-	-	-	-	-	-	-	-
rs4581308	1:150276872-150276872	G	intron_variant	-	-	-	MODIFIER	-	-	MRPS21	ENSG00000187145	Transcript	ENST00000369084	protein_coding	-	1/1	-	-	-	-	-	-	-	rs4581308	-	1	-	HGNC	14046	-	-	0.7702	-	-	-	-	-	-	-	-
rs10623734	1:150278741-150278741	TC	intron_variant	-	-	-	MODIFIER	-	-	MRPS21	ENSG00000187145	Transcript	ENST00000309092	protein_coding	-	2/2	-	-	-	-	-	-	-	rs10623734	-	1	-	HGNC	14046	-	-	0.7532	-	-	-	-	-	-	-	-
rs10623734	1:150278741-150278741	TC	intron_variant	-	-	-	MODIFIER	-	-	MRPS21	ENSG00000187145	Transcript	ENST00000369084	protein_coding	-	1/1	-	-	-	-	-	-	-	rs10623734	-	1	-	HGNC	14046	-	-	0.7532	-	-	-	-	-	-	-	-
rs1694375	1:150278908-150278908	A	intron_variant	-	-	-	MODIFIER	-	-	MRPS21	ENSG00000187145	Transcript	ENST00000309092	protein_coding	-	2/2	-	-	-	-	-	-	-	rs1694375	-	1	-	HGNC	14046	-	-	-	-	-	-	-	-	-	-	-
rs1694375	1:150278908-150278908	G	intron_variant	-	-	-	MODIFIER	-	-	MRPS21	ENSG00000187145	Transcript	ENST00000309092	protein_coding	-	2/2	-	-	-	-	-	-	-	rs1694375	-	1	-	HGNC	14046	-	-	-	-	-	-	-	-	-	-	-
rs1694375	1:150278908-150278908	A	intron_variant	-	-	-	MODIFIER	-	-	MRPS21	ENSG00000187145	Transcript	ENST00000369084	protein_coding	-	1/1	-	-	-	-	-	-	-	rs1694375	-	1	-	HGNC	14046	-	-	-	-	-	-	-	-	-	-	-
rs1694375	1:150278908-150278908	G	intron_variant	-	-	-	MODIFIER	-	-	MRPS21	ENSG00000187145	Transcript	ENST00000369084	protein_coding	-	1/1	-	-	-	-	-	-	-	rs1694375	-	1	-	HGNC	14046	-	-	-	-	-	-	-	-	-	-	-
rs471464	1:150281043-150281043	A	3_prime_UTR_variant	-	-	-	MODIFIER	-	-	MRPS21	ENSG00000187145	Transcript	ENST00000309092	protein_coding	3/3	-	-	-	707	-	-	-	-	rs471464	-	1	-	HGNC	14046	-	-	0.773	-	-	-	-	-	-	-	-
rs471464	1:150281043-150281043	A	3_prime_UTR_variant	-	-	-	MODIFIER	-	-	MRPS21	ENSG00000187145	Transcript	ENST00000369084	protein_coding	2/2	-	-	-	1092	-	-	-	-	rs471464	-	1	-	HGNC	14046	-	-	0.773	-	-	-	-	-	-	-	-
rs580060	1:150281202-150281202	C	3_prime_UTR_variant	-	-	-	MODIFIER	-	-	MRPS21	ENSG00000187145	Transcript	ENST00000309092	protein_coding	3/3	-	-	-	866	-	-	-	-	rs580060	-	1	-	HGNC	14046	-	-	0.774	-	-	-	-	-	-	-	-
rs580060	1:150281202-150281202	C	3_prime_UTR_variant	-	-	-	MODIFIER	-	-	MRPS21	ENSG00000187145	Transcript	ENST00000369084	protein_coding	2/2	-	-	-	1251	-	-	-	-	rs580060	-	1	-	HGNC	14046	-	-	0.774	-	-	-	-	-	-	-	-
rs1260396	1:150281501-150281501	C	downstream_gene_variant	-	-	-	MODIFIER	-	-	MRPS21	ENSG00000187145	Transcript	ENST00000309092	protein_coding	-	-	-	-	-	-	-	-	-	rs1260396	87	1	-	HGNC	14046	-	-	-	-	-	-	-	-	-	-	-
rs1260396	1:150281501-150281501	T	downstream_gene_variant	-	-	-	MODIFIER	-	-	MRPS21	ENSG00000187145	Transcript	ENST00000309092	protein_coding	-	-	-	-	-	-	-	-	-	rs1260396	87	1	-	HGNC	14046	-	-	-	-	-	-	-	-	-	-	-
rs1260396	1:150281501-150281501	C	downstream_gene_variant	-	-	-	MODIFIER	-	-	MRPS21	ENSG00000187145	Transcript	ENST00000369084	protein_coding	-	-	-	-	-	-	-	-	-	rs1260396	87	1	-	HGNC	14046	-	-	-	-	-	-	-	-	-	-	-
rs1260396	1:150281501-150281501	T	downstream_gene_variant	-	-	-	MODIFIER	-	-	MRPS21	ENSG00000187145	Transcript	ENST00000369084	protein_coding	-	-	-	-	-	-	-	-	-	rs1260396	87	1	-	HGNC	14046	-	-	-	-	-	-	-	-	-	-	-
rs486275	1:150282784-150282784	A	downstream_gene_variant	-	-	-	MODIFIER	-	-	MRPS21	ENSG00000187145	Transcript	ENST00000309092	protein_coding	-	-	-	-	-	-	-	-	-	rs486275	1370	1	-	HGNC	14046	-	-	0.7534	-	-	-	-	-	-	-	-
rs486275	1:150282784-150282784	A	downstream_gene_variant	-	-	-	MODIFIER	-	-	MRPS21	ENSG00000187145	Transcript	ENST00000369084	protein_coding	-	-	-	-	-	-	-	-	-	rs486275	1370	1	-	HGNC	14046	-	-	0.7534	-	-	-	-	-	-	-	-
rs486275	1:150282784-150282784	A	regulatory_region_variant	-	-	-	MODIFIER	-	-	-	-	RegulatoryFeature	ENSR00000013494	open_chromatin_region	-	-	-	-	-	-	-	-	-	rs486275	-	-	-	-	-	-	-	0.7534	-	-	-	-	-	-	-	-
rs522435	1:150282910-150282910	A	downstream_gene_variant	-	-	-	MODIFIER	-	-	MRPS21	ENSG00000187145	Transcript	ENST00000309092	protein_coding	-	-	-	-	-	-	-	-	-	rs522435	1496	1	-	HGNC	14046	-	-	0.7534	-	-	-	-	-	-	-	-
rs522435	1:150282910-150282910	A	downstream_gene_variant	-	-	-	MODIFIER	-	-	MRPS21	ENSG00000187145	Transcript	ENST00000369084	protein_coding	-	-	-	-	-	-	-	-	-	rs522435	1496	1	-	HGNC	14046	-	-	0.7534	-	-	-	-	-	-	-	-
rs522435	1:150282910-150282910	A	regulatory_region_variant	-	-	-	MODIFIER	-	-	-	-	RegulatoryFeature	ENSR00000013494	open_chromatin_region	-	-	-	-	-	-	-	-	-	rs522435	-	-	-	-	-	-	-	0.7534	-	-	-	-	-	-	-	-
rs521607	1:150282977-150282977	C	downstream_gene_variant	-	-	-	MODIFIER	-	-	MRPS21	ENSG00000187145	Transcript	ENST00000309092	protein_coding	-	-	-	-	-	-	-	-	-	rs521607	1563	1	-	HGNC	14046	-	-	-	-	-	-	-	-	-	-	-
rs521607	1:150282977-150282977	G	downstream_gene_variant	-	-	-	MODIFIER	-	-	MRPS21	ENSG00000187145	Transcript	ENST00000309092	protein_coding	-	-	-	-	-	-	-	-	-	rs521607	1563	1	-	HGNC	14046	-	-	-	-	-	-	-	-	-	-	-
rs521607	1:150282977-150282977	C	downstream_gene_variant	-	-	-	MODIFIER	-	-	MRPS21	ENSG00000187145	Transcript	ENST00000369084	protein_coding	-	-	-	-	-	-	-	-	-	rs521607	1563	1	-	HGNC	14046	-	-	-	-	-	-	-	-	-	-	-
rs521607	1:150282977-150282977	G	downstream_gene_variant	-	-	-	MODIFIER	-	-	MRPS21	ENSG00000187145	Transcript	ENST00000369084	protein_coding	-	-	-	-	-	-	-	-	-	rs521607	1563	1	-	HGNC	14046	-	-	-	-	-	-	-	-	-	-	-
rs1260394	1:150283148-150283148	A	downstream_gene_variant	-	-	-	MODIFIER	-	-	MRPS21	ENSG00000187145	Transcript	ENST00000309092	protein_coding	-	-	-	-	-	-	-	-	-	rs1260394	1734	1	-	HGNC	14046	-	-	-	-	-	-	-	-	-	-	-
rs1260394	1:150283148-150283148	C	downstream_gene_variant	-	-	-	MODIFIER	-	-	MRPS21	ENSG00000187145	Transcript	ENST00000309092	protein_coding	-	-	-	-	-	-	-	-	-	rs1260394	1734	1	-	HGNC	14046	-	-	-	-	-	-	-	-	-	-	-
rs1260394	1:150283148-150283148	A	downstream_gene_variant	-	-	-	MODIFIER	-	-	MRPS21	ENSG00000187145	Transcript	ENST00000369084	protein_coding	-	-	-	-	-	-	-	-	-	rs1260394	1734	1	-	HGNC	14046	-	-	-	-	-	-	-	-	-	-	-
rs1260394	1:150283148-150283148	C	downstream_gene_variant	-	-	-	MODIFIER	-	-	MRPS21	ENSG00000187145	Transcript	ENST00000369084	protein_coding	-	-	-	-	-	-	-	-	-	rs1260394	1734	1	-	HGNC	14046	-	-	-	-	-	-	-	-	-	-	-
rs7517441	1:150283643-150283643	C	downstream_gene_variant	-	-	-	MODIFIER	-	-	MRPS21	ENSG00000187145	Transcript	ENST00000309092	protein_coding	-	-	-	-	-	-	-	-	-	rs7517441	2229	1	-	HGNC	14046	-	-	-	-	-	-	-	-	-	-	-
rs7517441	1:150283643-150283643	G	downstream_gene_variant	-	-	-	MODIFIER	-	-	MRPS21	ENSG00000187145	Transcript	ENST00000309092	protein_coding	-	-	-	-	-	-	-	-	-	rs7517441	2229	1	-	HGNC	14046	-	-	-	-	-	-	-	-	-	-	-
rs7517441	1:150283643-150283643	T	downstream_gene_variant	-	-	-	MODIFIER	-	-	MRPS21	ENSG00000187145	Transcript	ENST00000309092	protein_coding	-	-	-	-	-	-	-	-	-	rs7517441	2229	1	-	HGNC	14046	-	-	-	-	-	-	-	-	-	-	-
rs7517441	1:150283643-150283643	C	downstream_gene_variant	-	-	-	MODIFIER	-	-	MRPS21	ENSG00000187145	Transcript	ENST00000369084	protein_coding	-	-	-	-	-	-	-	-	-	rs7517441	2229	1	-	HGNC	14046	-	-	-	-	-	-	-	-	-	-	-
rs7517441	1:150283643-150283643	G	downstream_gene_variant	-	-	-	MODIFIER	-	-	MRPS21	ENSG00000187145	Transcript	ENST00000369084	protein_coding	-	-	-	-	-	-	-	-	-	rs7517441	2229	1	-	HGNC	14046	-	-	-	-	-	-	-	-	-	-	-
rs7517441	1:150283643-150283643	T	downstream_gene_variant	-	-	-	MODIFIER	-	-	MRPS21	ENSG00000187145	Transcript	ENST00000369084	protein_coding	-	-	-	-	-	-	-	-	-	rs7517441	2229	1	-	HGNC	14046	-	-	-	-	-	-	-	-	-	-	-
rs7549226	1:150283658-150283658	A	downstream_gene_variant	-	-	-	MODIFIER	-	-	MRPS21	ENSG00000187145	Transcript	ENST00000309092	protein_coding	-	-	-	-	-	-	-	-	-	rs7549226	2244	1	-	HGNC	14046	-	-	-	-	-	-	-	-	-	-	-
rs7549226	1:150283658-150283658	C	downstream_gene_variant	-	-	-	MODIFIER	-	-	MRPS21	ENSG00000187145	Transcript	ENST00000309092	protein_coding	-	-	-	-	-	-	-	-	-	rs7549226	2244	1	-	HGNC	14046	-	-	-	-	-	-	-	-	-	-	-
rs7549226	1:150283658-150283658	T	downstream_gene_variant	-	-	-	MODIFIER	-	-	MRPS21	ENSG00000187145	Transcript	ENST00000309092	protein_coding	-	-	-	-	-	-	-	-	-	rs7549226	2244	1	-	HGNC	14046	-	-	-	-	-	-	-	-	-	-	-
rs7549226	1:150283658-150283658	A	downstream_gene_variant	-	-	-	MODIFIER	-	-	MRPS21	ENSG00000187145	Transcript	ENST00000369084	protein_coding	-	-	-	-	-	-	-	-	-	rs7549226	2244	1	-	HGNC	14046	-	-	-	-	-	-	-	-	-	-	-
rs7549226	1:150283658-150283658	C	downstream_gene_variant	-	-	-	MODIFIER	-	-	MRPS21	ENSG00000187145	Transcript	ENST00000369084	protein_coding	-	-	-	-	-	-	-	-	-	rs7549226	2244	1	-	HGNC	14046	-	-	-	-	-	-	-	-	-	-	-
rs7549226	1:150283658-150283658	T	downstream_gene_variant	-	-	-	MODIFIER	-	-	MRPS21	ENSG00000187145	Transcript	ENST00000369084	protein_coding	-	-	-	-	-	-	-	-	-	rs7549226	2244	1	-	HGNC	14046	-	-	-	-	-	-	-	-	-	-	-
rs9435997	1:150289496-150289496	A	upstream_gene_variant	-	-	-	MODIFIER	-	-	PRPF3	ENSG00000117360	Transcript	ENST00000324862	protein_coding	-	-	-	-	-	-	-	-	-	rs9435997	4429	1	-	HGNC	17348	-	-	-	-	-	-	-	-	-	-	-
rs9435997	1:150289496-150289496	T	upstream_gene_variant	-	-	-	MODIFIER	-	-	PRPF3	ENSG00000117360	Transcript	ENST00000324862	protein_coding	-	-	-	-	-	-	-	-	-	rs9435997	4429	1	-	HGNC	17348	-	-	-	-	-	-	-	-	-	-	-
rs9435997	1:150289496-150289496	A	upstream_gene_variant	-	-	-	MODIFIER	-	-	PRPF3	ENSG00000117360	Transcript	ENST00000414970	protein_coding	-	-	-	-	-	-	-	-	-	rs9435997	4506	1	-	HGNC	17348	-	-	-	-	-	-	-	-	-	-	-
rs9435997	1:150289496-150289496	T	upstream_gene_variant	-	-	-	MODIFIER	-	-	PRPF3	ENSG00000117360	Transcript	ENST00000414970	protein_coding	-	-	-	-	-	-	-	-	-	rs9435997	4506	1	-	HGNC	17348	-	-	-	-	-	-	-	-	-	-	-
rs9435997	1:150289496-150289496	A	upstream_gene_variant	-	-	-	MODIFIER	-	-	PRPF3	ENSG00000117360	Transcript	ENST00000496202	processed_transcript	-	-	-	-	-	-	-	-	-	rs9435997	4432	1	-	HGNC	17348	-	-	-	-	-	-	-	-	-	-	-
rs9435997	1:150289496-150289496	T	upstream_gene_variant	-	-	-	MODIFIER	-	-	PRPF3	ENSG00000117360	Transcript	ENST00000496202	processed_transcript	-	-	-	-	-	-	-	-	-	rs9435997	4432	1	-	HGNC	17348	-	-	-	-	-	-	-	-	-	-	-
rs9435997	1:150289496-150289496	A	upstream_gene_variant	-	-	-	MODIFIER	-	-	PRPF3	ENSG00000117360	Transcript	ENST00000543398	protein_coding	-	-	-	-	-	-	-	-	-	rs9435997	4506	1	-	HGNC	17348	-	-	-	-	-	-	-	-	-	-	-
rs9435997	1:150289496-150289496	T	upstream_gene_variant	-	-	-	MODIFIER	-	-	PRPF3	ENSG00000117360	Transcript	ENST00000543398	protein_coding	-	-	-	-	-	-	-	-	-	rs9435997	4506	1	-	HGNC	17348	-	-	-	-	-	-	-	-	-	-	-
rs56214461	1:150289692-150289692	A	upstream_gene_variant	-	-	-	MODIFIER	-	-	PRPF3	ENSG00000117360	Transcript	ENST00000324862	protein_coding	-	-	-	-	-	-	-	-	-	rs56214461	4233	1	-	HGNC	17348	-	-	-	-	-	-	-	-	-	-	-
rs56214461	1:150289692-150289692	C	upstream_gene_variant	-	-	-	MODIFIER	-	-	PRPF3	ENSG00000117360	Transcript	ENST00000324862	protein_coding	-	-	-	-	-	-	-	-	-	rs56214461	4233	1	-	HGNC	17348	-	-	-	-	-	-	-	-	-	-	-
rs56214461	1:150289692-150289692	A	upstream_gene_variant	-	-	-	MODIFIER	-	-	PRPF3	ENSG00000117360	Transcript	ENST00000414970	protein_coding	-	-	-	-	-	-	-	-	-	rs56214461	4310	1	-	HGNC	17348	-	-	-	-	-	-	-	-	-	-	-
rs56214461	1:150289692-150289692	C	upstream_gene_variant	-	-	-	MODIFIER	-	-	PRPF3	ENSG00000117360	Transcript	ENST00000414970	protein_coding	-	-	-	-	-	-	-	-	-	rs56214461	4310	1	-	HGNC	17348	-	-	-	-	-	-	-	-	-	-	-
rs56214461	1:150289692-150289692	A	upstream_gene_variant	-	-	-	MODIFIER	-	-	PRPF3	ENSG00000117360	Transcript	ENST00000496202	processed_transcript	-	-	-	-	-	-	-	-	-	rs56214461	4236	1	-	HGNC	17348	-	-	-	-	-	-	-	-	-	-	-
rs56214461	1:150289692-150289692	C	upstream_gene_variant	-	-	-	MODIFIER	-	-	PRPF3	ENSG00000117360	Transcript	ENST00000496202	processed_transcript	-	-	-	-	-	-	-	-	-	rs56214461	4236	1	-	HGNC	17348	-	-	-	-	-	-	-	-	-	-	-
rs56214461	1:150289692-150289692	A	upstream_gene_variant	-	-	-	MODIFIER	-	-	PRPF3	ENSG00000117360	Transcript	ENST00000543398	protein_coding	-	-	-	-	-	-	-	-	-	rs56214461	4310	1	-	HGNC	17348	-	-	-	-	-	-	-	-	-	-	-
rs56214461	1:150289692-150289692	C	upstream_gene_variant	-	-	-	MODIFIER	-	-	PRPF3	ENSG00000117360	Transcript	ENST00000543398	protein_coding	-	-	-	-	-	-	-	-	-	rs56214461	4310	1	-	HGNC	17348	-	-	-	-	-	-	-	-	-	-	-
rs2477121	1:150290762-150290762	C	upstream_gene_variant	-	-	-	MODIFIER	-	-	PRPF3	ENSG00000117360	Transcript	ENST00000324862	protein_coding	-	-	-	-	-	-	-	-	-	rs2477121	3163	1	-	HGNC	17348	-	-	-	-	-	-	-	-	-	-	-
rs2477121	1:150290762-150290762	G	upstream_gene_variant	-	-	-	MODIFIER	-	-	PRPF3	ENSG00000117360	Transcript	ENST00000324862	protein_coding	-	-	-	-	-	-	-	-	-	rs2477121	3163	1	-	HGNC	17348	-	-	-	-	-	-	-	-	-	-	-
rs2477121	1:150290762-150290762	T	upstream_gene_variant	-	-	-	MODIFIER	-	-	PRPF3	ENSG00000117360	Transcript	ENST00000324862	protein_coding	-	-	-	-	-	-	-	-	-	rs2477121	3163	1	-	HGNC	17348	-	-	-	-	-	-	-	-	-	-	-
rs2477121	1:150290762-150290762	C	upstream_gene_variant	-	-	-	MODIFIER	-	-	PRPF3	ENSG00000117360	Transcript	ENST00000414970	protein_coding	-	-	-	-	-	-	-	-	-	rs2477121	3240	1	-	HGNC	17348	-	-	-	-	-	-	-	-	-	-	-
rs2477121	1:150290762-150290762	G	upstream_gene_variant	-	-	-	MODIFIER	-	-	PRPF3	ENSG00000117360	Transcript	ENST00000414970	protein_coding	-	-	-	-	-	-	-	-	-	rs2477121	3240	1	-	HGNC	17348	-	-	-	-	-	-	-	-	-	-	-
rs2477121	1:150290762-150290762	T	upstream_gene_variant	-	-	-	MODIFIER	-	-	PRPF3	ENSG00000117360	Transcript	ENST00000414970	protein_coding	-	-	-	-	-	-	-	-	-	rs2477121	3240	1	-	HGNC	17348	-	-	-	-	-	-	-	-	-	-	-
rs2477121	1:150290762-150290762	C	upstream_gene_variant	-	-	-	MODIFIER	-	-	PRPF3	ENSG00000117360	Transcript	ENST00000496202	processed_transcript	-	-	-	-	-	-	-	-	-	rs2477121	3166	1	-	HGNC	17348	-	-	-	-	-	-	-	-	-	-	-
rs2477121	1:150290762-150290762	G	upstream_gene_variant	-	-	-	MODIFIER	-	-	PRPF3	ENSG00000117360	Transcript	ENST00000496202	processed_transcript	-	-	-	-	-	-	-	-	-	rs2477121	3166	1	-	HGNC	17348	-	-	-	-	-	-	-	-	-	-	-
rs2477121	1:150290762-150290762	T	upstream_gene_variant	-	-	-	MODIFIER	-	-	PRPF3	ENSG00000117360	Transcript	ENST00000496202	processed_transcript	-	-	-	-	-	-	-	-	-	rs2477121	3166	1	-	HGNC	17348	-	-	-	-	-	-	-	-	-	-	-
rs2477121	1:150290762-150290762	C	upstream_gene_variant	-	-	-	MODIFIER	-	-	PRPF3	ENSG00000117360	Transcript	ENST00000543398	protein_coding	-	-	-	-	-	-	-	-	-	rs2477121	3240	1	-	HGNC	17348	-	-	-	-	-	-	-	-	-	-	-
rs2477121	1:150290762-150290762	G	upstream_gene_variant	-	-	-	MODIFIER	-	-	PRPF3	ENSG00000117360	Transcript	ENST00000543398	protein_coding	-	-	-	-	-	-	-	-	-	rs2477121	3240	1	-	HGNC	17348	-	-	-	-	-	-	-	-	-	-	-
rs2477121	1:150290762-150290762	T	upstream_gene_variant	-	-	-	MODIFIER	-	-	PRPF3	ENSG00000117360	Transcript	ENST00000543398	protein_coding	-	-	-	-	-	-	-	-	-	rs2477121	3240	1	-	HGNC	17348	-	-	-	-	-	-	-	-	-	-	-
rs4333886	1:150291041-150291041	G	upstream_gene_variant	-	-	-	MODIFIER	-	-	PRPF3	ENSG00000117360	Transcript	ENST00000324862	protein_coding	-	-	-	-	-	-	-	-	-	rs4333886	2884	1	-	HGNC	17348	-	-	0.227	-	-	-	-	-	-	-	-
rs4333886	1:150291041-150291041	G	upstream_gene_variant	-	-	-	MODIFIER	-	-	PRPF3	ENSG00000117360	Transcript	ENST00000414970	protein_coding	-	-	-	-	-	-	-	-	-	rs4333886	2961	1	-	HGNC	17348	-	-	0.227	-	-	-	-	-	-	-	-
rs4333886	1:150291041-150291041	G	upstream_gene_variant	-	-	-	MODIFIER	-	-	PRPF3	ENSG00000117360	Transcript	ENST00000496202	processed_transcript	-	-	-	-	-	-	-	-	-	rs4333886	2887	1	-	HGNC	17348	-	-	0.227	-	-	-	-	-	-	-	-
rs4333886	1:150291041-150291041	G	upstream_gene_variant	-	-	-	MODIFIER	-	-	PRPF3	ENSG00000117360	Transcript	ENST00000543398	protein_coding	-	-	-	-	-	-	-	-	-	rs4333886	2961	1	-	HGNC	17348	-	-	0.227	-	-	-	-	-	-	-	-
rs1694377	1:150293153-150293153	G	upstream_gene_variant	-	-	-	MODIFIER	-	-	PRPF3	ENSG00000117360	Transcript	ENST00000324862	protein_coding	-	-	-	-	-	-	-	-	-	rs1694377	772	1	-	HGNC	17348	-	-	0.23	-	-	-	-	-	-	-	-
rs1694377	1:150293153-150293153	G	upstream_gene_variant	-	-	-	MODIFIER	-	-	PRPF3	ENSG00000117360	Transcript	ENST00000414970	protein_coding	-	-	-	-	-	-	-	-	-	rs1694377	849	1	-	HGNC	17348	-	-	0.23	-	-	-	-	-	-	-	-
rs1694377	1:150293153-150293153	G	upstream_gene_variant	-	-	-	MODIFIER	-	-	PRPF3	ENSG00000117360	Transcript	ENST00000496202	processed_transcript	-	-	-	-	-	-	-	-	-	rs1694377	775	1	-	HGNC	17348	-	-	0.23	-	-	-	-	-	-	-	-
rs1694377	1:150293153-150293153	G	upstream_gene_variant	-	-	-	MODIFIER	-	-	PRPF3	ENSG00000117360	Transcript	ENST00000543398	protein_coding	-	-	-	-	-	-	-	-	-	rs1694377	849	1	-	HGNC	17348	-	-	0.23	-	-	-	-	-	-	-	-
rs1694377	1:150293153-150293153	G	regulatory_region_variant	-	-	-	MODIFIER	-	-	-	-	RegulatoryFeature	ENSR00000349324	promoter	-	-	-	-	-	-	-	-	-	rs1694377	-	-	-	-	-	-	-	0.23	-	-	-	-	-	-	-	-
rs1498308	1:150295131-150295131	T	intron_variant	-	-	-	MODIFIER	-	-	PRPF3	ENSG00000117360	Transcript	ENST00000324862	protein_coding	-	1/15	-	-	-	-	-	-	-	rs1498308	-	1	-	HGNC	17348	-	-	0.2656	-	-	-	-	-	-	-	-
rs1498308	1:150295131-150295131	T	intron_variant	-	-	-	MODIFIER	-	-	PRPF3	ENSG00000117360	Transcript	ENST00000414970	protein_coding	-	1/14	-	-	-	-	-	-	-	rs1498308	-	1	-	HGNC	17348	-	-	0.2656	-	-	-	-	-	-	-	-
rs1498308	1:150295131-150295131	T	intron_variant,non_coding_transcript_variant	-	-	-	MODIFIER	-	-	PRPF3	ENSG00000117360	Transcript	ENST00000496202	processed_transcript	-	1/7	-	-	-	-	-	-	-	rs1498308	-	1	-	HGNC	17348	-	-	0.2656	-	-	-	-	-	-	-	-
rs1498308	1:150295131-150295131	T	intron_variant	-	-	-	MODIFIER	-	-	PRPF3	ENSG00000117360	Transcript	ENST00000543398	protein_coding	-	1/13	-	-	-	-	-	-	-	rs1498308	-	1	-	HGNC	17348	-	-	0.2656	-	-	-	-	-	-	-	-
rs1498308	1:150295131-150295131	T	regulatory_region_variant	-	-	-	MODIFIER	-	-	-	-	RegulatoryFeature	ENSR00000349324	promoter	-	-	-	-	-	-	-	-	-	rs1498308	-	-	-	-	-	-	-	0.2656	-	-	-	-	-	-	-	-
rs1260400	1:150296298-150296298	A	intron_variant	-	-	-	MODIFIER	-	-	PRPF3	ENSG00000117360	Transcript	ENST00000324862	protein_coding	-	1/15	-	-	-	-	-	-	-	rs1260400	-	1	-	HGNC	17348	-	-	-	-	-	-	-	-	-	-	-
rs1260400	1:150296298-150296298	T	intron_variant	-	-	-	MODIFIER	-	-	PRPF3	ENSG00000117360	Transcript	ENST00000324862	protein_coding	-	1/15	-	-	-	-	-	-	-	rs1260400	-	1	-	HGNC	17348	-	-	0.2656	-	-	-	-	-	-	-	-
rs1260400	1:150296298-150296298	A	intron_variant	-	-	-	MODIFIER	-	-	PRPF3	ENSG00000117360	Transcript	ENST00000414970	protein_coding	-	1/14	-	-	-	-	-	-	-	rs1260400	-	1	-	HGNC	17348	-	-	-	-	-	-	-	-	-	-	-
rs1260400	1:150296298-150296298	T	intron_variant	-	-	-	MODIFIER	-	-	PRPF3	ENSG00000117360	Transcript	ENST00000414970	protein_coding	-	1/14	-	-	-	-	-	-	-	rs1260400	-	1	-	HGNC	17348	-	-	0.2656	-	-	-	-	-	-	-	-
rs1260400	1:150296298-150296298	A	upstream_gene_variant	-	-	-	MODIFIER	-	-	PRPF3	ENSG00000117360	Transcript	ENST00000467329	processed_transcript	-	-	-	-	-	-	-	-	-	rs1260400	3936	1	-	HGNC	17348	-	-	-	-	-	-	-	-	-	-	-
rs1260400	1:150296298-150296298	T	upstream_gene_variant	-	-	-	MODIFIER	-	-	PRPF3	ENSG00000117360	Transcript	ENST00000467329	processed_transcript	-	-	-	-	-	-	-	-	-	rs1260400	3936	1	-	HGNC	17348	-	-	0.2656	-	-	-	-	-	-	-	-
rs1260400	1:150296298-150296298	A	intron_variant,non_coding_transcript_variant	-	-	-	MODIFIER	-	-	PRPF3	ENSG00000117360	Transcript	ENST00000496202	processed_transcript	-	1/7	-	-	-	-	-	-	-	rs1260400	-	1	-	HGNC	17348	-	-	-	-	-	-	-	-	-	-	-
rs1260400	1:150296298-150296298	T	intron_variant,non_coding_transcript_variant	-	-	-	MODIFIER	-	-	PRPF3	ENSG00000117360	Transcript	ENST00000496202	processed_transcript	-	1/7	-	-	-	-	-	-	-	rs1260400	-	1	-	HGNC	17348	-	-	0.2656	-	-	-	-	-	-	-	-
rs1260400	1:150296298-150296298	A	intron_variant	-	-	-	MODIFIER	-	-	PRPF3	ENSG00000117360	Transcript	ENST00000543398	protein_coding	-	1/13	-	-	-	-	-	-	-	rs1260400	-	1	-	HGNC	17348	-	-	-	-	-	-	-	-	-	-	-
rs1260400	1:150296298-150296298	T	intron_variant	-	-	-	MODIFIER	-	-	PRPF3	ENSG00000117360	Transcript	ENST00000543398	protein_coding	-	1/13	-	-	-	-	-	-	-	rs1260400	-	1	-	HGNC	17348	-	-	0.2656	-	-	-	-	-	-	-	-
.	1:150301006-150301007	-	intron_variant	-	-	-	MODIFIER	-	-	PRPF3	ENSG00000117360	Transcript	ENST00000324862	protein_coding	-	4/15	-	-	-	-	-	-	-	-	-	1	-	HGNC	17348	-	-	-	-	-	-	-	-	-	-	-
.	1:150301006-150301007	-	intron_variant	-	-	-	MODIFIER	-	-	PRPF3	ENSG00000117360	Transcript	ENST00000414970	protein_coding	-	3/14	-	-	-	-	-	-	-	-	-	1	-	HGNC	17348	-	-	-	-	-	-	-	-	-	-	-
.	1:150301006-150301007	-	intron_variant,non_coding_transcript_variant	-	-	-	MODIFIER	-	-	PRPF3	ENSG00000117360	Transcript	ENST00000467329	processed_transcript	-	1/12	-	-	-	-	-	-	-	-	-	1	-	HGNC	17348	-	-	-	-	-	-	-	-	-	-	-
.	1:150301006-150301007	-	upstream_gene_variant	-	-	-	MODIFIER	-	-	PRPF3	ENSG00000117360	Transcript	ENST00000467514	processed_transcript	-	-	-	-	-	-	-	-	-	-	1214	1	-	HGNC	17348	-	-	-	-	-	-	-	-	-	-	-
.	1:150301006-150301007	-	intron_variant,non_coding_transcript_variant	-	-	-	MODIFIER	-	-	PRPF3	ENSG00000117360	Transcript	ENST00000496202	processed_transcript	-	5/7	-	-	-	-	-	-	-	-	-	1	-	HGNC	17348	-	-	-	-	-	-	-	-	-	-	-
.	1:150301006-150301007	-	intron_variant	-	-	-	MODIFIER	-	-	PRPF3	ENSG00000117360	Transcript	ENST00000543398	protein_coding	-	5/13	-	-	-	-	-	-	-	-	-	1	-	HGNC	17348	-	-	-	-	-	-	-	-	-	-	-
rs1260405	1:150304781-150304781	G	intron_variant	-	-	-	MODIFIER	-	-	PRPF3	ENSG00000117360	Transcript	ENST00000324862	protein_coding	-	4/15	-	-	-	-	-	-	-	rs1260405	-	1	-	HGNC	17348	-	-	0.2488	-	-	-	-	-	-	-	-
rs1260405	1:150304781-150304781	G	intron_variant	-	-	-	MODIFIER	-	-	PRPF3	ENSG00000117360	Transcript	ENST00000414970	protein_coding	-	3/14	-	-	-	-	-	-	-	rs1260405	-	1	-	HGNC	17348	-	-	0.2488	-	-	-	-	-	-	-	-
rs1260405	1:150304781-150304781	G	intron_variant,non_coding_transcript_variant	-	-	-	MODIFIER	-	-	PRPF3	ENSG00000117360	Transcript	ENST00000467329	processed_transcript	-	1/12	-	-	-	-	-	-	-	rs1260405	-	1	-	HGNC	17348	-	-	0.2488	-	-	-	-	-	-	-	-
rs1260405	1:150304781-150304781	G	intron_variant,non_coding_transcript_variant	-	-	-	MODIFIER	-	-	PRPF3	ENSG00000117360	Transcript	ENST00000467514	processed_transcript	-	1/3	-	-	-	-	-	-	-	rs1260405	-	1	-	HGNC	17348	-	-	0.2488	-	-	-	-	-	-	-	-
rs1260405	1:150304781-150304781	G	intron_variant,non_coding_transcript_variant	-	-	-	MODIFIER	-	-	PRPF3	ENSG00000117360	Transcript	ENST00000496202	processed_transcript	-	5/7	-	-	-	-	-	-	-	rs1260405	-	1	-	HGNC	17348	-	-	0.2488	-	-	-	-	-	-	-	-
rs1260405	1:150304781-150304781	G	intron_variant	-	-	-	MODIFIER	-	-	PRPF3	ENSG00000117360	Transcript	ENST00000543398	protein_coding	-	5/13	-	-	-	-	-	-	-	rs1260405	-	1	-	HGNC	17348	-	-	0.2488	-	-	-	-	-	-	-	-
rs1260406	1:150305863-150305863	A	intron_variant	-	-	-	MODIFIER	-	-	PRPF3	ENSG00000117360	Transcript	ENST00000324862	protein_coding	-	6/15	-	-	-	-	-	-	-	rs1260406	-	1	-	HGNC	17348	-	-	0.2656	-	-	-	-	-	-	-	-
rs1260406	1:150305863-150305863	A	intron_variant	-	-	-	MODIFIER	-	-	PRPF3	ENSG00000117360	Transcript	ENST00000414970	protein_coding	-	5/14	-	-	-	-	-	-	-	rs1260406	-	1	-	HGNC	17348	-	-	0.2656	-	-	-	-	-	-	-	-
rs1260406	1:150305863-150305863	A	intron_variant,non_coding_transcript_variant	-	-	-	MODIFIER	-	-	PRPF3	ENSG00000117360	Transcript	ENST00000467329	processed_transcript	-	3/12	-	-	-	-	-	-	-	rs1260406	-	1	-	HGNC	17348	-	-	0.2656	-	-	-	-	-	-	-	-
rs1260406	1:150305863-150305863	A	intron_variant,non_coding_transcript_variant	-	-	-	MODIFIER	-	-	PRPF3	ENSG00000117360	Transcript	ENST00000467514	processed_transcript	-	3/3	-	-	-	-	-	-	-	rs1260406	-	1	-	HGNC	17348	-	-	0.2656	-	-	-	-	-	-	-	-
rs1260406	1:150305863-150305863	A	intron_variant,non_coding_transcript_variant	-	-	-	MODIFIER	-	-	PRPF3	ENSG00000117360	Transcript	ENST00000496202	processed_transcript	-	7/7	-	-	-	-	-	-	-	rs1260406	-	1	-	HGNC	17348	-	-	0.2656	-	-	-	-	-	-	-	-
rs1260406	1:150305863-150305863	A	intron_variant	-	-	-	MODIFIER	-	-	PRPF3	ENSG00000117360	Transcript	ENST00000543398	protein_coding	-	7/13	-	-	-	-	-	-	-	rs1260406	-	1	-	HGNC	17348	-	-	0.2656	-	-	-	-	-	-	-	-
rs2794615	1:150309638-150309638	G	intron_variant	-	-	-	MODIFIER	-	-	PRPF3	ENSG00000117360	Transcript	ENST00000324862	protein_coding	-	7/15	-	-	-	-	-	-	-	rs2794615	-	1	-	HGNC	17348	-	-	-	-	-	-	-	-	-	-	-
rs2794615	1:150309638-150309638	T	intron_variant	-	-	-	MODIFIER	-	-	PRPF3	ENSG00000117360	Transcript	ENST00000324862	protein_coding	-	7/15	-	-	-	-	-	-	-	rs2794615	-	1	-	HGNC	17348	-	-	0.2656	-	-	-	-	-	-	-	-
rs2794615	1:150309638-150309638	G	intron_variant	-	-	-	MODIFIER	-	-	PRPF3	ENSG00000117360	Transcript	ENST00000414970	protein_coding	-	6/14	-	-	-	-	-	-	-	rs2794615	-	1	-	HGNC	17348	-	-	-	-	-	-	-	-	-	-	-
rs2794615	1:150309638-150309638	T	intron_variant	-	-	-	MODIFIER	-	-	PRPF3	ENSG00000117360	Transcript	ENST00000414970	protein_coding	-	6/14	-	-	-	-	-	-	-	rs2794615	-	1	-	HGNC	17348	-	-	0.2656	-	-	-	-	-	-	-	-
rs2794615	1:150309638-150309638	G	intron_variant,non_coding_transcript_variant	-	-	-	MODIFIER	-	-	PRPF3	ENSG00000117360	Transcript	ENST00000467329	processed_transcript	-	4/12	-	-	-	-	-	-	-	rs2794615	-	1	-	HGNC	17348	-	-	-	-	-	-	-	-	-	-	-
rs2794615	1:150309638-150309638	T	intron_variant,non_coding_transcript_variant	-	-	-	MODIFIER	-	-	PRPF3	ENSG00000117360	Transcript	ENST00000467329	processed_transcript	-	4/12	-	-	-	-	-	-	-	rs2794615	-	1	-	HGNC	17348	-	-	0.2656	-	-	-	-	-	-	-	-
rs2794615	1:150309638-150309638	G	downstream_gene_variant	-	-	-	MODIFIER	-	-	PRPF3	ENSG00000117360	Transcript	ENST00000467514	processed_transcript	-	-	-	-	-	-	-	-	-	rs2794615	2188	1	-	HGNC	17348	-	-	-	-	-	-	-	-	-	-	-
rs2794615	1:150309638-150309638	T	downstream_gene_variant	-	-	-	MODIFIER	-	-	PRPF3	ENSG00000117360	Transcript	ENST00000467514	processed_transcript	-	-	-	-	-	-	-	-	-	rs2794615	2188	1	-	HGNC	17348	-	-	0.2656	-	-	-	-	-	-	-	-
rs2794615	1:150309638-150309638	G	downstream_gene_variant	-	-	-	MODIFIER	-	-	PRPF3	ENSG00000117360	Transcript	ENST00000496202	processed_transcript	-	-	-	-	-	-	-	-	-	rs2794615	2137	1	-	HGNC	17348	-	-	-	-	-	-	-	-	-	-	-
rs2794615	1:150309638-150309638	T	downstream_gene_variant	-	-	-	MODIFIER	-	-	PRPF3	ENSG00000117360	Transcript	ENST00000496202	processed_transcript	-	-	-	-	-	-	-	-	-	rs2794615	2137	1	-	HGNC	17348	-	-	0.2656	-	-	-	-	-	-	-	-
rs2794615	1:150309638-150309638	G	intron_variant	-	-	-	MODIFIER	-	-	PRPF3	ENSG00000117360	Transcript	ENST00000543398	protein_coding	-	8/13	-	-	-	-	-	-	-	rs2794615	-	1	-	HGNC	17348	-	-	-	-	-	-	-	-	-	-	-
rs2794615	1:150309638-150309638	T	intron_variant	-	-	-	MODIFIER	-	-	PRPF3	ENSG00000117360	Transcript	ENST00000543398	protein_coding	-	8/13	-	-	-	-	-	-	-	rs2794615	-	1	-	HGNC	17348	-	-	0.2656	-	-	-	-	-	-	-	-
rs2794614	1:150311948-150311948	C	intron_variant	-	-	-	MODIFIER	-	-	PRPF3	ENSG00000117360	Transcript	ENST00000324862	protein_coding	-	8/15	-	-	-	-	-	-	-	rs2794614	-	1	-	HGNC	17348	-	-	0.249	-	-	-	-	-	-	-	-
rs2794614	1:150311948-150311948	C	intron_variant	-	-	-	MODIFIER	-	-	PRPF3	ENSG00000117360	Transcript	ENST00000414970	protein_coding	-	7/14	-	-	-	-	-	-	-	rs2794614	-	1	-	HGNC	17348	-	-	0.249	-	-	-	-	-	-	-	-
rs2794614	1:150311948-150311948	C	intron_variant,non_coding_transcript_variant	-	-	-	MODIFIER	-	-	PRPF3	ENSG00000117360	Transcript	ENST00000467329	processed_transcript	-	5/12	-	-	-	-	-	-	-	rs2794614	-	1	-	HGNC	17348	-	-	0.249	-	-	-	-	-	-	-	-
rs2794614	1:150311948-150311948	C	downstream_gene_variant	-	-	-	MODIFIER	-	-	PRPF3	ENSG00000117360	Transcript	ENST00000467514	processed_transcript	-	-	-	-	-	-	-	-	-	rs2794614	4498	1	-	HGNC	17348	-	-	0.249	-	-	-	-	-	-	-	-
rs2794614	1:150311948-150311948	C	upstream_gene_variant	-	-	-	MODIFIER	-	-	PRPF3	ENSG00000117360	Transcript	ENST00000493553	processed_transcript	-	-	-	-	-	-	-	-	-	rs2794614	3679	1	-	HGNC	17348	-	-	0.249	-	-	-	-	-	-	-	-
rs2794614	1:150311948-150311948	C	downstream_gene_variant	-	-	-	MODIFIER	-	-	PRPF3	ENSG00000117360	Transcript	ENST00000496202	processed_transcript	-	-	-	-	-	-	-	-	-	rs2794614	4447	1	-	HGNC	17348	-	-	0.249	-	-	-	-	-	-	-	-
rs2794614	1:150311948-150311948	C	intron_variant	-	-	-	MODIFIER	-	-	PRPF3	ENSG00000117360	Transcript	ENST00000543398	protein_coding	-	9/13	-	-	-	-	-	-	-	rs2794614	-	1	-	HGNC	17348	-	-	0.249	-	-	-	-	-	-	-	-
rs2794685	1:150312268-150312268	G	intron_variant	-	-	-	MODIFIER	-	-	PRPF3	ENSG00000117360	Transcript	ENST00000324862	protein_coding	-	8/15	-	-	-	-	-	-	-	rs2794685	-	1	-	HGNC	17348	-	-	-	-	-	-	-	-	-	-	-
rs2794685	1:150312268-150312268	T	intron_variant	-	-	-	MODIFIER	-	-	PRPF3	ENSG00000117360	Transcript	ENST00000324862	protein_coding	-	8/15	-	-	-	-	-	-	-	rs2794685	-	1	-	HGNC	17348	-	-	0.2276	-	-	-	-	-	-	-	-
rs2794685	1:150312268-150312268	G	intron_variant	-	-	-	MODIFIER	-	-	PRPF3	ENSG00000117360	Transcript	ENST00000414970	protein_coding	-	7/14	-	-	-	-	-	-	-	rs2794685	-	1	-	HGNC	17348	-	-	-	-	-	-	-	-	-	-	-
rs2794685	1:150312268-150312268	T	intron_variant	-	-	-	MODIFIER	-	-	PRPF3	ENSG00000117360	Transcript	ENST00000414970	protein_coding	-	7/14	-	-	-	-	-	-	-	rs2794685	-	1	-	HGNC	17348	-	-	0.2276	-	-	-	-	-	-	-	-
rs2794685	1:150312268-150312268	G	intron_variant,non_coding_transcript_variant	-	-	-	MODIFIER	-	-	PRPF3	ENSG00000117360	Transcript	ENST00000467329	processed_transcript	-	5/12	-	-	-	-	-	-	-	rs2794685	-	1	-	HGNC	17348	-	-	-	-	-	-	-	-	-	-	-
rs2794685	1:150312268-150312268	T	intron_variant,non_coding_transcript_variant	-	-	-	MODIFIER	-	-	PRPF3	ENSG00000117360	Transcript	ENST00000467329	processed_transcript	-	5/12	-	-	-	-	-	-	-	rs2794685	-	1	-	HGNC	17348	-	-	0.2276	-	-	-	-	-	-	-	-
rs2794685	1:150312268-150312268	G	downstream_gene_variant	-	-	-	MODIFIER	-	-	PRPF3	ENSG00000117360	Transcript	ENST00000467514	processed_transcript	-	-	-	-	-	-	-	-	-	rs2794685	4818	1	-	HGNC	17348	-	-	-	-	-	-	-	-	-	-	-
rs2794685	1:150312268-150312268	T	downstream_gene_variant	-	-	-	MODIFIER	-	-	PRPF3	ENSG00000117360	Transcript	ENST00000467514	processed_transcript	-	-	-	-	-	-	-	-	-	rs2794685	4818	1	-	HGNC	17348	-	-	0.2276	-	-	-	-	-	-	-	-
rs2794685	1:150312268-150312268	G	upstream_gene_variant	-	-	-	MODIFIER	-	-	PRPF3	ENSG00000117360	Transcript	ENST00000493553	processed_transcript	-	-	-	-	-	-	-	-	-	rs2794685	3359	1	-	HGNC	17348	-	-	-	-	-	-	-	-	-	-	-
rs2794685	1:150312268-150312268	T	upstream_gene_variant	-	-	-	MODIFIER	-	-	PRPF3	ENSG00000117360	Transcript	ENST00000493553	processed_transcript	-	-	-	-	-	-	-	-	-	rs2794685	3359	1	-	HGNC	17348	-	-	0.2276	-	-	-	-	-	-	-	-
rs2794685	1:150312268-150312268	G	downstream_gene_variant	-	-	-	MODIFIER	-	-	PRPF3	ENSG00000117360	Transcript	ENST00000496202	processed_transcript	-	-	-	-	-	-	-	-	-	rs2794685	4767	1	-	HGNC	17348	-	-	-	-	-	-	-	-	-	-	-
rs2794685	1:150312268-150312268	T	downstream_gene_variant	-	-	-	MODIFIER	-	-	PRPF3	ENSG00000117360	Transcript	ENST00000496202	processed_transcript	-	-	-	-	-	-	-	-	-	rs2794685	4767	1	-	HGNC	17348	-	-	0.2276	-	-	-	-	-	-	-	-
rs2794685	1:150312268-150312268	G	intron_variant	-	-	-	MODIFIER	-	-	PRPF3	ENSG00000117360	Transcript	ENST00000543398	protein_coding	-	9/13	-	-	-	-	-	-	-	rs2794685	-	1	-	HGNC	17348	-	-	-	-	-	-	-	-	-	-	-
rs2794685	1:150312268-150312268	T	intron_variant	-	-	-	MODIFIER	-	-	PRPF3	ENSG00000117360	Transcript	ENST00000543398	protein_coding	-	9/13	-	-	-	-	-	-	-	rs2794685	-	1	-	HGNC	17348	-	-	0.2276	-	-	-	-	-	-	-	-
rs2647373	1:150320570-150320570	C	intron_variant	-	-	-	MODIFIER	-	-	PRPF3	ENSG00000117360	Transcript	ENST00000324862	protein_coding	-	14/15	-	-	-	-	-	-	-	rs2647373	-	1	-	HGNC	17348	-	-	0.228	-	-	-	-	-	-	-	-
rs2647373	1:150320570-150320570	C	intron_variant	-	-	-	MODIFIER	-	-	PRPF3	ENSG00000117360	Transcript	ENST00000414970	protein_coding	-	13/14	-	-	-	-	-	-	-	rs2647373	-	1	-	HGNC	17348	-	-	0.228	-	-	-	-	-	-	-	-
rs2647373	1:150320570-150320570	C	intron_variant,non_coding_transcript_variant	-	-	-	MODIFIER	-	-	PRPF3	ENSG00000117360	Transcript	ENST00000467329	processed_transcript	-	11/12	-	-	-	-	-	-	-	rs2647373	-	1	-	HGNC	17348	-	-	0.228	-	-	-	-	-	-	-	-
rs2647373	1:150320570-150320570	C	upstream_gene_variant	-	-	-	MODIFIER	-	-	PRPF3	ENSG00000117360	Transcript	ENST00000470824	processed_transcript	-	-	-	-	-	-	-	-	-	rs2647373	590	1	-	HGNC	17348	-	-	0.228	-	-	-	-	-	-	-	-
rs2647373	1:150320570-150320570	C	intron_variant,non_coding_transcript_variant	-	-	-	MODIFIER	-	-	PRPF3	ENSG00000117360	Transcript	ENST00000476970	processed_transcript	-	1/1	-	-	-	-	-	-	-	rs2647373	-	1	-	HGNC	17348	-	-	0.228	-	-	-	-	-	-	-	-
rs2647373	1:150320570-150320570	C	downstream_gene_variant	-	-	-	MODIFIER	-	-	PRPF3	ENSG00000117360	Transcript	ENST00000493553	processed_transcript	-	-	-	-	-	-	-	-	-	rs2647373	3719	1	-	HGNC	17348	-	-	0.228	-	-	-	-	-	-	-	-
rs2647373	1:150320570-150320570	C	downstream_gene_variant	-	-	-	MODIFIER	-	-	PRPF3	ENSG00000117360	Transcript	ENST00000543398	protein_coding	-	-	-	-	-	-	-	-	-	rs2647373	2007	1	-	HGNC	17348	-	-	0.228	-	-	-	-	-	-	-	-
rs2794684	1:150320571-150320571	T	intron_variant	-	-	-	MODIFIER	-	-	PRPF3	ENSG00000117360	Transcript	ENST00000324862	protein_coding	-	14/15	-	-	-	-	-	-	-	rs2794684	-	1	-	HGNC	17348	-	-	0.228	-	-	-	-	-	-	-	-
rs2794684	1:150320571-150320571	T	intron_variant	-	-	-	MODIFIER	-	-	PRPF3	ENSG00000117360	Transcript	ENST00000414970	protein_coding	-	13/14	-	-	-	-	-	-	-	rs2794684	-	1	-	HGNC	17348	-	-	0.228	-	-	-	-	-	-	-	-
rs2794684	1:150320571-150320571	T	intron_variant,non_coding_transcript_variant	-	-	-	MODIFIER	-	-	PRPF3	ENSG00000117360	Transcript	ENST00000467329	processed_transcript	-	11/12	-	-	-	-	-	-	-	rs2794684	-	1	-	HGNC	17348	-	-	0.228	-	-	-	-	-	-	-	-
rs2794684	1:150320571-150320571	T	upstream_gene_variant	-	-	-	MODIFIER	-	-	PRPF3	ENSG00000117360	Transcript	ENST00000470824	processed_transcript	-	-	-	-	-	-	-	-	-	rs2794684	589	1	-	HGNC	17348	-	-	0.228	-	-	-	-	-	-	-	-
rs2794684	1:150320571-150320571	T	intron_variant,non_coding_transcript_variant	-	-	-	MODIFIER	-	-	PRPF3	ENSG00000117360	Transcript	ENST00000476970	processed_transcript	-	1/1	-	-	-	-	-	-	-	rs2794684	-	1	-	HGNC	17348	-	-	0.228	-	-	-	-	-	-	-	-
rs2794684	1:150320571-150320571	T	downstream_gene_variant	-	-	-	MODIFIER	-	-	PRPF3	ENSG00000117360	Transcript	ENST00000493553	processed_transcript	-	-	-	-	-	-	-	-	-	rs2794684	3720	1	-	HGNC	17348	-	-	0.228	-	-	-	-	-	-	-	-
rs2794684	1:150320571-150320571	T	downstream_gene_variant	-	-	-	MODIFIER	-	-	PRPF3	ENSG00000117360	Transcript	ENST00000543398	protein_coding	-	-	-	-	-	-	-	-	-	rs2794684	2008	1	-	HGNC	17348	-	-	0.228	-	-	-	-	-	-	-	-
rs2794682	1:150320847-150320847	T	intron_variant	-	-	-	MODIFIER	-	-	PRPF3	ENSG00000117360	Transcript	ENST00000324862	protein_coding	-	14/15	-	-	-	-	-	-	-	rs2794682	-	1	-	HGNC	17348	-	-	0.2666	-	-	-	-	-	-	-	-
rs2794682	1:150320847-150320847	T	intron_variant	-	-	-	MODIFIER	-	-	PRPF3	ENSG00000117360	Transcript	ENST00000414970	protein_coding	-	13/14	-	-	-	-	-	-	-	rs2794682	-	1	-	HGNC	17348	-	-	0.2666	-	-	-	-	-	-	-	-
rs2794682	1:150320847-150320847	T	intron_variant,non_coding_transcript_variant	-	-	-	MODIFIER	-	-	PRPF3	ENSG00000117360	Transcript	ENST00000467329	processed_transcript	-	11/12	-	-	-	-	-	-	-	rs2794682	-	1	-	HGNC	17348	-	-	0.2666	-	-	-	-	-	-	-	-
rs2794682	1:150320847-150320847	T	upstream_gene_variant	-	-	-	MODIFIER	-	-	PRPF3	ENSG00000117360	Transcript	ENST00000470824	processed_transcript	-	-	-	-	-	-	-	-	-	rs2794682	313	1	-	HGNC	17348	-	-	0.2666	-	-	-	-	-	-	-	-
rs2794682	1:150320847-150320847	T	intron_variant,non_coding_transcript_variant	-	-	-	MODIFIER	-	-	PRPF3	ENSG00000117360	Transcript	ENST00000476970	processed_transcript	-	1/1	-	-	-	-	-	-	-	rs2794682	-	1	-	HGNC	17348	-	-	0.2666	-	-	-	-	-	-	-	-
rs2794682	1:150320847-150320847	T	downstream_gene_variant	-	-	-	MODIFIER	-	-	PRPF3	ENSG00000117360	Transcript	ENST00000493553	processed_transcript	-	-	-	-	-	-	-	-	-	rs2794682	3996	1	-	HGNC	17348	-	-	0.2666	-	-	-	-	-	-	-	-
rs2794682	1:150320847-150320847	T	downstream_gene_variant	-	-	-	MODIFIER	-	-	PRPF3	ENSG00000117360	Transcript	ENST00000543398	protein_coding	-	-	-	-	-	-	-	-	-	rs2794682	2284	1	-	HGNC	17348	-	-	0.2666	-	-	-	-	-	-	-	-
rs1625468	1:150321486-150321486	A	intron_variant	-	-	-	MODIFIER	-	-	PRPF3	ENSG00000117360	Transcript	ENST00000324862	protein_coding	-	14/15	-	-	-	-	-	-	-	rs1625468	-	1	-	HGNC	17348	-	-	0.2278	-	-	-	-	-	-	-	-
rs1625468	1:150321486-150321486	A	intron_variant	-	-	-	MODIFIER	-	-	PRPF3	ENSG00000117360	Transcript	ENST00000414970	protein_coding	-	13/14	-	-	-	-	-	-	-	rs1625468	-	1	-	HGNC	17348	-	-	0.2278	-	-	-	-	-	-	-	-
rs1625468	1:150321486-150321486	A	intron_variant,non_coding_transcript_variant	-	-	-	MODIFIER	-	-	PRPF3	ENSG00000117360	Transcript	ENST00000467329	processed_transcript	-	11/12	-	-	-	-	-	-	-	rs1625468	-	1	-	HGNC	17348	-	-	0.2278	-	-	-	-	-	-	-	-
rs1625468	1:150321486-150321486	A	non_coding_transcript_exon_variant	-	-	-	MODIFIER	-	-	PRPF3	ENSG00000117360	Transcript	ENST00000470824	processed_transcript	1/2	-	-	-	327	-	-	-	-	rs1625468	-	1	-	HGNC	17348	-	-	0.2278	-	-	-	-	-	-	-	-
rs1625468	1:150321486-150321486	A	intron_variant,non_coding_transcript_variant	-	-	-	MODIFIER	-	-	PRPF3	ENSG00000117360	Transcript	ENST00000476970	processed_transcript	-	1/1	-	-	-	-	-	-	-	rs1625468	-	1	-	HGNC	17348	-	-	0.2278	-	-	-	-	-	-	-	-
rs1625468	1:150321486-150321486	A	downstream_gene_variant	-	-	-	MODIFIER	-	-	PRPF3	ENSG00000117360	Transcript	ENST00000493553	processed_transcript	-	-	-	-	-	-	-	-	-	rs1625468	4635	1	-	HGNC	17348	-	-	0.2278	-	-	-	-	-	-	-	-
rs1625468	1:150321486-150321486	A	downstream_gene_variant	-	-	-	MODIFIER	-	-	PRPF3	ENSG00000117360	Transcript	ENST00000543398	protein_coding	-	-	-	-	-	-	-	-	-	rs1625468	2923	1	-	HGNC	17348	-	-	0.2278	-	-	-	-	-	-	-	-
rs2794681	1:150321951-150321951	T	intron_variant	-	-	-	MODIFIER	-	-	PRPF3	ENSG00000117360	Transcript	ENST00000324862	protein_coding	-	15/15	-	-	-	-	-	-	-	rs2794681	-	1	-	HGNC	17348	-	-	0.2278	-	-	-	-	-	-	-	-
rs2794681	1:150321951-150321951	T	intron_variant	-	-	-	MODIFIER	-	-	PRPF3	ENSG00000117360	Transcript	ENST00000414970	protein_coding	-	14/14	-	-	-	-	-	-	-	rs2794681	-	1	-	HGNC	17348	-	-	0.2278	-	-	-	-	-	-	-	-
rs2794681	1:150321951-150321951	T	intron_variant,non_coding_transcript_variant	-	-	-	MODIFIER	-	-	PRPF3	ENSG00000117360	Transcript	ENST00000467329	processed_transcript	-	12/12	-	-	-	-	-	-	-	rs2794681	-	1	-	HGNC	17348	-	-	0.2278	-	-	-	-	-	-	-	-
rs2794681	1:150321951-150321951	T	intron_variant,non_coding_transcript_variant	-	-	-	MODIFIER	-	-	PRPF3	ENSG00000117360	Transcript	ENST00000470824	processed_transcript	-	1/1	-	-	-	-	-	-	-	rs2794681	-	1	-	HGNC	17348	-	-	0.2278	-	-	-	-	-	-	-	-
rs2794681	1:150321951-150321951	T	downstream_gene_variant	-	-	-	MODIFIER	-	-	PRPF3	ENSG00000117360	Transcript	ENST00000476970	processed_transcript	-	-	-	-	-	-	-	-	-	rs2794681	266	1	-	HGNC	17348	-	-	0.2278	-	-	-	-	-	-	-	-
rs2794681	1:150321951-150321951	T	downstream_gene_variant	-	-	-	MODIFIER	-	-	PRPF3	ENSG00000117360	Transcript	ENST00000543398	protein_coding	-	-	-	-	-	-	-	-	-	rs2794681	3388	1	-	HGNC	17348	-	-	0.2278	-	-	-	-	-	-	-	-
rs2797653	1:150322532-150322532	T	intron_variant	-	-	-	MODIFIER	-	-	PRPF3	ENSG00000117360	Transcript	ENST00000324862	protein_coding	-	15/15	-	-	-	-	-	-	-	rs2797653	-	1	-	HGNC	17348	-	-	0.2658	-	-	-	-	-	-	-	-
rs2797653	1:150322532-150322532	T	intron_variant	-	-	-	MODIFIER	-	-	PRPF3	ENSG00000117360	Transcript	ENST00000414970	protein_coding	-	14/14	-	-	-	-	-	-	-	rs2797653	-	1	-	HGNC	17348	-	-	0.2658	-	-	-	-	-	-	-	-
rs2797653	1:150322532-150322532	T	intron_variant,non_coding_transcript_variant	-	-	-	MODIFIER	-	-	PRPF3	ENSG00000117360	Transcript	ENST00000467329	processed_transcript	-	12/12	-	-	-	-	-	-	-	rs2797653	-	1	-	HGNC	17348	-	-	0.2658	-	-	-	-	-	-	-	-
rs2797653	1:150322532-150322532	T	intron_variant,non_coding_transcript_variant	-	-	-	MODIFIER	-	-	PRPF3	ENSG00000117360	Transcript	ENST00000470824	processed_transcript	-	1/1	-	-	-	-	-	-	-	rs2797653	-	1	-	HGNC	17348	-	-	0.2658	-	-	-	-	-	-	-	-
rs2797653	1:150322532-150322532	T	downstream_gene_variant	-	-	-	MODIFIER	-	-	PRPF3	ENSG00000117360	Transcript	ENST00000476970	processed_transcript	-	-	-	-	-	-	-	-	-	rs2797653	847	1	-	HGNC	17348	-	-	0.2658	-	-	-	-	-	-	-	-
rs2797653	1:150322532-150322532	T	downstream_gene_variant	-	-	-	MODIFIER	-	-	PRPF3	ENSG00000117360	Transcript	ENST00000543398	protein_coding	-	-	-	-	-	-	-	-	-	rs2797653	3969	1	-	HGNC	17348	-	-	0.2658	-	-	-	-	-	-	-	-
rs2794679	1:150324857-150324857	A	intron_variant	-	-	-	MODIFIER	-	-	PRPF3	ENSG00000117360	Transcript	ENST00000324862	protein_coding	-	15/15	-	-	-	-	-	-	-	rs2794679	-	1	-	HGNC	17348	-	-	0.266	-	-	-	-	-	-	-	-
rs2794679	1:150324857-150324857	A	intron_variant	-	-	-	MODIFIER	-	-	PRPF3	ENSG00000117360	Transcript	ENST00000414970	protein_coding	-	14/14	-	-	-	-	-	-	-	rs2794679	-	1	-	HGNC	17348	-	-	0.266	-	-	-	-	-	-	-	-
rs2794679	1:150324857-150324857	A	intron_variant,non_coding_transcript_variant	-	-	-	MODIFIER	-	-	PRPF3	ENSG00000117360	Transcript	ENST00000467329	processed_transcript	-	12/12	-	-	-	-	-	-	-	rs2794679	-	1	-	HGNC	17348	-	-	0.266	-	-	-	-	-	-	-	-
rs2794679	1:150324857-150324857	A	intron_variant,non_coding_transcript_variant	-	-	-	MODIFIER	-	-	PRPF3	ENSG00000117360	Transcript	ENST00000470824	processed_transcript	-	1/1	-	-	-	-	-	-	-	rs2794679	-	1	-	HGNC	17348	-	-	0.266	-	-	-	-	-	-	-	-
rs2794679	1:150324857-150324857	A	downstream_gene_variant	-	-	-	MODIFIER	-	-	PRPF3	ENSG00000117360	Transcript	ENST00000476970	processed_transcript	-	-	-	-	-	-	-	-	-	rs2794679	3172	1	-	HGNC	17348	-	-	0.266	-	-	-	-	-	-	-	-
rs2794678	1:150324868-150324868	A	intron_variant	-	-	-	MODIFIER	-	-	PRPF3	ENSG00000117360	Transcript	ENST00000324862	protein_coding	-	15/15	-	-	-	-	-	-	-	rs2794678	-	1	-	HGNC	17348	-	-	0.2666	-	-	-	-	-	-	-	-
rs2794678	1:150324868-150324868	A	intron_variant	-	-	-	MODIFIER	-	-	PRPF3	ENSG00000117360	Transcript	ENST00000414970	protein_coding	-	14/14	-	-	-	-	-	-	-	rs2794678	-	1	-	HGNC	17348	-	-	0.2666	-	-	-	-	-	-	-	-
rs2794678	1:150324868-150324868	A	intron_variant,non_coding_transcript_variant	-	-	-	MODIFIER	-	-	PRPF3	ENSG00000117360	Transcript	ENST00000467329	processed_transcript	-	12/12	-	-	-	-	-	-	-	rs2794678	-	1	-	HGNC	17348	-	-	0.2666	-	-	-	-	-	-	-	-
rs2794678	1:150324868-150324868	A	intron_variant,non_coding_transcript_variant	-	-	-	MODIFIER	-	-	PRPF3	ENSG00000117360	Transcript	ENST00000470824	processed_transcript	-	1/1	-	-	-	-	-	-	-	rs2794678	-	1	-	HGNC	17348	-	-	0.2666	-	-	-	-	-	-	-	-
rs2794678	1:150324868-150324868	A	downstream_gene_variant	-	-	-	MODIFIER	-	-	PRPF3	ENSG00000117360	Transcript	ENST00000476970	processed_transcript	-	-	-	-	-	-	-	-	-	rs2794678	3183	1	-	HGNC	17348	-	-	0.2666	-	-	-	-	-	-	-	-
rs77015496	1:150325003-150325004	-	intron_variant	-	-	-	MODIFIER	-	-	PRPF3	ENSG00000117360	Transcript	ENST00000324862	protein_coding	-	15/15	-	-	-	-	-	-	-	rs77015496	-	1	-	HGNC	17348	-	-	0.266	-	-	-	-	-	-	-	-
rs77015496	1:150325003-150325004	-	intron_variant	-	-	-	MODIFIER	-	-	PRPF3	ENSG00000117360	Transcript	ENST00000414970	protein_coding	-	14/14	-	-	-	-	-	-	-	rs77015496	-	1	-	HGNC	17348	-	-	0.266	-	-	-	-	-	-	-	-
rs77015496	1:150325003-150325004	-	intron_variant,non_coding_transcript_variant	-	-	-	MODIFIER	-	-	PRPF3	ENSG00000117360	Transcript	ENST00000467329	processed_transcript	-	12/12	-	-	-	-	-	-	-	rs77015496	-	1	-	HGNC	17348	-	-	0.266	-	-	-	-	-	-	-	-
rs77015496	1:150325003-150325004	-	intron_variant,non_coding_transcript_variant	-	-	-	MODIFIER	-	-	PRPF3	ENSG00000117360	Transcript	ENST00000470824	processed_transcript	-	1/1	-	-	-	-	-	-	-	rs77015496	-	1	-	HGNC	17348	-	-	0.266	-	-	-	-	-	-	-	-
rs77015496	1:150325003-150325004	-	downstream_gene_variant	-	-	-	MODIFIER	-	-	PRPF3	ENSG00000117360	Transcript	ENST00000476970	processed_transcript	-	-	-	-	-	-	-	-	-	rs77015496	3319	1	-	HGNC	17348	-	-	0.266	-	-	-	-	-	-	-	-
rs11587758	1:150327106-150327106	A	downstream_gene_variant	-	-	-	MODIFIER	-	-	PRPF3	ENSG00000117360	Transcript	ENST00000324862	protein_coding	-	-	-	-	-	-	-	-	-	rs11587758	1435	1	-	HGNC	17348	-	-	0.266	-	-	-	-	-	-	-	-
rs11587758	1:150327106-150327106	T	downstream_gene_variant	-	-	-	MODIFIER	-	-	PRPF3	ENSG00000117360	Transcript	ENST00000324862	protein_coding	-	-	-	-	-	-	-	-	-	rs11587758	1435	1	-	HGNC	17348	-	-	-	-	-	-	-	-	-	-	-
rs11587758	1:150327106-150327106	A	downstream_gene_variant	-	-	-	MODIFIER	-	-	PRPF3	ENSG00000117360	Transcript	ENST00000414970	protein_coding	-	-	-	-	-	-	-	-	-	rs11587758	1498	1	-	HGNC	17348	-	-	0.266	-	-	-	-	-	-	-	-
rs11587758	1:150327106-150327106	T	downstream_gene_variant	-	-	-	MODIFIER	-	-	PRPF3	ENSG00000117360	Transcript	ENST00000414970	protein_coding	-	-	-	-	-	-	-	-	-	rs11587758	1498	1	-	HGNC	17348	-	-	-	-	-	-	-	-	-	-	-
rs11587758	1:150327106-150327106	A	downstream_gene_variant	-	-	-	MODIFIER	-	-	PRPF3	ENSG00000117360	Transcript	ENST00000467329	processed_transcript	-	-	-	-	-	-	-	-	-	rs11587758	1435	1	-	HGNC	17348	-	-	0.266	-	-	-	-	-	-	-	-
rs11587758	1:150327106-150327106	T	downstream_gene_variant	-	-	-	MODIFIER	-	-	PRPF3	ENSG00000117360	Transcript	ENST00000467329	processed_transcript	-	-	-	-	-	-	-	-	-	rs11587758	1435	1	-	HGNC	17348	-	-	-	-	-	-	-	-	-	-	-
rs11587758	1:150327106-150327106	A	downstream_gene_variant	-	-	-	MODIFIER	-	-	PRPF3	ENSG00000117360	Transcript	ENST00000470824	processed_transcript	-	-	-	-	-	-	-	-	-	rs11587758	1435	1	-	HGNC	17348	-	-	0.266	-	-	-	-	-	-	-	-
rs11587758	1:150327106-150327106	T	downstream_gene_variant	-	-	-	MODIFIER	-	-	PRPF3	ENSG00000117360	Transcript	ENST00000470824	processed_transcript	-	-	-	-	-	-	-	-	-	rs11587758	1435	1	-	HGNC	17348	-	-	-	-	-	-	-	-	-	-	-
rs138637164	1:150327905-150327905	AG	downstream_gene_variant	-	-	-	MODIFIER	-	-	PRPF3	ENSG00000117360	Transcript	ENST00000324862	protein_coding	-	-	-	-	-	-	-	-	-	rs138637164	2234	1	-	HGNC	17348	-	-	-	-	-	-	-	-	-	-	-
rs138637164	1:150327905-150327905	AG	downstream_gene_variant	-	-	-	MODIFIER	-	-	PRPF3	ENSG00000117360	Transcript	ENST00000414970	protein_coding	-	-	-	-	-	-	-	-	-	rs138637164	2297	1	-	HGNC	17348	-	-	-	-	-	-	-	-	-	-	-
rs138637164	1:150327905-150327905	AG	downstream_gene_variant	-	-	-	MODIFIER	-	-	PRPF3	ENSG00000117360	Transcript	ENST00000467329	processed_transcript	-	-	-	-	-	-	-	-	-	rs138637164	2234	1	-	HGNC	17348	-	-	-	-	-	-	-	-	-	-	-
rs138637164	1:150327905-150327905	AG	downstream_gene_variant	-	-	-	MODIFIER	-	-	PRPF3	ENSG00000117360	Transcript	ENST00000470824	processed_transcript	-	-	-	-	-	-	-	-	-	rs138637164	2234	1	-	HGNC	17348	-	-	-	-	-	-	-	-	-	-	-
rs1694367	1:150329469-150329469	A	downstream_gene_variant	-	-	-	MODIFIER	-	-	PRPF3	ENSG00000117360	Transcript	ENST00000324862	protein_coding	-	-	-	-	-	-	-	-	-	rs1694367	3798	1	-	HGNC	17348	-	-	0.2662	-	-	-	-	-	-	-	-
rs1694367	1:150329469-150329469	A	downstream_gene_variant	-	-	-	MODIFIER	-	-	PRPF3	ENSG00000117360	Transcript	ENST00000414970	protein_coding	-	-	-	-	-	-	-	-	-	rs1694367	3861	1	-	HGNC	17348	-	-	0.2662	-	-	-	-	-	-	-	-
rs1694367	1:150329469-150329469	A	downstream_gene_variant	-	-	-	MODIFIER	-	-	PRPF3	ENSG00000117360	Transcript	ENST00000467329	processed_transcript	-	-	-	-	-	-	-	-	-	rs1694367	3798	1	-	HGNC	17348	-	-	0.2662	-	-	-	-	-	-	-	-
rs1694367	1:150329469-150329469	A	downstream_gene_variant	-	-	-	MODIFIER	-	-	PRPF3	ENSG00000117360	Transcript	ENST00000470824	processed_transcript	-	-	-	-	-	-	-	-	-	rs1694367	3798	1	-	HGNC	17348	-	-	0.2662	-	-	-	-	-	-	-	-
rs147016258	1:150329917-150329917	A	downstream_gene_variant	-	-	-	MODIFIER	-	-	PRPF3	ENSG00000117360	Transcript	ENST00000324862	protein_coding	-	-	-	-	-	-	-	-	-	rs147016258	4246	1	-	HGNC	17348	-	-	-	-	-	-	-	-	-	-	-
rs147016258	1:150329917-150329917	A	downstream_gene_variant	-	-	-	MODIFIER	-	-	PRPF3	ENSG00000117360	Transcript	ENST00000414970	protein_coding	-	-	-	-	-	-	-	-	-	rs147016258	4309	1	-	HGNC	17348	-	-	-	-	-	-	-	-	-	-	-
rs147016258	1:150329917-150329917	A	downstream_gene_variant	-	-	-	MODIFIER	-	-	PRPF3	ENSG00000117360	Transcript	ENST00000467329	processed_transcript	-	-	-	-	-	-	-	-	-	rs147016258	4246	1	-	HGNC	17348	-	-	-	-	-	-	-	-	-	-	-
rs147016258	1:150329917-150329917	A	downstream_gene_variant	-	-	-	MODIFIER	-	-	PRPF3	ENSG00000117360	Transcript	ENST00000470824	processed_transcript	-	-	-	-	-	-	-	-	-	rs147016258	4246	1	-	HGNC	17348	-	-	-	-	-	-	-	-	-	-	-
rs1097068	1:150330345-150330345	G	downstream_gene_variant	-	-	-	MODIFIER	-	-	PRPF3	ENSG00000117360	Transcript	ENST00000324862	protein_coding	-	-	-	-	-	-	-	-	-	rs1097068	4674	1	-	HGNC	17348	-	-	-	-	-	-	-	-	-	-	-
rs1097068	1:150330345-150330345	T	downstream_gene_variant	-	-	-	MODIFIER	-	-	PRPF3	ENSG00000117360	Transcript	ENST00000324862	protein_coding	-	-	-	-	-	-	-	-	-	rs1097068	4674	1	-	HGNC	17348	-	-	0.2656	-	-	-	-	-	-	-	-
rs1097068	1:150330345-150330345	G	downstream_gene_variant	-	-	-	MODIFIER	-	-	PRPF3	ENSG00000117360	Transcript	ENST00000414970	protein_coding	-	-	-	-	-	-	-	-	-	rs1097068	4737	1	-	HGNC	17348	-	-	-	-	-	-	-	-	-	-	-
rs1097068	1:150330345-150330345	T	downstream_gene_variant	-	-	-	MODIFIER	-	-	PRPF3	ENSG00000117360	Transcript	ENST00000414970	protein_coding	-	-	-	-	-	-	-	-	-	rs1097068	4737	1	-	HGNC	17348	-	-	0.2656	-	-	-	-	-	-	-	-
rs1097068	1:150330345-150330345	G	downstream_gene_variant	-	-	-	MODIFIER	-	-	PRPF3	ENSG00000117360	Transcript	ENST00000467329	processed_transcript	-	-	-	-	-	-	-	-	-	rs1097068	4674	1	-	HGNC	17348	-	-	-	-	-	-	-	-	-	-	-
rs1097068	1:150330345-150330345	T	downstream_gene_variant	-	-	-	MODIFIER	-	-	PRPF3	ENSG00000117360	Transcript	ENST00000467329	processed_transcript	-	-	-	-	-	-	-	-	-	rs1097068	4674	1	-	HGNC	17348	-	-	0.2656	-	-	-	-	-	-	-	-
rs1097068	1:150330345-150330345	G	downstream_gene_variant	-	-	-	MODIFIER	-	-	PRPF3	ENSG00000117360	Transcript	ENST00000470824	processed_transcript	-	-	-	-	-	-	-	-	-	rs1097068	4674	1	-	HGNC	17348	-	-	-	-	-	-	-	-	-	-	-
rs1097068	1:150330345-150330345	T	downstream_gene_variant	-	-	-	MODIFIER	-	-	PRPF3	ENSG00000117360	Transcript	ENST00000470824	processed_transcript	-	-	-	-	-	-	-	-	-	rs1097068	4674	1	-	HGNC	17348	-	-	0.2656	-	-	-	-	-	-	-	-
rs1097067	1:150330356-150330356	T	downstream_gene_variant	-	-	-	MODIFIER	-	-	PRPF3	ENSG00000117360	Transcript	ENST00000324862	protein_coding	-	-	-	-	-	-	-	-	-	rs1097067	4685	1	-	HGNC	17348	-	-	0.2656	-	-	-	-	-	-	-	-
rs1097067	1:150330356-150330356	T	downstream_gene_variant	-	-	-	MODIFIER	-	-	PRPF3	ENSG00000117360	Transcript	ENST00000414970	protein_coding	-	-	-	-	-	-	-	-	-	rs1097067	4748	1	-	HGNC	17348	-	-	0.2656	-	-	-	-	-	-	-	-
rs1097067	1:150330356-150330356	T	downstream_gene_variant	-	-	-	MODIFIER	-	-	PRPF3	ENSG00000117360	Transcript	ENST00000467329	processed_transcript	-	-	-	-	-	-	-	-	-	rs1097067	4685	1	-	HGNC	17348	-	-	0.2656	-	-	-	-	-	-	-	-
rs1097067	1:150330356-150330356	T	downstream_gene_variant	-	-	-	MODIFIER	-	-	PRPF3	ENSG00000117360	Transcript	ENST00000470824	processed_transcript	-	-	-	-	-	-	-	-	-	rs1097067	4685	1	-	HGNC	17348	-	-	0.2656	-	-	-	-	-	-	-	-
rs1103115	1:150332304-150332304	A	upstream_gene_variant	-	-	-	MODIFIER	-	-	RPRD2	ENSG00000163125	Transcript	ENST00000369067	protein_coding	-	-	-	-	-	-	-	-	-	rs1103115	4880	1	-	HGNC	29039	-	-	0.2658	-	-	-	-	-	-	-	-
rs1103115	1:150332304-150332304	A	upstream_gene_variant	-	-	-	MODIFIER	-	-	RPRD2	ENSG00000163125	Transcript	ENST00000369068	protein_coding	-	-	-	-	-	-	-	-	-	rs1103115	4883	1	-	HGNC	29039	-	-	0.2658	-	-	-	-	-	-	-	-
rs1103115	1:150332304-150332304	A	upstream_gene_variant	-	-	-	MODIFIER	-	-	RPRD2	ENSG00000163125	Transcript	ENST00000401000	protein_coding	-	-	-	-	-	-	-	-	-	rs1103115	4822	1	-	HGNC	29039	-	-	0.2658	-	-	-	-	-	-	-	-
rs1103115	1:150332304-150332304	A	upstream_gene_variant	-	-	-	MODIFIER	-	-	RPRD2	ENSG00000163125	Transcript	ENST00000492220	processed_transcript	-	-	-	-	-	-	-	-	-	rs1103115	3263	1	-	HGNC	29039	-	-	0.2658	-	-	-	-	-	-	-	-
rs1103115	1:150332304-150332304	A	upstream_gene_variant	-	-	-	MODIFIER	-	-	RPRD2	ENSG00000163125	Transcript	ENST00000539519	protein_coding	-	-	-	-	-	-	-	-	-	rs1103115	4865	1	-	HGNC	29039	-	-	0.2658	-	-	-	-	-	-	-	-
rs1097070	1:150332955-150332955	T	upstream_gene_variant	-	-	-	MODIFIER	-	-	RPRD2	ENSG00000163125	Transcript	ENST00000369067	protein_coding	-	-	-	-	-	-	-	-	-	rs1097070	4229	1	-	HGNC	29039	-	-	0.2658	-	-	-	-	-	-	-	-
rs1097070	1:150332955-150332955	T	upstream_gene_variant	-	-	-	MODIFIER	-	-	RPRD2	ENSG00000163125	Transcript	ENST00000369068	protein_coding	-	-	-	-	-	-	-	-	-	rs1097070	4232	1	-	HGNC	29039	-	-	0.2658	-	-	-	-	-	-	-	-
rs1097070	1:150332955-150332955	T	upstream_gene_variant	-	-	-	MODIFIER	-	-	RPRD2	ENSG00000163125	Transcript	ENST00000401000	protein_coding	-	-	-	-	-	-	-	-	-	rs1097070	4171	1	-	HGNC	29039	-	-	0.2658	-	-	-	-	-	-	-	-
rs1097070	1:150332955-150332955	T	upstream_gene_variant	-	-	-	MODIFIER	-	-	RPRD2	ENSG00000163125	Transcript	ENST00000492220	processed_transcript	-	-	-	-	-	-	-	-	-	rs1097070	2612	1	-	HGNC	29039	-	-	0.2658	-	-	-	-	-	-	-	-
rs1097070	1:150332955-150332955	T	upstream_gene_variant	-	-	-	MODIFIER	-	-	RPRD2	ENSG00000163125	Transcript	ENST00000539519	protein_coding	-	-	-	-	-	-	-	-	-	rs1097070	4214	1	-	HGNC	29039	-	-	0.2658	-	-	-	-	-	-	-	-
rs696616	1:150336173-150336173	A	upstream_gene_variant	-	-	-	MODIFIER	-	-	RPRD2	ENSG00000163125	Transcript	ENST00000369067	protein_coding	-	-	-	-	-	-	-	-	-	rs696616	1011	1	-	HGNC	29039	-	-	0.2278	-	-	-	-	-	-	-	-
rs696616	1:150336173-150336173	A	upstream_gene_variant	-	-	-	MODIFIER	-	-	RPRD2	ENSG00000163125	Transcript	ENST00000369068	protein_coding	-	-	-	-	-	-	-	-	-	rs696616	1014	1	-	HGNC	29039	-	-	0.2278	-	-	-	-	-	-	-	-
rs696616	1:150336173-150336173	A	upstream_gene_variant	-	-	-	MODIFIER	-	-	RPRD2	ENSG00000163125	Transcript	ENST00000401000	protein_coding	-	-	-	-	-	-	-	-	-	rs696616	953	1	-	HGNC	29039	-	-	0.2278	-	-	-	-	-	-	-	-
rs696616	1:150336173-150336173	A	intron_variant,non_coding_transcript_variant	-	-	-	MODIFIER	-	-	RPRD2	ENSG00000163125	Transcript	ENST00000492220	processed_transcript	-	1/10	-	-	-	-	-	-	-	rs696616	-	1	-	HGNC	29039	-	-	0.2278	-	-	-	-	-	-	-	-
rs696616	1:150336173-150336173	A	upstream_gene_variant	-	-	-	MODIFIER	-	-	RPRD2	ENSG00000163125	Transcript	ENST00000539519	protein_coding	-	-	-	-	-	-	-	-	-	rs696616	996	1	-	HGNC	29039	-	-	0.2278	-	-	-	-	-	-	-	-
rs696616	1:150336173-150336173	A	regulatory_region_variant	-	-	-	MODIFIER	-	-	-	-	RegulatoryFeature	ENSR00000013496	promoter	-	-	-	-	-	-	-	-	-	rs696616	-	-	-	-	-	-	-	0.2278	-	-	-	-	-	-	-	-
rs696616	1:150336173-150336173	A	TF_binding_site_variant	-	-	-	MODIFIER	-	-	-	-	MotifFeature	ENSM00533100542	-	-	-	-	-	-	-	-	-	-	rs696616	-	-1	-	-	-	-	-	0.2278	-	-	-	-	ENSM00533100542	1	N	0.007
rs1145583	1:150338322-150338322	T	intron_variant	-	-	-	MODIFIER	-	-	RPRD2	ENSG00000163125	Transcript	ENST00000369067	protein_coding	-	1/2	-	-	-	-	-	-	-	rs1145583	-	1	-	HGNC	29039	-	-	0.249	-	-	-	-	-	-	-	-
rs1145583	1:150338322-150338322	T	intron_variant	-	-	-	MODIFIER	-	-	RPRD2	ENSG00000163125	Transcript	ENST00000369068	protein_coding	-	1/10	-	-	-	-	-	-	-	rs1145583	-	1	-	HGNC	29039	-	-	0.249	-	-	-	-	-	-	-	-
rs1145583	1:150338322-150338322	T	intron_variant	-	-	-	MODIFIER	-	-	RPRD2	ENSG00000163125	Transcript	ENST00000401000	protein_coding	-	1/9	-	-	-	-	-	-	-	rs1145583	-	1	-	HGNC	29039	-	-	0.249	-	-	-	-	-	-	-	-
rs1145583	1:150338322-150338322	T	intron_variant,non_coding_transcript_variant	-	-	-	MODIFIER	-	-	RPRD2	ENSG00000163125	Transcript	ENST00000492220	processed_transcript	-	1/10	-	-	-	-	-	-	-	rs1145583	-	1	-	HGNC	29039	-	-	0.249	-	-	-	-	-	-	-	-
rs1145583	1:150338322-150338322	T	intron_variant	-	-	-	MODIFIER	-	-	RPRD2	ENSG00000163125	Transcript	ENST00000539519	protein_coding	-	1/10	-	-	-	-	-	-	-	rs1145583	-	1	-	HGNC	29039	-	-	0.249	-	-	-	-	-	-	-	-
rs1145583	1:150338322-150338322	T	regulatory_region_variant	-	-	-	MODIFIER	-	-	-	-	RegulatoryFeature	ENSR00000013496	promoter	-	-	-	-	-	-	-	-	-	rs1145583	-	-	-	-	-	-	-	0.249	-	-	-	-	-	-	-	-
rs1260368	1:150340260-150340260	A	intron_variant	-	-	-	MODIFIER	-	-	RPRD2	ENSG00000163125	Transcript	ENST00000369067	protein_coding	-	1/2	-	-	-	-	-	-	-	rs1260368	-	1	-	HGNC	29039	-	-	0.2658	-	-	-	-	-	-	-	-
rs1260368	1:150340260-150340260	T	intron_variant	-	-	-	MODIFIER	-	-	RPRD2	ENSG00000163125	Transcript	ENST00000369067	protein_coding	-	1/2	-	-	-	-	-	-	-	rs1260368	-	1	-	HGNC	29039	-	-	-	-	-	-	-	-	-	-	-
rs1260368	1:150340260-150340260	A	intron_variant	-	-	-	MODIFIER	-	-	RPRD2	ENSG00000163125	Transcript	ENST00000369068	protein_coding	-	1/10	-	-	-	-	-	-	-	rs1260368	-	1	-	HGNC	29039	-	-	0.2658	-	-	-	-	-	-	-	-
rs1260368	1:150340260-150340260	T	intron_variant	-	-	-	MODIFIER	-	-	RPRD2	ENSG00000163125	Transcript	ENST00000369068	protein_coding	-	1/10	-	-	-	-	-	-	-	rs1260368	-	1	-	HGNC	29039	-	-	-	-	-	-	-	-	-	-	-
rs1260368	1:150340260-150340260	A	intron_variant	-	-	-	MODIFIER	-	-	RPRD2	ENSG00000163125	Transcript	ENST00000401000	protein_coding	-	1/9	-	-	-	-	-	-	-	rs1260368	-	1	-	HGNC	29039	-	-	0.2658	-	-	-	-	-	-	-	-
rs1260368	1:150340260-150340260	T	intron_variant	-	-	-	MODIFIER	-	-	RPRD2	ENSG00000163125	Transcript	ENST00000401000	protein_coding	-	1/9	-	-	-	-	-	-	-	rs1260368	-	1	-	HGNC	29039	-	-	-	-	-	-	-	-	-	-	-
rs1260368	1:150340260-150340260	A	intron_variant,non_coding_transcript_variant	-	-	-	MODIFIER	-	-	RPRD2	ENSG00000163125	Transcript	ENST00000492220	processed_transcript	-	1/10	-	-	-	-	-	-	-	rs1260368	-	1	-	HGNC	29039	-	-	0.2658	-	-	-	-	-	-	-	-
rs1260368	1:150340260-150340260	T	intron_variant,non_coding_transcript_variant	-	-	-	MODIFIER	-	-	RPRD2	ENSG00000163125	Transcript	ENST00000492220	processed_transcript	-	1/10	-	-	-	-	-	-	-	rs1260368	-	1	-	HGNC	29039	-	-	-	-	-	-	-	-	-	-	-
rs1260368	1:150340260-150340260	A	intron_variant	-	-	-	MODIFIER	-	-	RPRD2	ENSG00000163125	Transcript	ENST00000539519	protein_coding	-	1/10	-	-	-	-	-	-	-	rs1260368	-	1	-	HGNC	29039	-	-	0.2658	-	-	-	-	-	-	-	-
rs1260368	1:150340260-150340260	T	intron_variant	-	-	-	MODIFIER	-	-	RPRD2	ENSG00000163125	Transcript	ENST00000539519	protein_coding	-	1/10	-	-	-	-	-	-	-	rs1260368	-	1	-	HGNC	29039	-	-	-	-	-	-	-	-	-	-	-
rs1260368	1:150340260-150340260	A	regulatory_region_variant	-	-	-	MODIFIER	-	-	-	-	RegulatoryFeature	ENSR00000013496	promoter	-	-	-	-	-	-	-	-	-	rs1260368	-	-	-	-	-	-	-	0.2658	-	-	-	-	-	-	-	-
rs1260368	1:150340260-150340260	T	regulatory_region_variant	-	-	-	MODIFIER	-	-	-	-	RegulatoryFeature	ENSR00000013496	promoter	-	-	-	-	-	-	-	-	-	rs1260368	-	-	-	-	-	-	-	-	-	-	-	-	-	-	-	-
rs1260367	1:150344514-150344514	T	intron_variant	-	-	-	MODIFIER	-	-	RPRD2	ENSG00000163125	Transcript	ENST00000369067	protein_coding	-	1/2	-	-	-	-	-	-	-	rs1260367	-	1	-	HGNC	29039	-	-	0.2658	-	-	-	-	-	-	-	-
rs1260367	1:150344514-150344514	T	intron_variant	-	-	-	MODIFIER	-	-	RPRD2	ENSG00000163125	Transcript	ENST00000369068	protein_coding	-	1/10	-	-	-	-	-	-	-	rs1260367	-	1	-	HGNC	29039	-	-	0.2658	-	-	-	-	-	-	-	-
rs1260367	1:150344514-150344514	T	intron_variant	-	-	-	MODIFIER	-	-	RPRD2	ENSG00000163125	Transcript	ENST00000401000	protein_coding	-	1/9	-	-	-	-	-	-	-	rs1260367	-	1	-	HGNC	29039	-	-	0.2658	-	-	-	-	-	-	-	-
rs1260367	1:150344514-150344514	T	intron_variant,non_coding_transcript_variant	-	-	-	MODIFIER	-	-	RPRD2	ENSG00000163125	Transcript	ENST00000492220	processed_transcript	-	1/10	-	-	-	-	-	-	-	rs1260367	-	1	-	HGNC	29039	-	-	0.2658	-	-	-	-	-	-	-	-
rs1260367	1:150344514-150344514	T	intron_variant	-	-	-	MODIFIER	-	-	RPRD2	ENSG00000163125	Transcript	ENST00000539519	protein_coding	-	1/10	-	-	-	-	-	-	-	rs1260367	-	1	-	HGNC	29039	-	-	0.2658	-	-	-	-	-	-	-	-
rs1260459	1:150348253-150348253	G	intron_variant	-	-	-	MODIFIER	-	-	RPRD2	ENSG00000163125	Transcript	ENST00000369067	protein_coding	-	1/2	-	-	-	-	-	-	-	rs1260459	-	1	-	HGNC	29039	-	-	0.2658	-	-	-	-	-	-	-	-
rs1260459	1:150348253-150348253	G	intron_variant	-	-	-	MODIFIER	-	-	RPRD2	ENSG00000163125	Transcript	ENST00000369068	protein_coding	-	1/10	-	-	-	-	-	-	-	rs1260459	-	1	-	HGNC	29039	-	-	0.2658	-	-	-	-	-	-	-	-
rs1260459	1:150348253-150348253	G	intron_variant	-	-	-	MODIFIER	-	-	RPRD2	ENSG00000163125	Transcript	ENST00000401000	protein_coding	-	1/9	-	-	-	-	-	-	-	rs1260459	-	1	-	HGNC	29039	-	-	0.2658	-	-	-	-	-	-	-	-
rs1260459	1:150348253-150348253	G	intron_variant,non_coding_transcript_variant	-	-	-	MODIFIER	-	-	RPRD2	ENSG00000163125	Transcript	ENST00000492220	processed_transcript	-	1/10	-	-	-	-	-	-	-	rs1260459	-	1	-	HGNC	29039	-	-	0.2658	-	-	-	-	-	-	-	-
rs1260459	1:150348253-150348253	G	intron_variant	-	-	-	MODIFIER	-	-	RPRD2	ENSG00000163125	Transcript	ENST00000539519	protein_coding	-	1/10	-	-	-	-	-	-	-	rs1260459	-	1	-	HGNC	29039	-	-	0.2658	-	-	-	-	-	-	-	-
rs1617829	1:150349902-150349902	A	intron_variant	-	-	-	MODIFIER	-	-	RPRD2	ENSG00000163125	Transcript	ENST00000369067	protein_coding	-	1/2	-	-	-	-	-	-	-	rs1617829	-	1	-	HGNC	29039	-	-	0.266	-	-	-	-	-	-	-	-
rs1617829	1:150349902-150349902	A	intron_variant	-	-	-	MODIFIER	-	-	RPRD2	ENSG00000163125	Transcript	ENST00000369068	protein_coding	-	1/10	-	-	-	-	-	-	-	rs1617829	-	1	-	HGNC	29039	-	-	0.266	-	-	-	-	-	-	-	-
rs1617829	1:150349902-150349902	A	intron_variant	-	-	-	MODIFIER	-	-	RPRD2	ENSG00000163125	Transcript	ENST00000401000	protein_coding	-	1/9	-	-	-	-	-	-	-	rs1617829	-	1	-	HGNC	29039	-	-	0.266	-	-	-	-	-	-	-	-
rs1617829	1:150349902-150349902	A	intron_variant,non_coding_transcript_variant	-	-	-	MODIFIER	-	-	RPRD2	ENSG00000163125	Transcript	ENST00000492220	processed_transcript	-	1/10	-	-	-	-	-	-	-	rs1617829	-	1	-	HGNC	29039	-	-	0.266	-	-	-	-	-	-	-	-
rs1617829	1:150349902-150349902	A	intron_variant	-	-	-	MODIFIER	-	-	RPRD2	ENSG00000163125	Transcript	ENST00000539519	protein_coding	-	1/10	-	-	-	-	-	-	-	rs1617829	-	1	-	HGNC	29039	-	-	0.266	-	-	-	-	-	-	-	-
rs1694369	1:150351101-150351101	G	intron_variant	-	-	-	MODIFIER	-	-	RPRD2	ENSG00000163125	Transcript	ENST00000369067	protein_coding	-	1/2	-	-	-	-	-	-	-	rs1694369	-	1	-	HGNC	29039	-	-	0.2278	-	-	-	-	-	-	-	-
rs1694369	1:150351101-150351101	G	intron_variant	-	-	-	MODIFIER	-	-	RPRD2	ENSG00000163125	Transcript	ENST00000369068	protein_coding	-	1/10	-	-	-	-	-	-	-	rs1694369	-	1	-	HGNC	29039	-	-	0.2278	-	-	-	-	-	-	-	-
rs1694369	1:150351101-150351101	G	intron_variant	-	-	-	MODIFIER	-	-	RPRD2	ENSG00000163125	Transcript	ENST00000401000	protein_coding	-	1/9	-	-	-	-	-	-	-	rs1694369	-	1	-	HGNC	29039	-	-	0.2278	-	-	-	-	-	-	-	-
rs1694369	1:150351101-150351101	G	intron_variant,non_coding_transcript_variant	-	-	-	MODIFIER	-	-	RPRD2	ENSG00000163125	Transcript	ENST00000492220	processed_transcript	-	1/10	-	-	-	-	-	-	-	rs1694369	-	1	-	HGNC	29039	-	-	0.2278	-	-	-	-	-	-	-	-
rs1694369	1:150351101-150351101	G	intron_variant	-	-	-	MODIFIER	-	-	RPRD2	ENSG00000163125	Transcript	ENST00000539519	protein_coding	-	1/10	-	-	-	-	-	-	-	rs1694369	-	1	-	HGNC	29039	-	-	0.2278	-	-	-	-	-	-	-	-
rs201767288	1:150351603-150351603	A	intron_variant	-	-	-	MODIFIER	-	-	RPRD2	ENSG00000163125	Transcript	ENST00000369067	protein_coding	-	1/2	-	-	-	-	-	-	-	rs201767288	-	1	-	HGNC	29039	-	-	-	-	-	-	-	-	-	-	-
rs201767288	1:150351603-150351603	A	intron_variant	-	-	-	MODIFIER	-	-	RPRD2	ENSG00000163125	Transcript	ENST00000369068	protein_coding	-	1/10	-	-	-	-	-	-	-	rs201767288	-	1	-	HGNC	29039	-	-	-	-	-	-	-	-	-	-	-
rs201767288	1:150351603-150351603	A	intron_variant	-	-	-	MODIFIER	-	-	RPRD2	ENSG00000163125	Transcript	ENST00000401000	protein_coding	-	1/9	-	-	-	-	-	-	-	rs201767288	-	1	-	HGNC	29039	-	-	-	-	-	-	-	-	-	-	-
rs201767288	1:150351603-150351603	A	intron_variant,non_coding_transcript_variant	-	-	-	MODIFIER	-	-	RPRD2	ENSG00000163125	Transcript	ENST00000492220	processed_transcript	-	1/10	-	-	-	-	-	-	-	rs201767288	-	1	-	HGNC	29039	-	-	-	-	-	-	-	-	-	-	-
rs201767288	1:150351603-150351603	A	intron_variant	-	-	-	MODIFIER	-	-	RPRD2	ENSG00000163125	Transcript	ENST00000539519	protein_coding	-	1/10	-	-	-	-	-	-	-	rs201767288	-	1	-	HGNC	29039	-	-	-	-	-	-	-	-	-	-	-
rs834233	1:150354276-150354276	A	intron_variant	-	-	-	MODIFIER	-	-	RPRD2	ENSG00000163125	Transcript	ENST00000369067	protein_coding	-	1/2	-	-	-	-	-	-	-	rs834233	-	1	-	HGNC	29039	-	-	0.241	-	-	-	-	-	-	-	-
rs834233	1:150354276-150354276	A	intron_variant	-	-	-	MODIFIER	-	-	RPRD2	ENSG00000163125	Transcript	ENST00000369068	protein_coding	-	1/10	-	-	-	-	-	-	-	rs834233	-	1	-	HGNC	29039	-	-	0.241	-	-	-	-	-	-	-	-
rs834233	1:150354276-150354276	A	intron_variant	-	-	-	MODIFIER	-	-	RPRD2	ENSG00000163125	Transcript	ENST00000401000	protein_coding	-	1/9	-	-	-	-	-	-	-	rs834233	-	1	-	HGNC	29039	-	-	0.241	-	-	-	-	-	-	-	-
rs834233	1:150354276-150354276	A	intron_variant,non_coding_transcript_variant	-	-	-	MODIFIER	-	-	RPRD2	ENSG00000163125	Transcript	ENST00000492220	processed_transcript	-	1/10	-	-	-	-	-	-	-	rs834233	-	1	-	HGNC	29039	-	-	0.241	-	-	-	-	-	-	-	-
rs834233	1:150354276-150354276	A	intron_variant	-	-	-	MODIFIER	-	-	RPRD2	ENSG00000163125	Transcript	ENST00000539519	protein_coding	-	1/10	-	-	-	-	-	-	-	rs834233	-	1	-	HGNC	29039	-	-	0.241	-	-	-	-	-	-	-	-
rs834232	1:150354682-150354682	C	intron_variant	-	-	-	MODIFIER	-	-	RPRD2	ENSG00000163125	Transcript	ENST00000369067	protein_coding	-	1/2	-	-	-	-	-	-	-	rs834232	-	1	-	HGNC	29039	-	-	0.2658	-	-	-	-	-	-	-	-
rs834232	1:150354682-150354682	C	intron_variant	-	-	-	MODIFIER	-	-	RPRD2	ENSG00000163125	Transcript	ENST00000369068	protein_coding	-	1/10	-	-	-	-	-	-	-	rs834232	-	1	-	HGNC	29039	-	-	0.2658	-	-	-	-	-	-	-	-
rs834232	1:150354682-150354682	C	intron_variant	-	-	-	MODIFIER	-	-	RPRD2	ENSG00000163125	Transcript	ENST00000401000	protein_coding	-	1/9	-	-	-	-	-	-	-	rs834232	-	1	-	HGNC	29039	-	-	0.2658	-	-	-	-	-	-	-	-
rs834232	1:150354682-150354682	C	intron_variant,non_coding_transcript_variant	-	-	-	MODIFIER	-	-	RPRD2	ENSG00000163125	Transcript	ENST00000492220	processed_transcript	-	1/10	-	-	-	-	-	-	-	rs834232	-	1	-	HGNC	29039	-	-	0.2658	-	-	-	-	-	-	-	-
rs834232	1:150354682-150354682	C	intron_variant	-	-	-	MODIFIER	-	-	RPRD2	ENSG00000163125	Transcript	ENST00000539519	protein_coding	-	1/10	-	-	-	-	-	-	-	rs834232	-	1	-	HGNC	29039	-	-	0.2658	-	-	-	-	-	-	-	-
rs71650873	1:150354697-150354701	-	intron_variant	-	-	-	MODIFIER	-	-	RPRD2	ENSG00000163125	Transcript	ENST00000369067	protein_coding	-	1/2	-	-	-	-	-	-	-	rs71650873	-	1	-	HGNC	29039	-	-	0.249	-	-	-	-	-	-	-	-
rs71650873	1:150354697-150354701	-	intron_variant	-	-	-	MODIFIER	-	-	RPRD2	ENSG00000163125	Transcript	ENST00000369068	protein_coding	-	1/10	-	-	-	-	-	-	-	rs71650873	-	1	-	HGNC	29039	-	-	0.249	-	-	-	-	-	-	-	-
rs71650873	1:150354697-150354701	-	intron_variant	-	-	-	MODIFIER	-	-	RPRD2	ENSG00000163125	Transcript	ENST00000401000	protein_coding	-	1/9	-	-	-	-	-	-	-	rs71650873	-	1	-	HGNC	29039	-	-	0.249	-	-	-	-	-	-	-	-
rs71650873	1:150354697-150354701	-	intron_variant,non_coding_transcript_variant	-	-	-	MODIFIER	-	-	RPRD2	ENSG00000163125	Transcript	ENST00000492220	processed_transcript	-	1/10	-	-	-	-	-	-	-	rs71650873	-	1	-	HGNC	29039	-	-	0.249	-	-	-	-	-	-	-	-
rs71650873	1:150354697-150354701	-	intron_variant	-	-	-	MODIFIER	-	-	RPRD2	ENSG00000163125	Transcript	ENST00000539519	protein_coding	-	1/10	-	-	-	-	-	-	-	rs71650873	-	1	-	HGNC	29039	-	-	0.249	-	-	-	-	-	-	-	-
rs2454286	1:150355538-150355538	A	intron_variant	-	-	-	MODIFIER	-	-	RPRD2	ENSG00000163125	Transcript	ENST00000369067	protein_coding	-	1/2	-	-	-	-	-	-	-	rs2454286	-	1	-	HGNC	29039	-	-	0.266	-	-	-	-	-	-	-	-
rs2454286	1:150355538-150355538	T	intron_variant	-	-	-	MODIFIER	-	-	RPRD2	ENSG00000163125	Transcript	ENST00000369067	protein_coding	-	1/2	-	-	-	-	-	-	-	rs2454286	-	1	-	HGNC	29039	-	-	-	-	-	-	-	-	-	-	-
rs2454286	1:150355538-150355538	A	intron_variant	-	-	-	MODIFIER	-	-	RPRD2	ENSG00000163125	Transcript	ENST00000369068	protein_coding	-	1/10	-	-	-	-	-	-	-	rs2454286	-	1	-	HGNC	29039	-	-	0.266	-	-	-	-	-	-	-	-
rs2454286	1:150355538-150355538	T	intron_variant	-	-	-	MODIFIER	-	-	RPRD2	ENSG00000163125	Transcript	ENST00000369068	protein_coding	-	1/10	-	-	-	-	-	-	-	rs2454286	-	1	-	HGNC	29039	-	-	-	-	-	-	-	-	-	-	-
rs2454286	1:150355538-150355538	A	intron_variant	-	-	-	MODIFIER	-	-	RPRD2	ENSG00000163125	Transcript	ENST00000401000	protein_coding	-	1/9	-	-	-	-	-	-	-	rs2454286	-	1	-	HGNC	29039	-	-	0.266	-	-	-	-	-	-	-	-
rs2454286	1:150355538-150355538	T	intron_variant	-	-	-	MODIFIER	-	-	RPRD2	ENSG00000163125	Transcript	ENST00000401000	protein_coding	-	1/9	-	-	-	-	-	-	-	rs2454286	-	1	-	HGNC	29039	-	-	-	-	-	-	-	-	-	-	-
rs2454286	1:150355538-150355538	A	intron_variant,non_coding_transcript_variant	-	-	-	MODIFIER	-	-	RPRD2	ENSG00000163125	Transcript	ENST00000492220	processed_transcript	-	1/10	-	-	-	-	-	-	-	rs2454286	-	1	-	HGNC	29039	-	-	0.266	-	-	-	-	-	-	-	-
rs2454286	1:150355538-150355538	T	intron_variant,non_coding_transcript_variant	-	-	-	MODIFIER	-	-	RPRD2	ENSG00000163125	Transcript	ENST00000492220	processed_transcript	-	1/10	-	-	-	-	-	-	-	rs2454286	-	1	-	HGNC	29039	-	-	-	-	-	-	-	-	-	-	-
rs2454286	1:150355538-150355538	A	intron_variant	-	-	-	MODIFIER	-	-	RPRD2	ENSG00000163125	Transcript	ENST00000539519	protein_coding	-	1/10	-	-	-	-	-	-	-	rs2454286	-	1	-	HGNC	29039	-	-	0.266	-	-	-	-	-	-	-	-
rs2454286	1:150355538-150355538	T	intron_variant	-	-	-	MODIFIER	-	-	RPRD2	ENSG00000163125	Transcript	ENST00000539519	protein_coding	-	1/10	-	-	-	-	-	-	-	rs2454286	-	1	-	HGNC	29039	-	-	-	-	-	-	-	-	-	-	-
rs1260422	1:150357011-150357011	A	intron_variant	-	-	-	MODIFIER	-	-	RPRD2	ENSG00000163125	Transcript	ENST00000369067	protein_coding	-	1/2	-	-	-	-	-	-	-	rs1260422	-	1	-	HGNC	29039	-	-	0.2658	-	-	-	-	-	-	-	-
rs1260422	1:150357011-150357011	A	intron_variant	-	-	-	MODIFIER	-	-	RPRD2	ENSG00000163125	Transcript	ENST00000369068	protein_coding	-	1/10	-	-	-	-	-	-	-	rs1260422	-	1	-	HGNC	29039	-	-	0.2658	-	-	-	-	-	-	-	-
rs1260422	1:150357011-150357011	A	intron_variant	-	-	-	MODIFIER	-	-	RPRD2	ENSG00000163125	Transcript	ENST00000401000	protein_coding	-	1/9	-	-	-	-	-	-	-	rs1260422	-	1	-	HGNC	29039	-	-	0.2658	-	-	-	-	-	-	-	-
rs1260422	1:150357011-150357011	A	intron_variant,non_coding_transcript_variant	-	-	-	MODIFIER	-	-	RPRD2	ENSG00000163125	Transcript	ENST00000492220	processed_transcript	-	1/10	-	-	-	-	-	-	-	rs1260422	-	1	-	HGNC	29039	-	-	0.2658	-	-	-	-	-	-	-	-
rs1260422	1:150357011-150357011	A	intron_variant	-	-	-	MODIFIER	-	-	RPRD2	ENSG00000163125	Transcript	ENST00000539519	protein_coding	-	1/10	-	-	-	-	-	-	-	rs1260422	-	1	-	HGNC	29039	-	-	0.2658	-	-	-	-	-	-	-	-
rs1260421	1:150357780-150357780	A	intron_variant	-	-	-	MODIFIER	-	-	RPRD2	ENSG00000163125	Transcript	ENST00000369067	protein_coding	-	1/2	-	-	-	-	-	-	-	rs1260421	-	1	-	HGNC	29039	-	-	0.2282	-	-	-	-	-	-	-	-
rs1260421	1:150357780-150357780	C	intron_variant	-	-	-	MODIFIER	-	-	RPRD2	ENSG00000163125	Transcript	ENST00000369067	protein_coding	-	1/2	-	-	-	-	-	-	-	rs1260421	-	1	-	HGNC	29039	-	-	-	-	-	-	-	-	-	-	-
rs1260421	1:150357780-150357780	T	intron_variant	-	-	-	MODIFIER	-	-	RPRD2	ENSG00000163125	Transcript	ENST00000369067	protein_coding	-	1/2	-	-	-	-	-	-	-	rs1260421	-	1	-	HGNC	29039	-	-	-	-	-	-	-	-	-	-	-
rs1260421	1:150357780-150357780	A	intron_variant	-	-	-	MODIFIER	-	-	RPRD2	ENSG00000163125	Transcript	ENST00000369068	protein_coding	-	1/10	-	-	-	-	-	-	-	rs1260421	-	1	-	HGNC	29039	-	-	0.2282	-	-	-	-	-	-	-	-
rs1260421	1:150357780-150357780	C	intron_variant	-	-	-	MODIFIER	-	-	RPRD2	ENSG00000163125	Transcript	ENST00000369068	protein_coding	-	1/10	-	-	-	-	-	-	-	rs1260421	-	1	-	HGNC	29039	-	-	-	-	-	-	-	-	-	-	-
rs1260421	1:150357780-150357780	T	intron_variant	-	-	-	MODIFIER	-	-	RPRD2	ENSG00000163125	Transcript	ENST00000369068	protein_coding	-	1/10	-	-	-	-	-	-	-	rs1260421	-	1	-	HGNC	29039	-	-	-	-	-	-	-	-	-	-	-
rs1260421	1:150357780-150357780	A	intron_variant	-	-	-	MODIFIER	-	-	RPRD2	ENSG00000163125	Transcript	ENST00000401000	protein_coding	-	1/9	-	-	-	-	-	-	-	rs1260421	-	1	-	HGNC	29039	-	-	0.2282	-	-	-	-	-	-	-	-
rs1260421	1:150357780-150357780	C	intron_variant	-	-	-	MODIFIER	-	-	RPRD2	ENSG00000163125	Transcript	ENST00000401000	protein_coding	-	1/9	-	-	-	-	-	-	-	rs1260421	-	1	-	HGNC	29039	-	-	-	-	-	-	-	-	-	-	-
rs1260421	1:150357780-150357780	T	intron_variant	-	-	-	MODIFIER	-	-	RPRD2	ENSG00000163125	Transcript	ENST00000401000	protein_coding	-	1/9	-	-	-	-	-	-	-	rs1260421	-	1	-	HGNC	29039	-	-	-	-	-	-	-	-	-	-	-
rs1260421	1:150357780-150357780	A	intron_variant,non_coding_transcript_variant	-	-	-	MODIFIER	-	-	RPRD2	ENSG00000163125	Transcript	ENST00000492220	processed_transcript	-	1/10	-	-	-	-	-	-	-	rs1260421	-	1	-	HGNC	29039	-	-	0.2282	-	-	-	-	-	-	-	-
rs1260421	1:150357780-150357780	C	intron_variant,non_coding_transcript_variant	-	-	-	MODIFIER	-	-	RPRD2	ENSG00000163125	Transcript	ENST00000492220	processed_transcript	-	1/10	-	-	-	-	-	-	-	rs1260421	-	1	-	HGNC	29039	-	-	-	-	-	-	-	-	-	-	-
rs1260421	1:150357780-150357780	T	intron_variant,non_coding_transcript_variant	-	-	-	MODIFIER	-	-	RPRD2	ENSG00000163125	Transcript	ENST00000492220	processed_transcript	-	1/10	-	-	-	-	-	-	-	rs1260421	-	1	-	HGNC	29039	-	-	-	-	-	-	-	-	-	-	-
rs1260421	1:150357780-150357780	A	intron_variant	-	-	-	MODIFIER	-	-	RPRD2	ENSG00000163125	Transcript	ENST00000539519	protein_coding	-	1/10	-	-	-	-	-	-	-	rs1260421	-	1	-	HGNC	29039	-	-	0.2282	-	-	-	-	-	-	-	-
rs1260421	1:150357780-150357780	C	intron_variant	-	-	-	MODIFIER	-	-	RPRD2	ENSG00000163125	Transcript	ENST00000539519	protein_coding	-	1/10	-	-	-	-	-	-	-	rs1260421	-	1	-	HGNC	29039	-	-	-	-	-	-	-	-	-	-	-
rs1260421	1:150357780-150357780	T	intron_variant	-	-	-	MODIFIER	-	-	RPRD2	ENSG00000163125	Transcript	ENST00000539519	protein_coding	-	1/10	-	-	-	-	-	-	-	rs1260421	-	1	-	HGNC	29039	-	-	-	-	-	-	-	-	-	-	-
rs1627235	1:150358858-150358858	T	intron_variant	-	-	-	MODIFIER	-	-	RPRD2	ENSG00000163125	Transcript	ENST00000369067	protein_coding	-	1/2	-	-	-	-	-	-	-	rs1627235	-	1	-	HGNC	29039	-	-	0.229	-	-	-	-	-	-	-	-
rs1627235	1:150358858-150358858	T	intron_variant	-	-	-	MODIFIER	-	-	RPRD2	ENSG00000163125	Transcript	ENST00000369068	protein_coding	-	1/10	-	-	-	-	-	-	-	rs1627235	-	1	-	HGNC	29039	-	-	0.229	-	-	-	-	-	-	-	-
rs1627235	1:150358858-150358858	T	intron_variant	-	-	-	MODIFIER	-	-	RPRD2	ENSG00000163125	Transcript	ENST00000401000	protein_coding	-	1/9	-	-	-	-	-	-	-	rs1627235	-	1	-	HGNC	29039	-	-	0.229	-	-	-	-	-	-	-	-
rs1627235	1:150358858-150358858	T	intron_variant,non_coding_transcript_variant	-	-	-	MODIFIER	-	-	RPRD2	ENSG00000163125	Transcript	ENST00000492220	processed_transcript	-	1/10	-	-	-	-	-	-	-	rs1627235	-	1	-	HGNC	29039	-	-	0.229	-	-	-	-	-	-	-	-
rs1627235	1:150358858-150358858	T	intron_variant	-	-	-	MODIFIER	-	-	RPRD2	ENSG00000163125	Transcript	ENST00000539519	protein_coding	-	1/10	-	-	-	-	-	-	-	rs1627235	-	1	-	HGNC	29039	-	-	0.229	-	-	-	-	-	-	-	-
rs11580960	1:150360849-150360849	T	intron_variant	-	-	-	MODIFIER	-	-	RPRD2	ENSG00000163125	Transcript	ENST00000369067	protein_coding	-	1/2	-	-	-	-	-	-	-	rs11580960	-	1	-	HGNC	29039	-	-	0.228	-	-	-	-	-	-	-	-
rs11580960	1:150360849-150360849	T	intron_variant	-	-	-	MODIFIER	-	-	RPRD2	ENSG00000163125	Transcript	ENST00000369068	protein_coding	-	1/10	-	-	-	-	-	-	-	rs11580960	-	1	-	HGNC	29039	-	-	0.228	-	-	-	-	-	-	-	-
rs11580960	1:150360849-150360849	T	intron_variant	-	-	-	MODIFIER	-	-	RPRD2	ENSG00000163125	Transcript	ENST00000401000	protein_coding	-	1/9	-	-	-	-	-	-	-	rs11580960	-	1	-	HGNC	29039	-	-	0.228	-	-	-	-	-	-	-	-
rs11580960	1:150360849-150360849	T	intron_variant,non_coding_transcript_variant	-	-	-	MODIFIER	-	-	RPRD2	ENSG00000163125	Transcript	ENST00000492220	processed_transcript	-	1/10	-	-	-	-	-	-	-	rs11580960	-	1	-	HGNC	29039	-	-	0.228	-	-	-	-	-	-	-	-
rs11580960	1:150360849-150360849	T	intron_variant	-	-	-	MODIFIER	-	-	RPRD2	ENSG00000163125	Transcript	ENST00000539519	protein_coding	-	1/10	-	-	-	-	-	-	-	rs11580960	-	1	-	HGNC	29039	-	-	0.228	-	-	-	-	-	-	-	-
rs9436108	1:150360930-150360930	G	intron_variant	-	-	-	MODIFIER	-	-	RPRD2	ENSG00000163125	Transcript	ENST00000369067	protein_coding	-	1/2	-	-	-	-	-	-	-	rs9436108	-	1	-	HGNC	29039	-	-	0.2658	-	-	-	-	-	-	-	-
rs9436108	1:150360930-150360930	T	intron_variant	-	-	-	MODIFIER	-	-	RPRD2	ENSG00000163125	Transcript	ENST00000369067	protein_coding	-	1/2	-	-	-	-	-	-	-	rs9436108	-	1	-	HGNC	29039	-	-	-	-	-	-	-	-	-	-	-
rs9436108	1:150360930-150360930	G	intron_variant	-	-	-	MODIFIER	-	-	RPRD2	ENSG00000163125	Transcript	ENST00000369068	protein_coding	-	1/10	-	-	-	-	-	-	-	rs9436108	-	1	-	HGNC	29039	-	-	0.2658	-	-	-	-	-	-	-	-
rs9436108	1:150360930-150360930	T	intron_variant	-	-	-	MODIFIER	-	-	RPRD2	ENSG00000163125	Transcript	ENST00000369068	protein_coding	-	1/10	-	-	-	-	-	-	-	rs9436108	-	1	-	HGNC	29039	-	-	-	-	-	-	-	-	-	-	-
rs9436108	1:150360930-150360930	G	intron_variant	-	-	-	MODIFIER	-	-	RPRD2	ENSG00000163125	Transcript	ENST00000401000	protein_coding	-	1/9	-	-	-	-	-	-	-	rs9436108	-	1	-	HGNC	29039	-	-	0.2658	-	-	-	-	-	-	-	-
rs9436108	1:150360930-150360930	T	intron_variant	-	-	-	MODIFIER	-	-	RPRD2	ENSG00000163125	Transcript	ENST00000401000	protein_coding	-	1/9	-	-	-	-	-	-	-	rs9436108	-	1	-	HGNC	29039	-	-	-	-	-	-	-	-	-	-	-
rs9436108	1:150360930-150360930	G	intron_variant,non_coding_transcript_variant	-	-	-	MODIFIER	-	-	RPRD2	ENSG00000163125	Transcript	ENST00000492220	processed_transcript	-	1/10	-	-	-	-	-	-	-	rs9436108	-	1	-	HGNC	29039	-	-	0.2658	-	-	-	-	-	-	-	-
rs9436108	1:150360930-150360930	T	intron_variant,non_coding_transcript_variant	-	-	-	MODIFIER	-	-	RPRD2	ENSG00000163125	Transcript	ENST00000492220	processed_transcript	-	1/10	-	-	-	-	-	-	-	rs9436108	-	1	-	HGNC	29039	-	-	-	-	-	-	-	-	-	-	-
rs9436108	1:150360930-150360930	G	intron_variant	-	-	-	MODIFIER	-	-	RPRD2	ENSG00000163125	Transcript	ENST00000539519	protein_coding	-	1/10	-	-	-	-	-	-	-	rs9436108	-	1	-	HGNC	29039	-	-	0.2658	-	-	-	-	-	-	-	-
rs9436108	1:150360930-150360930	T	intron_variant	-	-	-	MODIFIER	-	-	RPRD2	ENSG00000163125	Transcript	ENST00000539519	protein_coding	-	1/10	-	-	-	-	-	-	-	rs9436108	-	1	-	HGNC	29039	-	-	-	-	-	-	-	-	-	-	-
rs834236	1:150362968-150362968	T	intron_variant	-	-	-	MODIFIER	-	-	RPRD2	ENSG00000163125	Transcript	ENST00000369067	protein_coding	-	1/2	-	-	-	-	-	-	-	rs834236	-	1	-	HGNC	29039	-	-	0.2658	-	-	-	-	-	-	-	-
rs834236	1:150362968-150362968	T	intron_variant	-	-	-	MODIFIER	-	-	RPRD2	ENSG00000163125	Transcript	ENST00000369068	protein_coding	-	1/10	-	-	-	-	-	-	-	rs834236	-	1	-	HGNC	29039	-	-	0.2658	-	-	-	-	-	-	-	-
rs834236	1:150362968-150362968	T	intron_variant	-	-	-	MODIFIER	-	-	RPRD2	ENSG00000163125	Transcript	ENST00000401000	protein_coding	-	1/9	-	-	-	-	-	-	-	rs834236	-	1	-	HGNC	29039	-	-	0.2658	-	-	-	-	-	-	-	-
rs834236	1:150362968-150362968	T	intron_variant,non_coding_transcript_variant	-	-	-	MODIFIER	-	-	RPRD2	ENSG00000163125	Transcript	ENST00000492220	processed_transcript	-	1/10	-	-	-	-	-	-	-	rs834236	-	1	-	HGNC	29039	-	-	0.2658	-	-	-	-	-	-	-	-
rs834236	1:150362968-150362968	T	intron_variant	-	-	-	MODIFIER	-	-	RPRD2	ENSG00000163125	Transcript	ENST00000539519	protein_coding	-	1/10	-	-	-	-	-	-	-	rs834236	-	1	-	HGNC	29039	-	-	0.2658	-	-	-	-	-	-	-	-
rs834236	1:150362968-150362968	T	regulatory_region_variant	-	-	-	MODIFIER	-	-	-	-	RegulatoryFeature	ENSR00000945920	enhancer	-	-	-	-	-	-	-	-	-	rs834236	-	-	-	-	-	-	-	0.2658	-	-	-	-	-	-	-	-
.	1:150363032-150363032	-	intron_variant	-	-	-	MODIFIER	-	-	RPRD2	ENSG00000163125	Transcript	ENST00000369067	protein_coding	-	1/2	-	-	-	-	-	-	-	-	-	1	-	HGNC	29039	-	-	-	-	-	-	-	-	-	-	-
.	1:150363032-150363032	-	intron_variant	-	-	-	MODIFIER	-	-	RPRD2	ENSG00000163125	Transcript	ENST00000369068	protein_coding	-	1/10	-	-	-	-	-	-	-	-	-	1	-	HGNC	29039	-	-	-	-	-	-	-	-	-	-	-
.	1:150363032-150363032	-	intron_variant	-	-	-	MODIFIER	-	-	RPRD2	ENSG00000163125	Transcript	ENST00000401000	protein_coding	-	1/9	-	-	-	-	-	-	-	-	-	1	-	HGNC	29039	-	-	-	-	-	-	-	-	-	-	-
.	1:150363032-150363032	-	intron_variant,non_coding_transcript_variant	-	-	-	MODIFIER	-	-	RPRD2	ENSG00000163125	Transcript	ENST00000492220	processed_transcript	-	1/10	-	-	-	-	-	-	-	-	-	1	-	HGNC	29039	-	-	-	-	-	-	-	-	-	-	-
.	1:150363032-150363032	-	intron_variant	-	-	-	MODIFIER	-	-	RPRD2	ENSG00000163125	Transcript	ENST00000539519	protein_coding	-	1/10	-	-	-	-	-	-	-	-	-	1	-	HGNC	29039	-	-	-	-	-	-	-	-	-	-	-
rs844309	1:150366587-150366587	T	intron_variant	-	-	-	MODIFIER	-	-	RPRD2	ENSG00000163125	Transcript	ENST00000369067	protein_coding	-	1/2	-	-	-	-	-	-	-	rs844309	-	1	-	HGNC	29039	-	-	0.2282	-	-	-	-	-	-	-	-
rs844309	1:150366587-150366587	T	intron_variant	-	-	-	MODIFIER	-	-	RPRD2	ENSG00000163125	Transcript	ENST00000369068	protein_coding	-	1/10	-	-	-	-	-	-	-	rs844309	-	1	-	HGNC	29039	-	-	0.2282	-	-	-	-	-	-	-	-
rs844309	1:150366587-150366587	T	intron_variant	-	-	-	MODIFIER	-	-	RPRD2	ENSG00000163125	Transcript	ENST00000401000	protein_coding	-	1/9	-	-	-	-	-	-	-	rs844309	-	1	-	HGNC	29039	-	-	0.2282	-	-	-	-	-	-	-	-
rs844309	1:150366587-150366587	T	intron_variant,non_coding_transcript_variant	-	-	-	MODIFIER	-	-	RPRD2	ENSG00000163125	Transcript	ENST00000492220	processed_transcript	-	1/10	-	-	-	-	-	-	-	rs844309	-	1	-	HGNC	29039	-	-	0.2282	-	-	-	-	-	-	-	-
rs844309	1:150366587-150366587	T	intron_variant	-	-	-	MODIFIER	-	-	RPRD2	ENSG00000163125	Transcript	ENST00000539519	protein_coding	-	1/10	-	-	-	-	-	-	-	rs844309	-	1	-	HGNC	29039	-	-	0.2282	-	-	-	-	-	-	-	-
rs1694362	1:150366963-150366963	A	intron_variant	-	-	-	MODIFIER	-	-	RPRD2	ENSG00000163125	Transcript	ENST00000369067	protein_coding	-	1/2	-	-	-	-	-	-	-	rs1694362	-	1	-	HGNC	29039	-	-	0.228	-	-	-	-	-	-	-	-
rs1694362	1:150366963-150366963	A	intron_variant	-	-	-	MODIFIER	-	-	RPRD2	ENSG00000163125	Transcript	ENST00000369068	protein_coding	-	1/10	-	-	-	-	-	-	-	rs1694362	-	1	-	HGNC	29039	-	-	0.228	-	-	-	-	-	-	-	-
rs1694362	1:150366963-150366963	A	intron_variant	-	-	-	MODIFIER	-	-	RPRD2	ENSG00000163125	Transcript	ENST00000401000	protein_coding	-	1/9	-	-	-	-	-	-	-	rs1694362	-	1	-	HGNC	29039	-	-	0.228	-	-	-	-	-	-	-	-
rs1694362	1:150366963-150366963	A	intron_variant,non_coding_transcript_variant	-	-	-	MODIFIER	-	-	RPRD2	ENSG00000163125	Transcript	ENST00000492220	processed_transcript	-	1/10	-	-	-	-	-	-	-	rs1694362	-	1	-	HGNC	29039	-	-	0.228	-	-	-	-	-	-	-	-
rs1694362	1:150366963-150366963	A	intron_variant	-	-	-	MODIFIER	-	-	RPRD2	ENSG00000163125	Transcript	ENST00000539519	protein_coding	-	1/10	-	-	-	-	-	-	-	rs1694362	-	1	-	HGNC	29039	-	-	0.228	-	-	-	-	-	-	-	-
rs2264418	1:150368579-150368579	A	intron_variant	-	-	-	MODIFIER	-	-	RPRD2	ENSG00000163125	Transcript	ENST00000369067	protein_coding	-	1/2	-	-	-	-	-	-	-	rs2264418	-	1	-	HGNC	29039	-	-	0.2658	-	-	-	-	-	-	-	-
rs2264418	1:150368579-150368579	A	intron_variant	-	-	-	MODIFIER	-	-	RPRD2	ENSG00000163125	Transcript	ENST00000369068	protein_coding	-	1/10	-	-	-	-	-	-	-	rs2264418	-	1	-	HGNC	29039	-	-	0.2658	-	-	-	-	-	-	-	-
rs2264418	1:150368579-150368579	A	intron_variant	-	-	-	MODIFIER	-	-	RPRD2	ENSG00000163125	Transcript	ENST00000401000	protein_coding	-	1/9	-	-	-	-	-	-	-	rs2264418	-	1	-	HGNC	29039	-	-	0.2658	-	-	-	-	-	-	-	-
rs2264418	1:150368579-150368579	A	intron_variant,non_coding_transcript_variant	-	-	-	MODIFIER	-	-	RPRD2	ENSG00000163125	Transcript	ENST00000492220	processed_transcript	-	1/10	-	-	-	-	-	-	-	rs2264418	-	1	-	HGNC	29039	-	-	0.2658	-	-	-	-	-	-	-	-
rs2264418	1:150368579-150368579	A	intron_variant	-	-	-	MODIFIER	-	-	RPRD2	ENSG00000163125	Transcript	ENST00000539519	protein_coding	-	1/10	-	-	-	-	-	-	-	rs2264418	-	1	-	HGNC	29039	-	-	0.2658	-	-	-	-	-	-	-	-
rs1694363	1:150368677-150368677	G	intron_variant	-	-	-	MODIFIER	-	-	RPRD2	ENSG00000163125	Transcript	ENST00000369067	protein_coding	-	1/2	-	-	-	-	-	-	-	rs1694363	-	1	-	HGNC	29039	-	-	0.2232	-	-	-	-	-	-	-	-
rs1694363	1:150368677-150368677	G	intron_variant	-	-	-	MODIFIER	-	-	RPRD2	ENSG00000163125	Transcript	ENST00000369068	protein_coding	-	1/10	-	-	-	-	-	-	-	rs1694363	-	1	-	HGNC	29039	-	-	0.2232	-	-	-	-	-	-	-	-
rs1694363	1:150368677-150368677	G	intron_variant	-	-	-	MODIFIER	-	-	RPRD2	ENSG00000163125	Transcript	ENST00000401000	protein_coding	-	1/9	-	-	-	-	-	-	-	rs1694363	-	1	-	HGNC	29039	-	-	0.2232	-	-	-	-	-	-	-	-
rs1694363	1:150368677-150368677	G	intron_variant,non_coding_transcript_variant	-	-	-	MODIFIER	-	-	RPRD2	ENSG00000163125	Transcript	ENST00000492220	processed_transcript	-	1/10	-	-	-	-	-	-	-	rs1694363	-	1	-	HGNC	29039	-	-	0.2232	-	-	-	-	-	-	-	-
rs1694363	1:150368677-150368677	G	intron_variant	-	-	-	MODIFIER	-	-	RPRD2	ENSG00000163125	Transcript	ENST00000539519	protein_coding	-	1/10	-	-	-	-	-	-	-	rs1694363	-	1	-	HGNC	29039	-	-	0.2232	-	-	-	-	-	-	-	-
rs1260386	1:150369622-150369622	T	intron_variant	-	-	-	MODIFIER	-	-	RPRD2	ENSG00000163125	Transcript	ENST00000369067	protein_coding	-	1/2	-	-	-	-	-	-	-	rs1260386	-	1	-	HGNC	29039	-	-	0.2658	-	-	-	-	-	-	-	-
rs1260386	1:150369622-150369622	T	intron_variant	-	-	-	MODIFIER	-	-	RPRD2	ENSG00000163125	Transcript	ENST00000369068	protein_coding	-	1/10	-	-	-	-	-	-	-	rs1260386	-	1	-	HGNC	29039	-	-	0.2658	-	-	-	-	-	-	-	-
rs1260386	1:150369622-150369622	T	intron_variant	-	-	-	MODIFIER	-	-	RPRD2	ENSG00000163125	Transcript	ENST00000401000	protein_coding	-	1/9	-	-	-	-	-	-	-	rs1260386	-	1	-	HGNC	29039	-	-	0.2658	-	-	-	-	-	-	-	-
rs1260386	1:150369622-150369622	T	intron_variant,non_coding_transcript_variant	-	-	-	MODIFIER	-	-	RPRD2	ENSG00000163125	Transcript	ENST00000492220	processed_transcript	-	1/10	-	-	-	-	-	-	-	rs1260386	-	1	-	HGNC	29039	-	-	0.2658	-	-	-	-	-	-	-	-
rs1260386	1:150369622-150369622	T	intron_variant	-	-	-	MODIFIER	-	-	RPRD2	ENSG00000163125	Transcript	ENST00000539519	protein_coding	-	1/10	-	-	-	-	-	-	-	rs1260386	-	1	-	HGNC	29039	-	-	0.2658	-	-	-	-	-	-	-	-
rs1260386	1:150369622-150369622	T	regulatory_region_variant	-	-	-	MODIFIER	-	-	-	-	RegulatoryFeature	ENSR00000945922	enhancer	-	-	-	-	-	-	-	-	-	rs1260386	-	-	-	-	-	-	-	0.2658	-	-	-	-	-	-	-	-
rs1260388	1:150372016-150372016	A	intron_variant	-	-	-	MODIFIER	-	-	RPRD2	ENSG00000163125	Transcript	ENST00000369067	protein_coding	-	1/2	-	-	-	-	-	-	-	rs1260388	-	1	-	HGNC	29039	-	-	-	-	-	-	-	-	-	-	-
rs1260388	1:150372016-150372016	G	intron_variant	-	-	-	MODIFIER	-	-	RPRD2	ENSG00000163125	Transcript	ENST00000369067	protein_coding	-	1/2	-	-	-	-	-	-	-	rs1260388	-	1	-	HGNC	29039	-	-	0.2658	-	-	-	-	-	-	-	-
rs1260388	1:150372016-150372016	A	intron_variant	-	-	-	MODIFIER	-	-	RPRD2	ENSG00000163125	Transcript	ENST00000369068	protein_coding	-	1/10	-	-	-	-	-	-	-	rs1260388	-	1	-	HGNC	29039	-	-	-	-	-	-	-	-	-	-	-
rs1260388	1:150372016-150372016	G	intron_variant	-	-	-	MODIFIER	-	-	RPRD2	ENSG00000163125	Transcript	ENST00000369068	protein_coding	-	1/10	-	-	-	-	-	-	-	rs1260388	-	1	-	HGNC	29039	-	-	0.2658	-	-	-	-	-	-	-	-
rs1260388	1:150372016-150372016	A	intron_variant	-	-	-	MODIFIER	-	-	RPRD2	ENSG00000163125	Transcript	ENST00000401000	protein_coding	-	1/9	-	-	-	-	-	-	-	rs1260388	-	1	-	HGNC	29039	-	-	-	-	-	-	-	-	-	-	-
rs1260388	1:150372016-150372016	G	intron_variant	-	-	-	MODIFIER	-	-	RPRD2	ENSG00000163125	Transcript	ENST00000401000	protein_coding	-	1/9	-	-	-	-	-	-	-	rs1260388	-	1	-	HGNC	29039	-	-	0.2658	-	-	-	-	-	-	-	-
rs1260388	1:150372016-150372016	A	intron_variant,non_coding_transcript_variant	-	-	-	MODIFIER	-	-	RPRD2	ENSG00000163125	Transcript	ENST00000492220	processed_transcript	-	1/10	-	-	-	-	-	-	-	rs1260388	-	1	-	HGNC	29039	-	-	-	-	-	-	-	-	-	-	-
rs1260388	1:150372016-150372016	G	intron_variant,non_coding_transcript_variant	-	-	-	MODIFIER	-	-	RPRD2	ENSG00000163125	Transcript	ENST00000492220	processed_transcript	-	1/10	-	-	-	-	-	-	-	rs1260388	-	1	-	HGNC	29039	-	-	0.2658	-	-	-	-	-	-	-	-
rs1260388	1:150372016-150372016	A	intron_variant	-	-	-	MODIFIER	-	-	RPRD2	ENSG00000163125	Transcript	ENST00000539519	protein_coding	-	1/10	-	-	-	-	-	-	-	rs1260388	-	1	-	HGNC	29039	-	-	-	-	-	-	-	-	-	-	-
rs1260388	1:150372016-150372016	G	intron_variant	-	-	-	MODIFIER	-	-	RPRD2	ENSG00000163125	Transcript	ENST00000539519	protein_coding	-	1/10	-	-	-	-	-	-	-	rs1260388	-	1	-	HGNC	29039	-	-	0.2658	-	-	-	-	-	-	-	-
rs1260389	1:150372109-150372109	A	intron_variant	-	-	-	MODIFIER	-	-	RPRD2	ENSG00000163125	Transcript	ENST00000369067	protein_coding	-	1/2	-	-	-	-	-	-	-	rs1260389	-	1	-	HGNC	29039	-	-	0.228	-	-	-	-	-	-	-	-
rs1260389	1:150372109-150372109	G	intron_variant	-	-	-	MODIFIER	-	-	RPRD2	ENSG00000163125	Transcript	ENST00000369067	protein_coding	-	1/2	-	-	-	-	-	-	-	rs1260389	-	1	-	HGNC	29039	-	-	-	-	-	-	-	-	-	-	-
rs1260389	1:150372109-150372109	A	intron_variant	-	-	-	MODIFIER	-	-	RPRD2	ENSG00000163125	Transcript	ENST00000369068	protein_coding	-	1/10	-	-	-	-	-	-	-	rs1260389	-	1	-	HGNC	29039	-	-	0.228	-	-	-	-	-	-	-	-
rs1260389	1:150372109-150372109	G	intron_variant	-	-	-	MODIFIER	-	-	RPRD2	ENSG00000163125	Transcript	ENST00000369068	protein_coding	-	1/10	-	-	-	-	-	-	-	rs1260389	-	1	-	HGNC	29039	-	-	-	-	-	-	-	-	-	-	-
rs1260389	1:150372109-150372109	A	intron_variant	-	-	-	MODIFIER	-	-	RPRD2	ENSG00000163125	Transcript	ENST00000401000	protein_coding	-	1/9	-	-	-	-	-	-	-	rs1260389	-	1	-	HGNC	29039	-	-	0.228	-	-	-	-	-	-	-	-
rs1260389	1:150372109-150372109	G	intron_variant	-	-	-	MODIFIER	-	-	RPRD2	ENSG00000163125	Transcript	ENST00000401000	protein_coding	-	1/9	-	-	-	-	-	-	-	rs1260389	-	1	-	HGNC	29039	-	-	-	-	-	-	-	-	-	-	-
rs1260389	1:150372109-150372109	A	intron_variant,non_coding_transcript_variant	-	-	-	MODIFIER	-	-	RPRD2	ENSG00000163125	Transcript	ENST00000492220	processed_transcript	-	1/10	-	-	-	-	-	-	-	rs1260389	-	1	-	HGNC	29039	-	-	0.228	-	-	-	-	-	-	-	-
rs1260389	1:150372109-150372109	G	intron_variant,non_coding_transcript_variant	-	-	-	MODIFIER	-	-	RPRD2	ENSG00000163125	Transcript	ENST00000492220	processed_transcript	-	1/10	-	-	-	-	-	-	-	rs1260389	-	1	-	HGNC	29039	-	-	-	-	-	-	-	-	-	-	-
rs1260389	1:150372109-150372109	A	intron_variant	-	-	-	MODIFIER	-	-	RPRD2	ENSG00000163125	Transcript	ENST00000539519	protein_coding	-	1/10	-	-	-	-	-	-	-	rs1260389	-	1	-	HGNC	29039	-	-	0.228	-	-	-	-	-	-	-	-
rs1260389	1:150372109-150372109	G	intron_variant	-	-	-	MODIFIER	-	-	RPRD2	ENSG00000163125	Transcript	ENST00000539519	protein_coding	-	1/10	-	-	-	-	-	-	-	rs1260389	-	1	-	HGNC	29039	-	-	-	-	-	-	-	-	-	-	-
rs35057759	1:150374276-150374276	T	intron_variant	-	-	-	MODIFIER	-	-	RPRD2	ENSG00000163125	Transcript	ENST00000369067	protein_coding	-	1/2	-	-	-	-	-	-	-	rs35057759	-	1	-	HGNC	29039	-	-	0.2658	-	-	-	-	-	-	-	-
rs35057759	1:150374276-150374276	T	intron_variant	-	-	-	MODIFIER	-	-	RPRD2	ENSG00000163125	Transcript	ENST00000369068	protein_coding	-	1/10	-	-	-	-	-	-	-	rs35057759	-	1	-	HGNC	29039	-	-	0.2658	-	-	-	-	-	-	-	-
rs35057759	1:150374276-150374276	T	intron_variant	-	-	-	MODIFIER	-	-	RPRD2	ENSG00000163125	Transcript	ENST00000401000	protein_coding	-	1/9	-	-	-	-	-	-	-	rs35057759	-	1	-	HGNC	29039	-	-	0.2658	-	-	-	-	-	-	-	-
rs35057759	1:150374276-150374276	T	intron_variant,non_coding_transcript_variant	-	-	-	MODIFIER	-	-	RPRD2	ENSG00000163125	Transcript	ENST00000492220	processed_transcript	-	1/10	-	-	-	-	-	-	-	rs35057759	-	1	-	HGNC	29039	-	-	0.2658	-	-	-	-	-	-	-	-
rs35057759	1:150374276-150374276	T	intron_variant	-	-	-	MODIFIER	-	-	RPRD2	ENSG00000163125	Transcript	ENST00000539519	protein_coding	-	1/10	-	-	-	-	-	-	-	rs35057759	-	1	-	HGNC	29039	-	-	0.2658	-	-	-	-	-	-	-	-
rs1260378	1:150375272-150375272	A	intron_variant	-	-	-	MODIFIER	-	-	RPRD2	ENSG00000163125	Transcript	ENST00000369067	protein_coding	-	1/2	-	-	-	-	-	-	-	rs1260378	-	1	-	HGNC	29039	-	-	0.2658	-	-	-	-	-	-	-	-
rs1260378	1:150375272-150375272	A	intron_variant	-	-	-	MODIFIER	-	-	RPRD2	ENSG00000163125	Transcript	ENST00000369068	protein_coding	-	1/10	-	-	-	-	-	-	-	rs1260378	-	1	-	HGNC	29039	-	-	0.2658	-	-	-	-	-	-	-	-
rs1260378	1:150375272-150375272	A	intron_variant	-	-	-	MODIFIER	-	-	RPRD2	ENSG00000163125	Transcript	ENST00000401000	protein_coding	-	1/9	-	-	-	-	-	-	-	rs1260378	-	1	-	HGNC	29039	-	-	0.2658	-	-	-	-	-	-	-	-
rs1260378	1:150375272-150375272	A	intron_variant,non_coding_transcript_variant	-	-	-	MODIFIER	-	-	RPRD2	ENSG00000163125	Transcript	ENST00000492220	processed_transcript	-	1/10	-	-	-	-	-	-	-	rs1260378	-	1	-	HGNC	29039	-	-	0.2658	-	-	-	-	-	-	-	-
rs1260378	1:150375272-150375272	A	intron_variant	-	-	-	MODIFIER	-	-	RPRD2	ENSG00000163125	Transcript	ENST00000539519	protein_coding	-	1/10	-	-	-	-	-	-	-	rs1260378	-	1	-	HGNC	29039	-	-	0.2658	-	-	-	-	-	-	-	-
rs138884613	1:150375425-150375427	-	intron_variant	-	-	-	MODIFIER	-	-	RPRD2	ENSG00000163125	Transcript	ENST00000369067	protein_coding	-	1/2	-	-	-	-	-	-	-	rs138884613	-	1	-	HGNC	29039	-	-	0.2658	-	-	-	-	-	-	-	-
rs138884613	1:150375425-150375427	-	intron_variant	-	-	-	MODIFIER	-	-	RPRD2	ENSG00000163125	Transcript	ENST00000369068	protein_coding	-	1/10	-	-	-	-	-	-	-	rs138884613	-	1	-	HGNC	29039	-	-	0.2658	-	-	-	-	-	-	-	-
rs138884613	1:150375425-150375427	-	intron_variant	-	-	-	MODIFIER	-	-	RPRD2	ENSG00000163125	Transcript	ENST00000401000	protein_coding	-	1/9	-	-	-	-	-	-	-	rs138884613	-	1	-	HGNC	29039	-	-	0.2658	-	-	-	-	-	-	-	-
rs138884613	1:150375425-150375427	-	intron_variant,non_coding_transcript_variant	-	-	-	MODIFIER	-	-	RPRD2	ENSG00000163125	Transcript	ENST00000492220	processed_transcript	-	1/10	-	-	-	-	-	-	-	rs138884613	-	1	-	HGNC	29039	-	-	0.2658	-	-	-	-	-	-	-	-
rs138884613	1:150375425-150375427	-	intron_variant	-	-	-	MODIFIER	-	-	RPRD2	ENSG00000163125	Transcript	ENST00000539519	protein_coding	-	1/10	-	-	-	-	-	-	-	rs138884613	-	1	-	HGNC	29039	-	-	0.2658	-	-	-	-	-	-	-	-
rs696618	1:150376139-150376139	G	intron_variant	-	-	-	MODIFIER	-	-	RPRD2	ENSG00000163125	Transcript	ENST00000369067	protein_coding	-	1/2	-	-	-	-	-	-	-	rs696618	-	1	-	HGNC	29039	-	-	0.2484	-	-	-	-	-	-	-	-
rs696618	1:150376139-150376139	G	intron_variant	-	-	-	MODIFIER	-	-	RPRD2	ENSG00000163125	Transcript	ENST00000369068	protein_coding	-	1/10	-	-	-	-	-	-	-	rs696618	-	1	-	HGNC	29039	-	-	0.2484	-	-	-	-	-	-	-	-
rs696618	1:150376139-150376139	G	intron_variant	-	-	-	MODIFIER	-	-	RPRD2	ENSG00000163125	Transcript	ENST00000401000	protein_coding	-	1/9	-	-	-	-	-	-	-	rs696618	-	1	-	HGNC	29039	-	-	0.2484	-	-	-	-	-	-	-	-
rs696618	1:150376139-150376139	G	intron_variant,non_coding_transcript_variant	-	-	-	MODIFIER	-	-	RPRD2	ENSG00000163125	Transcript	ENST00000492220	processed_transcript	-	1/10	-	-	-	-	-	-	-	rs696618	-	1	-	HGNC	29039	-	-	0.2484	-	-	-	-	-	-	-	-
rs696618	1:150376139-150376139	G	intron_variant	-	-	-	MODIFIER	-	-	RPRD2	ENSG00000163125	Transcript	ENST00000539519	protein_coding	-	1/10	-	-	-	-	-	-	-	rs696618	-	1	-	HGNC	29039	-	-	0.2484	-	-	-	-	-	-	-	-
rs828783	1:150376977-150376977	T	intron_variant	-	-	-	MODIFIER	-	-	RPRD2	ENSG00000163125	Transcript	ENST00000369067	protein_coding	-	1/2	-	-	-	-	-	-	-	rs828783	-	1	-	HGNC	29039	-	-	0.228	-	-	-	-	-	-	-	-
rs828783	1:150376977-150376977	T	intron_variant	-	-	-	MODIFIER	-	-	RPRD2	ENSG00000163125	Transcript	ENST00000369068	protein_coding	-	1/10	-	-	-	-	-	-	-	rs828783	-	1	-	HGNC	29039	-	-	0.228	-	-	-	-	-	-	-	-
rs828783	1:150376977-150376977	T	intron_variant	-	-	-	MODIFIER	-	-	RPRD2	ENSG00000163125	Transcript	ENST00000401000	protein_coding	-	1/9	-	-	-	-	-	-	-	rs828783	-	1	-	HGNC	29039	-	-	0.228	-	-	-	-	-	-	-	-
rs828783	1:150376977-150376977	T	intron_variant,non_coding_transcript_variant	-	-	-	MODIFIER	-	-	RPRD2	ENSG00000163125	Transcript	ENST00000492220	processed_transcript	-	1/10	-	-	-	-	-	-	-	rs828783	-	1	-	HGNC	29039	-	-	0.228	-	-	-	-	-	-	-	-
rs828783	1:150376977-150376977	T	intron_variant	-	-	-	MODIFIER	-	-	RPRD2	ENSG00000163125	Transcript	ENST00000539519	protein_coding	-	1/10	-	-	-	-	-	-	-	rs828783	-	1	-	HGNC	29039	-	-	0.228	-	-	-	-	-	-	-	-
rs36009400	1:150377892-150377892	T	intron_variant	-	-	-	MODIFIER	-	-	RPRD2	ENSG00000163125	Transcript	ENST00000369067	protein_coding	-	1/2	-	-	-	-	-	-	-	rs36009400	-	1	-	HGNC	29039	-	-	-	-	-	-	-	-	-	-	-
rs36009400	1:150377892-150377892	T	intron_variant	-	-	-	MODIFIER	-	-	RPRD2	ENSG00000163125	Transcript	ENST00000369068	protein_coding	-	1/10	-	-	-	-	-	-	-	rs36009400	-	1	-	HGNC	29039	-	-	-	-	-	-	-	-	-	-	-
rs36009400	1:150377892-150377892	T	intron_variant	-	-	-	MODIFIER	-	-	RPRD2	ENSG00000163125	Transcript	ENST00000401000	protein_coding	-	1/9	-	-	-	-	-	-	-	rs36009400	-	1	-	HGNC	29039	-	-	-	-	-	-	-	-	-	-	-
rs36009400	1:150377892-150377892	T	intron_variant,non_coding_transcript_variant	-	-	-	MODIFIER	-	-	RPRD2	ENSG00000163125	Transcript	ENST00000492220	processed_transcript	-	1/10	-	-	-	-	-	-	-	rs36009400	-	1	-	HGNC	29039	-	-	-	-	-	-	-	-	-	-	-
rs36009400	1:150377892-150377892	T	intron_variant	-	-	-	MODIFIER	-	-	RPRD2	ENSG00000163125	Transcript	ENST00000539519	protein_coding	-	1/10	-	-	-	-	-	-	-	rs36009400	-	1	-	HGNC	29039	-	-	-	-	-	-	-	-	-	-	-
rs1694385	1:150377960-150377960	A	intron_variant	-	-	-	MODIFIER	-	-	RPRD2	ENSG00000163125	Transcript	ENST00000369067	protein_coding	-	1/2	-	-	-	-	-	-	-	rs1694385	-	1	-	HGNC	29039	-	-	0.2658	-	-	-	-	-	-	-	-
rs1694385	1:150377960-150377960	C	intron_variant	-	-	-	MODIFIER	-	-	RPRD2	ENSG00000163125	Transcript	ENST00000369067	protein_coding	-	1/2	-	-	-	-	-	-	-	rs1694385	-	1	-	HGNC	29039	-	-	-	-	-	-	-	-	-	-	-
rs1694385	1:150377960-150377960	A	intron_variant	-	-	-	MODIFIER	-	-	RPRD2	ENSG00000163125	Transcript	ENST00000369068	protein_coding	-	1/10	-	-	-	-	-	-	-	rs1694385	-	1	-	HGNC	29039	-	-	0.2658	-	-	-	-	-	-	-	-
rs1694385	1:150377960-150377960	C	intron_variant	-	-	-	MODIFIER	-	-	RPRD2	ENSG00000163125	Transcript	ENST00000369068	protein_coding	-	1/10	-	-	-	-	-	-	-	rs1694385	-	1	-	HGNC	29039	-	-	-	-	-	-	-	-	-	-	-
rs1694385	1:150377960-150377960	A	intron_variant	-	-	-	MODIFIER	-	-	RPRD2	ENSG00000163125	Transcript	ENST00000401000	protein_coding	-	1/9	-	-	-	-	-	-	-	rs1694385	-	1	-	HGNC	29039	-	-	0.2658	-	-	-	-	-	-	-	-
rs1694385	1:150377960-150377960	C	intron_variant	-	-	-	MODIFIER	-	-	RPRD2	ENSG00000163125	Transcript	ENST00000401000	protein_coding	-	1/9	-	-	-	-	-	-	-	rs1694385	-	1	-	HGNC	29039	-	-	-	-	-	-	-	-	-	-	-
rs1694385	1:150377960-150377960	A	intron_variant,non_coding_transcript_variant	-	-	-	MODIFIER	-	-	RPRD2	ENSG00000163125	Transcript	ENST00000492220	processed_transcript	-	1/10	-	-	-	-	-	-	-	rs1694385	-	1	-	HGNC	29039	-	-	0.2658	-	-	-	-	-	-	-	-
rs1694385	1:150377960-150377960	C	intron_variant,non_coding_transcript_variant	-	-	-	MODIFIER	-	-	RPRD2	ENSG00000163125	Transcript	ENST00000492220	processed_transcript	-	1/10	-	-	-	-	-	-	-	rs1694385	-	1	-	HGNC	29039	-	-	-	-	-	-	-	-	-	-	-
rs1694385	1:150377960-150377960	A	intron_variant	-	-	-	MODIFIER	-	-	RPRD2	ENSG00000163125	Transcript	ENST00000539519	protein_coding	-	1/10	-	-	-	-	-	-	-	rs1694385	-	1	-	HGNC	29039	-	-	0.2658	-	-	-	-	-	-	-	-
rs1694385	1:150377960-150377960	C	intron_variant	-	-	-	MODIFIER	-	-	RPRD2	ENSG00000163125	Transcript	ENST00000539519	protein_coding	-	1/10	-	-	-	-	-	-	-	rs1694385	-	1	-	HGNC	29039	-	-	-	-	-	-	-	-	-	-	-
rs698923	1:150379159-150379159	A	intron_variant	-	-	-	MODIFIER	-	-	RPRD2	ENSG00000163125	Transcript	ENST00000369067	protein_coding	-	1/2	-	-	-	-	-	-	-	rs698923	-	1	-	HGNC	29039	-	-	0.228	-	-	-	-	-	-	-	-
rs698923	1:150379159-150379159	A	intron_variant	-	-	-	MODIFIER	-	-	RPRD2	ENSG00000163125	Transcript	ENST00000369068	protein_coding	-	1/10	-	-	-	-	-	-	-	rs698923	-	1	-	HGNC	29039	-	-	0.228	-	-	-	-	-	-	-	-
rs698923	1:150379159-150379159	A	intron_variant	-	-	-	MODIFIER	-	-	RPRD2	ENSG00000163125	Transcript	ENST00000401000	protein_coding	-	1/9	-	-	-	-	-	-	-	rs698923	-	1	-	HGNC	29039	-	-	0.228	-	-	-	-	-	-	-	-
rs698923	1:150379159-150379159	A	intron_variant,non_coding_transcript_variant	-	-	-	MODIFIER	-	-	RPRD2	ENSG00000163125	Transcript	ENST00000492220	processed_transcript	-	1/10	-	-	-	-	-	-	-	rs698923	-	1	-	HGNC	29039	-	-	0.228	-	-	-	-	-	-	-	-
rs698923	1:150379159-150379159	A	intron_variant	-	-	-	MODIFIER	-	-	RPRD2	ENSG00000163125	Transcript	ENST00000539519	protein_coding	-	1/10	-	-	-	-	-	-	-	rs698923	-	1	-	HGNC	29039	-	-	0.228	-	-	-	-	-	-	-	-
rs1631973	1:150380779-150380779	C	intron_variant	-	-	-	MODIFIER	-	-	RPRD2	ENSG00000163125	Transcript	ENST00000369067	protein_coding	-	1/2	-	-	-	-	-	-	-	rs1631973	-	1	-	HGNC	29039	-	-	0.2278	-	-	-	-	-	-	-	-
rs1631973	1:150380779-150380779	C	intron_variant	-	-	-	MODIFIER	-	-	RPRD2	ENSG00000163125	Transcript	ENST00000369068	protein_coding	-	1/10	-	-	-	-	-	-	-	rs1631973	-	1	-	HGNC	29039	-	-	0.2278	-	-	-	-	-	-	-	-
rs1631973	1:150380779-150380779	C	intron_variant	-	-	-	MODIFIER	-	-	RPRD2	ENSG00000163125	Transcript	ENST00000401000	protein_coding	-	1/9	-	-	-	-	-	-	-	rs1631973	-	1	-	HGNC	29039	-	-	0.2278	-	-	-	-	-	-	-	-
rs1631973	1:150380779-150380779	C	intron_variant,non_coding_transcript_variant	-	-	-	MODIFIER	-	-	RPRD2	ENSG00000163125	Transcript	ENST00000492220	processed_transcript	-	1/10	-	-	-	-	-	-	-	rs1631973	-	1	-	HGNC	29039	-	-	0.2278	-	-	-	-	-	-	-	-
rs1631973	1:150380779-150380779	C	intron_variant	-	-	-	MODIFIER	-	-	RPRD2	ENSG00000163125	Transcript	ENST00000539519	protein_coding	-	1/10	-	-	-	-	-	-	-	rs1631973	-	1	-	HGNC	29039	-	-	0.2278	-	-	-	-	-	-	-	-
rs1260411	1:150382088-150382088	A	intron_variant	-	-	-	MODIFIER	-	-	RPRD2	ENSG00000163125	Transcript	ENST00000369067	protein_coding	-	1/2	-	-	-	-	-	-	-	rs1260411	-	1	-	HGNC	29039	-	-	0.2492	-	-	-	-	-	-	-	-
rs1260411	1:150382088-150382088	T	intron_variant	-	-	-	MODIFIER	-	-	RPRD2	ENSG00000163125	Transcript	ENST00000369067	protein_coding	-	1/2	-	-	-	-	-	-	-	rs1260411	-	1	-	HGNC	29039	-	-	-	-	-	-	-	-	-	-	-
rs1260411	1:150382088-150382088	A	intron_variant	-	-	-	MODIFIER	-	-	RPRD2	ENSG00000163125	Transcript	ENST00000369068	protein_coding	-	1/10	-	-	-	-	-	-	-	rs1260411	-	1	-	HGNC	29039	-	-	0.2492	-	-	-	-	-	-	-	-
rs1260411	1:150382088-150382088	T	intron_variant	-	-	-	MODIFIER	-	-	RPRD2	ENSG00000163125	Transcript	ENST00000369068	protein_coding	-	1/10	-	-	-	-	-	-	-	rs1260411	-	1	-	HGNC	29039	-	-	-	-	-	-	-	-	-	-	-
rs1260411	1:150382088-150382088	A	intron_variant	-	-	-	MODIFIER	-	-	RPRD2	ENSG00000163125	Transcript	ENST00000401000	protein_coding	-	1/9	-	-	-	-	-	-	-	rs1260411	-	1	-	HGNC	29039	-	-	0.2492	-	-	-	-	-	-	-	-
rs1260411	1:150382088-150382088	T	intron_variant	-	-	-	MODIFIER	-	-	RPRD2	ENSG00000163125	Transcript	ENST00000401000	protein_coding	-	1/9	-	-	-	-	-	-	-	rs1260411	-	1	-	HGNC	29039	-	-	-	-	-	-	-	-	-	-	-
rs1260411	1:150382088-150382088	A	intron_variant,non_coding_transcript_variant	-	-	-	MODIFIER	-	-	RPRD2	ENSG00000163125	Transcript	ENST00000492220	processed_transcript	-	2/10	-	-	-	-	-	-	-	rs1260411	-	1	-	HGNC	29039	-	-	0.2492	-	-	-	-	-	-	-	-
rs1260411	1:150382088-150382088	T	intron_variant,non_coding_transcript_variant	-	-	-	MODIFIER	-	-	RPRD2	ENSG00000163125	Transcript	ENST00000492220	processed_transcript	-	2/10	-	-	-	-	-	-	-	rs1260411	-	1	-	HGNC	29039	-	-	-	-	-	-	-	-	-	-	-
rs1260411	1:150382088-150382088	A	intron_variant	-	-	-	MODIFIER	-	-	RPRD2	ENSG00000163125	Transcript	ENST00000539519	protein_coding	-	1/10	-	-	-	-	-	-	-	rs1260411	-	1	-	HGNC	29039	-	-	0.2492	-	-	-	-	-	-	-	-
rs1260411	1:150382088-150382088	T	intron_variant	-	-	-	MODIFIER	-	-	RPRD2	ENSG00000163125	Transcript	ENST00000539519	protein_coding	-	1/10	-	-	-	-	-	-	-	rs1260411	-	1	-	HGNC	29039	-	-	-	-	-	-	-	-	-	-	-
rs834228	1:150383951-150383951	G	intron_variant	-	-	-	MODIFIER	-	-	RPRD2	ENSG00000163125	Transcript	ENST00000369067	protein_coding	-	1/2	-	-	-	-	-	-	-	rs834228	-	1	-	HGNC	29039	-	-	0.2488	-	-	-	-	-	-	-	-
rs834228	1:150383951-150383951	G	intron_variant	-	-	-	MODIFIER	-	-	RPRD2	ENSG00000163125	Transcript	ENST00000369068	protein_coding	-	1/10	-	-	-	-	-	-	-	rs834228	-	1	-	HGNC	29039	-	-	0.2488	-	-	-	-	-	-	-	-
rs834228	1:150383951-150383951	G	intron_variant	-	-	-	MODIFIER	-	-	RPRD2	ENSG00000163125	Transcript	ENST00000401000	protein_coding	-	1/9	-	-	-	-	-	-	-	rs834228	-	1	-	HGNC	29039	-	-	0.2488	-	-	-	-	-	-	-	-
rs834228	1:150383951-150383951	G	intron_variant,non_coding_transcript_variant	-	-	-	MODIFIER	-	-	RPRD2	ENSG00000163125	Transcript	ENST00000492220	processed_transcript	-	2/10	-	-	-	-	-	-	-	rs834228	-	1	-	HGNC	29039	-	-	0.2488	-	-	-	-	-	-	-	-
rs834228	1:150383951-150383951	G	intron_variant	-	-	-	MODIFIER	-	-	RPRD2	ENSG00000163125	Transcript	ENST00000539519	protein_coding	-	1/10	-	-	-	-	-	-	-	rs834228	-	1	-	HGNC	29039	-	-	0.2488	-	-	-	-	-	-	-	-
rs834229	1:150384665-150384665	C	intron_variant	-	-	-	MODIFIER	-	-	RPRD2	ENSG00000163125	Transcript	ENST00000369067	protein_coding	-	1/2	-	-	-	-	-	-	-	rs834229	-	1	-	HGNC	29039	-	-	0.228	-	-	-	-	-	-	-	-
rs834229	1:150384665-150384665	C	intron_variant	-	-	-	MODIFIER	-	-	RPRD2	ENSG00000163125	Transcript	ENST00000369068	protein_coding	-	1/10	-	-	-	-	-	-	-	rs834229	-	1	-	HGNC	29039	-	-	0.228	-	-	-	-	-	-	-	-
rs834229	1:150384665-150384665	C	intron_variant	-	-	-	MODIFIER	-	-	RPRD2	ENSG00000163125	Transcript	ENST00000401000	protein_coding	-	1/9	-	-	-	-	-	-	-	rs834229	-	1	-	HGNC	29039	-	-	0.228	-	-	-	-	-	-	-	-
rs834229	1:150384665-150384665	C	intron_variant,non_coding_transcript_variant	-	-	-	MODIFIER	-	-	RPRD2	ENSG00000163125	Transcript	ENST00000492220	processed_transcript	-	2/10	-	-	-	-	-	-	-	rs834229	-	1	-	HGNC	29039	-	-	0.228	-	-	-	-	-	-	-	-
rs834229	1:150384665-150384665	C	intron_variant	-	-	-	MODIFIER	-	-	RPRD2	ENSG00000163125	Transcript	ENST00000539519	protein_coding	-	1/10	-	-	-	-	-	-	-	rs834229	-	1	-	HGNC	29039	-	-	0.228	-	-	-	-	-	-	-	-
rs698919	1:150387000-150387000	G	intron_variant	-	-	-	MODIFIER	-	-	RPRD2	ENSG00000163125	Transcript	ENST00000369067	protein_coding	-	1/2	-	-	-	-	-	-	-	rs698919	-	1	-	HGNC	29039	-	-	0.2656	-	-	-	-	-	-	-	-
rs698919	1:150387000-150387000	T	intron_variant	-	-	-	MODIFIER	-	-	RPRD2	ENSG00000163125	Transcript	ENST00000369067	protein_coding	-	1/2	-	-	-	-	-	-	-	rs698919	-	1	-	HGNC	29039	-	-	-	-	-	-	-	-	-	-	-
rs698919	1:150387000-150387000	G	intron_variant	-	-	-	MODIFIER	-	-	RPRD2	ENSG00000163125	Transcript	ENST00000369068	protein_coding	-	1/10	-	-	-	-	-	-	-	rs698919	-	1	-	HGNC	29039	-	-	0.2656	-	-	-	-	-	-	-	-
rs698919	1:150387000-150387000	T	intron_variant	-	-	-	MODIFIER	-	-	RPRD2	ENSG00000163125	Transcript	ENST00000369068	protein_coding	-	1/10	-	-	-	-	-	-	-	rs698919	-	1	-	HGNC	29039	-	-	-	-	-	-	-	-	-	-	-
rs698919	1:150387000-150387000	G	intron_variant	-	-	-	MODIFIER	-	-	RPRD2	ENSG00000163125	Transcript	ENST00000401000	protein_coding	-	1/9	-	-	-	-	-	-	-	rs698919	-	1	-	HGNC	29039	-	-	0.2656	-	-	-	-	-	-	-	-
rs698919	1:150387000-150387000	T	intron_variant	-	-	-	MODIFIER	-	-	RPRD2	ENSG00000163125	Transcript	ENST00000401000	protein_coding	-	1/9	-	-	-	-	-	-	-	rs698919	-	1	-	HGNC	29039	-	-	-	-	-	-	-	-	-	-	-
rs698919	1:150387000-150387000	G	intron_variant,non_coding_transcript_variant	-	-	-	MODIFIER	-	-	RPRD2	ENSG00000163125	Transcript	ENST00000492220	processed_transcript	-	2/10	-	-	-	-	-	-	-	rs698919	-	1	-	HGNC	29039	-	-	0.2656	-	-	-	-	-	-	-	-
rs698919	1:150387000-150387000	T	intron_variant,non_coding_transcript_variant	-	-	-	MODIFIER	-	-	RPRD2	ENSG00000163125	Transcript	ENST00000492220	processed_transcript	-	2/10	-	-	-	-	-	-	-	rs698919	-	1	-	HGNC	29039	-	-	-	-	-	-	-	-	-	-	-
rs698919	1:150387000-150387000	G	intron_variant	-	-	-	MODIFIER	-	-	RPRD2	ENSG00000163125	Transcript	ENST00000539519	protein_coding	-	1/10	-	-	-	-	-	-	-	rs698919	-	1	-	HGNC	29039	-	-	0.2656	-	-	-	-	-	-	-	-
rs698919	1:150387000-150387000	T	intron_variant	-	-	-	MODIFIER	-	-	RPRD2	ENSG00000163125	Transcript	ENST00000539519	protein_coding	-	1/10	-	-	-	-	-	-	-	rs698919	-	1	-	HGNC	29039	-	-	-	-	-	-	-	-	-	-	-
rs834230	1:150387929-150387929	T	intron_variant	-	-	-	MODIFIER	-	-	RPRD2	ENSG00000163125	Transcript	ENST00000369067	protein_coding	-	1/2	-	-	-	-	-	-	-	rs834230	-	1	-	HGNC	29039	-	-	0.2282	-	-	-	-	-	-	-	-
rs834230	1:150387929-150387929	T	intron_variant	-	-	-	MODIFIER	-	-	RPRD2	ENSG00000163125	Transcript	ENST00000369068	protein_coding	-	1/10	-	-	-	-	-	-	-	rs834230	-	1	-	HGNC	29039	-	-	0.2282	-	-	-	-	-	-	-	-
rs834230	1:150387929-150387929	T	intron_variant	-	-	-	MODIFIER	-	-	RPRD2	ENSG00000163125	Transcript	ENST00000401000	protein_coding	-	1/9	-	-	-	-	-	-	-	rs834230	-	1	-	HGNC	29039	-	-	0.2282	-	-	-	-	-	-	-	-
rs834230	1:150387929-150387929	T	intron_variant,non_coding_transcript_variant	-	-	-	MODIFIER	-	-	RPRD2	ENSG00000163125	Transcript	ENST00000492220	processed_transcript	-	2/10	-	-	-	-	-	-	-	rs834230	-	1	-	HGNC	29039	-	-	0.2282	-	-	-	-	-	-	-	-
rs834230	1:150387929-150387929	T	intron_variant	-	-	-	MODIFIER	-	-	RPRD2	ENSG00000163125	Transcript	ENST00000539519	protein_coding	-	1/10	-	-	-	-	-	-	-	rs834230	-	1	-	HGNC	29039	-	-	0.2282	-	-	-	-	-	-	-	-
rs698916	1:150388385-150388385	G	intron_variant	-	-	-	MODIFIER	-	-	RPRD2	ENSG00000163125	Transcript	ENST00000369067	protein_coding	-	1/2	-	-	-	-	-	-	-	rs698916	-	1	-	HGNC	29039	-	-	0.2658	-	-	-	-	-	-	-	-
rs698916	1:150388385-150388385	G	intron_variant	-	-	-	MODIFIER	-	-	RPRD2	ENSG00000163125	Transcript	ENST00000369068	protein_coding	-	1/10	-	-	-	-	-	-	-	rs698916	-	1	-	HGNC	29039	-	-	0.2658	-	-	-	-	-	-	-	-
rs698916	1:150388385-150388385	G	intron_variant	-	-	-	MODIFIER	-	-	RPRD2	ENSG00000163125	Transcript	ENST00000401000	protein_coding	-	1/9	-	-	-	-	-	-	-	rs698916	-	1	-	HGNC	29039	-	-	0.2658	-	-	-	-	-	-	-	-
rs698916	1:150388385-150388385	G	intron_variant,non_coding_transcript_variant	-	-	-	MODIFIER	-	-	RPRD2	ENSG00000163125	Transcript	ENST00000492220	processed_transcript	-	2/10	-	-	-	-	-	-	-	rs698916	-	1	-	HGNC	29039	-	-	0.2658	-	-	-	-	-	-	-	-
rs698916	1:150388385-150388385	G	intron_variant	-	-	-	MODIFIER	-	-	RPRD2	ENSG00000163125	Transcript	ENST00000539519	protein_coding	-	1/10	-	-	-	-	-	-	-	rs698916	-	1	-	HGNC	29039	-	-	0.2658	-	-	-	-	-	-	-	-
rs698916	1:150388385-150388385	G	regulatory_region_variant	-	-	-	MODIFIER	-	-	-	-	RegulatoryFeature	ENSR00000945926	open_chromatin_region	-	-	-	-	-	-	-	-	-	rs698916	-	-	-	-	-	-	-	0.2658	-	-	-	-	-	-	-	-
rs834231	1:150389392-150389392	T	intron_variant	-	-	-	MODIFIER	-	-	RPRD2	ENSG00000163125	Transcript	ENST00000369067	protein_coding	-	1/2	-	-	-	-	-	-	-	rs834231	-	1	-	HGNC	29039	-	-	0.2658	-	-	-	-	-	-	-	-
rs834231	1:150389392-150389392	T	intron_variant	-	-	-	MODIFIER	-	-	RPRD2	ENSG00000163125	Transcript	ENST00000369068	protein_coding	-	1/10	-	-	-	-	-	-	-	rs834231	-	1	-	HGNC	29039	-	-	0.2658	-	-	-	-	-	-	-	-
rs834231	1:150389392-150389392	T	intron_variant	-	-	-	MODIFIER	-	-	RPRD2	ENSG00000163125	Transcript	ENST00000401000	protein_coding	-	1/9	-	-	-	-	-	-	-	rs834231	-	1	-	HGNC	29039	-	-	0.2658	-	-	-	-	-	-	-	-
rs834231	1:150389392-150389392	T	intron_variant,non_coding_transcript_variant	-	-	-	MODIFIER	-	-	RPRD2	ENSG00000163125	Transcript	ENST00000492220	processed_transcript	-	2/10	-	-	-	-	-	-	-	rs834231	-	1	-	HGNC	29039	-	-	0.2658	-	-	-	-	-	-	-	-
rs834231	1:150389392-150389392	T	intron_variant	-	-	-	MODIFIER	-	-	RPRD2	ENSG00000163125	Transcript	ENST00000539519	protein_coding	-	1/10	-	-	-	-	-	-	-	rs834231	-	1	-	HGNC	29039	-	-	0.2658	-	-	-	-	-	-	-	-
rs834231	1:150389392-150389392	T	regulatory_region_variant	-	-	-	MODIFIER	-	-	-	-	RegulatoryFeature	ENSR00000945927	enhancer	-	-	-	-	-	-	-	-	-	rs834231	-	-	-	-	-	-	-	0.2658	-	-	-	-	-	-	-	-
rs832622	1:150392830-150392830	G	intron_variant	-	-	-	MODIFIER	-	-	RPRD2	ENSG00000163125	Transcript	ENST00000369067	protein_coding	-	2/2	-	-	-	-	-	-	-	rs832622	-	1	-	HGNC	29039	-	-	0.2658	-	-	-	-	-	-	-	-
rs832622	1:150392830-150392830	G	intron_variant	-	-	-	MODIFIER	-	-	RPRD2	ENSG00000163125	Transcript	ENST00000369068	protein_coding	-	2/10	-	-	-	-	-	-	-	rs832622	-	1	-	HGNC	29039	-	-	0.2658	-	-	-	-	-	-	-	-
rs832622	1:150392830-150392830	G	intron_variant	-	-	-	MODIFIER	-	-	RPRD2	ENSG00000163125	Transcript	ENST00000401000	protein_coding	-	2/9	-	-	-	-	-	-	-	rs832622	-	1	-	HGNC	29039	-	-	0.2658	-	-	-	-	-	-	-	-
rs832622	1:150392830-150392830	G	intron_variant,non_coding_transcript_variant	-	-	-	MODIFIER	-	-	RPRD2	ENSG00000163125	Transcript	ENST00000492220	processed_transcript	-	3/10	-	-	-	-	-	-	-	rs832622	-	1	-	HGNC	29039	-	-	0.2658	-	-	-	-	-	-	-	-
rs832622	1:150392830-150392830	G	intron_variant	-	-	-	MODIFIER	-	-	RPRD2	ENSG00000163125	Transcript	ENST00000539519	protein_coding	-	2/10	-	-	-	-	-	-	-	rs832622	-	1	-	HGNC	29039	-	-	0.2658	-	-	-	-	-	-	-	-
rs55742549	1:150396459-150396459	A	intron_variant	-	-	-	MODIFIER	-	-	RPRD2	ENSG00000163125	Transcript	ENST00000369067	protein_coding	-	2/2	-	-	-	-	-	-	-	rs55742549	-	1	-	HGNC	29039	-	-	0.2494	-	-	-	-	-	-	-	-
rs55742549	1:150396459-150396459	C	intron_variant	-	-	-	MODIFIER	-	-	RPRD2	ENSG00000163125	Transcript	ENST00000369067	protein_coding	-	2/2	-	-	-	-	-	-	-	rs55742549	-	1	-	HGNC	29039	-	-	-	-	-	-	-	-	-	-	-
rs55742549	1:150396459-150396459	A	intron_variant	-	-	-	MODIFIER	-	-	RPRD2	ENSG00000163125	Transcript	ENST00000369068	protein_coding	-	2/10	-	-	-	-	-	-	-	rs55742549	-	1	-	HGNC	29039	-	-	0.2494	-	-	-	-	-	-	-	-
rs55742549	1:150396459-150396459	C	intron_variant	-	-	-	MODIFIER	-	-	RPRD2	ENSG00000163125	Transcript	ENST00000369068	protein_coding	-	2/10	-	-	-	-	-	-	-	rs55742549	-	1	-	HGNC	29039	-	-	-	-	-	-	-	-	-	-	-
rs55742549	1:150396459-150396459	A	intron_variant	-	-	-	MODIFIER	-	-	RPRD2	ENSG00000163125	Transcript	ENST00000401000	protein_coding	-	2/9	-	-	-	-	-	-	-	rs55742549	-	1	-	HGNC	29039	-	-	0.2494	-	-	-	-	-	-	-	-
rs55742549	1:150396459-150396459	C	intron_variant	-	-	-	MODIFIER	-	-	RPRD2	ENSG00000163125	Transcript	ENST00000401000	protein_coding	-	2/9	-	-	-	-	-	-	-	rs55742549	-	1	-	HGNC	29039	-	-	-	-	-	-	-	-	-	-	-
rs55742549	1:150396459-150396459	A	intron_variant,non_coding_transcript_variant	-	-	-	MODIFIER	-	-	RPRD2	ENSG00000163125	Transcript	ENST00000492220	processed_transcript	-	3/10	-	-	-	-	-	-	-	rs55742549	-	1	-	HGNC	29039	-	-	0.2494	-	-	-	-	-	-	-	-
rs55742549	1:150396459-150396459	C	intron_variant,non_coding_transcript_variant	-	-	-	MODIFIER	-	-	RPRD2	ENSG00000163125	Transcript	ENST00000492220	processed_transcript	-	3/10	-	-	-	-	-	-	-	rs55742549	-	1	-	HGNC	29039	-	-	-	-	-	-	-	-	-	-	-
rs55742549	1:150396459-150396459	A	intron_variant	-	-	-	MODIFIER	-	-	RPRD2	ENSG00000163125	Transcript	ENST00000539519	protein_coding	-	2/10	-	-	-	-	-	-	-	rs55742549	-	1	-	HGNC	29039	-	-	0.2494	-	-	-	-	-	-	-	-
rs55742549	1:150396459-150396459	C	intron_variant	-	-	-	MODIFIER	-	-	RPRD2	ENSG00000163125	Transcript	ENST00000539519	protein_coding	-	2/10	-	-	-	-	-	-	-	rs55742549	-	1	-	HGNC	29039	-	-	-	-	-	-	-	-	-	-	-
rs11577843	1:150398258-150398258	G	intron_variant	-	-	-	MODIFIER	-	-	RPRD2	ENSG00000163125	Transcript	ENST00000369067	protein_coding	-	2/2	-	-	-	-	-	-	-	rs11577843	-	1	-	HGNC	29039	-	-	0.2658	-	-	-	-	-	-	-	-
rs11577843	1:150398258-150398258	G	intron_variant	-	-	-	MODIFIER	-	-	RPRD2	ENSG00000163125	Transcript	ENST00000369068	protein_coding	-	2/10	-	-	-	-	-	-	-	rs11577843	-	1	-	HGNC	29039	-	-	0.2658	-	-	-	-	-	-	-	-
rs11577843	1:150398258-150398258	G	intron_variant	-	-	-	MODIFIER	-	-	RPRD2	ENSG00000163125	Transcript	ENST00000401000	protein_coding	-	2/9	-	-	-	-	-	-	-	rs11577843	-	1	-	HGNC	29039	-	-	0.2658	-	-	-	-	-	-	-	-
rs11577843	1:150398258-150398258	G	intron_variant,non_coding_transcript_variant	-	-	-	MODIFIER	-	-	RPRD2	ENSG00000163125	Transcript	ENST00000492220	processed_transcript	-	3/10	-	-	-	-	-	-	-	rs11577843	-	1	-	HGNC	29039	-	-	0.2658	-	-	-	-	-	-	-	-
rs11577843	1:150398258-150398258	G	intron_variant	-	-	-	MODIFIER	-	-	RPRD2	ENSG00000163125	Transcript	ENST00000539519	protein_coding	-	2/10	-	-	-	-	-	-	-	rs11577843	-	1	-	HGNC	29039	-	-	0.2658	-	-	-	-	-	-	-	-
rs11590787	1:150398531-150398531	A	intron_variant	-	-	-	MODIFIER	-	-	RPRD2	ENSG00000163125	Transcript	ENST00000369067	protein_coding	-	2/2	-	-	-	-	-	-	-	rs11590787	-	1	-	HGNC	29039	-	-	0.2658	-	-	-	-	-	-	-	-
rs11590787	1:150398531-150398531	A	intron_variant	-	-	-	MODIFIER	-	-	RPRD2	ENSG00000163125	Transcript	ENST00000369068	protein_coding	-	2/10	-	-	-	-	-	-	-	rs11590787	-	1	-	HGNC	29039	-	-	0.2658	-	-	-	-	-	-	-	-
rs11590787	1:150398531-150398531	A	intron_variant	-	-	-	MODIFIER	-	-	RPRD2	ENSG00000163125	Transcript	ENST00000401000	protein_coding	-	2/9	-	-	-	-	-	-	-	rs11590787	-	1	-	HGNC	29039	-	-	0.2658	-	-	-	-	-	-	-	-
rs11590787	1:150398531-150398531	A	intron_variant,non_coding_transcript_variant	-	-	-	MODIFIER	-	-	RPRD2	ENSG00000163125	Transcript	ENST00000492220	processed_transcript	-	3/10	-	-	-	-	-	-	-	rs11590787	-	1	-	HGNC	29039	-	-	0.2658	-	-	-	-	-	-	-	-
rs11590787	1:150398531-150398531	A	intron_variant	-	-	-	MODIFIER	-	-	RPRD2	ENSG00000163125	Transcript	ENST00000539519	protein_coding	-	2/10	-	-	-	-	-	-	-	rs11590787	-	1	-	HGNC	29039	-	-	0.2658	-	-	-	-	-	-	-	-
rs12045304	1:150399818-150399818	A	intron_variant	-	-	-	MODIFIER	-	-	RPRD2	ENSG00000163125	Transcript	ENST00000369067	protein_coding	-	2/2	-	-	-	-	-	-	-	rs12045304	-	1	-	HGNC	29039	-	-	0.2496	-	-	-	-	-	-	-	-
rs12045304	1:150399818-150399818	A	intron_variant	-	-	-	MODIFIER	-	-	RPRD2	ENSG00000163125	Transcript	ENST00000369068	protein_coding	-	2/10	-	-	-	-	-	-	-	rs12045304	-	1	-	HGNC	29039	-	-	0.2496	-	-	-	-	-	-	-	-
rs12045304	1:150399818-150399818	A	intron_variant	-	-	-	MODIFIER	-	-	RPRD2	ENSG00000163125	Transcript	ENST00000401000	protein_coding	-	2/9	-	-	-	-	-	-	-	rs12045304	-	1	-	HGNC	29039	-	-	0.2496	-	-	-	-	-	-	-	-
rs12045304	1:150399818-150399818	A	intron_variant,non_coding_transcript_variant	-	-	-	MODIFIER	-	-	RPRD2	ENSG00000163125	Transcript	ENST00000492220	processed_transcript	-	3/10	-	-	-	-	-	-	-	rs12045304	-	1	-	HGNC	29039	-	-	0.2496	-	-	-	-	-	-	-	-
rs12045304	1:150399818-150399818	A	intron_variant	-	-	-	MODIFIER	-	-	RPRD2	ENSG00000163125	Transcript	ENST00000539519	protein_coding	-	2/10	-	-	-	-	-	-	-	rs12045304	-	1	-	HGNC	29039	-	-	0.2496	-	-	-	-	-	-	-	-
rs9436112	1:150406449-150406449	C	intron_variant	-	-	-	MODIFIER	-	-	RPRD2	ENSG00000163125	Transcript	ENST00000369067	protein_coding	-	2/2	-	-	-	-	-	-	-	rs9436112	-	1	-	HGNC	29039	-	-	0.2664	-	-	-	-	-	-	-	-
rs9436112	1:150406449-150406449	C	intron_variant	-	-	-	MODIFIER	-	-	RPRD2	ENSG00000163125	Transcript	ENST00000369068	protein_coding	-	2/10	-	-	-	-	-	-	-	rs9436112	-	1	-	HGNC	29039	-	-	0.2664	-	-	-	-	-	-	-	-
rs9436112	1:150406449-150406449	C	intron_variant	-	-	-	MODIFIER	-	-	RPRD2	ENSG00000163125	Transcript	ENST00000401000	protein_coding	-	2/9	-	-	-	-	-	-	-	rs9436112	-	1	-	HGNC	29039	-	-	0.2664	-	-	-	-	-	-	-	-
rs9436112	1:150406449-150406449	C	intron_variant,non_coding_transcript_variant	-	-	-	MODIFIER	-	-	RPRD2	ENSG00000163125	Transcript	ENST00000492220	processed_transcript	-	3/10	-	-	-	-	-	-	-	rs9436112	-	1	-	HGNC	29039	-	-	0.2664	-	-	-	-	-	-	-	-
rs9436112	1:150406449-150406449	C	intron_variant	-	-	-	MODIFIER	-	-	RPRD2	ENSG00000163125	Transcript	ENST00000539519	protein_coding	-	2/10	-	-	-	-	-	-	-	rs9436112	-	1	-	HGNC	29039	-	-	0.2664	-	-	-	-	-	-	-	-
rs11577600	1:150407443-150407443	A	intron_variant	-	-	-	MODIFIER	-	-	RPRD2	ENSG00000163125	Transcript	ENST00000369067	protein_coding	-	2/2	-	-	-	-	-	-	-	rs11577600	-	1	-	HGNC	29039	-	-	0.25	-	-	-	-	-	-	-	-
rs11577600	1:150407443-150407443	A	intron_variant	-	-	-	MODIFIER	-	-	RPRD2	ENSG00000163125	Transcript	ENST00000369068	protein_coding	-	2/10	-	-	-	-	-	-	-	rs11577600	-	1	-	HGNC	29039	-	-	0.25	-	-	-	-	-	-	-	-
rs11577600	1:150407443-150407443	A	intron_variant	-	-	-	MODIFIER	-	-	RPRD2	ENSG00000163125	Transcript	ENST00000401000	protein_coding	-	2/9	-	-	-	-	-	-	-	rs11577600	-	1	-	HGNC	29039	-	-	0.25	-	-	-	-	-	-	-	-
rs11577600	1:150407443-150407443	A	intron_variant,non_coding_transcript_variant	-	-	-	MODIFIER	-	-	RPRD2	ENSG00000163125	Transcript	ENST00000492220	processed_transcript	-	3/10	-	-	-	-	-	-	-	rs11577600	-	1	-	HGNC	29039	-	-	0.25	-	-	-	-	-	-	-	-
rs11577600	1:150407443-150407443	A	intron_variant	-	-	-	MODIFIER	-	-	RPRD2	ENSG00000163125	Transcript	ENST00000539519	protein_coding	-	2/10	-	-	-	-	-	-	-	rs11577600	-	1	-	HGNC	29039	-	-	0.25	-	-	-	-	-	-	-	-
rs12028001	1:150407820-150407820	T	intron_variant	-	-	-	MODIFIER	-	-	RPRD2	ENSG00000163125	Transcript	ENST00000369067	protein_coding	-	2/2	-	-	-	-	-	-	-	rs12028001	-	1	-	HGNC	29039	-	-	0.2666	-	-	-	-	-	-	-	-
rs12028001	1:150407820-150407820	T	intron_variant	-	-	-	MODIFIER	-	-	RPRD2	ENSG00000163125	Transcript	ENST00000369068	protein_coding	-	2/10	-	-	-	-	-	-	-	rs12028001	-	1	-	HGNC	29039	-	-	0.2666	-	-	-	-	-	-	-	-
rs12028001	1:150407820-150407820	T	intron_variant	-	-	-	MODIFIER	-	-	RPRD2	ENSG00000163125	Transcript	ENST00000401000	protein_coding	-	2/9	-	-	-	-	-	-	-	rs12028001	-	1	-	HGNC	29039	-	-	0.2666	-	-	-	-	-	-	-	-
rs12028001	1:150407820-150407820	T	intron_variant,non_coding_transcript_variant	-	-	-	MODIFIER	-	-	RPRD2	ENSG00000163125	Transcript	ENST00000492220	processed_transcript	-	3/10	-	-	-	-	-	-	-	rs12028001	-	1	-	HGNC	29039	-	-	0.2666	-	-	-	-	-	-	-	-
rs12028001	1:150407820-150407820	T	intron_variant	-	-	-	MODIFIER	-	-	RPRD2	ENSG00000163125	Transcript	ENST00000539519	protein_coding	-	2/10	-	-	-	-	-	-	-	rs12028001	-	1	-	HGNC	29039	-	-	0.2666	-	-	-	-	-	-	-	-
rs7538981	1:150410978-150410978	A	intron_variant	-	-	-	MODIFIER	-	-	RPRD2	ENSG00000163125	Transcript	ENST00000369067	protein_coding	-	2/2	-	-	-	-	-	-	-	rs7538981	-	1	-	HGNC	29039	-	-	0.2666	-	-	-	-	-	-	-	-
rs7538981	1:150410978-150410978	A	intron_variant	-	-	-	MODIFIER	-	-	RPRD2	ENSG00000163125	Transcript	ENST00000369068	protein_coding	-	2/10	-	-	-	-	-	-	-	rs7538981	-	1	-	HGNC	29039	-	-	0.2666	-	-	-	-	-	-	-	-
rs7538981	1:150410978-150410978	A	intron_variant	-	-	-	MODIFIER	-	-	RPRD2	ENSG00000163125	Transcript	ENST00000401000	protein_coding	-	2/9	-	-	-	-	-	-	-	rs7538981	-	1	-	HGNC	29039	-	-	0.2666	-	-	-	-	-	-	-	-
rs7538981	1:150410978-150410978	A	intron_variant,non_coding_transcript_variant	-	-	-	MODIFIER	-	-	RPRD2	ENSG00000163125	Transcript	ENST00000492220	processed_transcript	-	3/10	-	-	-	-	-	-	-	rs7538981	-	1	-	HGNC	29039	-	-	0.2666	-	-	-	-	-	-	-	-
rs7538981	1:150410978-150410978	A	intron_variant	-	-	-	MODIFIER	-	-	RPRD2	ENSG00000163125	Transcript	ENST00000539519	protein_coding	-	2/10	-	-	-	-	-	-	-	rs7538981	-	1	-	HGNC	29039	-	-	0.2666	-	-	-	-	-	-	-	-
rs72696885	1:150411059-150411059	G	intron_variant	-	-	-	MODIFIER	-	-	RPRD2	ENSG00000163125	Transcript	ENST00000369067	protein_coding	-	2/2	-	-	-	-	-	-	-	rs72696885	-	1	-	HGNC	29039	-	-	-	-	-	-	-	-	-	-	-
rs72696885	1:150411059-150411059	T	intron_variant	-	-	-	MODIFIER	-	-	RPRD2	ENSG00000163125	Transcript	ENST00000369067	protein_coding	-	2/2	-	-	-	-	-	-	-	rs72696885	-	1	-	HGNC	29039	-	-	0.2502	-	-	-	-	-	-	-	-
rs72696885	1:150411059-150411059	G	intron_variant	-	-	-	MODIFIER	-	-	RPRD2	ENSG00000163125	Transcript	ENST00000369068	protein_coding	-	2/10	-	-	-	-	-	-	-	rs72696885	-	1	-	HGNC	29039	-	-	-	-	-	-	-	-	-	-	-
rs72696885	1:150411059-150411059	T	intron_variant	-	-	-	MODIFIER	-	-	RPRD2	ENSG00000163125	Transcript	ENST00000369068	protein_coding	-	2/10	-	-	-	-	-	-	-	rs72696885	-	1	-	HGNC	29039	-	-	0.2502	-	-	-	-	-	-	-	-
rs72696885	1:150411059-150411059	G	intron_variant	-	-	-	MODIFIER	-	-	RPRD2	ENSG00000163125	Transcript	ENST00000401000	protein_coding	-	2/9	-	-	-	-	-	-	-	rs72696885	-	1	-	HGNC	29039	-	-	-	-	-	-	-	-	-	-	-
rs72696885	1:150411059-150411059	T	intron_variant	-	-	-	MODIFIER	-	-	RPRD2	ENSG00000163125	Transcript	ENST00000401000	protein_coding	-	2/9	-	-	-	-	-	-	-	rs72696885	-	1	-	HGNC	29039	-	-	0.2502	-	-	-	-	-	-	-	-
rs72696885	1:150411059-150411059	G	intron_variant,non_coding_transcript_variant	-	-	-	MODIFIER	-	-	RPRD2	ENSG00000163125	Transcript	ENST00000492220	processed_transcript	-	3/10	-	-	-	-	-	-	-	rs72696885	-	1	-	HGNC	29039	-	-	-	-	-	-	-	-	-	-	-
rs72696885	1:150411059-150411059	T	intron_variant,non_coding_transcript_variant	-	-	-	MODIFIER	-	-	RPRD2	ENSG00000163125	Transcript	ENST00000492220	processed_transcript	-	3/10	-	-	-	-	-	-	-	rs72696885	-	1	-	HGNC	29039	-	-	0.2502	-	-	-	-	-	-	-	-
rs72696885	1:150411059-150411059	G	intron_variant	-	-	-	MODIFIER	-	-	RPRD2	ENSG00000163125	Transcript	ENST00000539519	protein_coding	-	2/10	-	-	-	-	-	-	-	rs72696885	-	1	-	HGNC	29039	-	-	-	-	-	-	-	-	-	-	-
rs72696885	1:150411059-150411059	T	intron_variant	-	-	-	MODIFIER	-	-	RPRD2	ENSG00000163125	Transcript	ENST00000539519	protein_coding	-	2/10	-	-	-	-	-	-	-	rs72696885	-	1	-	HGNC	29039	-	-	0.2502	-	-	-	-	-	-	-	-
rs3896342	1:150411312-150411312	C	intron_variant	-	-	-	MODIFIER	-	-	RPRD2	ENSG00000163125	Transcript	ENST00000369067	protein_coding	-	2/2	-	-	-	-	-	-	-	rs3896342	-	1	-	HGNC	29039	-	-	0.2288	-	-	-	-	-	-	-	-
rs3896342	1:150411312-150411312	C	intron_variant	-	-	-	MODIFIER	-	-	RPRD2	ENSG00000163125	Transcript	ENST00000369068	protein_coding	-	2/10	-	-	-	-	-	-	-	rs3896342	-	1	-	HGNC	29039	-	-	0.2288	-	-	-	-	-	-	-	-
rs3896342	1:150411312-150411312	C	intron_variant	-	-	-	MODIFIER	-	-	RPRD2	ENSG00000163125	Transcript	ENST00000401000	protein_coding	-	2/9	-	-	-	-	-	-	-	rs3896342	-	1	-	HGNC	29039	-	-	0.2288	-	-	-	-	-	-	-	-
rs3896342	1:150411312-150411312	C	intron_variant,non_coding_transcript_variant	-	-	-	MODIFIER	-	-	RPRD2	ENSG00000163125	Transcript	ENST00000492220	processed_transcript	-	3/10	-	-	-	-	-	-	-	rs3896342	-	1	-	HGNC	29039	-	-	0.2288	-	-	-	-	-	-	-	-
rs3896342	1:150411312-150411312	C	intron_variant	-	-	-	MODIFIER	-	-	RPRD2	ENSG00000163125	Transcript	ENST00000539519	protein_coding	-	2/10	-	-	-	-	-	-	-	rs3896342	-	1	-	HGNC	29039	-	-	0.2288	-	-	-	-	-	-	-	-
rs374091104	1:150416324-150416326	-	downstream_gene_variant	-	-	-	MODIFIER	-	-	RPRD2	ENSG00000163125	Transcript	ENST00000369067	protein_coding	-	-	-	-	-	-	-	-	-	rs374091104	2226	1	-	HGNC	29039	-	-	0.3039	-	-	-	-	-	-	-	-
rs374091104	1:150416324-150416326	-	intron_variant	-	-	-	MODIFIER	-	-	RPRD2	ENSG00000163125	Transcript	ENST00000369068	protein_coding	-	5/10	-	-	-	-	-	-	-	rs374091104	-	1	-	HGNC	29039	-	-	0.3039	-	-	-	-	-	-	-	-
rs374091104	1:150416324-150416326	-	intron_variant	-	-	-	MODIFIER	-	-	RPRD2	ENSG00000163125	Transcript	ENST00000401000	protein_coding	-	4/9	-	-	-	-	-	-	-	rs374091104	-	1	-	HGNC	29039	-	-	0.3039	-	-	-	-	-	-	-	-
rs374091104	1:150416324-150416326	-	intron_variant,non_coding_transcript_variant	-	-	-	MODIFIER	-	-	RPRD2	ENSG00000163125	Transcript	ENST00000492220	processed_transcript	-	5/10	-	-	-	-	-	-	-	rs374091104	-	1	-	HGNC	29039	-	-	0.3039	-	-	-	-	-	-	-	-
rs374091104	1:150416324-150416326	-	intron_variant	-	-	-	MODIFIER	-	-	RPRD2	ENSG00000163125	Transcript	ENST00000539519	protein_coding	-	4/10	-	-	-	-	-	-	-	rs374091104	-	1	-	HGNC	29039	-	-	0.3039	-	-	-	-	-	-	-	-
rs4926436	1:150419896-150419896	T	intron_variant	-	-	-	MODIFIER	-	-	RPRD2	ENSG00000163125	Transcript	ENST00000369068	protein_coding	-	7/10	-	-	-	-	-	-	-	rs4926436	-	1	-	HGNC	29039	-	-	0.2666	-	-	-	-	-	-	-	-
rs4926436	1:150419896-150419896	T	intron_variant	-	-	-	MODIFIER	-	-	RPRD2	ENSG00000163125	Transcript	ENST00000401000	protein_coding	-	6/9	-	-	-	-	-	-	-	rs4926436	-	1	-	HGNC	29039	-	-	0.2666	-	-	-	-	-	-	-	-
rs4926436	1:150419896-150419896	T	intron_variant,non_coding_transcript_variant	-	-	-	MODIFIER	-	-	RPRD2	ENSG00000163125	Transcript	ENST00000492220	processed_transcript	-	7/10	-	-	-	-	-	-	-	rs4926436	-	1	-	HGNC	29039	-	-	0.2666	-	-	-	-	-	-	-	-
rs4926436	1:150419896-150419896	T	intron_variant	-	-	-	MODIFIER	-	-	RPRD2	ENSG00000163125	Transcript	ENST00000539519	protein_coding	-	6/10	-	-	-	-	-	-	-	rs4926436	-	1	-	HGNC	29039	-	-	0.2666	-	-	-	-	-	-	-	-
rs6662108	1:150420541-150420541	A	intron_variant	-	-	-	MODIFIER	-	-	RPRD2	ENSG00000163125	Transcript	ENST00000369068	protein_coding	-	7/10	-	-	-	-	-	-	-	rs6662108	-	1	-	HGNC	29039	-	-	0.2454	-	-	-	-	-	-	-	-
rs6662108	1:150420541-150420541	G	intron_variant	-	-	-	MODIFIER	-	-	RPRD2	ENSG00000163125	Transcript	ENST00000369068	protein_coding	-	7/10	-	-	-	-	-	-	-	rs6662108	-	1	-	HGNC	29039	-	-	-	-	-	-	-	-	-	-	-
rs6662108	1:150420541-150420541	A	intron_variant	-	-	-	MODIFIER	-	-	RPRD2	ENSG00000163125	Transcript	ENST00000401000	protein_coding	-	6/9	-	-	-	-	-	-	-	rs6662108	-	1	-	HGNC	29039	-	-	0.2454	-	-	-	-	-	-	-	-
rs6662108	1:150420541-150420541	G	intron_variant	-	-	-	MODIFIER	-	-	RPRD2	ENSG00000163125	Transcript	ENST00000401000	protein_coding	-	6/9	-	-	-	-	-	-	-	rs6662108	-	1	-	HGNC	29039	-	-	-	-	-	-	-	-	-	-	-
rs6662108	1:150420541-150420541	A	intron_variant,non_coding_transcript_variant	-	-	-	MODIFIER	-	-	RPRD2	ENSG00000163125	Transcript	ENST00000492220	processed_transcript	-	7/10	-	-	-	-	-	-	-	rs6662108	-	1	-	HGNC	29039	-	-	0.2454	-	-	-	-	-	-	-	-
rs6662108	1:150420541-150420541	G	intron_variant,non_coding_transcript_variant	-	-	-	MODIFIER	-	-	RPRD2	ENSG00000163125	Transcript	ENST00000492220	processed_transcript	-	7/10	-	-	-	-	-	-	-	rs6662108	-	1	-	HGNC	29039	-	-	-	-	-	-	-	-	-	-	-
rs6662108	1:150420541-150420541	A	intron_variant	-	-	-	MODIFIER	-	-	RPRD2	ENSG00000163125	Transcript	ENST00000539519	protein_coding	-	6/10	-	-	-	-	-	-	-	rs6662108	-	1	-	HGNC	29039	-	-	0.2454	-	-	-	-	-	-	-	-
rs6662108	1:150420541-150420541	G	intron_variant	-	-	-	MODIFIER	-	-	RPRD2	ENSG00000163125	Transcript	ENST00000539519	protein_coding	-	6/10	-	-	-	-	-	-	-	rs6662108	-	1	-	HGNC	29039	-	-	-	-	-	-	-	-	-	-	-
rs6672808	1:150423967-150423967	G	intron_variant	-	-	-	MODIFIER	-	-	RPRD2	ENSG00000163125	Transcript	ENST00000369068	protein_coding	-	7/10	-	-	-	-	-	-	-	rs6672808	-	1	-	HGNC	29039	-	-	-	-	-	-	-	-	-	-	-
rs6672808	1:150423967-150423967	T	intron_variant	-	-	-	MODIFIER	-	-	RPRD2	ENSG00000163125	Transcript	ENST00000369068	protein_coding	-	7/10	-	-	-	-	-	-	-	rs6672808	-	1	-	HGNC	29039	-	-	0.2288	-	-	-	-	-	-	-	-
rs6672808	1:150423967-150423967	G	intron_variant	-	-	-	MODIFIER	-	-	RPRD2	ENSG00000163125	Transcript	ENST00000401000	protein_coding	-	6/9	-	-	-	-	-	-	-	rs6672808	-	1	-	HGNC	29039	-	-	-	-	-	-	-	-	-	-	-
rs6672808	1:150423967-150423967	T	intron_variant	-	-	-	MODIFIER	-	-	RPRD2	ENSG00000163125	Transcript	ENST00000401000	protein_coding	-	6/9	-	-	-	-	-	-	-	rs6672808	-	1	-	HGNC	29039	-	-	0.2288	-	-	-	-	-	-	-	-
rs6672808	1:150423967-150423967	G	intron_variant,non_coding_transcript_variant	-	-	-	MODIFIER	-	-	RPRD2	ENSG00000163125	Transcript	ENST00000492220	processed_transcript	-	7/10	-	-	-	-	-	-	-	rs6672808	-	1	-	HGNC	29039	-	-	-	-	-	-	-	-	-	-	-
rs6672808	1:150423967-150423967	T	intron_variant,non_coding_transcript_variant	-	-	-	MODIFIER	-	-	RPRD2	ENSG00000163125	Transcript	ENST00000492220	processed_transcript	-	7/10	-	-	-	-	-	-	-	rs6672808	-	1	-	HGNC	29039	-	-	0.2288	-	-	-	-	-	-	-	-
rs6672808	1:150423967-150423967	G	intron_variant	-	-	-	MODIFIER	-	-	RPRD2	ENSG00000163125	Transcript	ENST00000539519	protein_coding	-	6/10	-	-	-	-	-	-	-	rs6672808	-	1	-	HGNC	29039	-	-	-	-	-	-	-	-	-	-	-
rs6672808	1:150423967-150423967	T	intron_variant	-	-	-	MODIFIER	-	-	RPRD2	ENSG00000163125	Transcript	ENST00000539519	protein_coding	-	6/10	-	-	-	-	-	-	-	rs6672808	-	1	-	HGNC	29039	-	-	0.2288	-	-	-	-	-	-	-	-
rs72696900	1:150425256-150425256	T	intron_variant	-	-	-	MODIFIER	-	-	RPRD2	ENSG00000163125	Transcript	ENST00000369068	protein_coding	-	7/10	-	-	-	-	-	-	-	rs72696900	-	1	-	HGNC	29039	-	-	0.2664	-	-	-	-	-	-	-	-
rs72696900	1:150425256-150425256	T	intron_variant	-	-	-	MODIFIER	-	-	RPRD2	ENSG00000163125	Transcript	ENST00000401000	protein_coding	-	6/9	-	-	-	-	-	-	-	rs72696900	-	1	-	HGNC	29039	-	-	0.2664	-	-	-	-	-	-	-	-
rs72696900	1:150425256-150425256	T	intron_variant,non_coding_transcript_variant	-	-	-	MODIFIER	-	-	RPRD2	ENSG00000163125	Transcript	ENST00000492220	processed_transcript	-	7/10	-	-	-	-	-	-	-	rs72696900	-	1	-	HGNC	29039	-	-	0.2664	-	-	-	-	-	-	-	-
rs72696900	1:150425256-150425256	T	intron_variant	-	-	-	MODIFIER	-	-	RPRD2	ENSG00000163125	Transcript	ENST00000539519	protein_coding	-	6/10	-	-	-	-	-	-	-	rs72696900	-	1	-	HGNC	29039	-	-	0.2664	-	-	-	-	-	-	-	-
rs2873669	1:150426224-150426224	C	intron_variant	-	-	-	MODIFIER	-	-	RPRD2	ENSG00000163125	Transcript	ENST00000369068	protein_coding	-	7/10	-	-	-	-	-	-	-	rs2873669	-	1	-	HGNC	29039	-	-	0.229	-	-	-	-	-	-	-	-
rs2873669	1:150426224-150426224	C	intron_variant	-	-	-	MODIFIER	-	-	RPRD2	ENSG00000163125	Transcript	ENST00000401000	protein_coding	-	6/9	-	-	-	-	-	-	-	rs2873669	-	1	-	HGNC	29039	-	-	0.229	-	-	-	-	-	-	-	-
rs2873669	1:150426224-150426224	C	intron_variant,non_coding_transcript_variant	-	-	-	MODIFIER	-	-	RPRD2	ENSG00000163125	Transcript	ENST00000492220	processed_transcript	-	7/10	-	-	-	-	-	-	-	rs2873669	-	1	-	HGNC	29039	-	-	0.229	-	-	-	-	-	-	-	-
rs2873669	1:150426224-150426224	C	intron_variant	-	-	-	MODIFIER	-	-	RPRD2	ENSG00000163125	Transcript	ENST00000539519	protein_coding	-	6/10	-	-	-	-	-	-	-	rs2873669	-	1	-	HGNC	29039	-	-	0.229	-	-	-	-	-	-	-	-
rs4926437	1:150427790-150427790	T	intron_variant	-	-	-	MODIFIER	-	-	RPRD2	ENSG00000163125	Transcript	ENST00000369068	protein_coding	-	7/10	-	-	-	-	-	-	-	rs4926437	-	1	-	HGNC	29039	-	-	0.2288	-	-	-	-	-	-	-	-
rs4926437	1:150427790-150427790	T	intron_variant	-	-	-	MODIFIER	-	-	RPRD2	ENSG00000163125	Transcript	ENST00000401000	protein_coding	-	6/9	-	-	-	-	-	-	-	rs4926437	-	1	-	HGNC	29039	-	-	0.2288	-	-	-	-	-	-	-	-
rs4926437	1:150427790-150427790	T	intron_variant,non_coding_transcript_variant	-	-	-	MODIFIER	-	-	RPRD2	ENSG00000163125	Transcript	ENST00000492220	processed_transcript	-	7/10	-	-	-	-	-	-	-	rs4926437	-	1	-	HGNC	29039	-	-	0.2288	-	-	-	-	-	-	-	-
rs4926437	1:150427790-150427790	T	intron_variant	-	-	-	MODIFIER	-	-	RPRD2	ENSG00000163125	Transcript	ENST00000539519	protein_coding	-	6/10	-	-	-	-	-	-	-	rs4926437	-	1	-	HGNC	29039	-	-	0.2288	-	-	-	-	-	-	-	-
rs149595688	1:150429103-150429104	-	intron_variant	-	-	-	MODIFIER	-	-	RPRD2	ENSG00000163125	Transcript	ENST00000369068	protein_coding	-	7/10	-	-	-	-	-	-	-	rs149595688	-	1	-	HGNC	29039	-	-	0.3534	-	-	-	-	-	-	-	-
rs149595688	1:150429103-150429104	-	intron_variant	-	-	-	MODIFIER	-	-	RPRD2	ENSG00000163125	Transcript	ENST00000401000	protein_coding	-	6/9	-	-	-	-	-	-	-	rs149595688	-	1	-	HGNC	29039	-	-	0.3534	-	-	-	-	-	-	-	-
rs149595688	1:150429103-150429104	-	intron_variant,non_coding_transcript_variant	-	-	-	MODIFIER	-	-	RPRD2	ENSG00000163125	Transcript	ENST00000492220	processed_transcript	-	7/10	-	-	-	-	-	-	-	rs149595688	-	1	-	HGNC	29039	-	-	0.3534	-	-	-	-	-	-	-	-
rs149595688	1:150429103-150429104	-	intron_variant	-	-	-	MODIFIER	-	-	RPRD2	ENSG00000163125	Transcript	ENST00000539519	protein_coding	-	6/10	-	-	-	-	-	-	-	rs149595688	-	1	-	HGNC	29039	-	-	0.3534	-	-	-	-	-	-	-	-
rs7539458	1:150430325-150430325	G	intron_variant	-	-	-	MODIFIER	-	-	RPRD2	ENSG00000163125	Transcript	ENST00000369068	protein_coding	-	8/10	-	-	-	-	-	-	-	rs7539458	-	1	-	HGNC	29039	-	-	0.2288	-	-	-	-	-	-	-	-
rs7539458	1:150430325-150430325	G	intron_variant	-	-	-	MODIFIER	-	-	RPRD2	ENSG00000163125	Transcript	ENST00000401000	protein_coding	-	7/9	-	-	-	-	-	-	-	rs7539458	-	1	-	HGNC	29039	-	-	0.2288	-	-	-	-	-	-	-	-
rs7539458	1:150430325-150430325	G	intron_variant,non_coding_transcript_variant	-	-	-	MODIFIER	-	-	RPRD2	ENSG00000163125	Transcript	ENST00000492220	processed_transcript	-	8/10	-	-	-	-	-	-	-	rs7539458	-	1	-	HGNC	29039	-	-	0.2288	-	-	-	-	-	-	-	-
rs7539458	1:150430325-150430325	G	intron_variant	-	-	-	MODIFIER	-	-	RPRD2	ENSG00000163125	Transcript	ENST00000539519	protein_coding	-	7/10	-	-	-	-	-	-	-	rs7539458	-	1	-	HGNC	29039	-	-	0.2288	-	-	-	-	-	-	-	-
rs7523428	1:150430472-150430472	A	intron_variant	-	-	-	MODIFIER	-	-	RPRD2	ENSG00000163125	Transcript	ENST00000369068	protein_coding	-	8/10	-	-	-	-	-	-	-	rs7523428	-	1	-	HGNC	29039	-	-	0.2452	-	-	-	-	-	-	-	-
rs7523428	1:150430472-150430472	A	intron_variant	-	-	-	MODIFIER	-	-	RPRD2	ENSG00000163125	Transcript	ENST00000401000	protein_coding	-	7/9	-	-	-	-	-	-	-	rs7523428	-	1	-	HGNC	29039	-	-	0.2452	-	-	-	-	-	-	-	-
rs7523428	1:150430472-150430472	A	intron_variant,non_coding_transcript_variant	-	-	-	MODIFIER	-	-	RPRD2	ENSG00000163125	Transcript	ENST00000492220	processed_transcript	-	8/10	-	-	-	-	-	-	-	rs7523428	-	1	-	HGNC	29039	-	-	0.2452	-	-	-	-	-	-	-	-
rs7523428	1:150430472-150430472	A	intron_variant	-	-	-	MODIFIER	-	-	RPRD2	ENSG00000163125	Transcript	ENST00000539519	protein_coding	-	7/10	-	-	-	-	-	-	-	rs7523428	-	1	-	HGNC	29039	-	-	0.2452	-	-	-	-	-	-	-	-
rs1972031	1:150430688-150430688	C	intron_variant	-	-	-	MODIFIER	-	-	RPRD2	ENSG00000163125	Transcript	ENST00000369068	protein_coding	-	8/10	-	-	-	-	-	-	-	rs1972031	-	1	-	HGNC	29039	-	-	0.2272	-	-	-	-	-	-	-	-
rs1972031	1:150430688-150430688	G	intron_variant	-	-	-	MODIFIER	-	-	RPRD2	ENSG00000163125	Transcript	ENST00000369068	protein_coding	-	8/10	-	-	-	-	-	-	-	rs1972031	-	1	-	HGNC	29039	-	-	-	-	-	-	-	-	-	-	-
rs1972031	1:150430688-150430688	C	intron_variant	-	-	-	MODIFIER	-	-	RPRD2	ENSG00000163125	Transcript	ENST00000401000	protein_coding	-	7/9	-	-	-	-	-	-	-	rs1972031	-	1	-	HGNC	29039	-	-	0.2272	-	-	-	-	-	-	-	-
rs1972031	1:150430688-150430688	G	intron_variant	-	-	-	MODIFIER	-	-	RPRD2	ENSG00000163125	Transcript	ENST00000401000	protein_coding	-	7/9	-	-	-	-	-	-	-	rs1972031	-	1	-	HGNC	29039	-	-	-	-	-	-	-	-	-	-	-
rs1972031	1:150430688-150430688	C	intron_variant,non_coding_transcript_variant	-	-	-	MODIFIER	-	-	RPRD2	ENSG00000163125	Transcript	ENST00000492220	processed_transcript	-	8/10	-	-	-	-	-	-	-	rs1972031	-	1	-	HGNC	29039	-	-	0.2272	-	-	-	-	-	-	-	-
rs1972031	1:150430688-150430688	G	intron_variant,non_coding_transcript_variant	-	-	-	MODIFIER	-	-	RPRD2	ENSG00000163125	Transcript	ENST00000492220	processed_transcript	-	8/10	-	-	-	-	-	-	-	rs1972031	-	1	-	HGNC	29039	-	-	-	-	-	-	-	-	-	-	-
rs1972031	1:150430688-150430688	C	intron_variant	-	-	-	MODIFIER	-	-	RPRD2	ENSG00000163125	Transcript	ENST00000539519	protein_coding	-	7/10	-	-	-	-	-	-	-	rs1972031	-	1	-	HGNC	29039	-	-	0.2272	-	-	-	-	-	-	-	-
rs1972031	1:150430688-150430688	G	intron_variant	-	-	-	MODIFIER	-	-	RPRD2	ENSG00000163125	Transcript	ENST00000539519	protein_coding	-	7/10	-	-	-	-	-	-	-	rs1972031	-	1	-	HGNC	29039	-	-	-	-	-	-	-	-	-	-	-
rs9436007	1:150433389-150433389	T	intron_variant	-	-	-	MODIFIER	-	-	RPRD2	ENSG00000163125	Transcript	ENST00000369068	protein_coding	-	9/10	-	-	-	-	-	-	-	rs9436007	-	1	-	HGNC	29039	-	-	0.2288	-	-	-	-	-	-	-	-
rs9436007	1:150433389-150433389	T	intron_variant	-	-	-	MODIFIER	-	-	RPRD2	ENSG00000163125	Transcript	ENST00000401000	protein_coding	-	8/9	-	-	-	-	-	-	-	rs9436007	-	1	-	HGNC	29039	-	-	0.2288	-	-	-	-	-	-	-	-
rs9436007	1:150433389-150433389	T	intron_variant,non_coding_transcript_variant	-	-	-	MODIFIER	-	-	RPRD2	ENSG00000163125	Transcript	ENST00000492220	processed_transcript	-	9/10	-	-	-	-	-	-	-	rs9436007	-	1	-	HGNC	29039	-	-	0.2288	-	-	-	-	-	-	-	-
rs9436007	1:150433389-150433389	T	intron_variant	-	-	-	MODIFIER	-	-	RPRD2	ENSG00000163125	Transcript	ENST00000539519	protein_coding	-	8/10	-	-	-	-	-	-	-	rs9436007	-	1	-	HGNC	29039	-	-	0.2288	-	-	-	-	-	-	-	-
rs17596326	1:150433819-150433819	G	intron_variant	-	-	-	MODIFIER	-	-	RPRD2	ENSG00000163125	Transcript	ENST00000369068	protein_coding	-	9/10	-	-	-	-	-	-	-	rs17596326	-	1	-	HGNC	29039	-	-	0.2452	-	-	-	-	-	-	-	-
rs17596326	1:150433819-150433819	T	intron_variant	-	-	-	MODIFIER	-	-	RPRD2	ENSG00000163125	Transcript	ENST00000369068	protein_coding	-	9/10	-	-	-	-	-	-	-	rs17596326	-	1	-	HGNC	29039	-	-	-	-	-	-	-	-	-	-	-
rs17596326	1:150433819-150433819	G	intron_variant	-	-	-	MODIFIER	-	-	RPRD2	ENSG00000163125	Transcript	ENST00000401000	protein_coding	-	8/9	-	-	-	-	-	-	-	rs17596326	-	1	-	HGNC	29039	-	-	0.2452	-	-	-	-	-	-	-	-
rs17596326	1:150433819-150433819	T	intron_variant	-	-	-	MODIFIER	-	-	RPRD2	ENSG00000163125	Transcript	ENST00000401000	protein_coding	-	8/9	-	-	-	-	-	-	-	rs17596326	-	1	-	HGNC	29039	-	-	-	-	-	-	-	-	-	-	-
rs17596326	1:150433819-150433819	G	intron_variant,non_coding_transcript_variant	-	-	-	MODIFIER	-	-	RPRD2	ENSG00000163125	Transcript	ENST00000492220	processed_transcript	-	9/10	-	-	-	-	-	-	-	rs17596326	-	1	-	HGNC	29039	-	-	0.2452	-	-	-	-	-	-	-	-
rs17596326	1:150433819-150433819	T	intron_variant,non_coding_transcript_variant	-	-	-	MODIFIER	-	-	RPRD2	ENSG00000163125	Transcript	ENST00000492220	processed_transcript	-	9/10	-	-	-	-	-	-	-	rs17596326	-	1	-	HGNC	29039	-	-	-	-	-	-	-	-	-	-	-
rs17596326	1:150433819-150433819	G	intron_variant	-	-	-	MODIFIER	-	-	RPRD2	ENSG00000163125	Transcript	ENST00000539519	protein_coding	-	8/10	-	-	-	-	-	-	-	rs17596326	-	1	-	HGNC	29039	-	-	0.2452	-	-	-	-	-	-	-	-
rs17596326	1:150433819-150433819	T	intron_variant	-	-	-	MODIFIER	-	-	RPRD2	ENSG00000163125	Transcript	ENST00000539519	protein_coding	-	8/10	-	-	-	-	-	-	-	rs17596326	-	1	-	HGNC	29039	-	-	-	-	-	-	-	-	-	-	-
rs9436008	1:150434631-150434631	G	intron_variant	-	-	-	MODIFIER	-	-	RPRD2	ENSG00000163125	Transcript	ENST00000369068	protein_coding	-	9/10	-	-	-	-	-	-	-	rs9436008	-	1	-	HGNC	29039	-	-	0.2454	-	-	-	-	-	-	-	-
rs9436008	1:150434631-150434631	G	intron_variant	-	-	-	MODIFIER	-	-	RPRD2	ENSG00000163125	Transcript	ENST00000401000	protein_coding	-	8/9	-	-	-	-	-	-	-	rs9436008	-	1	-	HGNC	29039	-	-	0.2454	-	-	-	-	-	-	-	-
rs9436008	1:150434631-150434631	G	intron_variant,non_coding_transcript_variant	-	-	-	MODIFIER	-	-	RPRD2	ENSG00000163125	Transcript	ENST00000492220	processed_transcript	-	9/10	-	-	-	-	-	-	-	rs9436008	-	1	-	HGNC	29039	-	-	0.2454	-	-	-	-	-	-	-	-
rs9436008	1:150434631-150434631	G	intron_variant	-	-	-	MODIFIER	-	-	RPRD2	ENSG00000163125	Transcript	ENST00000539519	protein_coding	-	8/10	-	-	-	-	-	-	-	rs9436008	-	1	-	HGNC	29039	-	-	0.2454	-	-	-	-	-	-	-	-
rs9436115	1:150435177-150435177	A	intron_variant	-	-	-	MODIFIER	-	-	RPRD2	ENSG00000163125	Transcript	ENST00000369068	protein_coding	-	9/10	-	-	-	-	-	-	-	rs9436115	-	1	-	HGNC	29039	-	-	0.2454	-	-	-	-	-	-	-	-
rs9436115	1:150435177-150435177	A	intron_variant	-	-	-	MODIFIER	-	-	RPRD2	ENSG00000163125	Transcript	ENST00000401000	protein_coding	-	8/9	-	-	-	-	-	-	-	rs9436115	-	1	-	HGNC	29039	-	-	0.2454	-	-	-	-	-	-	-	-
rs9436115	1:150435177-150435177	A	intron_variant,non_coding_transcript_variant	-	-	-	MODIFIER	-	-	RPRD2	ENSG00000163125	Transcript	ENST00000492220	processed_transcript	-	9/10	-	-	-	-	-	-	-	rs9436115	-	1	-	HGNC	29039	-	-	0.2454	-	-	-	-	-	-	-	-
rs9436115	1:150435177-150435177	A	intron_variant	-	-	-	MODIFIER	-	-	RPRD2	ENSG00000163125	Transcript	ENST00000539519	protein_coding	-	8/10	-	-	-	-	-	-	-	rs9436115	-	1	-	HGNC	29039	-	-	0.2454	-	-	-	-	-	-	-	-
rs11581351	1:150440200-150440200	C	intron_variant	-	-	-	MODIFIER	-	-	RPRD2	ENSG00000163125	Transcript	ENST00000369068	protein_coding	-	10/10	-	-	-	-	-	-	-	rs11581351	-	1	-	HGNC	29039	-	-	0.2456	-	-	-	-	-	-	-	-
rs11581351	1:150440200-150440200	C	intron_variant	-	-	-	MODIFIER	-	-	RPRD2	ENSG00000163125	Transcript	ENST00000401000	protein_coding	-	9/9	-	-	-	-	-	-	-	rs11581351	-	1	-	HGNC	29039	-	-	0.2456	-	-	-	-	-	-	-	-
rs11581351	1:150440200-150440200	C	intron_variant,non_coding_transcript_variant	-	-	-	MODIFIER	-	-	RPRD2	ENSG00000163125	Transcript	ENST00000492220	processed_transcript	-	10/10	-	-	-	-	-	-	-	rs11581351	-	1	-	HGNC	29039	-	-	0.2456	-	-	-	-	-	-	-	-
rs11581351	1:150440200-150440200	C	intron_variant	-	-	-	MODIFIER	-	-	RPRD2	ENSG00000163125	Transcript	ENST00000539519	protein_coding	-	9/10	-	-	-	-	-	-	-	rs11581351	-	1	-	HGNC	29039	-	-	0.2456	-	-	-	-	-	-	-	-
rs59113365	1:150441425-150441427	-	intron_variant	-	-	-	MODIFIER	-	-	RPRD2	ENSG00000163125	Transcript	ENST00000369068	protein_coding	-	10/10	-	-	-	-	-	-	-	rs59113365	-	1	-	HGNC	29039	-	-	0.7712	-	-	-	-	-	-	-	-
rs59113365	1:150441425-150441427	-	intron_variant	-	-	-	MODIFIER	-	-	RPRD2	ENSG00000163125	Transcript	ENST00000401000	protein_coding	-	9/9	-	-	-	-	-	-	-	rs59113365	-	1	-	HGNC	29039	-	-	0.7712	-	-	-	-	-	-	-	-
rs59113365	1:150441425-150441427	-	intron_variant,non_coding_transcript_variant	-	-	-	MODIFIER	-	-	RPRD2	ENSG00000163125	Transcript	ENST00000492220	processed_transcript	-	10/10	-	-	-	-	-	-	-	rs59113365	-	1	-	HGNC	29039	-	-	0.7712	-	-	-	-	-	-	-	-
rs59113365	1:150441425-150441427	-	intron_variant	-	-	-	MODIFIER	-	-	RPRD2	ENSG00000163125	Transcript	ENST00000539519	protein_coding	-	9/10	-	-	-	-	-	-	-	rs59113365	-	1	-	HGNC	29039	-	-	0.7712	-	-	-	-	-	-	-	-
rs7002	1:150445819-150445819	G	3_prime_UTR_variant	-	-	-	MODIFIER	-	-	RPRD2	ENSG00000163125	Transcript	ENST00000369068	protein_coding	11/11	-	-	-	4399	-	-	-	-	rs7002	-	1	-	HGNC	29039	-	-	0.2296	-	-	-	-	-	-	-	-
rs7002	1:150445819-150445819	G	3_prime_UTR_variant	-	-	-	MODIFIER	-	-	RPRD2	ENSG00000163125	Transcript	ENST00000401000	protein_coding	10/10	-	-	-	4382	-	-	-	-	rs7002	-	1	-	HGNC	29039	-	-	0.2296	-	-	-	-	-	-	-	-
rs7002	1:150445819-150445819	G	non_coding_transcript_exon_variant	-	-	-	MODIFIER	-	-	RPRD2	ENSG00000163125	Transcript	ENST00000492220	processed_transcript	11/11	-	-	-	4567	-	-	-	-	rs7002	-	1	-	HGNC	29039	-	-	0.2296	-	-	-	-	-	-	-	-
rs7002	1:150445819-150445819	G	downstream_gene_variant	-	-	-	MODIFIER	-	-	RPRD2	ENSG00000163125	Transcript	ENST00000539519	protein_coding	-	-	-	-	-	-	-	-	-	rs7002	1300	1	-	HGNC	29039	-	-	0.2296	-	-	-	-	-	-	-	-
rs12042229	1:150447398-150447398	G	downstream_gene_variant	-	-	-	MODIFIER	-	-	RPRD2	ENSG00000163125	Transcript	ENST00000369068	protein_coding	-	-	-	-	-	-	-	-	-	rs12042229	1366	1	-	HGNC	29039	-	-	0.228	-	-	-	-	-	-	-	-
rs12042229	1:150447398-150447398	G	3_prime_UTR_variant	-	-	-	MODIFIER	-	-	RPRD2	ENSG00000163125	Transcript	ENST00000401000	protein_coding	10/10	-	-	-	5961	-	-	-	-	rs12042229	-	1	-	HGNC	29039	-	-	0.228	-	-	-	-	-	-	-	-
rs12042229	1:150447398-150447398	G	downstream_gene_variant	-	-	-	MODIFIER	-	-	RPRD2	ENSG00000163125	Transcript	ENST00000492220	processed_transcript	-	-	-	-	-	-	-	-	-	rs12042229	1366	1	-	HGNC	29039	-	-	0.228	-	-	-	-	-	-	-	-
rs12042229	1:150447398-150447398	G	downstream_gene_variant	-	-	-	MODIFIER	-	-	RPRD2	ENSG00000163125	Transcript	ENST00000539519	protein_coding	-	-	-	-	-	-	-	-	-	rs12042229	2879	1	-	HGNC	29039	-	-	0.228	-	-	-	-	-	-	-	-
rs12040949	1:150447462-150447462	A	downstream_gene_variant	-	-	-	MODIFIER	-	-	RPRD2	ENSG00000163125	Transcript	ENST00000369068	protein_coding	-	-	-	-	-	-	-	-	-	rs12040949	1430	1	-	HGNC	29039	-	-	-	-	-	-	-	-	-	-	-
rs12040949	1:150447462-150447462	T	downstream_gene_variant	-	-	-	MODIFIER	-	-	RPRD2	ENSG00000163125	Transcript	ENST00000369068	protein_coding	-	-	-	-	-	-	-	-	-	rs12040949	1430	1	-	HGNC	29039	-	-	0.228	-	-	-	-	-	-	-	-
rs12040949	1:150447462-150447462	A	3_prime_UTR_variant	-	-	-	MODIFIER	-	-	RPRD2	ENSG00000163125	Transcript	ENST00000401000	protein_coding	10/10	-	-	-	6025	-	-	-	-	rs12040949	-	1	-	HGNC	29039	-	-	-	-	-	-	-	-	-	-	-
rs12040949	1:150447462-150447462	T	3_prime_UTR_variant	-	-	-	MODIFIER	-	-	RPRD2	ENSG00000163125	Transcript	ENST00000401000	protein_coding	10/10	-	-	-	6025	-	-	-	-	rs12040949	-	1	-	HGNC	29039	-	-	0.228	-	-	-	-	-	-	-	-
rs12040949	1:150447462-150447462	A	downstream_gene_variant	-	-	-	MODIFIER	-	-	RPRD2	ENSG00000163125	Transcript	ENST00000492220	processed_transcript	-	-	-	-	-	-	-	-	-	rs12040949	1430	1	-	HGNC	29039	-	-	-	-	-	-	-	-	-	-	-
rs12040949	1:150447462-150447462	T	downstream_gene_variant	-	-	-	MODIFIER	-	-	RPRD2	ENSG00000163125	Transcript	ENST00000492220	processed_transcript	-	-	-	-	-	-	-	-	-	rs12040949	1430	1	-	HGNC	29039	-	-	0.228	-	-	-	-	-	-	-	-
rs12040949	1:150447462-150447462	A	downstream_gene_variant	-	-	-	MODIFIER	-	-	RPRD2	ENSG00000163125	Transcript	ENST00000539519	protein_coding	-	-	-	-	-	-	-	-	-	rs12040949	2943	1	-	HGNC	29039	-	-	-	-	-	-	-	-	-	-	-
rs12040949	1:150447462-150447462	T	downstream_gene_variant	-	-	-	MODIFIER	-	-	RPRD2	ENSG00000163125	Transcript	ENST00000539519	protein_coding	-	-	-	-	-	-	-	-	-	rs12040949	2943	1	-	HGNC	29039	-	-	0.228	-	-	-	-	-	-	-	-
rs11587575	1:150451863-150451863	C	downstream_gene_variant	-	-	-	MODIFIER	-	-	RPRD2	ENSG00000163125	Transcript	ENST00000401000	protein_coding	-	-	-	-	-	-	-	-	-	rs11587575	2821	1	-	HGNC	29039	-	-	0.2278	-	-	-	-	-	-	-	-
rs11587116	1:150451898-150451898	T	downstream_gene_variant	-	-	-	MODIFIER	-	-	RPRD2	ENSG00000163125	Transcript	ENST00000401000	protein_coding	-	-	-	-	-	-	-	-	-	rs11587116	2856	1	-	HGNC	29039	-	-	0.2656	-	-	-	-	-	-	-	-
rs2867894	1:150452912-150452912	A	downstream_gene_variant	-	-	-	MODIFIER	-	-	RPRD2	ENSG00000163125	Transcript	ENST00000401000	protein_coding	-	-	-	-	-	-	-	-	-	rs2867894	3870	1	-	HGNC	29039	-	-	0.2658	-	-	-	-	-	-	-	-
rs2867893	1:150453296-150453296	T	downstream_gene_variant	-	-	-	MODIFIER	-	-	RPRD2	ENSG00000163125	Transcript	ENST00000401000	protein_coding	-	-	-	-	-	-	-	-	-	rs2867893	4254	1	-	HGNC	29039	-	-	0.266	-	-	-	-	-	-	-	-
rs12042579	1:150454503-150454503	A	intergenic_variant	-	-	-	MODIFIER	-	-	-	-	-	-	-	-	-	-	-	-	-	-	-	-	rs12042579	-	-	-	-	-	-	-	-	-	-	-	-	-	-	-	-
rs12042579	1:150454503-150454503	T	intergenic_variant	-	-	-	MODIFIER	-	-	-	-	-	-	-	-	-	-	-	-	-	-	-	-	rs12042579	-	-	-	-	-	-	-	0.228	-	-	-	-	-	-	-	-
rs3820544	1:150457876-150457876	G	upstream_gene_variant	-	-	-	MODIFIER	-	-	TARS2	ENSG00000143374	Transcript	ENST00000369051	nonsense_mediated_decay	-	-	-	-	-	-	-	-	-	rs3820544	2035	1	-	HGNC	30740	-	-	-	-	-	-	-	-	-	-	-
rs3820544	1:150457876-150457876	T	upstream_gene_variant	-	-	-	MODIFIER	-	-	TARS2	ENSG00000143374	Transcript	ENST00000369051	nonsense_mediated_decay	-	-	-	-	-	-	-	-	-	rs3820544	2035	1	-	HGNC	30740	-	-	0.228	-	-	-	-	-	-	-	-
rs3820544	1:150457876-150457876	G	upstream_gene_variant	-	-	-	MODIFIER	-	-	TARS2	ENSG00000143374	Transcript	ENST00000369053	retained_intron	-	-	-	-	-	-	-	-	-	rs3820544	2031	1	-	HGNC	30740	-	-	-	-	-	-	-	-	-	-	-
rs3820544	1:150457876-150457876	T	upstream_gene_variant	-	-	-	MODIFIER	-	-	TARS2	ENSG00000143374	Transcript	ENST00000369053	retained_intron	-	-	-	-	-	-	-	-	-	rs3820544	2031	1	-	HGNC	30740	-	-	0.228	-	-	-	-	-	-	-	-
rs3820544	1:150457876-150457876	G	upstream_gene_variant	-	-	-	MODIFIER	-	-	TARS2	ENSG00000143374	Transcript	ENST00000369054	protein_coding	-	-	-	-	-	-	-	-	-	rs3820544	2014	1	-	HGNC	30740	-	-	-	-	-	-	-	-	-	-	-
rs3820544	1:150457876-150457876	T	upstream_gene_variant	-	-	-	MODIFIER	-	-	TARS2	ENSG00000143374	Transcript	ENST00000369054	protein_coding	-	-	-	-	-	-	-	-	-	rs3820544	2014	1	-	HGNC	30740	-	-	0.228	-	-	-	-	-	-	-	-
rs3820544	1:150457876-150457876	G	upstream_gene_variant	-	-	-	MODIFIER	-	-	TARS2	ENSG00000143374	Transcript	ENST00000369064	protein_coding	-	-	-	-	-	-	-	-	-	rs3820544	2017	1	-	HGNC	30740	-	-	-	-	-	-	-	-	-	-	-
rs3820544	1:150457876-150457876	T	upstream_gene_variant	-	-	-	MODIFIER	-	-	TARS2	ENSG00000143374	Transcript	ENST00000369064	protein_coding	-	-	-	-	-	-	-	-	-	rs3820544	2017	1	-	HGNC	30740	-	-	0.228	-	-	-	-	-	-	-	-
rs3820544	1:150457876-150457876	G	upstream_gene_variant	-	-	-	MODIFIER	-	-	TARS2	ENSG00000143374	Transcript	ENST00000438568	protein_coding	-	-	-	-	-	-	-	-	-	rs3820544	2011	1	-	HGNC	30740	-	-	-	-	-	-	-	-	-	-	-
rs3820544	1:150457876-150457876	T	upstream_gene_variant	-	-	-	MODIFIER	-	-	TARS2	ENSG00000143374	Transcript	ENST00000438568	protein_coding	-	-	-	-	-	-	-	-	-	rs3820544	2011	1	-	HGNC	30740	-	-	0.228	-	-	-	-	-	-	-	-
rs3820544	1:150457876-150457876	G	upstream_gene_variant	-	-	-	MODIFIER	-	-	TARS2	ENSG00000143374	Transcript	ENST00000466989	retained_intron	-	-	-	-	-	-	-	-	-	rs3820544	2591	1	-	HGNC	30740	-	-	-	-	-	-	-	-	-	-	-
rs3820544	1:150457876-150457876	T	upstream_gene_variant	-	-	-	MODIFIER	-	-	TARS2	ENSG00000143374	Transcript	ENST00000466989	retained_intron	-	-	-	-	-	-	-	-	-	rs3820544	2591	1	-	HGNC	30740	-	-	0.228	-	-	-	-	-	-	-	-
rs3820544	1:150457876-150457876	G	upstream_gene_variant	-	-	-	MODIFIER	-	-	TARS2	ENSG00000143374	Transcript	ENST00000467982	nonsense_mediated_decay	-	-	-	-	-	-	-	-	-	rs3820544	2470	1	cds_start_NF	HGNC	30740	-	-	-	-	-	-	-	-	-	-	-
rs3820544	1:150457876-150457876	T	upstream_gene_variant	-	-	-	MODIFIER	-	-	TARS2	ENSG00000143374	Transcript	ENST00000467982	nonsense_mediated_decay	-	-	-	-	-	-	-	-	-	rs3820544	2470	1	cds_start_NF	HGNC	30740	-	-	0.228	-	-	-	-	-	-	-	-
rs3820544	1:150457876-150457876	G	upstream_gene_variant	-	-	-	MODIFIER	-	-	TARS2	ENSG00000143374	Transcript	ENST00000479372	retained_intron	-	-	-	-	-	-	-	-	-	rs3820544	2042	1	-	HGNC	30740	-	-	-	-	-	-	-	-	-	-	-
rs3820544	1:150457876-150457876	T	upstream_gene_variant	-	-	-	MODIFIER	-	-	TARS2	ENSG00000143374	Transcript	ENST00000479372	retained_intron	-	-	-	-	-	-	-	-	-	rs3820544	2042	1	-	HGNC	30740	-	-	0.228	-	-	-	-	-	-	-	-
rs3820544	1:150457876-150457876	G	upstream_gene_variant	-	-	-	MODIFIER	-	-	TARS2	ENSG00000143374	Transcript	ENST00000606933	protein_coding	-	-	-	-	-	-	-	-	-	rs3820544	2020	1	-	HGNC	30740	-	-	-	-	-	-	-	-	-	-	-
rs3820544	1:150457876-150457876	T	upstream_gene_variant	-	-	-	MODIFIER	-	-	TARS2	ENSG00000143374	Transcript	ENST00000606933	protein_coding	-	-	-	-	-	-	-	-	-	rs3820544	2020	1	-	HGNC	30740	-	-	0.228	-	-	-	-	-	-	-	-
rs3820544	1:150457876-150457876	G	regulatory_region_variant	-	-	-	MODIFIER	-	-	-	-	RegulatoryFeature	ENSR00000945937	enhancer	-	-	-	-	-	-	-	-	-	rs3820544	-	-	-	-	-	-	-	-	-	-	-	-	-	-	-	-
rs3820544	1:150457876-150457876	T	regulatory_region_variant	-	-	-	MODIFIER	-	-	-	-	RegulatoryFeature	ENSR00000945937	enhancer	-	-	-	-	-	-	-	-	-	rs3820544	-	-	-	-	-	-	-	0.228	-	-	-	-	-	-	-	-
rs375041511	1:150459376-150459377	-	upstream_gene_variant	-	-	-	MODIFIER	-	-	TARS2	ENSG00000143374	Transcript	ENST00000369051	nonsense_mediated_decay	-	-	-	-	-	-	-	-	-	rs375041511	534	1	-	HGNC	30740	-	-	0.4477	-	-	-	-	-	-	-	-
rs375041511	1:150459376-150459377	-	upstream_gene_variant	-	-	-	MODIFIER	-	-	TARS2	ENSG00000143374	Transcript	ENST00000369053	retained_intron	-	-	-	-	-	-	-	-	-	rs375041511	530	1	-	HGNC	30740	-	-	0.4477	-	-	-	-	-	-	-	-
rs375041511	1:150459376-150459377	-	upstream_gene_variant	-	-	-	MODIFIER	-	-	TARS2	ENSG00000143374	Transcript	ENST00000369054	protein_coding	-	-	-	-	-	-	-	-	-	rs375041511	513	1	-	HGNC	30740	-	-	0.4477	-	-	-	-	-	-	-	-
rs375041511	1:150459376-150459377	-	upstream_gene_variant	-	-	-	MODIFIER	-	-	TARS2	ENSG00000143374	Transcript	ENST00000369064	protein_coding	-	-	-	-	-	-	-	-	-	rs375041511	516	1	-	HGNC	30740	-	-	0.4477	-	-	-	-	-	-	-	-
rs375041511	1:150459376-150459377	-	upstream_gene_variant	-	-	-	MODIFIER	-	-	TARS2	ENSG00000143374	Transcript	ENST00000438568	protein_coding	-	-	-	-	-	-	-	-	-	rs375041511	510	1	-	HGNC	30740	-	-	0.4477	-	-	-	-	-	-	-	-
rs375041511	1:150459376-150459377	-	upstream_gene_variant	-	-	-	MODIFIER	-	-	TARS2	ENSG00000143374	Transcript	ENST00000463555	processed_transcript	-	-	-	-	-	-	-	-	-	rs375041511	4688	1	-	HGNC	30740	-	-	0.4477	-	-	-	-	-	-	-	-
rs375041511	1:150459376-150459377	-	upstream_gene_variant	-	-	-	MODIFIER	-	-	TARS2	ENSG00000143374	Transcript	ENST00000466989	retained_intron	-	-	-	-	-	-	-	-	-	rs375041511	1090	1	-	HGNC	30740	-	-	0.4477	-	-	-	-	-	-	-	-
rs375041511	1:150459376-150459377	-	upstream_gene_variant	-	-	-	MODIFIER	-	-	TARS2	ENSG00000143374	Transcript	ENST00000467982	nonsense_mediated_decay	-	-	-	-	-	-	-	-	-	rs375041511	969	1	cds_start_NF	HGNC	30740	-	-	0.4477	-	-	-	-	-	-	-	-
rs375041511	1:150459376-150459377	-	upstream_gene_variant	-	-	-	MODIFIER	-	-	TARS2	ENSG00000143374	Transcript	ENST00000479372	retained_intron	-	-	-	-	-	-	-	-	-	rs375041511	541	1	-	HGNC	30740	-	-	0.4477	-	-	-	-	-	-	-	-
rs375041511	1:150459376-150459377	-	upstream_gene_variant	-	-	-	MODIFIER	-	-	TARS2	ENSG00000143374	Transcript	ENST00000480070	processed_transcript	-	-	-	-	-	-	-	-	-	rs375041511	4557	1	-	HGNC	30740	-	-	0.4477	-	-	-	-	-	-	-	-
rs375041511	1:150459376-150459377	-	upstream_gene_variant	-	-	-	MODIFIER	-	-	TARS2	ENSG00000143374	Transcript	ENST00000606933	protein_coding	-	-	-	-	-	-	-	-	-	rs375041511	519	1	-	HGNC	30740	-	-	0.4477	-	-	-	-	-	-	-	-
rs375041511	1:150459376-150459377	-	regulatory_region_variant	-	-	-	MODIFIER	-	-	-	-	RegulatoryFeature	ENSR00000013504	promoter	-	-	-	-	-	-	-	-	-	rs375041511	-	-	-	-	-	-	-	0.4477	-	-	-	-	-	-	-	-
rs12046446	1:150460855-150460855	G	intron_variant,NMD_transcript_variant	-	-	-	MODIFIER	-	-	TARS2	ENSG00000143374	Transcript	ENST00000369051	nonsense_mediated_decay	-	2/13	-	-	-	-	-	-	-	rs12046446	-	1	-	HGNC	30740	-	-	0.2282	-	-	-	-	-	-	-	-
rs12046446	1:150460855-150460855	G	intron_variant,non_coding_transcript_variant	-	-	-	MODIFIER	-	-	TARS2	ENSG00000143374	Transcript	ENST00000369053	retained_intron	-	2/2	-	-	-	-	-	-	-	rs12046446	-	1	-	HGNC	30740	-	-	0.2282	-	-	-	-	-	-	-	-
rs12046446	1:150460855-150460855	G	intron_variant	-	-	-	MODIFIER	-	-	TARS2	ENSG00000143374	Transcript	ENST00000369054	protein_coding	-	2/13	-	-	-	-	-	-	-	rs12046446	-	1	-	HGNC	30740	-	-	0.2282	-	-	-	-	-	-	-	-
rs12046446	1:150460855-150460855	G	intron_variant	-	-	-	MODIFIER	-	-	TARS2	ENSG00000143374	Transcript	ENST00000369064	protein_coding	-	2/17	-	-	-	-	-	-	-	rs12046446	-	1	-	HGNC	30740	-	-	0.2282	-	-	-	-	-	-	-	-
rs12046446	1:150460855-150460855	G	intron_variant	-	-	-	MODIFIER	-	-	TARS2	ENSG00000143374	Transcript	ENST00000438568	protein_coding	-	2/11	-	-	-	-	-	-	-	rs12046446	-	1	-	HGNC	30740	-	-	0.2282	-	-	-	-	-	-	-	-
rs12046446	1:150460855-150460855	G	upstream_gene_variant	-	-	-	MODIFIER	-	-	TARS2	ENSG00000143374	Transcript	ENST00000460794	retained_intron	-	-	-	-	-	-	-	-	-	rs12046446	3611	1	-	HGNC	30740	-	-	0.2282	-	-	-	-	-	-	-	-
rs12046446	1:150460855-150460855	G	upstream_gene_variant	-	-	-	MODIFIER	-	-	TARS2	ENSG00000143374	Transcript	ENST00000462578	retained_intron	-	-	-	-	-	-	-	-	-	rs12046446	3806	1	-	HGNC	30740	-	-	0.2282	-	-	-	-	-	-	-	-
rs12046446	1:150460855-150460855	G	upstream_gene_variant	-	-	-	MODIFIER	-	-	TARS2	ENSG00000143374	Transcript	ENST00000463555	processed_transcript	-	-	-	-	-	-	-	-	-	rs12046446	3210	1	-	HGNC	30740	-	-	0.2282	-	-	-	-	-	-	-	-
rs12046446	1:150460855-150460855	G	intron_variant,non_coding_transcript_variant	-	-	-	MODIFIER	-	-	TARS2	ENSG00000143374	Transcript	ENST00000466989	retained_intron	-	1/3	-	-	-	-	-	-	-	rs12046446	-	1	-	HGNC	30740	-	-	0.2282	-	-	-	-	-	-	-	-
rs12046446	1:150460855-150460855	G	intron_variant,NMD_transcript_variant	-	-	-	MODIFIER	-	-	TARS2	ENSG00000143374	Transcript	ENST00000467982	nonsense_mediated_decay	-	1/14	-	-	-	-	-	-	-	rs12046446	-	1	cds_start_NF	HGNC	30740	-	-	0.2282	-	-	-	-	-	-	-	-
rs12046446	1:150460855-150460855	G	non_coding_transcript_exon_variant	-	-	-	MODIFIER	-	-	TARS2	ENSG00000143374	Transcript	ENST00000479372	retained_intron	2/2	-	-	-	597	-	-	-	-	rs12046446	-	1	-	HGNC	30740	-	-	0.2282	-	-	-	-	-	-	-	-
rs12046446	1:150460855-150460855	G	upstream_gene_variant	-	-	-	MODIFIER	-	-	TARS2	ENSG00000143374	Transcript	ENST00000480070	processed_transcript	-	-	-	-	-	-	-	-	-	rs12046446	3079	1	-	HGNC	30740	-	-	0.2282	-	-	-	-	-	-	-	-
rs12046446	1:150460855-150460855	G	intron_variant	-	-	-	MODIFIER	-	-	TARS2	ENSG00000143374	Transcript	ENST00000606933	protein_coding	-	2/15	-	-	-	-	-	-	-	rs12046446	-	1	-	HGNC	30740	-	-	0.2282	-	-	-	-	-	-	-	-
rs12046446	1:150460855-150460855	G	regulatory_region_variant	-	-	-	MODIFIER	-	-	-	-	RegulatoryFeature	ENSR00000013504	promoter	-	-	-	-	-	-	-	-	-	rs12046446	-	-	-	-	-	-	-	0.2282	-	-	-	-	-	-	-	-
rs145489526	1:150460945-150460945	TTCTCCC	intron_variant,NMD_transcript_variant	-	-	-	MODIFIER	-	-	TARS2	ENSG00000143374	Transcript	ENST00000369051	nonsense_mediated_decay	-	2/13	-	-	-	-	-	-	-	rs145489526	-	1	-	HGNC	30740	-	-	-	-	-	-	-	-	-	-	-
rs145489526	1:150460945-150460945	TTCTCTC	intron_variant,NMD_transcript_variant	-	-	-	MODIFIER	-	-	TARS2	ENSG00000143374	Transcript	ENST00000369051	nonsense_mediated_decay	-	2/13	-	-	-	-	-	-	-	rs145489526	-	1	-	HGNC	30740	-	-	0.2282	-	-	-	-	-	-	-	-
rs145489526	1:150460945-150460945	TTCTCCC	intron_variant,non_coding_transcript_variant	-	-	-	MODIFIER	-	-	TARS2	ENSG00000143374	Transcript	ENST00000369053	retained_intron	-	2/2	-	-	-	-	-	-	-	rs145489526	-	1	-	HGNC	30740	-	-	-	-	-	-	-	-	-	-	-
rs145489526	1:150460945-150460945	TTCTCTC	intron_variant,non_coding_transcript_variant	-	-	-	MODIFIER	-	-	TARS2	ENSG00000143374	Transcript	ENST00000369053	retained_intron	-	2/2	-	-	-	-	-	-	-	rs145489526	-	1	-	HGNC	30740	-	-	0.2282	-	-	-	-	-	-	-	-
rs145489526	1:150460945-150460945	TTCTCCC	intron_variant	-	-	-	MODIFIER	-	-	TARS2	ENSG00000143374	Transcript	ENST00000369054	protein_coding	-	2/13	-	-	-	-	-	-	-	rs145489526	-	1	-	HGNC	30740	-	-	-	-	-	-	-	-	-	-	-
rs145489526	1:150460945-150460945	TTCTCTC	intron_variant	-	-	-	MODIFIER	-	-	TARS2	ENSG00000143374	Transcript	ENST00000369054	protein_coding	-	2/13	-	-	-	-	-	-	-	rs145489526	-	1	-	HGNC	30740	-	-	0.2282	-	-	-	-	-	-	-	-
rs145489526	1:150460945-150460945	TTCTCCC	intron_variant	-	-	-	MODIFIER	-	-	TARS2	ENSG00000143374	Transcript	ENST00000369064	protein_coding	-	2/17	-	-	-	-	-	-	-	rs145489526	-	1	-	HGNC	30740	-	-	-	-	-	-	-	-	-	-	-
rs145489526	1:150460945-150460945	TTCTCTC	intron_variant	-	-	-	MODIFIER	-	-	TARS2	ENSG00000143374	Transcript	ENST00000369064	protein_coding	-	2/17	-	-	-	-	-	-	-	rs145489526	-	1	-	HGNC	30740	-	-	0.2282	-	-	-	-	-	-	-	-
rs145489526	1:150460945-150460945	TTCTCCC	intron_variant	-	-	-	MODIFIER	-	-	TARS2	ENSG00000143374	Transcript	ENST00000438568	protein_coding	-	2/11	-	-	-	-	-	-	-	rs145489526	-	1	-	HGNC	30740	-	-	-	-	-	-	-	-	-	-	-
rs145489526	1:150460945-150460945	TTCTCTC	intron_variant	-	-	-	MODIFIER	-	-	TARS2	ENSG00000143374	Transcript	ENST00000438568	protein_coding	-	2/11	-	-	-	-	-	-	-	rs145489526	-	1	-	HGNC	30740	-	-	0.2282	-	-	-	-	-	-	-	-
rs145489526	1:150460945-150460945	TTCTCCC	upstream_gene_variant	-	-	-	MODIFIER	-	-	TARS2	ENSG00000143374	Transcript	ENST00000460794	retained_intron	-	-	-	-	-	-	-	-	-	rs145489526	3520	1	-	HGNC	30740	-	-	-	-	-	-	-	-	-	-	-
rs145489526	1:150460945-150460945	TTCTCTC	upstream_gene_variant	-	-	-	MODIFIER	-	-	TARS2	ENSG00000143374	Transcript	ENST00000460794	retained_intron	-	-	-	-	-	-	-	-	-	rs145489526	3520	1	-	HGNC	30740	-	-	0.2282	-	-	-	-	-	-	-	-
rs145489526	1:150460945-150460945	TTCTCCC	upstream_gene_variant	-	-	-	MODIFIER	-	-	TARS2	ENSG00000143374	Transcript	ENST00000462578	retained_intron	-	-	-	-	-	-	-	-	-	rs145489526	3715	1	-	HGNC	30740	-	-	-	-	-	-	-	-	-	-	-
rs145489526	1:150460945-150460945	TTCTCTC	upstream_gene_variant	-	-	-	MODIFIER	-	-	TARS2	ENSG00000143374	Transcript	ENST00000462578	retained_intron	-	-	-	-	-	-	-	-	-	rs145489526	3715	1	-	HGNC	30740	-	-	0.2282	-	-	-	-	-	-	-	-
rs145489526	1:150460945-150460945	TTCTCCC	upstream_gene_variant	-	-	-	MODIFIER	-	-	TARS2	ENSG00000143374	Transcript	ENST00000463555	processed_transcript	-	-	-	-	-	-	-	-	-	rs145489526	3119	1	-	HGNC	30740	-	-	-	-	-	-	-	-	-	-	-
rs145489526	1:150460945-150460945	TTCTCTC	upstream_gene_variant	-	-	-	MODIFIER	-	-	TARS2	ENSG00000143374	Transcript	ENST00000463555	processed_transcript	-	-	-	-	-	-	-	-	-	rs145489526	3119	1	-	HGNC	30740	-	-	0.2282	-	-	-	-	-	-	-	-
rs145489526	1:150460945-150460945	TTCTCCC	intron_variant,non_coding_transcript_variant	-	-	-	MODIFIER	-	-	TARS2	ENSG00000143374	Transcript	ENST00000466989	retained_intron	-	1/3	-	-	-	-	-	-	-	rs145489526	-	1	-	HGNC	30740	-	-	-	-	-	-	-	-	-	-	-
rs145489526	1:150460945-150460945	TTCTCTC	intron_variant,non_coding_transcript_variant	-	-	-	MODIFIER	-	-	TARS2	ENSG00000143374	Transcript	ENST00000466989	retained_intron	-	1/3	-	-	-	-	-	-	-	rs145489526	-	1	-	HGNC	30740	-	-	0.2282	-	-	-	-	-	-	-	-
rs145489526	1:150460945-150460945	TTCTCCC	intron_variant,NMD_transcript_variant	-	-	-	MODIFIER	-	-	TARS2	ENSG00000143374	Transcript	ENST00000467982	nonsense_mediated_decay	-	1/14	-	-	-	-	-	-	-	rs145489526	-	1	cds_start_NF	HGNC	30740	-	-	-	-	-	-	-	-	-	-	-
rs145489526	1:150460945-150460945	TTCTCTC	intron_variant,NMD_transcript_variant	-	-	-	MODIFIER	-	-	TARS2	ENSG00000143374	Transcript	ENST00000467982	nonsense_mediated_decay	-	1/14	-	-	-	-	-	-	-	rs145489526	-	1	cds_start_NF	HGNC	30740	-	-	0.2282	-	-	-	-	-	-	-	-
rs145489526	1:150460945-150460945	TTCTCCC	non_coding_transcript_exon_variant	-	-	-	MODIFIER	-	-	TARS2	ENSG00000143374	Transcript	ENST00000479372	retained_intron	2/2	-	-	-	687-688	-	-	-	-	rs145489526	-	1	-	HGNC	30740	-	-	-	-	-	-	-	-	-	-	-
rs145489526	1:150460945-150460945	TTCTCTC	non_coding_transcript_exon_variant	-	-	-	MODIFIER	-	-	TARS2	ENSG00000143374	Transcript	ENST00000479372	retained_intron	2/2	-	-	-	687-688	-	-	-	-	rs145489526	-	1	-	HGNC	30740	-	-	0.2282	-	-	-	-	-	-	-	-
rs145489526	1:150460945-150460945	TTCTCCC	upstream_gene_variant	-	-	-	MODIFIER	-	-	TARS2	ENSG00000143374	Transcript	ENST00000480070	processed_transcript	-	-	-	-	-	-	-	-	-	rs145489526	2988	1	-	HGNC	30740	-	-	-	-	-	-	-	-	-	-	-
rs145489526	1:150460945-150460945	TTCTCTC	upstream_gene_variant	-	-	-	MODIFIER	-	-	TARS2	ENSG00000143374	Transcript	ENST00000480070	processed_transcript	-	-	-	-	-	-	-	-	-	rs145489526	2988	1	-	HGNC	30740	-	-	0.2282	-	-	-	-	-	-	-	-
rs145489526	1:150460945-150460945	TTCTCCC	intron_variant	-	-	-	MODIFIER	-	-	TARS2	ENSG00000143374	Transcript	ENST00000606933	protein_coding	-	2/15	-	-	-	-	-	-	-	rs145489526	-	1	-	HGNC	30740	-	-	-	-	-	-	-	-	-	-	-
rs145489526	1:150460945-150460945	TTCTCTC	intron_variant	-	-	-	MODIFIER	-	-	TARS2	ENSG00000143374	Transcript	ENST00000606933	protein_coding	-	2/15	-	-	-	-	-	-	-	rs145489526	-	1	-	HGNC	30740	-	-	0.2282	-	-	-	-	-	-	-	-
rs145489526	1:150460945-150460945	TTCTCCC	regulatory_region_variant	-	-	-	MODIFIER	-	-	-	-	RegulatoryFeature	ENSR00000013504	promoter	-	-	-	-	-	-	-	-	-	rs145489526	-	-	-	-	-	-	-	-	-	-	-	-	-	-	-	-
rs145489526	1:150460945-150460945	TTCTCTC	regulatory_region_variant	-	-	-	MODIFIER	-	-	-	-	RegulatoryFeature	ENSR00000013504	promoter	-	-	-	-	-	-	-	-	-	rs145489526	-	-	-	-	-	-	-	0.2282	-	-	-	-	-	-	-	-
rs150477132	1:150463537-150463541	-	intron_variant,NMD_transcript_variant	-	-	-	MODIFIER	-	-	TARS2	ENSG00000143374	Transcript	ENST00000369051	nonsense_mediated_decay	-	4/13	-	-	-	-	-	-	-	rs150477132	-	1	-	HGNC	30740	-	-	0.2446	-	-	-	-	-	-	-	-
rs150477132	1:150463537-150463541	-	downstream_gene_variant	-	-	-	MODIFIER	-	-	TARS2	ENSG00000143374	Transcript	ENST00000369053	retained_intron	-	-	-	-	-	-	-	-	-	rs150477132	1754	1	-	HGNC	30740	-	-	0.2446	-	-	-	-	-	-	-	-
rs150477132	1:150463537-150463541	-	intron_variant	-	-	-	MODIFIER	-	-	TARS2	ENSG00000143374	Transcript	ENST00000369054	protein_coding	-	4/13	-	-	-	-	-	-	-	rs150477132	-	1	-	HGNC	30740	-	-	0.2446	-	-	-	-	-	-	-	-
rs150477132	1:150463537-150463541	-	intron_variant	-	-	-	MODIFIER	-	-	TARS2	ENSG00000143374	Transcript	ENST00000369064	protein_coding	-	4/17	-	-	-	-	-	-	-	rs150477132	-	1	-	HGNC	30740	-	-	0.2446	-	-	-	-	-	-	-	-
rs150477132	1:150463537-150463541	-	intron_variant	-	-	-	MODIFIER	-	-	TARS2	ENSG00000143374	Transcript	ENST00000438568	protein_coding	-	3/11	-	-	-	-	-	-	-	rs150477132	-	1	-	HGNC	30740	-	-	0.2446	-	-	-	-	-	-	-	-
rs150477132	1:150463537-150463541	-	upstream_gene_variant	-	-	-	MODIFIER	-	-	TARS2	ENSG00000143374	Transcript	ENST00000460794	retained_intron	-	-	-	-	-	-	-	-	-	rs150477132	925	1	-	HGNC	30740	-	-	0.2446	-	-	-	-	-	-	-	-
rs150477132	1:150463537-150463541	-	upstream_gene_variant	-	-	-	MODIFIER	-	-	TARS2	ENSG00000143374	Transcript	ENST00000462578	retained_intron	-	-	-	-	-	-	-	-	-	rs150477132	1120	1	-	HGNC	30740	-	-	0.2446	-	-	-	-	-	-	-	-
rs150477132	1:150463537-150463541	-	upstream_gene_variant	-	-	-	MODIFIER	-	-	TARS2	ENSG00000143374	Transcript	ENST00000463555	processed_transcript	-	-	-	-	-	-	-	-	-	rs150477132	524	1	-	HGNC	30740	-	-	0.2446	-	-	-	-	-	-	-	-
rs150477132	1:150463537-150463541	-	intron_variant,non_coding_transcript_variant	-	-	-	MODIFIER	-	-	TARS2	ENSG00000143374	Transcript	ENST00000466989	retained_intron	-	2/3	-	-	-	-	-	-	-	rs150477132	-	1	-	HGNC	30740	-	-	0.2446	-	-	-	-	-	-	-	-
rs150477132	1:150463537-150463541	-	intron_variant,NMD_transcript_variant	-	-	-	MODIFIER	-	-	TARS2	ENSG00000143374	Transcript	ENST00000467982	nonsense_mediated_decay	-	2/14	-	-	-	-	-	-	-	rs150477132	-	1	cds_start_NF	HGNC	30740	-	-	0.2446	-	-	-	-	-	-	-	-
rs150477132	1:150463537-150463541	-	downstream_gene_variant	-	-	-	MODIFIER	-	-	TARS2	ENSG00000143374	Transcript	ENST00000479372	retained_intron	-	-	-	-	-	-	-	-	-	rs150477132	2430	1	-	HGNC	30740	-	-	0.2446	-	-	-	-	-	-	-	-
rs150477132	1:150463537-150463541	-	upstream_gene_variant	-	-	-	MODIFIER	-	-	TARS2	ENSG00000143374	Transcript	ENST00000480070	processed_transcript	-	-	-	-	-	-	-	-	-	rs150477132	393	1	-	HGNC	30740	-	-	0.2446	-	-	-	-	-	-	-	-
rs150477132	1:150463537-150463541	-	intron_variant	-	-	-	MODIFIER	-	-	TARS2	ENSG00000143374	Transcript	ENST00000606933	protein_coding	-	4/15	-	-	-	-	-	-	-	rs150477132	-	1	-	HGNC	30740	-	-	0.2446	-	-	-	-	-	-	-	-
rs6703652	1:150465953-150465953	G	intron_variant,NMD_transcript_variant	-	-	-	MODIFIER	-	-	TARS2	ENSG00000143374	Transcript	ENST00000369051	nonsense_mediated_decay	-	5/13	-	-	-	-	-	-	-	rs6703652	-	1	-	HGNC	30740	-	-	0.2288	-	-	-	-	-	-	-	-
rs6703652	1:150465953-150465953	G	downstream_gene_variant	-	-	-	MODIFIER	-	-	TARS2	ENSG00000143374	Transcript	ENST00000369053	retained_intron	-	-	-	-	-	-	-	-	-	rs6703652	4169	1	-	HGNC	30740	-	-	0.2288	-	-	-	-	-	-	-	-
rs6703652	1:150465953-150465953	G	intron_variant	-	-	-	MODIFIER	-	-	TARS2	ENSG00000143374	Transcript	ENST00000369054	protein_coding	-	5/13	-	-	-	-	-	-	-	rs6703652	-	1	-	HGNC	30740	-	-	0.2288	-	-	-	-	-	-	-	-
rs6703652	1:150465953-150465953	G	intron_variant	-	-	-	MODIFIER	-	-	TARS2	ENSG00000143374	Transcript	ENST00000369064	protein_coding	-	7/17	-	-	-	-	-	-	-	rs6703652	-	1	-	HGNC	30740	-	-	0.2288	-	-	-	-	-	-	-	-
rs6703652	1:150465953-150465953	G	intron_variant	-	-	-	MODIFIER	-	-	TARS2	ENSG00000143374	Transcript	ENST00000438568	protein_coding	-	6/11	-	-	-	-	-	-	-	rs6703652	-	1	-	HGNC	30740	-	-	0.2288	-	-	-	-	-	-	-	-
rs6703652	1:150465953-150465953	G	intron_variant,non_coding_transcript_variant	-	-	-	MODIFIER	-	-	TARS2	ENSG00000143374	Transcript	ENST00000460794	retained_intron	-	1/1	-	-	-	-	-	-	-	rs6703652	-	1	-	HGNC	30740	-	-	0.2288	-	-	-	-	-	-	-	-
rs6703652	1:150465953-150465953	G	intron_variant,non_coding_transcript_variant	-	-	-	MODIFIER	-	-	TARS2	ENSG00000143374	Transcript	ENST00000462578	retained_intron	-	1/3	-	-	-	-	-	-	-	rs6703652	-	1	-	HGNC	30740	-	-	0.2288	-	-	-	-	-	-	-	-
rs6703652	1:150465953-150465953	G	intron_variant,non_coding_transcript_variant	-	-	-	MODIFIER	-	-	TARS2	ENSG00000143374	Transcript	ENST00000463555	processed_transcript	-	2/6	-	-	-	-	-	-	-	rs6703652	-	1	-	HGNC	30740	-	-	0.2288	-	-	-	-	-	-	-	-
rs6703652	1:150465953-150465953	G	downstream_gene_variant	-	-	-	MODIFIER	-	-	TARS2	ENSG00000143374	Transcript	ENST00000466989	retained_intron	-	-	-	-	-	-	-	-	-	rs6703652	1759	1	-	HGNC	30740	-	-	0.2288	-	-	-	-	-	-	-	-
rs6703652	1:150465953-150465953	G	intron_variant,NMD_transcript_variant	-	-	-	MODIFIER	-	-	TARS2	ENSG00000143374	Transcript	ENST00000467982	nonsense_mediated_decay	-	5/14	-	-	-	-	-	-	-	rs6703652	-	1	cds_start_NF	HGNC	30740	-	-	0.2288	-	-	-	-	-	-	-	-
rs6703652	1:150465953-150465953	G	downstream_gene_variant	-	-	-	MODIFIER	-	-	TARS2	ENSG00000143374	Transcript	ENST00000479372	retained_intron	-	-	-	-	-	-	-	-	-	rs6703652	4845	1	-	HGNC	30740	-	-	0.2288	-	-	-	-	-	-	-	-
rs6703652	1:150465953-150465953	G	intron_variant,non_coding_transcript_variant	-	-	-	MODIFIER	-	-	TARS2	ENSG00000143374	Transcript	ENST00000480070	processed_transcript	-	2/6	-	-	-	-	-	-	-	rs6703652	-	1	-	HGNC	30740	-	-	0.2288	-	-	-	-	-	-	-	-
rs6703652	1:150465953-150465953	G	intron_variant	-	-	-	MODIFIER	-	-	TARS2	ENSG00000143374	Transcript	ENST00000606933	protein_coding	-	7/15	-	-	-	-	-	-	-	rs6703652	-	1	-	HGNC	30740	-	-	0.2288	-	-	-	-	-	-	-	-
rs12023378	1:150467063-150467063	G	intron_variant,NMD_transcript_variant	-	-	-	MODIFIER	-	-	TARS2	ENSG00000143374	Transcript	ENST00000369051	nonsense_mediated_decay	-	5/13	-	-	-	-	-	-	-	rs12023378	-	1	-	HGNC	30740	-	-	0.2446	-	-	-	-	-	-	-	-
rs12023378	1:150467063-150467063	G	intron_variant	-	-	-	MODIFIER	-	-	TARS2	ENSG00000143374	Transcript	ENST00000369054	protein_coding	-	5/13	-	-	-	-	-	-	-	rs12023378	-	1	-	HGNC	30740	-	-	0.2446	-	-	-	-	-	-	-	-
rs12023378	1:150467063-150467063	G	intron_variant	-	-	-	MODIFIER	-	-	TARS2	ENSG00000143374	Transcript	ENST00000369064	protein_coding	-	7/17	-	-	-	-	-	-	-	rs12023378	-	1	-	HGNC	30740	-	-	0.2446	-	-	-	-	-	-	-	-
rs12023378	1:150467063-150467063	G	intron_variant	-	-	-	MODIFIER	-	-	TARS2	ENSG00000143374	Transcript	ENST00000438568	protein_coding	-	6/11	-	-	-	-	-	-	-	rs12023378	-	1	-	HGNC	30740	-	-	0.2446	-	-	-	-	-	-	-	-
rs12023378	1:150467063-150467063	G	intron_variant,non_coding_transcript_variant	-	-	-	MODIFIER	-	-	TARS2	ENSG00000143374	Transcript	ENST00000460794	retained_intron	-	1/1	-	-	-	-	-	-	-	rs12023378	-	1	-	HGNC	30740	-	-	0.2446	-	-	-	-	-	-	-	-
rs12023378	1:150467063-150467063	G	intron_variant,non_coding_transcript_variant	-	-	-	MODIFIER	-	-	TARS2	ENSG00000143374	Transcript	ENST00000462578	retained_intron	-	1/3	-	-	-	-	-	-	-	rs12023378	-	1	-	HGNC	30740	-	-	0.2446	-	-	-	-	-	-	-	-
rs12023378	1:150467063-150467063	G	intron_variant,non_coding_transcript_variant	-	-	-	MODIFIER	-	-	TARS2	ENSG00000143374	Transcript	ENST00000463555	processed_transcript	-	2/6	-	-	-	-	-	-	-	rs12023378	-	1	-	HGNC	30740	-	-	0.2446	-	-	-	-	-	-	-	-
rs12023378	1:150467063-150467063	G	downstream_gene_variant	-	-	-	MODIFIER	-	-	TARS2	ENSG00000143374	Transcript	ENST00000466989	retained_intron	-	-	-	-	-	-	-	-	-	rs12023378	2869	1	-	HGNC	30740	-	-	0.2446	-	-	-	-	-	-	-	-
rs12023378	1:150467063-150467063	G	intron_variant,NMD_transcript_variant	-	-	-	MODIFIER	-	-	TARS2	ENSG00000143374	Transcript	ENST00000467982	nonsense_mediated_decay	-	5/14	-	-	-	-	-	-	-	rs12023378	-	1	cds_start_NF	HGNC	30740	-	-	0.2446	-	-	-	-	-	-	-	-
rs12023378	1:150467063-150467063	G	intron_variant,non_coding_transcript_variant	-	-	-	MODIFIER	-	-	TARS2	ENSG00000143374	Transcript	ENST00000480070	processed_transcript	-	2/6	-	-	-	-	-	-	-	rs12023378	-	1	-	HGNC	30740	-	-	0.2446	-	-	-	-	-	-	-	-
rs12023378	1:150467063-150467063	G	intron_variant	-	-	-	MODIFIER	-	-	TARS2	ENSG00000143374	Transcript	ENST00000606933	protein_coding	-	7/15	-	-	-	-	-	-	-	rs12023378	-	1	-	HGNC	30740	-	-	0.2446	-	-	-	-	-	-	-	-
rs55823828	1:150467296-150467296	A	intron_variant,NMD_transcript_variant	-	-	-	MODIFIER	-	-	TARS2	ENSG00000143374	Transcript	ENST00000369051	nonsense_mediated_decay	-	5/13	-	-	-	-	-	-	-	rs55823828	-	1	-	HGNC	30740	-	-	-	-	-	-	-	-	-	-	-
rs55823828	1:150467296-150467296	C	intron_variant,NMD_transcript_variant	-	-	-	MODIFIER	-	-	TARS2	ENSG00000143374	Transcript	ENST00000369051	nonsense_mediated_decay	-	5/13	-	-	-	-	-	-	-	rs55823828	-	1	-	HGNC	30740	-	-	0.2446	-	-	-	-	-	-	-	-
rs55823828	1:150467296-150467296	A	intron_variant	-	-	-	MODIFIER	-	-	TARS2	ENSG00000143374	Transcript	ENST00000369054	protein_coding	-	5/13	-	-	-	-	-	-	-	rs55823828	-	1	-	HGNC	30740	-	-	-	-	-	-	-	-	-	-	-
rs55823828	1:150467296-150467296	C	intron_variant	-	-	-	MODIFIER	-	-	TARS2	ENSG00000143374	Transcript	ENST00000369054	protein_coding	-	5/13	-	-	-	-	-	-	-	rs55823828	-	1	-	HGNC	30740	-	-	0.2446	-	-	-	-	-	-	-	-
rs55823828	1:150467296-150467296	A	intron_variant	-	-	-	MODIFIER	-	-	TARS2	ENSG00000143374	Transcript	ENST00000369064	protein_coding	-	7/17	-	-	-	-	-	-	-	rs55823828	-	1	-	HGNC	30740	-	-	-	-	-	-	-	-	-	-	-
rs55823828	1:150467296-150467296	C	intron_variant	-	-	-	MODIFIER	-	-	TARS2	ENSG00000143374	Transcript	ENST00000369064	protein_coding	-	7/17	-	-	-	-	-	-	-	rs55823828	-	1	-	HGNC	30740	-	-	0.2446	-	-	-	-	-	-	-	-
rs55823828	1:150467296-150467296	A	intron_variant	-	-	-	MODIFIER	-	-	TARS2	ENSG00000143374	Transcript	ENST00000438568	protein_coding	-	6/11	-	-	-	-	-	-	-	rs55823828	-	1	-	HGNC	30740	-	-	-	-	-	-	-	-	-	-	-
rs55823828	1:150467296-150467296	C	intron_variant	-	-	-	MODIFIER	-	-	TARS2	ENSG00000143374	Transcript	ENST00000438568	protein_coding	-	6/11	-	-	-	-	-	-	-	rs55823828	-	1	-	HGNC	30740	-	-	0.2446	-	-	-	-	-	-	-	-
rs55823828	1:150467296-150467296	A	intron_variant,non_coding_transcript_variant	-	-	-	MODIFIER	-	-	TARS2	ENSG00000143374	Transcript	ENST00000460794	retained_intron	-	1/1	-	-	-	-	-	-	-	rs55823828	-	1	-	HGNC	30740	-	-	-	-	-	-	-	-	-	-	-
rs55823828	1:150467296-150467296	C	intron_variant,non_coding_transcript_variant	-	-	-	MODIFIER	-	-	TARS2	ENSG00000143374	Transcript	ENST00000460794	retained_intron	-	1/1	-	-	-	-	-	-	-	rs55823828	-	1	-	HGNC	30740	-	-	0.2446	-	-	-	-	-	-	-	-
rs55823828	1:150467296-150467296	A	intron_variant,non_coding_transcript_variant	-	-	-	MODIFIER	-	-	TARS2	ENSG00000143374	Transcript	ENST00000462578	retained_intron	-	1/3	-	-	-	-	-	-	-	rs55823828	-	1	-	HGNC	30740	-	-	-	-	-	-	-	-	-	-	-
rs55823828	1:150467296-150467296	C	intron_variant,non_coding_transcript_variant	-	-	-	MODIFIER	-	-	TARS2	ENSG00000143374	Transcript	ENST00000462578	retained_intron	-	1/3	-	-	-	-	-	-	-	rs55823828	-	1	-	HGNC	30740	-	-	0.2446	-	-	-	-	-	-	-	-
rs55823828	1:150467296-150467296	A	intron_variant,non_coding_transcript_variant	-	-	-	MODIFIER	-	-	TARS2	ENSG00000143374	Transcript	ENST00000463555	processed_transcript	-	2/6	-	-	-	-	-	-	-	rs55823828	-	1	-	HGNC	30740	-	-	-	-	-	-	-	-	-	-	-
rs55823828	1:150467296-150467296	C	intron_variant,non_coding_transcript_variant	-	-	-	MODIFIER	-	-	TARS2	ENSG00000143374	Transcript	ENST00000463555	processed_transcript	-	2/6	-	-	-	-	-	-	-	rs55823828	-	1	-	HGNC	30740	-	-	0.2446	-	-	-	-	-	-	-	-
rs55823828	1:150467296-150467296	A	downstream_gene_variant	-	-	-	MODIFIER	-	-	TARS2	ENSG00000143374	Transcript	ENST00000466989	retained_intron	-	-	-	-	-	-	-	-	-	rs55823828	3102	1	-	HGNC	30740	-	-	-	-	-	-	-	-	-	-	-
rs55823828	1:150467296-150467296	C	downstream_gene_variant	-	-	-	MODIFIER	-	-	TARS2	ENSG00000143374	Transcript	ENST00000466989	retained_intron	-	-	-	-	-	-	-	-	-	rs55823828	3102	1	-	HGNC	30740	-	-	0.2446	-	-	-	-	-	-	-	-
rs55823828	1:150467296-150467296	A	intron_variant,NMD_transcript_variant	-	-	-	MODIFIER	-	-	TARS2	ENSG00000143374	Transcript	ENST00000467982	nonsense_mediated_decay	-	5/14	-	-	-	-	-	-	-	rs55823828	-	1	cds_start_NF	HGNC	30740	-	-	-	-	-	-	-	-	-	-	-
rs55823828	1:150467296-150467296	C	intron_variant,NMD_transcript_variant	-	-	-	MODIFIER	-	-	TARS2	ENSG00000143374	Transcript	ENST00000467982	nonsense_mediated_decay	-	5/14	-	-	-	-	-	-	-	rs55823828	-	1	cds_start_NF	HGNC	30740	-	-	0.2446	-	-	-	-	-	-	-	-
rs55823828	1:150467296-150467296	A	intron_variant,non_coding_transcript_variant	-	-	-	MODIFIER	-	-	TARS2	ENSG00000143374	Transcript	ENST00000480070	processed_transcript	-	2/6	-	-	-	-	-	-	-	rs55823828	-	1	-	HGNC	30740	-	-	-	-	-	-	-	-	-	-	-
rs55823828	1:150467296-150467296	C	intron_variant,non_coding_transcript_variant	-	-	-	MODIFIER	-	-	TARS2	ENSG00000143374	Transcript	ENST00000480070	processed_transcript	-	2/6	-	-	-	-	-	-	-	rs55823828	-	1	-	HGNC	30740	-	-	0.2446	-	-	-	-	-	-	-	-
rs55823828	1:150467296-150467296	A	intron_variant	-	-	-	MODIFIER	-	-	TARS2	ENSG00000143374	Transcript	ENST00000606933	protein_coding	-	7/15	-	-	-	-	-	-	-	rs55823828	-	1	-	HGNC	30740	-	-	-	-	-	-	-	-	-	-	-
rs55823828	1:150467296-150467296	C	intron_variant	-	-	-	MODIFIER	-	-	TARS2	ENSG00000143374	Transcript	ENST00000606933	protein_coding	-	7/15	-	-	-	-	-	-	-	rs55823828	-	1	-	HGNC	30740	-	-	0.2446	-	-	-	-	-	-	-	-
rs55928222	1:150467370-150467370	C	intron_variant,NMD_transcript_variant	-	-	-	MODIFIER	-	-	TARS2	ENSG00000143374	Transcript	ENST00000369051	nonsense_mediated_decay	-	5/13	-	-	-	-	-	-	-	rs55928222	-	1	-	HGNC	30740	-	-	0.228	-	-	-	-	-	-	-	-
rs55928222	1:150467370-150467370	T	intron_variant,NMD_transcript_variant	-	-	-	MODIFIER	-	-	TARS2	ENSG00000143374	Transcript	ENST00000369051	nonsense_mediated_decay	-	5/13	-	-	-	-	-	-	-	rs55928222	-	1	-	HGNC	30740	-	-	-	-	-	-	-	-	-	-	-
rs55928222	1:150467370-150467370	C	intron_variant	-	-	-	MODIFIER	-	-	TARS2	ENSG00000143374	Transcript	ENST00000369054	protein_coding	-	5/13	-	-	-	-	-	-	-	rs55928222	-	1	-	HGNC	30740	-	-	0.228	-	-	-	-	-	-	-	-
rs55928222	1:150467370-150467370	T	intron_variant	-	-	-	MODIFIER	-	-	TARS2	ENSG00000143374	Transcript	ENST00000369054	protein_coding	-	5/13	-	-	-	-	-	-	-	rs55928222	-	1	-	HGNC	30740	-	-	-	-	-	-	-	-	-	-	-
rs55928222	1:150467370-150467370	C	intron_variant	-	-	-	MODIFIER	-	-	TARS2	ENSG00000143374	Transcript	ENST00000369064	protein_coding	-	7/17	-	-	-	-	-	-	-	rs55928222	-	1	-	HGNC	30740	-	-	0.228	-	-	-	-	-	-	-	-
rs55928222	1:150467370-150467370	T	intron_variant	-	-	-	MODIFIER	-	-	TARS2	ENSG00000143374	Transcript	ENST00000369064	protein_coding	-	7/17	-	-	-	-	-	-	-	rs55928222	-	1	-	HGNC	30740	-	-	-	-	-	-	-	-	-	-	-
rs55928222	1:150467370-150467370	C	intron_variant	-	-	-	MODIFIER	-	-	TARS2	ENSG00000143374	Transcript	ENST00000438568	protein_coding	-	6/11	-	-	-	-	-	-	-	rs55928222	-	1	-	HGNC	30740	-	-	0.228	-	-	-	-	-	-	-	-
rs55928222	1:150467370-150467370	T	intron_variant	-	-	-	MODIFIER	-	-	TARS2	ENSG00000143374	Transcript	ENST00000438568	protein_coding	-	6/11	-	-	-	-	-	-	-	rs55928222	-	1	-	HGNC	30740	-	-	-	-	-	-	-	-	-	-	-
rs55928222	1:150467370-150467370	C	intron_variant,non_coding_transcript_variant	-	-	-	MODIFIER	-	-	TARS2	ENSG00000143374	Transcript	ENST00000460794	retained_intron	-	1/1	-	-	-	-	-	-	-	rs55928222	-	1	-	HGNC	30740	-	-	0.228	-	-	-	-	-	-	-	-
rs55928222	1:150467370-150467370	T	intron_variant,non_coding_transcript_variant	-	-	-	MODIFIER	-	-	TARS2	ENSG00000143374	Transcript	ENST00000460794	retained_intron	-	1/1	-	-	-	-	-	-	-	rs55928222	-	1	-	HGNC	30740	-	-	-	-	-	-	-	-	-	-	-
rs55928222	1:150467370-150467370	C	intron_variant,non_coding_transcript_variant	-	-	-	MODIFIER	-	-	TARS2	ENSG00000143374	Transcript	ENST00000462578	retained_intron	-	1/3	-	-	-	-	-	-	-	rs55928222	-	1	-	HGNC	30740	-	-	0.228	-	-	-	-	-	-	-	-
rs55928222	1:150467370-150467370	T	intron_variant,non_coding_transcript_variant	-	-	-	MODIFIER	-	-	TARS2	ENSG00000143374	Transcript	ENST00000462578	retained_intron	-	1/3	-	-	-	-	-	-	-	rs55928222	-	1	-	HGNC	30740	-	-	-	-	-	-	-	-	-	-	-
rs55928222	1:150467370-150467370	C	intron_variant,non_coding_transcript_variant	-	-	-	MODIFIER	-	-	TARS2	ENSG00000143374	Transcript	ENST00000463555	processed_transcript	-	2/6	-	-	-	-	-	-	-	rs55928222	-	1	-	HGNC	30740	-	-	0.228	-	-	-	-	-	-	-	-
rs55928222	1:150467370-150467370	T	intron_variant,non_coding_transcript_variant	-	-	-	MODIFIER	-	-	TARS2	ENSG00000143374	Transcript	ENST00000463555	processed_transcript	-	2/6	-	-	-	-	-	-	-	rs55928222	-	1	-	HGNC	30740	-	-	-	-	-	-	-	-	-	-	-
rs55928222	1:150467370-150467370	C	downstream_gene_variant	-	-	-	MODIFIER	-	-	TARS2	ENSG00000143374	Transcript	ENST00000466989	retained_intron	-	-	-	-	-	-	-	-	-	rs55928222	3176	1	-	HGNC	30740	-	-	0.228	-	-	-	-	-	-	-	-
rs55928222	1:150467370-150467370	T	downstream_gene_variant	-	-	-	MODIFIER	-	-	TARS2	ENSG00000143374	Transcript	ENST00000466989	retained_intron	-	-	-	-	-	-	-	-	-	rs55928222	3176	1	-	HGNC	30740	-	-	-	-	-	-	-	-	-	-	-
rs55928222	1:150467370-150467370	C	intron_variant,NMD_transcript_variant	-	-	-	MODIFIER	-	-	TARS2	ENSG00000143374	Transcript	ENST00000467982	nonsense_mediated_decay	-	5/14	-	-	-	-	-	-	-	rs55928222	-	1	cds_start_NF	HGNC	30740	-	-	0.228	-	-	-	-	-	-	-	-
rs55928222	1:150467370-150467370	T	intron_variant,NMD_transcript_variant	-	-	-	MODIFIER	-	-	TARS2	ENSG00000143374	Transcript	ENST00000467982	nonsense_mediated_decay	-	5/14	-	-	-	-	-	-	-	rs55928222	-	1	cds_start_NF	HGNC	30740	-	-	-	-	-	-	-	-	-	-	-
rs55928222	1:150467370-150467370	C	intron_variant,non_coding_transcript_variant	-	-	-	MODIFIER	-	-	TARS2	ENSG00000143374	Transcript	ENST00000480070	processed_transcript	-	2/6	-	-	-	-	-	-	-	rs55928222	-	1	-	HGNC	30740	-	-	0.228	-	-	-	-	-	-	-	-
rs55928222	1:150467370-150467370	T	intron_variant,non_coding_transcript_variant	-	-	-	MODIFIER	-	-	TARS2	ENSG00000143374	Transcript	ENST00000480070	processed_transcript	-	2/6	-	-	-	-	-	-	-	rs55928222	-	1	-	HGNC	30740	-	-	-	-	-	-	-	-	-	-	-
rs55928222	1:150467370-150467370	C	intron_variant	-	-	-	MODIFIER	-	-	TARS2	ENSG00000143374	Transcript	ENST00000606933	protein_coding	-	7/15	-	-	-	-	-	-	-	rs55928222	-	1	-	HGNC	30740	-	-	0.228	-	-	-	-	-	-	-	-
rs55928222	1:150467370-150467370	T	intron_variant	-	-	-	MODIFIER	-	-	TARS2	ENSG00000143374	Transcript	ENST00000606933	protein_coding	-	7/15	-	-	-	-	-	-	-	rs55928222	-	1	-	HGNC	30740	-	-	-	-	-	-	-	-	-	-	-
rs55996928	1:150467393-150467393	A	intron_variant,NMD_transcript_variant	-	-	-	MODIFIER	-	-	TARS2	ENSG00000143374	Transcript	ENST00000369051	nonsense_mediated_decay	-	5/13	-	-	-	-	-	-	-	rs55996928	-	1	-	HGNC	30740	-	-	0.2446	-	-	-	-	-	-	-	-
rs55996928	1:150467393-150467393	A	intron_variant	-	-	-	MODIFIER	-	-	TARS2	ENSG00000143374	Transcript	ENST00000369054	protein_coding	-	5/13	-	-	-	-	-	-	-	rs55996928	-	1	-	HGNC	30740	-	-	0.2446	-	-	-	-	-	-	-	-
rs55996928	1:150467393-150467393	A	intron_variant	-	-	-	MODIFIER	-	-	TARS2	ENSG00000143374	Transcript	ENST00000369064	protein_coding	-	7/17	-	-	-	-	-	-	-	rs55996928	-	1	-	HGNC	30740	-	-	0.2446	-	-	-	-	-	-	-	-
rs55996928	1:150467393-150467393	A	intron_variant	-	-	-	MODIFIER	-	-	TARS2	ENSG00000143374	Transcript	ENST00000438568	protein_coding	-	6/11	-	-	-	-	-	-	-	rs55996928	-	1	-	HGNC	30740	-	-	0.2446	-	-	-	-	-	-	-	-
rs55996928	1:150467393-150467393	A	intron_variant,non_coding_transcript_variant	-	-	-	MODIFIER	-	-	TARS2	ENSG00000143374	Transcript	ENST00000460794	retained_intron	-	1/1	-	-	-	-	-	-	-	rs55996928	-	1	-	HGNC	30740	-	-	0.2446	-	-	-	-	-	-	-	-
rs55996928	1:150467393-150467393	A	intron_variant,non_coding_transcript_variant	-	-	-	MODIFIER	-	-	TARS2	ENSG00000143374	Transcript	ENST00000462578	retained_intron	-	1/3	-	-	-	-	-	-	-	rs55996928	-	1	-	HGNC	30740	-	-	0.2446	-	-	-	-	-	-	-	-
rs55996928	1:150467393-150467393	A	intron_variant,non_coding_transcript_variant	-	-	-	MODIFIER	-	-	TARS2	ENSG00000143374	Transcript	ENST00000463555	processed_transcript	-	2/6	-	-	-	-	-	-	-	rs55996928	-	1	-	HGNC	30740	-	-	0.2446	-	-	-	-	-	-	-	-
rs55996928	1:150467393-150467393	A	downstream_gene_variant	-	-	-	MODIFIER	-	-	TARS2	ENSG00000143374	Transcript	ENST00000466989	retained_intron	-	-	-	-	-	-	-	-	-	rs55996928	3199	1	-	HGNC	30740	-	-	0.2446	-	-	-	-	-	-	-	-
rs55996928	1:150467393-150467393	A	intron_variant,NMD_transcript_variant	-	-	-	MODIFIER	-	-	TARS2	ENSG00000143374	Transcript	ENST00000467982	nonsense_mediated_decay	-	5/14	-	-	-	-	-	-	-	rs55996928	-	1	cds_start_NF	HGNC	30740	-	-	0.2446	-	-	-	-	-	-	-	-
rs55996928	1:150467393-150467393	A	intron_variant,non_coding_transcript_variant	-	-	-	MODIFIER	-	-	TARS2	ENSG00000143374	Transcript	ENST00000480070	processed_transcript	-	2/6	-	-	-	-	-	-	-	rs55996928	-	1	-	HGNC	30740	-	-	0.2446	-	-	-	-	-	-	-	-
rs55996928	1:150467393-150467393	A	intron_variant	-	-	-	MODIFIER	-	-	TARS2	ENSG00000143374	Transcript	ENST00000606933	protein_coding	-	7/15	-	-	-	-	-	-	-	rs55996928	-	1	-	HGNC	30740	-	-	0.2446	-	-	-	-	-	-	-	-
rs9436119	1:150467753-150467753	A	intron_variant,NMD_transcript_variant	-	-	-	MODIFIER	-	-	TARS2	ENSG00000143374	Transcript	ENST00000369051	nonsense_mediated_decay	-	5/13	-	-	-	-	-	-	-	rs9436119	-	1	-	HGNC	30740	-	-	0.228	-	-	-	-	-	-	-	-
rs9436119	1:150467753-150467753	A	intron_variant	-	-	-	MODIFIER	-	-	TARS2	ENSG00000143374	Transcript	ENST00000369054	protein_coding	-	5/13	-	-	-	-	-	-	-	rs9436119	-	1	-	HGNC	30740	-	-	0.228	-	-	-	-	-	-	-	-
rs9436119	1:150467753-150467753	A	intron_variant	-	-	-	MODIFIER	-	-	TARS2	ENSG00000143374	Transcript	ENST00000369064	protein_coding	-	7/17	-	-	-	-	-	-	-	rs9436119	-	1	-	HGNC	30740	-	-	0.228	-	-	-	-	-	-	-	-
rs9436119	1:150467753-150467753	A	intron_variant	-	-	-	MODIFIER	-	-	TARS2	ENSG00000143374	Transcript	ENST00000438568	protein_coding	-	6/11	-	-	-	-	-	-	-	rs9436119	-	1	-	HGNC	30740	-	-	0.228	-	-	-	-	-	-	-	-
rs9436119	1:150467753-150467753	A	intron_variant,non_coding_transcript_variant	-	-	-	MODIFIER	-	-	TARS2	ENSG00000143374	Transcript	ENST00000460794	retained_intron	-	1/1	-	-	-	-	-	-	-	rs9436119	-	1	-	HGNC	30740	-	-	0.228	-	-	-	-	-	-	-	-
rs9436119	1:150467753-150467753	A	intron_variant,non_coding_transcript_variant	-	-	-	MODIFIER	-	-	TARS2	ENSG00000143374	Transcript	ENST00000462578	retained_intron	-	1/3	-	-	-	-	-	-	-	rs9436119	-	1	-	HGNC	30740	-	-	0.228	-	-	-	-	-	-	-	-
rs9436119	1:150467753-150467753	A	intron_variant,non_coding_transcript_variant	-	-	-	MODIFIER	-	-	TARS2	ENSG00000143374	Transcript	ENST00000463555	processed_transcript	-	2/6	-	-	-	-	-	-	-	rs9436119	-	1	-	HGNC	30740	-	-	0.228	-	-	-	-	-	-	-	-
rs9436119	1:150467753-150467753	A	downstream_gene_variant	-	-	-	MODIFIER	-	-	TARS2	ENSG00000143374	Transcript	ENST00000466989	retained_intron	-	-	-	-	-	-	-	-	-	rs9436119	3559	1	-	HGNC	30740	-	-	0.228	-	-	-	-	-	-	-	-
rs9436119	1:150467753-150467753	A	intron_variant,NMD_transcript_variant	-	-	-	MODIFIER	-	-	TARS2	ENSG00000143374	Transcript	ENST00000467982	nonsense_mediated_decay	-	5/14	-	-	-	-	-	-	-	rs9436119	-	1	cds_start_NF	HGNC	30740	-	-	0.228	-	-	-	-	-	-	-	-
rs9436119	1:150467753-150467753	A	intron_variant,non_coding_transcript_variant	-	-	-	MODIFIER	-	-	TARS2	ENSG00000143374	Transcript	ENST00000480070	processed_transcript	-	2/6	-	-	-	-	-	-	-	rs9436119	-	1	-	HGNC	30740	-	-	0.228	-	-	-	-	-	-	-	-
rs9436119	1:150467753-150467753	A	intron_variant	-	-	-	MODIFIER	-	-	TARS2	ENSG00000143374	Transcript	ENST00000606933	protein_coding	-	7/15	-	-	-	-	-	-	-	rs9436119	-	1	-	HGNC	30740	-	-	0.228	-	-	-	-	-	-	-	-
rs201195601	1:150468114-150468118	-	intron_variant,NMD_transcript_variant	-	-	-	MODIFIER	-	-	TARS2	ENSG00000143374	Transcript	ENST00000369051	nonsense_mediated_decay	-	5/13	-	-	-	-	-	-	-	rs201195601	-	1	-	HGNC	30740	-	-	-	-	-	-	-	-	-	-	-
rs201195601	1:150468114-150468118	-	intron_variant	-	-	-	MODIFIER	-	-	TARS2	ENSG00000143374	Transcript	ENST00000369054	protein_coding	-	5/13	-	-	-	-	-	-	-	rs201195601	-	1	-	HGNC	30740	-	-	-	-	-	-	-	-	-	-	-
rs201195601	1:150468114-150468118	-	intron_variant	-	-	-	MODIFIER	-	-	TARS2	ENSG00000143374	Transcript	ENST00000369064	protein_coding	-	7/17	-	-	-	-	-	-	-	rs201195601	-	1	-	HGNC	30740	-	-	-	-	-	-	-	-	-	-	-
rs201195601	1:150468114-150468118	-	intron_variant	-	-	-	MODIFIER	-	-	TARS2	ENSG00000143374	Transcript	ENST00000438568	protein_coding	-	6/11	-	-	-	-	-	-	-	rs201195601	-	1	-	HGNC	30740	-	-	-	-	-	-	-	-	-	-	-
rs201195601	1:150468114-150468118	-	intron_variant,non_coding_transcript_variant	-	-	-	MODIFIER	-	-	TARS2	ENSG00000143374	Transcript	ENST00000460794	retained_intron	-	1/1	-	-	-	-	-	-	-	rs201195601	-	1	-	HGNC	30740	-	-	-	-	-	-	-	-	-	-	-
rs201195601	1:150468114-150468118	-	intron_variant,non_coding_transcript_variant	-	-	-	MODIFIER	-	-	TARS2	ENSG00000143374	Transcript	ENST00000462578	retained_intron	-	1/3	-	-	-	-	-	-	-	rs201195601	-	1	-	HGNC	30740	-	-	-	-	-	-	-	-	-	-	-
rs201195601	1:150468114-150468118	-	intron_variant,non_coding_transcript_variant	-	-	-	MODIFIER	-	-	TARS2	ENSG00000143374	Transcript	ENST00000463555	processed_transcript	-	2/6	-	-	-	-	-	-	-	rs201195601	-	1	-	HGNC	30740	-	-	-	-	-	-	-	-	-	-	-
rs201195601	1:150468114-150468118	-	downstream_gene_variant	-	-	-	MODIFIER	-	-	TARS2	ENSG00000143374	Transcript	ENST00000466989	retained_intron	-	-	-	-	-	-	-	-	-	rs201195601	3921	1	-	HGNC	30740	-	-	-	-	-	-	-	-	-	-	-
rs201195601	1:150468114-150468118	-	intron_variant,NMD_transcript_variant	-	-	-	MODIFIER	-	-	TARS2	ENSG00000143374	Transcript	ENST00000467982	nonsense_mediated_decay	-	5/14	-	-	-	-	-	-	-	rs201195601	-	1	cds_start_NF	HGNC	30740	-	-	-	-	-	-	-	-	-	-	-
rs201195601	1:150468114-150468118	-	intron_variant,non_coding_transcript_variant	-	-	-	MODIFIER	-	-	TARS2	ENSG00000143374	Transcript	ENST00000480070	processed_transcript	-	2/6	-	-	-	-	-	-	-	rs201195601	-	1	-	HGNC	30740	-	-	-	-	-	-	-	-	-	-	-
rs201195601	1:150468114-150468118	-	intron_variant	-	-	-	MODIFIER	-	-	TARS2	ENSG00000143374	Transcript	ENST00000606933	protein_coding	-	7/15	-	-	-	-	-	-	-	rs201195601	-	1	-	HGNC	30740	-	-	-	-	-	-	-	-	-	-	-
rs11590324	1:150470322-150470322	A	intron_variant,NMD_transcript_variant	-	-	-	MODIFIER	-	-	TARS2	ENSG00000143374	Transcript	ENST00000369051	nonsense_mediated_decay	-	6/13	-	-	-	-	-	-	-	rs11590324	-	1	-	HGNC	30740	-	-	0.2446	-	-	-	-	-	-	-	-
rs11590324	1:150470322-150470322	A	intron_variant	-	-	-	MODIFIER	-	-	TARS2	ENSG00000143374	Transcript	ENST00000369054	protein_coding	-	6/13	-	-	-	-	-	-	-	rs11590324	-	1	-	HGNC	30740	-	-	0.2446	-	-	-	-	-	-	-	-
rs11590324	1:150470322-150470322	A	intron_variant	-	-	-	MODIFIER	-	-	TARS2	ENSG00000143374	Transcript	ENST00000369064	protein_coding	-	10/17	-	-	-	-	-	-	-	rs11590324	-	1	-	HGNC	30740	-	-	0.2446	-	-	-	-	-	-	-	-
rs11590324	1:150470322-150470322	A	intron_variant	-	-	-	MODIFIER	-	-	TARS2	ENSG00000143374	Transcript	ENST00000438568	protein_coding	-	9/11	-	-	-	-	-	-	-	rs11590324	-	1	-	HGNC	30740	-	-	0.2446	-	-	-	-	-	-	-	-
rs11590324	1:150470322-150470322	A	downstream_gene_variant	-	-	-	MODIFIER	-	-	TARS2	ENSG00000143374	Transcript	ENST00000460794	retained_intron	-	-	-	-	-	-	-	-	-	rs11590324	249	1	-	HGNC	30740	-	-	0.2446	-	-	-	-	-	-	-	-
rs11590324	1:150470322-150470322	A	downstream_gene_variant	-	-	-	MODIFIER	-	-	TARS2	ENSG00000143374	Transcript	ENST00000462578	retained_intron	-	-	-	-	-	-	-	-	-	rs11590324	259	1	-	HGNC	30740	-	-	0.2446	-	-	-	-	-	-	-	-
rs11590324	1:150470322-150470322	A	intron_variant,non_coding_transcript_variant	-	-	-	MODIFIER	-	-	TARS2	ENSG00000143374	Transcript	ENST00000463555	processed_transcript	-	3/6	-	-	-	-	-	-	-	rs11590324	-	1	-	HGNC	30740	-	-	0.2446	-	-	-	-	-	-	-	-
rs11590324	1:150470322-150470322	A	intron_variant,NMD_transcript_variant	-	-	-	MODIFIER	-	-	TARS2	ENSG00000143374	Transcript	ENST00000467982	nonsense_mediated_decay	-	7/14	-	-	-	-	-	-	-	rs11590324	-	1	cds_start_NF	HGNC	30740	-	-	0.2446	-	-	-	-	-	-	-	-
rs11590324	1:150470322-150470322	A	intron_variant,non_coding_transcript_variant	-	-	-	MODIFIER	-	-	TARS2	ENSG00000143374	Transcript	ENST00000480070	processed_transcript	-	3/6	-	-	-	-	-	-	-	rs11590324	-	1	-	HGNC	30740	-	-	0.2446	-	-	-	-	-	-	-	-
rs11590324	1:150470322-150470322	A	intron_variant	-	-	-	MODIFIER	-	-	TARS2	ENSG00000143374	Transcript	ENST00000606933	protein_coding	-	8/15	-	-	-	-	-	-	-	rs11590324	-	1	-	HGNC	30740	-	-	0.2446	-	-	-	-	-	-	-	-
rs11590353	1:150470478-150470478	A	intron_variant,NMD_transcript_variant	-	-	-	MODIFIER	-	-	TARS2	ENSG00000143374	Transcript	ENST00000369051	nonsense_mediated_decay	-	6/13	-	-	-	-	-	-	-	rs11590353	-	1	-	HGNC	30740	-	-	0.2444	-	-	-	-	-	-	-	-
rs11590353	1:150470478-150470478	A	intron_variant	-	-	-	MODIFIER	-	-	TARS2	ENSG00000143374	Transcript	ENST00000369054	protein_coding	-	6/13	-	-	-	-	-	-	-	rs11590353	-	1	-	HGNC	30740	-	-	0.2444	-	-	-	-	-	-	-	-
rs11590353	1:150470478-150470478	A	intron_variant	-	-	-	MODIFIER	-	-	TARS2	ENSG00000143374	Transcript	ENST00000369064	protein_coding	-	10/17	-	-	-	-	-	-	-	rs11590353	-	1	-	HGNC	30740	-	-	0.2444	-	-	-	-	-	-	-	-
rs11590353	1:150470478-150470478	A	intron_variant	-	-	-	MODIFIER	-	-	TARS2	ENSG00000143374	Transcript	ENST00000438568	protein_coding	-	9/11	-	-	-	-	-	-	-	rs11590353	-	1	-	HGNC	30740	-	-	0.2444	-	-	-	-	-	-	-	-
rs11590353	1:150470478-150470478	A	downstream_gene_variant	-	-	-	MODIFIER	-	-	TARS2	ENSG00000143374	Transcript	ENST00000460794	retained_intron	-	-	-	-	-	-	-	-	-	rs11590353	405	1	-	HGNC	30740	-	-	0.2444	-	-	-	-	-	-	-	-
rs11590353	1:150470478-150470478	A	downstream_gene_variant	-	-	-	MODIFIER	-	-	TARS2	ENSG00000143374	Transcript	ENST00000462578	retained_intron	-	-	-	-	-	-	-	-	-	rs11590353	415	1	-	HGNC	30740	-	-	0.2444	-	-	-	-	-	-	-	-
rs11590353	1:150470478-150470478	A	intron_variant,non_coding_transcript_variant	-	-	-	MODIFIER	-	-	TARS2	ENSG00000143374	Transcript	ENST00000463555	processed_transcript	-	3/6	-	-	-	-	-	-	-	rs11590353	-	1	-	HGNC	30740	-	-	0.2444	-	-	-	-	-	-	-	-
rs11590353	1:150470478-150470478	A	intron_variant,NMD_transcript_variant	-	-	-	MODIFIER	-	-	TARS2	ENSG00000143374	Transcript	ENST00000467982	nonsense_mediated_decay	-	7/14	-	-	-	-	-	-	-	rs11590353	-	1	cds_start_NF	HGNC	30740	-	-	0.2444	-	-	-	-	-	-	-	-
rs11590353	1:150470478-150470478	A	intron_variant,non_coding_transcript_variant	-	-	-	MODIFIER	-	-	TARS2	ENSG00000143374	Transcript	ENST00000480070	processed_transcript	-	3/6	-	-	-	-	-	-	-	rs11590353	-	1	-	HGNC	30740	-	-	0.2444	-	-	-	-	-	-	-	-
rs11590353	1:150470478-150470478	A	intron_variant	-	-	-	MODIFIER	-	-	TARS2	ENSG00000143374	Transcript	ENST00000606933	protein_coding	-	8/15	-	-	-	-	-	-	-	rs11590353	-	1	-	HGNC	30740	-	-	0.2444	-	-	-	-	-	-	-	-
rs11576422	1:150470479-150470479	G	intron_variant,NMD_transcript_variant	-	-	-	MODIFIER	-	-	TARS2	ENSG00000143374	Transcript	ENST00000369051	nonsense_mediated_decay	-	6/13	-	-	-	-	-	-	-	rs11576422	-	1	-	HGNC	30740	-	-	0.2444	-	-	-	-	-	-	-	-
rs11576422	1:150470479-150470479	G	intron_variant	-	-	-	MODIFIER	-	-	TARS2	ENSG00000143374	Transcript	ENST00000369054	protein_coding	-	6/13	-	-	-	-	-	-	-	rs11576422	-	1	-	HGNC	30740	-	-	0.2444	-	-	-	-	-	-	-	-
rs11576422	1:150470479-150470479	G	intron_variant	-	-	-	MODIFIER	-	-	TARS2	ENSG00000143374	Transcript	ENST00000369064	protein_coding	-	10/17	-	-	-	-	-	-	-	rs11576422	-	1	-	HGNC	30740	-	-	0.2444	-	-	-	-	-	-	-	-
rs11576422	1:150470479-150470479	G	intron_variant	-	-	-	MODIFIER	-	-	TARS2	ENSG00000143374	Transcript	ENST00000438568	protein_coding	-	9/11	-	-	-	-	-	-	-	rs11576422	-	1	-	HGNC	30740	-	-	0.2444	-	-	-	-	-	-	-	-
rs11576422	1:150470479-150470479	G	downstream_gene_variant	-	-	-	MODIFIER	-	-	TARS2	ENSG00000143374	Transcript	ENST00000460794	retained_intron	-	-	-	-	-	-	-	-	-	rs11576422	406	1	-	HGNC	30740	-	-	0.2444	-	-	-	-	-	-	-	-
rs11576422	1:150470479-150470479	G	downstream_gene_variant	-	-	-	MODIFIER	-	-	TARS2	ENSG00000143374	Transcript	ENST00000462578	retained_intron	-	-	-	-	-	-	-	-	-	rs11576422	416	1	-	HGNC	30740	-	-	0.2444	-	-	-	-	-	-	-	-
rs11576422	1:150470479-150470479	G	intron_variant,non_coding_transcript_variant	-	-	-	MODIFIER	-	-	TARS2	ENSG00000143374	Transcript	ENST00000463555	processed_transcript	-	3/6	-	-	-	-	-	-	-	rs11576422	-	1	-	HGNC	30740	-	-	0.2444	-	-	-	-	-	-	-	-
rs11576422	1:150470479-150470479	G	intron_variant,NMD_transcript_variant	-	-	-	MODIFIER	-	-	TARS2	ENSG00000143374	Transcript	ENST00000467982	nonsense_mediated_decay	-	7/14	-	-	-	-	-	-	-	rs11576422	-	1	cds_start_NF	HGNC	30740	-	-	0.2444	-	-	-	-	-	-	-	-
rs11576422	1:150470479-150470479	G	intron_variant,non_coding_transcript_variant	-	-	-	MODIFIER	-	-	TARS2	ENSG00000143374	Transcript	ENST00000480070	processed_transcript	-	3/6	-	-	-	-	-	-	-	rs11576422	-	1	-	HGNC	30740	-	-	0.2444	-	-	-	-	-	-	-	-
rs11576422	1:150470479-150470479	G	intron_variant	-	-	-	MODIFIER	-	-	TARS2	ENSG00000143374	Transcript	ENST00000606933	protein_coding	-	8/15	-	-	-	-	-	-	-	rs11576422	-	1	-	HGNC	30740	-	-	0.2444	-	-	-	-	-	-	-	-
rs7513205	1:150472781-150472781	G	intron_variant,NMD_transcript_variant	-	-	-	MODIFIER	-	-	TARS2	ENSG00000143374	Transcript	ENST00000369051	nonsense_mediated_decay	-	9/13	-	-	-	-	-	-	-	rs7513205	-	1	-	HGNC	30740	-	-	0.2402	-	-	-	28334956	-	-	-	-
rs7513205	1:150472781-150472781	G	intron_variant	-	-	-	MODIFIER	-	-	TARS2	ENSG00000143374	Transcript	ENST00000369054	protein_coding	-	9/13	-	-	-	-	-	-	-	rs7513205	-	1	-	HGNC	30740	-	-	0.2402	-	-	-	28334956	-	-	-	-
rs7513205	1:150472781-150472781	G	intron_variant	-	-	-	MODIFIER	-	-	TARS2	ENSG00000143374	Transcript	ENST00000369064	protein_coding	-	13/17	-	-	-	-	-	-	-	rs7513205	-	1	-	HGNC	30740	-	-	0.2402	-	-	-	28334956	-	-	-	-
rs7513205	1:150472781-150472781	G	downstream_gene_variant	-	-	-	MODIFIER	-	-	TARS2	ENSG00000143374	Transcript	ENST00000438568	protein_coding	-	-	-	-	-	-	-	-	-	rs7513205	1070	1	-	HGNC	30740	-	-	0.2402	-	-	-	28334956	-	-	-	-
rs7513205	1:150472781-150472781	G	downstream_gene_variant	-	-	-	MODIFIER	-	-	TARS2	ENSG00000143374	Transcript	ENST00000460794	retained_intron	-	-	-	-	-	-	-	-	-	rs7513205	2708	1	-	HGNC	30740	-	-	0.2402	-	-	-	28334956	-	-	-	-
rs7513205	1:150472781-150472781	G	downstream_gene_variant	-	-	-	MODIFIER	-	-	TARS2	ENSG00000143374	Transcript	ENST00000462578	retained_intron	-	-	-	-	-	-	-	-	-	rs7513205	2718	1	-	HGNC	30740	-	-	0.2402	-	-	-	28334956	-	-	-	-
rs7513205	1:150472781-150472781	G	intron_variant,non_coding_transcript_variant	-	-	-	MODIFIER	-	-	TARS2	ENSG00000143374	Transcript	ENST00000463555	processed_transcript	-	6/6	-	-	-	-	-	-	-	rs7513205	-	1	-	HGNC	30740	-	-	0.2402	-	-	-	28334956	-	-	-	-
rs7513205	1:150472781-150472781	G	intron_variant,NMD_transcript_variant	-	-	-	MODIFIER	-	-	TARS2	ENSG00000143374	Transcript	ENST00000467982	nonsense_mediated_decay	-	10/14	-	-	-	-	-	-	-	rs7513205	-	1	cds_start_NF	HGNC	30740	-	-	0.2402	-	-	-	28334956	-	-	-	-
rs7513205	1:150472781-150472781	G	intron_variant,non_coding_transcript_variant	-	-	-	MODIFIER	-	-	TARS2	ENSG00000143374	Transcript	ENST00000480070	processed_transcript	-	6/6	-	-	-	-	-	-	-	rs7513205	-	1	-	HGNC	30740	-	-	0.2402	-	-	-	28334956	-	-	-	-
rs7513205	1:150472781-150472781	G	upstream_gene_variant	-	-	-	MODIFIER	-	-	TARS2	ENSG00000143374	Transcript	ENST00000483046	processed_transcript	-	-	-	-	-	-	-	-	-	rs7513205	4028	1	-	HGNC	30740	-	-	0.2402	-	-	-	28334956	-	-	-	-
rs7513205	1:150472781-150472781	G	intron_variant	-	-	-	MODIFIER	-	-	TARS2	ENSG00000143374	Transcript	ENST00000606933	protein_coding	-	11/15	-	-	-	-	-	-	-	rs7513205	-	1	-	HGNC	30740	-	-	0.2402	-	-	-	28334956	-	-	-	-
rs7553867	1:150472869-150472869	A	intron_variant,NMD_transcript_variant	-	-	-	MODIFIER	-	-	TARS2	ENSG00000143374	Transcript	ENST00000369051	nonsense_mediated_decay	-	9/13	-	-	-	-	-	-	-	rs7553867	-	1	-	HGNC	30740	-	-	0.2236	-	-	-	-	-	-	-	-
rs7553867	1:150472869-150472869	A	intron_variant	-	-	-	MODIFIER	-	-	TARS2	ENSG00000143374	Transcript	ENST00000369054	protein_coding	-	9/13	-	-	-	-	-	-	-	rs7553867	-	1	-	HGNC	30740	-	-	0.2236	-	-	-	-	-	-	-	-
rs7553867	1:150472869-150472869	A	intron_variant	-	-	-	MODIFIER	-	-	TARS2	ENSG00000143374	Transcript	ENST00000369064	protein_coding	-	13/17	-	-	-	-	-	-	-	rs7553867	-	1	-	HGNC	30740	-	-	0.2236	-	-	-	-	-	-	-	-
rs7553867	1:150472869-150472869	A	downstream_gene_variant	-	-	-	MODIFIER	-	-	TARS2	ENSG00000143374	Transcript	ENST00000438568	protein_coding	-	-	-	-	-	-	-	-	-	rs7553867	1158	1	-	HGNC	30740	-	-	0.2236	-	-	-	-	-	-	-	-
rs7553867	1:150472869-150472869	A	downstream_gene_variant	-	-	-	MODIFIER	-	-	TARS2	ENSG00000143374	Transcript	ENST00000460794	retained_intron	-	-	-	-	-	-	-	-	-	rs7553867	2796	1	-	HGNC	30740	-	-	0.2236	-	-	-	-	-	-	-	-
rs7553867	1:150472869-150472869	A	downstream_gene_variant	-	-	-	MODIFIER	-	-	TARS2	ENSG00000143374	Transcript	ENST00000462578	retained_intron	-	-	-	-	-	-	-	-	-	rs7553867	2806	1	-	HGNC	30740	-	-	0.2236	-	-	-	-	-	-	-	-
rs7553867	1:150472869-150472869	A	intron_variant,non_coding_transcript_variant	-	-	-	MODIFIER	-	-	TARS2	ENSG00000143374	Transcript	ENST00000463555	processed_transcript	-	6/6	-	-	-	-	-	-	-	rs7553867	-	1	-	HGNC	30740	-	-	0.2236	-	-	-	-	-	-	-	-
rs7553867	1:150472869-150472869	A	intron_variant,NMD_transcript_variant	-	-	-	MODIFIER	-	-	TARS2	ENSG00000143374	Transcript	ENST00000467982	nonsense_mediated_decay	-	10/14	-	-	-	-	-	-	-	rs7553867	-	1	cds_start_NF	HGNC	30740	-	-	0.2236	-	-	-	-	-	-	-	-
rs7553867	1:150472869-150472869	A	intron_variant,non_coding_transcript_variant	-	-	-	MODIFIER	-	-	TARS2	ENSG00000143374	Transcript	ENST00000480070	processed_transcript	-	6/6	-	-	-	-	-	-	-	rs7553867	-	1	-	HGNC	30740	-	-	0.2236	-	-	-	-	-	-	-	-
rs7553867	1:150472869-150472869	A	upstream_gene_variant	-	-	-	MODIFIER	-	-	TARS2	ENSG00000143374	Transcript	ENST00000483046	processed_transcript	-	-	-	-	-	-	-	-	-	rs7553867	3940	1	-	HGNC	30740	-	-	0.2236	-	-	-	-	-	-	-	-
rs7553867	1:150472869-150472869	A	intron_variant	-	-	-	MODIFIER	-	-	TARS2	ENSG00000143374	Transcript	ENST00000606933	protein_coding	-	11/15	-	-	-	-	-	-	-	rs7553867	-	1	-	HGNC	30740	-	-	0.2236	-	-	-	-	-	-	-	-
rs17597088	1:150475772-150475772	G	upstream_gene_variant	-	-	-	MODIFIER	-	-	ECM1	ENSG00000143369	Transcript	ENST00000346569	protein_coding	-	-	-	-	-	-	-	-	-	rs17597088	4811	1	-	HGNC	3153	-	-	0.2402	-	-	-	-	-	-	-	-
rs17597088	1:150475772-150475772	G	upstream_gene_variant	-	-	-	MODIFIER	-	-	ECM1	ENSG00000143369	Transcript	ENST00000369047	protein_coding	-	-	-	-	-	-	-	-	-	rs17597088	4789	1	-	HGNC	3153	-	-	0.2402	-	-	-	-	-	-	-	-
rs17597088	1:150475772-150475772	G	upstream_gene_variant	-	-	-	MODIFIER	-	-	ECM1	ENSG00000143369	Transcript	ENST00000369049	protein_coding	-	-	-	-	-	-	-	-	-	rs17597088	4780	1	-	HGNC	3153	-	-	0.2402	-	-	-	-	-	-	-	-
rs17597088	1:150475772-150475772	G	intron_variant,NMD_transcript_variant	-	-	-	MODIFIER	-	-	TARS2	ENSG00000143374	Transcript	ENST00000369051	nonsense_mediated_decay	-	9/13	-	-	-	-	-	-	-	rs17597088	-	1	-	HGNC	30740	-	-	0.2402	-	-	-	-	-	-	-	-
rs17597088	1:150475772-150475772	G	intron_variant	-	-	-	MODIFIER	-	-	TARS2	ENSG00000143374	Transcript	ENST00000369054	protein_coding	-	9/13	-	-	-	-	-	-	-	rs17597088	-	1	-	HGNC	30740	-	-	0.2402	-	-	-	-	-	-	-	-
rs17597088	1:150475772-150475772	G	intron_variant	-	-	-	MODIFIER	-	-	TARS2	ENSG00000143374	Transcript	ENST00000369064	protein_coding	-	13/17	-	-	-	-	-	-	-	rs17597088	-	1	-	HGNC	30740	-	-	0.2402	-	-	-	-	-	-	-	-
rs17597088	1:150475772-150475772	G	downstream_gene_variant	-	-	-	MODIFIER	-	-	TARS2	ENSG00000143374	Transcript	ENST00000438568	protein_coding	-	-	-	-	-	-	-	-	-	rs17597088	4061	1	-	HGNC	30740	-	-	0.2402	-	-	-	-	-	-	-	-
rs17597088	1:150475772-150475772	G	intron_variant,non_coding_transcript_variant	-	-	-	MODIFIER	-	-	TARS2	ENSG00000143374	Transcript	ENST00000463555	processed_transcript	-	6/6	-	-	-	-	-	-	-	rs17597088	-	1	-	HGNC	30740	-	-	0.2402	-	-	-	-	-	-	-	-
rs17597088	1:150475772-150475772	G	intron_variant,NMD_transcript_variant	-	-	-	MODIFIER	-	-	TARS2	ENSG00000143374	Transcript	ENST00000467982	nonsense_mediated_decay	-	10/14	-	-	-	-	-	-	-	rs17597088	-	1	cds_start_NF	HGNC	30740	-	-	0.2402	-	-	-	-	-	-	-	-
rs17597088	1:150475772-150475772	G	upstream_gene_variant	-	-	-	MODIFIER	-	-	ECM1	ENSG00000143369	Transcript	ENST00000470432	processed_transcript	-	-	-	-	-	-	-	-	-	rs17597088	4766	1	-	HGNC	3153	-	-	0.2402	-	-	-	-	-	-	-	-
rs17597088	1:150475772-150475772	G	intron_variant,non_coding_transcript_variant	-	-	-	MODIFIER	-	-	TARS2	ENSG00000143374	Transcript	ENST00000480070	processed_transcript	-	6/6	-	-	-	-	-	-	-	rs17597088	-	1	-	HGNC	30740	-	-	0.2402	-	-	-	-	-	-	-	-
rs17597088	1:150475772-150475772	G	upstream_gene_variant	-	-	-	MODIFIER	-	-	TARS2	ENSG00000143374	Transcript	ENST00000483046	processed_transcript	-	-	-	-	-	-	-	-	-	rs17597088	1037	1	-	HGNC	30740	-	-	0.2402	-	-	-	-	-	-	-	-
rs17597088	1:150475772-150475772	G	upstream_gene_variant	-	-	-	MODIFIER	-	-	ECM1	ENSG00000143369	Transcript	ENST00000496744	processed_transcript	-	-	-	-	-	-	-	-	-	rs17597088	4798	1	-	HGNC	3153	-	-	0.2402	-	-	-	-	-	-	-	-
rs17597088	1:150475772-150475772	G	upstream_gene_variant	-	-	-	MODIFIER	-	-	ECM1	ENSG00000143369	Transcript	ENST00000498579	processed_transcript	-	-	-	-	-	-	-	-	-	rs17597088	4786	1	-	HGNC	3153	-	-	0.2402	-	-	-	-	-	-	-	-
rs17597088	1:150475772-150475772	G	intron_variant	-	-	-	MODIFIER	-	-	TARS2	ENSG00000143374	Transcript	ENST00000606933	protein_coding	-	11/15	-	-	-	-	-	-	-	rs17597088	-	1	-	HGNC	30740	-	-	0.2402	-	-	-	-	-	-	-	-
rs11205385	1:150476516-150476516	A	upstream_gene_variant	-	-	-	MODIFIER	-	-	ECM1	ENSG00000143369	Transcript	ENST00000346569	protein_coding	-	-	-	-	-	-	-	-	-	rs11205385	4067	1	-	HGNC	3153	-	-	0.2236	-	-	-	-	-	-	-	-
rs11205385	1:150476516-150476516	A	upstream_gene_variant	-	-	-	MODIFIER	-	-	ECM1	ENSG00000143369	Transcript	ENST00000369047	protein_coding	-	-	-	-	-	-	-	-	-	rs11205385	4045	1	-	HGNC	3153	-	-	0.2236	-	-	-	-	-	-	-	-
rs11205385	1:150476516-150476516	A	upstream_gene_variant	-	-	-	MODIFIER	-	-	ECM1	ENSG00000143369	Transcript	ENST00000369049	protein_coding	-	-	-	-	-	-	-	-	-	rs11205385	4036	1	-	HGNC	3153	-	-	0.2236	-	-	-	-	-	-	-	-
rs11205385	1:150476516-150476516	A	intron_variant,NMD_transcript_variant	-	-	-	MODIFIER	-	-	TARS2	ENSG00000143374	Transcript	ENST00000369051	nonsense_mediated_decay	-	9/13	-	-	-	-	-	-	-	rs11205385	-	1	-	HGNC	30740	-	-	0.2236	-	-	-	-	-	-	-	-
rs11205385	1:150476516-150476516	A	intron_variant	-	-	-	MODIFIER	-	-	TARS2	ENSG00000143374	Transcript	ENST00000369054	protein_coding	-	9/13	-	-	-	-	-	-	-	rs11205385	-	1	-	HGNC	30740	-	-	0.2236	-	-	-	-	-	-	-	-
rs11205385	1:150476516-150476516	A	intron_variant	-	-	-	MODIFIER	-	-	TARS2	ENSG00000143374	Transcript	ENST00000369064	protein_coding	-	13/17	-	-	-	-	-	-	-	rs11205385	-	1	-	HGNC	30740	-	-	0.2236	-	-	-	-	-	-	-	-
rs11205385	1:150476516-150476516	A	downstream_gene_variant	-	-	-	MODIFIER	-	-	TARS2	ENSG00000143374	Transcript	ENST00000438568	protein_coding	-	-	-	-	-	-	-	-	-	rs11205385	4805	1	-	HGNC	30740	-	-	0.2236	-	-	-	-	-	-	-	-
rs11205385	1:150476516-150476516	A	intron_variant,non_coding_transcript_variant	-	-	-	MODIFIER	-	-	TARS2	ENSG00000143374	Transcript	ENST00000463555	processed_transcript	-	6/6	-	-	-	-	-	-	-	rs11205385	-	1	-	HGNC	30740	-	-	0.2236	-	-	-	-	-	-	-	-
rs11205385	1:150476516-150476516	A	intron_variant,NMD_transcript_variant	-	-	-	MODIFIER	-	-	TARS2	ENSG00000143374	Transcript	ENST00000467982	nonsense_mediated_decay	-	10/14	-	-	-	-	-	-	-	rs11205385	-	1	cds_start_NF	HGNC	30740	-	-	0.2236	-	-	-	-	-	-	-	-
rs11205385	1:150476516-150476516	A	upstream_gene_variant	-	-	-	MODIFIER	-	-	ECM1	ENSG00000143369	Transcript	ENST00000470432	processed_transcript	-	-	-	-	-	-	-	-	-	rs11205385	4022	1	-	HGNC	3153	-	-	0.2236	-	-	-	-	-	-	-	-
rs11205385	1:150476516-150476516	A	intron_variant,non_coding_transcript_variant	-	-	-	MODIFIER	-	-	TARS2	ENSG00000143374	Transcript	ENST00000480070	processed_transcript	-	6/6	-	-	-	-	-	-	-	rs11205385	-	1	-	HGNC	30740	-	-	0.2236	-	-	-	-	-	-	-	-
rs11205385	1:150476516-150476516	A	upstream_gene_variant	-	-	-	MODIFIER	-	-	TARS2	ENSG00000143374	Transcript	ENST00000483046	processed_transcript	-	-	-	-	-	-	-	-	-	rs11205385	293	1	-	HGNC	30740	-	-	0.2236	-	-	-	-	-	-	-	-
rs11205385	1:150476516-150476516	A	upstream_gene_variant	-	-	-	MODIFIER	-	-	ECM1	ENSG00000143369	Transcript	ENST00000496744	processed_transcript	-	-	-	-	-	-	-	-	-	rs11205385	4054	1	-	HGNC	3153	-	-	0.2236	-	-	-	-	-	-	-	-
rs11205385	1:150476516-150476516	A	upstream_gene_variant	-	-	-	MODIFIER	-	-	ECM1	ENSG00000143369	Transcript	ENST00000498579	processed_transcript	-	-	-	-	-	-	-	-	-	rs11205385	4042	1	-	HGNC	3153	-	-	0.2236	-	-	-	-	-	-	-	-
rs11205385	1:150476516-150476516	A	intron_variant	-	-	-	MODIFIER	-	-	TARS2	ENSG00000143374	Transcript	ENST00000606933	protein_coding	-	11/15	-	-	-	-	-	-	-	rs11205385	-	1	-	HGNC	30740	-	-	0.2236	-	-	-	-	-	-	-	-
rs3738487	1:150477061-150477061	T	upstream_gene_variant	-	-	-	MODIFIER	-	-	ECM1	ENSG00000143369	Transcript	ENST00000346569	protein_coding	-	-	-	-	-	-	-	-	-	rs3738487	3522	1	-	HGNC	3153	-	-	0.2238	-	-	-	-	-	-	-	-
rs3738487	1:150477061-150477061	T	upstream_gene_variant	-	-	-	MODIFIER	-	-	ECM1	ENSG00000143369	Transcript	ENST00000369047	protein_coding	-	-	-	-	-	-	-	-	-	rs3738487	3500	1	-	HGNC	3153	-	-	0.2238	-	-	-	-	-	-	-	-
rs3738487	1:150477061-150477061	T	upstream_gene_variant	-	-	-	MODIFIER	-	-	ECM1	ENSG00000143369	Transcript	ENST00000369049	protein_coding	-	-	-	-	-	-	-	-	-	rs3738487	3491	1	-	HGNC	3153	-	-	0.2238	-	-	-	-	-	-	-	-
rs3738487	1:150477061-150477061	T	intron_variant,NMD_transcript_variant	-	-	-	MODIFIER	-	-	TARS2	ENSG00000143374	Transcript	ENST00000369051	nonsense_mediated_decay	-	10/13	-	-	-	-	-	-	-	rs3738487	-	1	-	HGNC	30740	-	-	0.2238	-	-	-	-	-	-	-	-
rs3738487	1:150477061-150477061	T	intron_variant	-	-	-	MODIFIER	-	-	TARS2	ENSG00000143374	Transcript	ENST00000369054	protein_coding	-	10/13	-	-	-	-	-	-	-	rs3738487	-	1	-	HGNC	30740	-	-	0.2238	-	-	-	-	-	-	-	-
rs3738487	1:150477061-150477061	T	intron_variant	-	-	-	MODIFIER	-	-	TARS2	ENSG00000143374	Transcript	ENST00000369064	protein_coding	-	14/17	-	-	-	-	-	-	-	rs3738487	-	1	-	HGNC	30740	-	-	0.2238	-	-	-	-	-	-	-	-
rs3738487	1:150477061-150477061	T	downstream_gene_variant	-	-	-	MODIFIER	-	-	TARS2	ENSG00000143374	Transcript	ENST00000463555	processed_transcript	-	-	-	-	-	-	-	-	-	rs3738487	149	1	-	HGNC	30740	-	-	0.2238	-	-	-	-	-	-	-	-
rs3738487	1:150477061-150477061	T	intron_variant,NMD_transcript_variant	-	-	-	MODIFIER	-	-	TARS2	ENSG00000143374	Transcript	ENST00000467982	nonsense_mediated_decay	-	11/14	-	-	-	-	-	-	-	rs3738487	-	1	cds_start_NF	HGNC	30740	-	-	0.2238	-	-	-	-	-	-	-	-
rs3738487	1:150477061-150477061	T	upstream_gene_variant	-	-	-	MODIFIER	-	-	ECM1	ENSG00000143369	Transcript	ENST00000470432	processed_transcript	-	-	-	-	-	-	-	-	-	rs3738487	3477	1	-	HGNC	3153	-	-	0.2238	-	-	-	-	-	-	-	-
rs3738487	1:150477061-150477061	T	downstream_gene_variant	-	-	-	MODIFIER	-	-	TARS2	ENSG00000143374	Transcript	ENST00000480070	processed_transcript	-	-	-	-	-	-	-	-	-	rs3738487	149	1	-	HGNC	30740	-	-	0.2238	-	-	-	-	-	-	-	-
rs3738487	1:150477061-150477061	T	intron_variant,non_coding_transcript_variant	-	-	-	MODIFIER	-	-	TARS2	ENSG00000143374	Transcript	ENST00000483046	processed_transcript	-	1/3	-	-	-	-	-	-	-	rs3738487	-	1	-	HGNC	30740	-	-	0.2238	-	-	-	-	-	-	-	-
rs3738487	1:150477061-150477061	T	upstream_gene_variant	-	-	-	MODIFIER	-	-	ECM1	ENSG00000143369	Transcript	ENST00000490346	processed_transcript	-	-	-	-	-	-	-	-	-	rs3738487	4717	1	-	HGNC	3153	-	-	0.2238	-	-	-	-	-	-	-	-
rs3738487	1:150477061-150477061	T	upstream_gene_variant	-	-	-	MODIFIER	-	-	ECM1	ENSG00000143369	Transcript	ENST00000496744	processed_transcript	-	-	-	-	-	-	-	-	-	rs3738487	3509	1	-	HGNC	3153	-	-	0.2238	-	-	-	-	-	-	-	-
rs3738487	1:150477061-150477061	T	upstream_gene_variant	-	-	-	MODIFIER	-	-	ECM1	ENSG00000143369	Transcript	ENST00000498579	processed_transcript	-	-	-	-	-	-	-	-	-	rs3738487	3497	1	-	HGNC	3153	-	-	0.2238	-	-	-	-	-	-	-	-
rs3738487	1:150477061-150477061	T	intron_variant	-	-	-	MODIFIER	-	-	TARS2	ENSG00000143374	Transcript	ENST00000606933	protein_coding	-	12/15	-	-	-	-	-	-	-	rs3738487	-	1	-	HGNC	30740	-	-	0.2238	-	-	-	-	-	-	-	-
rs1815544	1:150479901-150479901	T	upstream_gene_variant	-	-	-	MODIFIER	-	-	ECM1	ENSG00000143369	Transcript	ENST00000346569	protein_coding	-	-	-	-	-	-	-	-	-	rs1815544	682	1	-	HGNC	3153	-	-	0.2238	-	-	-	-	-	-	-	-
rs1815544	1:150479901-150479901	T	upstream_gene_variant	-	-	-	MODIFIER	-	-	ECM1	ENSG00000143369	Transcript	ENST00000369047	protein_coding	-	-	-	-	-	-	-	-	-	rs1815544	660	1	-	HGNC	3153	-	-	0.2238	-	-	-	-	-	-	-	-
rs1815544	1:150479901-150479901	T	upstream_gene_variant	-	-	-	MODIFIER	-	-	ECM1	ENSG00000143369	Transcript	ENST00000369049	protein_coding	-	-	-	-	-	-	-	-	-	rs1815544	651	1	-	HGNC	3153	-	-	0.2238	-	-	-	-	-	-	-	-
rs1815544	1:150479901-150479901	T	3_prime_UTR_variant,NMD_transcript_variant	-	-	-	MODIFIER	-	-	TARS2	ENSG00000143374	Transcript	ENST00000369051	nonsense_mediated_decay	14/14	-	-	-	1933	-	-	-	-	rs1815544	-	1	-	HGNC	30740	-	-	0.2238	-	-	-	-	-	-	-	-
rs1815544	1:150479901-150479901	T	downstream_gene_variant	-	-	-	MODIFIER	-	-	TARS2	ENSG00000143374	Transcript	ENST00000369054	protein_coding	-	-	-	-	-	-	-	-	-	rs1815544	167	1	-	HGNC	30740	-	-	0.2238	-	-	-	-	-	-	-	-
rs1815544	1:150479901-150479901	T	3_prime_UTR_variant	-	-	-	MODIFIER	-	-	TARS2	ENSG00000143374	Transcript	ENST00000369064	protein_coding	18/18	-	-	-	2552	-	-	-	-	rs1815544	-	1	-	HGNC	30740	-	-	0.2238	-	-	-	-	-	-	-	-
rs1815544	1:150479901-150479901	T	downstream_gene_variant	-	-	-	MODIFIER	-	-	TARS2	ENSG00000143374	Transcript	ENST00000463555	processed_transcript	-	-	-	-	-	-	-	-	-	rs1815544	2989	1	-	HGNC	30740	-	-	0.2238	-	-	-	-	-	-	-	-
rs1815544	1:150479901-150479901	T	downstream_gene_variant	-	-	-	MODIFIER	-	-	TARS2	ENSG00000143374	Transcript	ENST00000467982	nonsense_mediated_decay	-	-	-	-	-	-	-	-	-	rs1815544	242	1	cds_start_NF	HGNC	30740	-	-	0.2238	-	-	-	-	-	-	-	-
rs1815544	1:150479901-150479901	T	upstream_gene_variant	-	-	-	MODIFIER	-	-	ECM1	ENSG00000143369	Transcript	ENST00000470432	processed_transcript	-	-	-	-	-	-	-	-	-	rs1815544	637	1	-	HGNC	3153	-	-	0.2238	-	-	-	-	-	-	-	-
rs1815544	1:150479901-150479901	T	downstream_gene_variant	-	-	-	MODIFIER	-	-	TARS2	ENSG00000143374	Transcript	ENST00000480070	processed_transcript	-	-	-	-	-	-	-	-	-	rs1815544	2989	1	-	HGNC	30740	-	-	0.2238	-	-	-	-	-	-	-	-
rs1815544	1:150479901-150479901	T	downstream_gene_variant	-	-	-	MODIFIER	-	-	TARS2	ENSG00000143374	Transcript	ENST00000483046	processed_transcript	-	-	-	-	-	-	-	-	-	rs1815544	490	1	-	HGNC	30740	-	-	0.2238	-	-	-	-	-	-	-	-
rs1815544	1:150479901-150479901	T	upstream_gene_variant	-	-	-	MODIFIER	-	-	ECM1	ENSG00000143369	Transcript	ENST00000490346	processed_transcript	-	-	-	-	-	-	-	-	-	rs1815544	1877	1	-	HGNC	3153	-	-	0.2238	-	-	-	-	-	-	-	-
rs1815544	1:150479901-150479901	T	upstream_gene_variant	-	-	-	MODIFIER	-	-	ECM1	ENSG00000143369	Transcript	ENST00000496744	processed_transcript	-	-	-	-	-	-	-	-	-	rs1815544	669	1	-	HGNC	3153	-	-	0.2238	-	-	-	-	-	-	-	-
rs1815544	1:150479901-150479901	T	upstream_gene_variant	-	-	-	MODIFIER	-	-	ECM1	ENSG00000143369	Transcript	ENST00000498579	processed_transcript	-	-	-	-	-	-	-	-	-	rs1815544	657	1	-	HGNC	3153	-	-	0.2238	-	-	-	-	-	-	-	-
rs1815544	1:150479901-150479901	T	downstream_gene_variant	-	-	-	MODIFIER	-	-	TARS2	ENSG00000143374	Transcript	ENST00000606933	protein_coding	-	-	-	-	-	-	-	-	-	rs1815544	141	1	-	HGNC	30740	-	-	0.2238	-	-	-	-	-	-	-	-
rs3737240	1:150483355-150483355	T	downstream_gene_variant	-	-	-	MODIFIER	-	-	TARS2	ENSG00000143374	Transcript	ENST00000369051	nonsense_mediated_decay	-	-	-	-	-	-	-	-	-	rs3737240	3281	1	-	HGNC	30740	-	-	0.2238	-	-	-	18438406,21049557,19944697,28699600,22933871,29118930,23518807,25215613	-	-	-	-
rs3737240	1:150483355-150483355	T	downstream_gene_variant	-	-	-	MODIFIER	-	-	TARS2	ENSG00000143374	Transcript	ENST00000369054	protein_coding	-	-	-	-	-	-	-	-	-	rs3737240	3621	1	-	HGNC	30740	-	-	0.2238	-	-	-	18438406,21049557,19944697,28699600,22933871,29118930,23518807,25215613	-	-	-	-
rs3737240	1:150483355-150483355	T	downstream_gene_variant	-	-	-	MODIFIER	-	-	TARS2	ENSG00000143374	Transcript	ENST00000369064	protein_coding	-	-	-	-	-	-	-	-	-	rs3737240	3277	1	-	HGNC	30740	-	-	0.2238	-	-	-	18438406,21049557,19944697,28699600,22933871,29118930,23518807,25215613	-	-	-	-
rs3737240	1:150483355-150483355	T	upstream_gene_variant	-	-	-	MODIFIER	-	-	LINC00568	ENSG00000228126	Transcript	ENST00000416894	lincRNA	-	-	-	-	-	-	-	-	-	rs3737240	4878	1	-	HGNC	43713	-	-	0.2238	-	-	-	18438406,21049557,19944697,28699600,22933871,29118930,23518807,25215613	-	-	-	-
rs3737240	1:150483355-150483355	T	downstream_gene_variant	-	-	-	MODIFIER	-	-	TARS2	ENSG00000143374	Transcript	ENST00000467982	nonsense_mediated_decay	-	-	-	-	-	-	-	-	-	rs3737240	3696	1	cds_start_NF	HGNC	30740	-	-	0.2238	-	-	-	18438406,21049557,19944697,28699600,22933871,29118930,23518807,25215613	-	-	-	-
rs3737240	1:150483355-150483355	T	non_coding_transcript_exon_variant	-	-	-	MODIFIER	-	-	ECM1	ENSG00000143369	Transcript	ENST00000470432	processed_transcript	3/6	-	-	-	1488	-	-	-	-	rs3737240	-	1	-	HGNC	3153	-	-	0.2238	-	-	-	18438406,21049557,19944697,28699600,22933871,29118930,23518807,25215613	-	-	-	-
rs3737240	1:150483355-150483355	T	downstream_gene_variant	-	-	-	MODIFIER	-	-	TARS2	ENSG00000143374	Transcript	ENST00000483046	processed_transcript	-	-	-	-	-	-	-	-	-	rs3737240	3944	1	-	HGNC	30740	-	-	0.2238	-	-	-	18438406,21049557,19944697,28699600,22933871,29118930,23518807,25215613	-	-	-	-
rs3737240	1:150483355-150483355	T	downstream_gene_variant	-	-	-	MODIFIER	-	-	ECM1	ENSG00000143369	Transcript	ENST00000490346	processed_transcript	-	-	-	-	-	-	-	-	-	rs3737240	727	1	-	HGNC	3153	-	-	0.2238	-	-	-	18438406,21049557,19944697,28699600,22933871,29118930,23518807,25215613	-	-	-	-
rs3737240	1:150483355-150483355	T	downstream_gene_variant	-	-	-	MODIFIER	-	-	ECM1	ENSG00000143369	Transcript	ENST00000496744	processed_transcript	-	-	-	-	-	-	-	-	-	rs3737240	327	1	-	HGNC	3153	-	-	0.2238	-	-	-	18438406,21049557,19944697,28699600,22933871,29118930,23518807,25215613	-	-	-	-
rs3737240	1:150483355-150483355	T	non_coding_transcript_exon_variant	-	-	-	MODIFIER	-	-	ECM1	ENSG00000143369	Transcript	ENST00000498579	processed_transcript	5/5	-	-	-	676	-	-	-	-	rs3737240	-	1	-	HGNC	3153	-	-	0.2238	-	-	-	18438406,21049557,19944697,28699600,22933871,29118930,23518807,25215613	-	-	-	-
rs3737240	1:150483355-150483355	T	downstream_gene_variant	-	-	-	MODIFIER	-	-	TARS2	ENSG00000143374	Transcript	ENST00000606933	protein_coding	-	-	-	-	-	-	-	-	-	rs3737240	3595	1	-	HGNC	30740	-	-	0.2238	-	-	-	18438406,21049557,19944697,28699600,22933871,29118930,23518807,25215613	-	-	-	-
rs13294	1:150484987-150484987	A	downstream_gene_variant	-	-	-	MODIFIER	-	-	TARS2	ENSG00000143374	Transcript	ENST00000369051	nonsense_mediated_decay	-	-	-	-	-	-	-	-	-	rs13294	4913	1	-	HGNC	30740	-	-	0.2666	-	-	1	27417569,18438406,21049557,26738999,29234017,25215613	-	-	-	-
rs13294	1:150484987-150484987	T	downstream_gene_variant	-	-	-	MODIFIER	-	-	TARS2	ENSG00000143374	Transcript	ENST00000369051	nonsense_mediated_decay	-	-	-	-	-	-	-	-	-	rs13294	4913	1	-	HGNC	30740	-	-	-	-	-	1	27417569,18438406,21049557,26738999,29234017,25215613	-	-	-	-
rs13294	1:150484987-150484987	A	downstream_gene_variant	-	-	-	MODIFIER	-	-	TARS2	ENSG00000143374	Transcript	ENST00000369064	protein_coding	-	-	-	-	-	-	-	-	-	rs13294	4909	1	-	HGNC	30740	-	-	0.2666	-	-	1	27417569,18438406,21049557,26738999,29234017,25215613	-	-	-	-
rs13294	1:150484987-150484987	T	downstream_gene_variant	-	-	-	MODIFIER	-	-	TARS2	ENSG00000143374	Transcript	ENST00000369064	protein_coding	-	-	-	-	-	-	-	-	-	rs13294	4909	1	-	HGNC	30740	-	-	-	-	-	1	27417569,18438406,21049557,26738999,29234017,25215613	-	-	-	-
rs13294	1:150484987-150484987	A	upstream_gene_variant	-	-	-	MODIFIER	-	-	LINC00568	ENSG00000228126	Transcript	ENST00000416894	lincRNA	-	-	-	-	-	-	-	-	-	rs13294	3246	1	-	HGNC	43713	-	-	0.2666	-	-	1	27417569,18438406,21049557,26738999,29234017,25215613	-	-	-	-
rs13294	1:150484987-150484987	T	upstream_gene_variant	-	-	-	MODIFIER	-	-	LINC00568	ENSG00000228126	Transcript	ENST00000416894	lincRNA	-	-	-	-	-	-	-	-	-	rs13294	3246	1	-	HGNC	43713	-	-	-	-	-	1	27417569,18438406,21049557,26738999,29234017,25215613	-	-	-	-
rs13294	1:150484987-150484987	A	non_coding_transcript_exon_variant	-	-	-	MODIFIER	-	-	ECM1	ENSG00000143369	Transcript	ENST00000470432	processed_transcript	4/6	-	-	-	2600	-	-	-	-	rs13294	-	1	-	HGNC	3153	-	-	0.2666	-	-	1	27417569,18438406,21049557,26738999,29234017,25215613	-	-	-	-
rs13294	1:150484987-150484987	T	non_coding_transcript_exon_variant	-	-	-	MODIFIER	-	-	ECM1	ENSG00000143369	Transcript	ENST00000470432	processed_transcript	4/6	-	-	-	2600	-	-	-	-	rs13294	-	1	-	HGNC	3153	-	-	-	-	-	1	27417569,18438406,21049557,26738999,29234017,25215613	-	-	-	-
rs13294	1:150484987-150484987	A	downstream_gene_variant	-	-	-	MODIFIER	-	-	ECM1	ENSG00000143369	Transcript	ENST00000490346	processed_transcript	-	-	-	-	-	-	-	-	-	rs13294	2359	1	-	HGNC	3153	-	-	0.2666	-	-	1	27417569,18438406,21049557,26738999,29234017,25215613	-	-	-	-
rs13294	1:150484987-150484987	T	downstream_gene_variant	-	-	-	MODIFIER	-	-	ECM1	ENSG00000143369	Transcript	ENST00000490346	processed_transcript	-	-	-	-	-	-	-	-	-	rs13294	2359	1	-	HGNC	3153	-	-	-	-	-	1	27417569,18438406,21049557,26738999,29234017,25215613	-	-	-	-
rs13294	1:150484987-150484987	A	downstream_gene_variant	-	-	-	MODIFIER	-	-	ECM1	ENSG00000143369	Transcript	ENST00000496744	processed_transcript	-	-	-	-	-	-	-	-	-	rs13294	1959	1	-	HGNC	3153	-	-	0.2666	-	-	1	27417569,18438406,21049557,26738999,29234017,25215613	-	-	-	-
rs13294	1:150484987-150484987	T	downstream_gene_variant	-	-	-	MODIFIER	-	-	ECM1	ENSG00000143369	Transcript	ENST00000496744	processed_transcript	-	-	-	-	-	-	-	-	-	rs13294	1959	1	-	HGNC	3153	-	-	-	-	-	1	27417569,18438406,21049557,26738999,29234017,25215613	-	-	-	-
rs13294	1:150484987-150484987	A	downstream_gene_variant	-	-	-	MODIFIER	-	-	ECM1	ENSG00000143369	Transcript	ENST00000498579	processed_transcript	-	-	-	-	-	-	-	-	-	rs13294	1365	1	-	HGNC	3153	-	-	0.2666	-	-	1	27417569,18438406,21049557,26738999,29234017,25215613	-	-	-	-
rs13294	1:150484987-150484987	T	downstream_gene_variant	-	-	-	MODIFIER	-	-	ECM1	ENSG00000143369	Transcript	ENST00000498579	processed_transcript	-	-	-	-	-	-	-	-	-	rs13294	1365	1	-	HGNC	3153	-	-	-	-	-	1	27417569,18438406,21049557,26738999,29234017,25215613	-	-	-	-
rs9436125	1:150487961-150487961	G	downstream_gene_variant	-	-	-	MODIFIER	-	-	ECM1	ENSG00000143369	Transcript	ENST00000346569	protein_coding	-	-	-	-	-	-	-	-	-	rs9436125	1925	1	-	HGNC	3153	-	-	0.2276	-	-	-	-	-	-	-	-
rs9436125	1:150487961-150487961	G	downstream_gene_variant	-	-	-	MODIFIER	-	-	ECM1	ENSG00000143369	Transcript	ENST00000369047	protein_coding	-	-	-	-	-	-	-	-	-	rs9436125	1696	1	-	HGNC	3153	-	-	0.2276	-	-	-	-	-	-	-	-
rs9436125	1:150487961-150487961	G	downstream_gene_variant	-	-	-	MODIFIER	-	-	ECM1	ENSG00000143369	Transcript	ENST00000369049	protein_coding	-	-	-	-	-	-	-	-	-	rs9436125	1931	1	-	HGNC	3153	-	-	0.2276	-	-	-	-	-	-	-	-
rs9436125	1:150487961-150487961	G	upstream_gene_variant	-	-	-	MODIFIER	-	-	LINC00568	ENSG00000228126	Transcript	ENST00000416894	lincRNA	-	-	-	-	-	-	-	-	-	rs9436125	272	1	-	HGNC	43713	-	-	0.2276	-	-	-	-	-	-	-	-
rs9436125	1:150487961-150487961	G	downstream_gene_variant	-	-	-	MODIFIER	-	-	ECM1	ENSG00000143369	Transcript	ENST00000470432	processed_transcript	-	-	-	-	-	-	-	-	-	rs9436125	1932	1	-	HGNC	3153	-	-	0.2276	-	-	-	-	-	-	-	-
rs9436125	1:150487961-150487961	G	downstream_gene_variant	-	-	-	MODIFIER	-	-	ECM1	ENSG00000143369	Transcript	ENST00000496744	processed_transcript	-	-	-	-	-	-	-	-	-	rs9436125	4933	1	-	HGNC	3153	-	-	0.2276	-	-	-	-	-	-	-	-
rs9436125	1:150487961-150487961	G	downstream_gene_variant	-	-	-	MODIFIER	-	-	ECM1	ENSG00000143369	Transcript	ENST00000498579	processed_transcript	-	-	-	-	-	-	-	-	-	rs9436125	4339	1	-	HGNC	3153	-	-	0.2276	-	-	-	-	-	-	-	-
rs9436125	1:150487961-150487961	G	regulatory_region_variant	-	-	-	MODIFIER	-	-	-	-	RegulatoryFeature	ENSR00000013509	promoter	-	-	-	-	-	-	-	-	-	rs9436125	-	-	-	-	-	-	-	0.2276	-	-	-	-	-	-	-	-
rs9436125	1:150487961-150487961	G	regulatory_region_variant	-	-	-	MODIFIER	-	-	-	-	RegulatoryFeature	ENSR00000945943	CTCF_binding_site	-	-	-	-	-	-	-	-	-	rs9436125	-	-	-	-	-	-	-	0.2276	-	-	-	-	-	-	-	-
rs9436125	1:150487961-150487961	G	TF_binding_site_variant	-	-	-	MODIFIER	-	-	-	-	MotifFeature	ENSM00523011710	-	-	-	-	-	-	-	-	-	-	rs9436125	-	-1	-	-	-	-	-	0.2276	-	-	-	-	ENSM00523011710	11	N	-0.011
rs9436125	1:150487961-150487961	G	TF_binding_site_variant	-	-	-	MODIFIER	-	-	-	-	MotifFeature	ENSM00523757051	-	-	-	-	-	-	-	-	-	-	rs9436125	-	-1	-	-	-	-	-	0.2276	-	-	-	-	ENSM00523757051	7	N	-0.008
rs9436127	1:150490565-150490565	A	downstream_gene_variant	-	-	-	MODIFIER	-	-	ECM1	ENSG00000143369	Transcript	ENST00000346569	protein_coding	-	-	-	-	-	-	-	-	-	rs9436127	4529	1	-	HGNC	3153	-	-	0.2256	-	-	-	-	-	-	-	-
rs9436127	1:150490565-150490565	A	downstream_gene_variant	-	-	-	MODIFIER	-	-	ECM1	ENSG00000143369	Transcript	ENST00000369047	protein_coding	-	-	-	-	-	-	-	-	-	rs9436127	4300	1	-	HGNC	3153	-	-	0.2256	-	-	-	-	-	-	-	-
rs9436127	1:150490565-150490565	A	downstream_gene_variant	-	-	-	MODIFIER	-	-	ECM1	ENSG00000143369	Transcript	ENST00000369049	protein_coding	-	-	-	-	-	-	-	-	-	rs9436127	4535	1	-	HGNC	3153	-	-	0.2256	-	-	-	-	-	-	-	-
rs9436127	1:150490565-150490565	A	downstream_gene_variant	-	-	-	MODIFIER	-	-	LINC00568	ENSG00000228126	Transcript	ENST00000416894	lincRNA	-	-	-	-	-	-	-	-	-	rs9436127	57	1	-	HGNC	43713	-	-	0.2256	-	-	-	-	-	-	-	-
rs9436127	1:150490565-150490565	A	downstream_gene_variant	-	-	-	MODIFIER	-	-	ECM1	ENSG00000143369	Transcript	ENST00000470432	processed_transcript	-	-	-	-	-	-	-	-	-	rs9436127	4536	1	-	HGNC	3153	-	-	0.2256	-	-	-	-	-	-	-	-
rs368625532	1:150490861-150490862	-	downstream_gene_variant	-	-	-	MODIFIER	-	-	ECM1	ENSG00000143369	Transcript	ENST00000346569	protein_coding	-	-	-	-	-	-	-	-	-	rs368625532	4826	1	-	HGNC	3153	-	-	0.2262	-	-	-	-	-	-	-	-
rs368625532	1:150490861-150490862	-	downstream_gene_variant	-	-	-	MODIFIER	-	-	ECM1	ENSG00000143369	Transcript	ENST00000369047	protein_coding	-	-	-	-	-	-	-	-	-	rs368625532	4597	1	-	HGNC	3153	-	-	0.2262	-	-	-	-	-	-	-	-
rs368625532	1:150490861-150490862	-	downstream_gene_variant	-	-	-	MODIFIER	-	-	ECM1	ENSG00000143369	Transcript	ENST00000369049	protein_coding	-	-	-	-	-	-	-	-	-	rs368625532	4832	1	-	HGNC	3153	-	-	0.2262	-	-	-	-	-	-	-	-
rs368625532	1:150490861-150490862	-	downstream_gene_variant	-	-	-	MODIFIER	-	-	LINC00568	ENSG00000228126	Transcript	ENST00000416894	lincRNA	-	-	-	-	-	-	-	-	-	rs368625532	354	1	-	HGNC	43713	-	-	0.2262	-	-	-	-	-	-	-	-
rs368625532	1:150490861-150490862	-	downstream_gene_variant	-	-	-	MODIFIER	-	-	ECM1	ENSG00000143369	Transcript	ENST00000470432	processed_transcript	-	-	-	-	-	-	-	-	-	rs368625532	4833	1	-	HGNC	3153	-	-	0.2262	-	-	-	-	-	-	-	-
rs59898460	1:150493004-150493004	C	downstream_gene_variant	-	-	-	MODIFIER	-	-	LINC00568	ENSG00000228126	Transcript	ENST00000416894	lincRNA	-	-	-	-	-	-	-	-	-	rs59898460	2496	1	-	HGNC	43713	-	-	0.2266	-	-	-	-	-	-	-	-
rs11582423	1:150493925-150493925	G	downstream_gene_variant	-	-	-	MODIFIER	-	-	LINC00568	ENSG00000228126	Transcript	ENST00000416894	lincRNA	-	-	-	-	-	-	-	-	-	rs11582423	3417	1	-	HGNC	43713	-	-	0.2921	-	-	-	-	-	-	-	-
rs11582423	1:150493925-150493925	T	downstream_gene_variant	-	-	-	MODIFIER	-	-	LINC00568	ENSG00000228126	Transcript	ENST00000416894	lincRNA	-	-	-	-	-	-	-	-	-	rs11582423	3417	1	-	HGNC	43713	-	-	-	-	-	-	-	-	-	-	-
rs11582423	1:150493925-150493925	G	regulatory_region_variant	-	-	-	MODIFIER	-	-	-	-	RegulatoryFeature	ENSR00000945944	open_chromatin_region	-	-	-	-	-	-	-	-	-	rs11582423	-	-	-	-	-	-	-	0.2921	-	-	-	-	-	-	-	-
rs11582423	1:150493925-150493925	T	regulatory_region_variant	-	-	-	MODIFIER	-	-	-	-	RegulatoryFeature	ENSR00000945944	open_chromatin_region	-	-	-	-	-	-	-	-	-	rs11582423	-	-	-	-	-	-	-	-	-	-	-	-	-	-	-	-
rs60709164	1:150494720-150494724	-	downstream_gene_variant	-	-	-	MODIFIER	-	-	LINC00568	ENSG00000228126	Transcript	ENST00000416894	lincRNA	-	-	-	-	-	-	-	-	-	rs60709164	4213	1	-	HGNC	43713	-	-	0.2847	-	-	-	-	-	-	-	-
rs9326002	1:150495106-150495106	G	downstream_gene_variant	-	-	-	MODIFIER	-	-	LINC00568	ENSG00000228126	Transcript	ENST00000416894	lincRNA	-	-	-	-	-	-	-	-	-	rs9326002	4598	1	-	HGNC	43713	-	-	0.2638	-	-	-	-	-	-	-	-
rs11589361	1:150510633-150510633	A	regulatory_region_variant	-	-	-	MODIFIER	-	-	-	-	RegulatoryFeature	ENSR00000945951	promoter_flanking_region	-	-	-	-	-	-	-	-	-	rs11589361	-	-	-	-	-	-	-	0.2171	-	-	-	-	-	-	-	-
rs11589361	1:150510633-150510633	A	regulatory_region_variant	-	-	-	MODIFIER	-	-	-	-	RegulatoryFeature	ENSR00000945956	CTCF_binding_site	-	-	-	-	-	-	-	-	-	rs11589361	-	-	-	-	-	-	-	0.2171	-	-	-	-	-	-	-	-
rs11589361	1:150510633-150510633	A	intergenic_variant	-	-	-	MODIFIER	-	-	-	-	-	-	-	-	-	-	-	-	-	-	-	-	rs11589361	-	-	-	-	-	-	-	0.2171	-	-	-	-	-	-	-	-
rs11585977	1:150510956-150510956	A	regulatory_region_variant	-	-	-	MODIFIER	-	-	-	-	RegulatoryFeature	ENSR00000945951	promoter_flanking_region	-	-	-	-	-	-	-	-	-	rs11585977	-	-	-	-	-	-	-	0.22	-	-	-	-	-	-	-	-
rs11585977	1:150510956-150510956	A	intergenic_variant	-	-	-	MODIFIER	-	-	-	-	-	-	-	-	-	-	-	-	-	-	-	-	rs11585977	-	-	-	-	-	-	-	0.22	-	-	-	-	-	-	-	-
rs61819435	1:150511628-150511628	G	intergenic_variant	-	-	-	MODIFIER	-	-	-	-	-	-	-	-	-	-	-	-	-	-	-	-	rs61819435	-	-	-	-	-	-	-	0.2206	-	-	-	-	-	-	-	-
rs6142381	20:34008623-34008623	A	intergenic_variant	-	-	-	MODIFIER	-	-	-	-	-	-	-	-	-	-	-	-	-	-	-	-	rs6142381	-	-	-	-	-	-	-	0.5274	-	-	-	-	-	-	-	-
rs224329	20:34019579-34019579	T	downstream_gene_variant	-	-	-	MODIFIER	-	-	GDF5	ENSG00000125965	Transcript	ENST00000374369	protein_coding	-	-	-	-	-	-	-	-	-	rs224329	1566	-1	-	HGNC	4220	-	-	0.4603	-	-	1	-	-	-	-	-
rs224329	20:34019579-34019579	T	downstream_gene_variant	-	-	-	MODIFIER	-	-	GDF5	ENSG00000125965	Transcript	ENST00000374372	protein_coding	-	-	-	-	-	-	-	-	-	rs224329	1566	-1	-	HGNC	4220	-	-	0.4603	-	-	1	-	-	-	-	-
rs224329	20:34019579-34019579	T	upstream_gene_variant	-	-	-	MODIFIER	-	-	GDF5OS	ENSG00000204183	Transcript	ENST00000374375	protein_coding	-	-	-	-	-	-	-	-	-	rs224329	1248	1	-	HGNC	33435	-	-	0.4603	-	-	1	-	-	-	-	-
rs224333	20:34023962-34023962	A	intron_variant	-	-	-	MODIFIER	-	-	GDF5	ENSG00000125965	Transcript	ENST00000374369	protein_coding	-	1/1	-	-	-	-	-	-	-	rs224333	-	-1	-	HGNC	4220	-	-	0.5449	-	-	1	27104953,27195708,25673412	-	-	-	-
rs224333	20:34023962-34023962	A	intron_variant	-	-	-	MODIFIER	-	-	GDF5	ENSG00000125965	Transcript	ENST00000374372	protein_coding	-	3/3	-	-	-	-	-	-	-	rs224333	-	-1	-	HGNC	4220	-	-	0.5449	-	-	1	27104953,27195708,25673412	-	-	-	-
rs224333	20:34023962-34023962	A	downstream_gene_variant	-	-	-	MODIFIER	-	-	GDF5OS	ENSG00000204183	Transcript	ENST00000374375	protein_coding	-	-	-	-	-	-	-	-	-	rs224333	714	1	-	HGNC	33435	-	-	0.5449	-	-	1	27104953,27195708,25673412	-	-	-	-
rs224333	20:34023962-34023962	A	regulatory_region_variant	-	-	-	MODIFIER	-	-	-	-	RegulatoryFeature	ENSR00001220998	promoter	-	-	-	-	-	-	-	-	-	rs224333	-	-	-	-	-	-	-	0.5449	-	-	1	27104953,27195708,25673412	-	-	-	-
rs143384	20:34025756-34025756	G	5_prime_UTR_variant	-	-	-	MODIFIER	-	-	GDF5	ENSG00000125965	Transcript	ENST00000374369	protein_coding	1/2	-	-	-	268	-	-	-	-	rs143384	-	-1	-	HGNC	4220	-	-	0.5611	benign	-	1	25741868,23414786,26849114,20633687,21233139,21642387,22929025,24861163,25281659,29682093,22914739,27902701,28638680,27896059,25673412,22905146,26242192	-	-	-	-
rs143384	20:34025756-34025756	G	5_prime_UTR_variant	-	-	-	MODIFIER	-	-	GDF5	ENSG00000125965	Transcript	ENST00000374372	protein_coding	3/4	-	-	-	457	-	-	-	-	rs143384	-	-1	-	HGNC	4220	-	-	0.5611	benign	-	1	25741868,23414786,26849114,20633687,21233139,21642387,22929025,24861163,25281659,29682093,22914739,27902701,28638680,27896059,25673412,22905146,26242192	-	-	-	-
rs143384	20:34025756-34025756	G	downstream_gene_variant	-	-	-	MODIFIER	-	-	GDF5OS	ENSG00000204183	Transcript	ENST00000374375	protein_coding	-	-	-	-	-	-	-	-	-	rs143384	2508	1	-	HGNC	33435	-	-	0.5611	benign	-	1	25741868,23414786,26849114,20633687,21233139,21642387,22929025,24861163,25281659,29682093,22914739,27902701,28638680,27896059,25673412,22905146,26242192	-	-	-	-
rs143384	20:34025756-34025756	G	regulatory_region_variant	-	-	-	MODIFIER	-	-	-	-	RegulatoryFeature	ENSR00001220998	promoter	-	-	-	-	-	-	-	-	-	rs143384	-	-	-	-	-	-	-	0.5611	benign	-	1	25741868,23414786,26849114,20633687,21233139,21642387,22929025,24861163,25281659,29682093,22914739,27902701,28638680,27896059,25673412,22905146,26242192	-	-	-	-
rs143383	20:34025983-34025983	G	5_prime_UTR_variant	-	-	-	MODIFIER	-	-	GDF5	ENSG00000125965	Transcript	ENST00000374369	protein_coding	1/2	-	-	-	41	-	-	-	-	rs143383,CR072309	-	-1	-	HGNC	4220	-	-	0.5465	benign,risk_factor	-	1,1	20357209,26886631,27917384,18471798,22550553,24886551,22763110,23414786,23868913,23989986,26464490,19479880,20112360,21936909,19343178,22385522,23355107,21177295,23940833,28102489,19965908,23185509,17384641,17616513,17676627,18193045,18245884,18299287,18947434,19029166,19054821,19565498,20237151,20360039,20499385,20633687,20870806,21154330,21233139,21281725,21360499,21642387,21853121,22021425,226…	-	-	-	-
rs143383	20:34025983-34025983	G	intron_variant	-	-	-	MODIFIER	-	-	GDF5	ENSG00000125965	Transcript	ENST00000374372	protein_coding	-	2/3	-	-	-	-	-	-	-	rs143383,CR072309	-	-1	-	HGNC	4220	-	-	0.5465	benign,risk_factor	-	1,1	20357209,26886631,27917384,18471798,22550553,24886551,22763110,23414786,23868913,23989986,26464490,19479880,20112360,21936909,19343178,22385522,23355107,21177295,23940833,28102489,19965908,23185509,17384641,17616513,17676627,18193045,18245884,18299287,18947434,19029166,19054821,19565498,20237151,20360039,20499385,20633687,20870806,21154330,21233139,21281725,21360499,21642387,21853121,22021425,226…	-	-	-	-
rs143383	20:34025983-34025983	G	downstream_gene_variant	-	-	-	MODIFIER	-	-	GDF5OS	ENSG00000204183	Transcript	ENST00000374375	protein_coding	-	-	-	-	-	-	-	-	-	rs143383,CR072309	2735	1	-	HGNC	33435	-	-	0.5465	benign,risk_factor	-	1,1	20357209,26886631,27917384,18471798,22550553,24886551,22763110,23414786,23868913,23989986,26464490,19479880,20112360,21936909,19343178,22385522,23355107,21177295,23940833,28102489,19965908,23185509,17384641,17616513,17676627,18193045,18245884,18299287,18947434,19029166,19054821,19565498,20237151,20360039,20499385,20633687,20870806,21154330,21233139,21281725,21360499,21642387,21853121,22021425,226…	-	-	-	-
rs143383	20:34025983-34025983	G	regulatory_region_variant	-	-	-	MODIFIER	-	-	-	-	RegulatoryFeature	ENSR00001220998	promoter	-	-	-	-	-	-	-	-	-	rs143383,CR072309	-	-	-	-	-	-	-	0.5465	benign,risk_factor	-	1,1	20357209,26886631,27917384,18471798,22550553,24886551,22763110,23414786,23868913,23989986,26464490,19479880,20112360,21936909,19343178,22385522,23355107,21177295,23940833,28102489,19965908,23185509,17384641,17616513,17676627,18193045,18245884,18299287,18947434,19029166,19054821,19565498,20237151,20360039,20499385,20633687,20870806,21154330,21233139,21281725,21360499,21642387,21853121,22021425,226…	-	-	-	-
rs3842525	20:34026138-34026152	CACACACACA	upstream_gene_variant	-	-	-	MODIFIER	-	-	GDF5	ENSG00000125965	Transcript	ENST00000374369	protein_coding	-	-	-	-	-	-	-	-	-	rs3842525	116	-1	-	HGNC	4220	-	-	-	-	-	-	-	-	-	-	-
rs3842525	20:34026138-34026152	-	upstream_gene_variant	-	-	-	MODIFIER	-	-	GDF5	ENSG00000125965	Transcript	ENST00000374369	protein_coding	-	-	-	-	-	-	-	-	-	rs3842525	116	-1	-	HGNC	4220	-	-	0.4966	-	-	-	-	-	-	-	-
rs3842525	20:34026138-34026152	CACACACACA	intron_variant	-	-	-	MODIFIER	-	-	GDF5	ENSG00000125965	Transcript	ENST00000374372	protein_coding	-	2/3	-	-	-	-	-	-	-	rs3842525	-	-1	-	HGNC	4220	-	-	-	-	-	-	-	-	-	-	-
rs3842525	20:34026138-34026152	-	intron_variant	-	-	-	MODIFIER	-	-	GDF5	ENSG00000125965	Transcript	ENST00000374372	protein_coding	-	2/3	-	-	-	-	-	-	-	rs3842525	-	-1	-	HGNC	4220	-	-	0.4966	-	-	-	-	-	-	-	-
rs3842525	20:34026138-34026152	CACACACACA	downstream_gene_variant	-	-	-	MODIFIER	-	-	GDF5OS	ENSG00000204183	Transcript	ENST00000374375	protein_coding	-	-	-	-	-	-	-	-	-	rs3842525	2891	1	-	HGNC	33435	-	-	-	-	-	-	-	-	-	-	-
rs3842525	20:34026138-34026152	-	downstream_gene_variant	-	-	-	MODIFIER	-	-	GDF5OS	ENSG00000204183	Transcript	ENST00000374375	protein_coding	-	-	-	-	-	-	-	-	-	rs3842525	2891	1	-	HGNC	33435	-	-	0.4966	-	-	-	-	-	-	-	-
rs1532204	3:49609477-49609477	A	intron_variant	-	-	-	MODIFIER	-	-	BSN	ENSG00000164061	Transcript	ENST00000296452	protein_coding	-	1/11	-	-	-	-	-	-	-	rs1532204	-	1	-	HGNC	1117	-	-	-	-	-	-	-	-	-	-	-
rs1532204	3:49609477-49609477	G	intron_variant	-	-	-	MODIFIER	-	-	BSN	ENSG00000164061	Transcript	ENST00000296452	protein_coding	-	1/11	-	-	-	-	-	-	-	rs1532204	-	1	-	HGNC	1117	-	-	-	-	-	-	-	-	-	-	-
rs1532204	3:49609477-49609477	T	intron_variant	-	-	-	MODIFIER	-	-	BSN	ENSG00000164061	Transcript	ENST00000296452	protein_coding	-	1/11	-	-	-	-	-	-	-	rs1532204	-	1	-	HGNC	1117	-	-	-	-	-	-	-	-	-	-	-
rs6797299	3:49609794-49609794	C	intron_variant	-	-	-	MODIFIER	-	-	BSN	ENSG00000164061	Transcript	ENST00000296452	protein_coding	-	1/11	-	-	-	-	-	-	-	rs6797299	-	1	-	HGNC	1117	-	-	-	-	-	-	-	-	-	-	-
rs6797299	3:49609794-49609794	T	intron_variant	-	-	-	MODIFIER	-	-	BSN	ENSG00000164061	Transcript	ENST00000296452	protein_coding	-	1/11	-	-	-	-	-	-	-	rs6797299	-	1	-	HGNC	1117	-	-	-	-	-	-	-	-	-	-	-
rs11130207	3:49611666-49611666	G	intron_variant	-	-	-	MODIFIER	-	-	BSN	ENSG00000164061	Transcript	ENST00000296452	protein_coding	-	1/11	-	-	-	-	-	-	-	rs11130207	-	1	-	HGNC	1117	-	-	0.8684	-	-	-	-	-	-	-	-
rs11130208	3:49615624-49615624	A	intron_variant	-	-	-	MODIFIER	-	-	BSN	ENSG00000164061	Transcript	ENST00000296452	protein_coding	-	1/11	-	-	-	-	-	-	-	rs11130208	-	1	-	HGNC	1117	-	-	-	-	-	-	-	-	-	-	-
rs11130208	3:49615624-49615624	T	intron_variant	-	-	-	MODIFIER	-	-	BSN	ENSG00000164061	Transcript	ENST00000296452	protein_coding	-	1/11	-	-	-	-	-	-	-	rs11130208	-	1	-	HGNC	1117	-	-	-	-	-	-	-	-	-	-	-
rs71080535	3:49616053-49616053	A	intron_variant	-	-	-	MODIFIER	-	-	BSN	ENSG00000164061	Transcript	ENST00000296452	protein_coding	-	1/11	-	-	-	-	-	-	-	rs71080535	-	1	-	HGNC	1117	-	-	0.8522	-	-	-	-	-	-	-	-
rs6446284	3:49616997-49616997	C	intron_variant	-	-	-	MODIFIER	-	-	BSN	ENSG00000164061	Transcript	ENST00000296452	protein_coding	-	1/11	-	-	-	-	-	-	-	rs6446284	-	1	-	HGNC	1117	-	-	-	-	-	-	-	-	-	-	-
rs6446284	3:49616997-49616997	G	intron_variant	-	-	-	MODIFIER	-	-	BSN	ENSG00000164061	Transcript	ENST00000296452	protein_coding	-	1/11	-	-	-	-	-	-	-	rs6446284	-	1	-	HGNC	1117	-	-	-	-	-	-	-	-	-	-	-
rs6446284	3:49616997-49616997	T	intron_variant	-	-	-	MODIFIER	-	-	BSN	ENSG00000164061	Transcript	ENST00000296452	protein_coding	-	1/11	-	-	-	-	-	-	-	rs6446284	-	1	-	HGNC	1117	-	-	-	-	-	-	-	-	-	-	-
rs71080536	3:49617230-49617260	-	intron_variant	-	-	-	MODIFIER	-	-	BSN	ENSG00000164061	Transcript	ENST00000296452	protein_coding	-	1/11	-	-	-	-	-	-	-	rs71080536	-	1	-	HGNC	1117	-	-	-	-	-	-	-	-	-	-	-
rs34890793	3:49619493-49619493	T	intron_variant	-	-	-	MODIFIER	-	-	BSN	ENSG00000164061	Transcript	ENST00000296452	protein_coding	-	1/11	-	-	-	-	-	-	-	rs34890793	-	1	-	HGNC	1117	-	-	0.8343	-	-	-	-	-	-	-	-
rs34680713	3:49621718-49621718	T	intron_variant	-	-	-	MODIFIER	-	-	BSN	ENSG00000164061	Transcript	ENST00000296452	protein_coding	-	1/11	-	-	-	-	-	-	-	rs34680713	-	1	-	HGNC	1117	-	-	-	-	-	-	-	-	-	-	-
rs34680713	3:49621718-49621718	TT	intron_variant	-	-	-	MODIFIER	-	-	BSN	ENSG00000164061	Transcript	ENST00000296452	protein_coding	-	1/11	-	-	-	-	-	-	-	rs34680713	-	1	-	HGNC	1117	-	-	-	-	-	-	-	-	-	-	-
rs34680713	3:49621718-49621718	TTT	intron_variant	-	-	-	MODIFIER	-	-	BSN	ENSG00000164061	Transcript	ENST00000296452	protein_coding	-	1/11	-	-	-	-	-	-	-	rs34680713	-	1	-	HGNC	1117	-	-	-	-	-	-	-	-	-	-	-
rs7629322	3:49621994-49621994	T	intron_variant	-	-	-	MODIFIER	-	-	BSN	ENSG00000164061	Transcript	ENST00000296452	protein_coding	-	1/11	-	-	-	-	-	-	-	rs7629322	-	1	-	HGNC	1117	-	-	0.8343	-	-	-	-	-	-	-	-
rs34989545	3:49622632-49622632	T	intron_variant	-	-	-	MODIFIER	-	-	BSN	ENSG00000164061	Transcript	ENST00000296452	protein_coding	-	1/11	-	-	-	-	-	-	-	rs34989545	-	1	-	HGNC	1117	-	-	-	-	-	-	-	-	-	-	-
rs34989545	3:49622632-49622632	TT	intron_variant	-	-	-	MODIFIER	-	-	BSN	ENSG00000164061	Transcript	ENST00000296452	protein_coding	-	1/11	-	-	-	-	-	-	-	rs34989545	-	1	-	HGNC	1117	-	-	-	-	-	-	-	-	-	-	-
rs9869120	3:49624065-49624065	C	intron_variant	-	-	-	MODIFIER	-	-	BSN	ENSG00000164061	Transcript	ENST00000296452	protein_coding	-	1/11	-	-	-	-	-	-	-	rs9869120	-	1	-	HGNC	1117	-	-	0.8684	-	-	-	-	-	-	-	-
rs9869256	3:49624095-49624095	G	intron_variant	-	-	-	MODIFIER	-	-	BSN	ENSG00000164061	Transcript	ENST00000296452	protein_coding	-	1/11	-	-	-	-	-	-	-	rs9869256	-	1	-	HGNC	1117	-	-	0.9201	-	-	-	-	-	-	-	-
rs6446285	3:49626306-49626306	A	intron_variant	-	-	-	MODIFIER	-	-	BSN	ENSG00000164061	Transcript	ENST00000296452	protein_coding	-	1/11	-	-	-	-	-	-	-	rs6446285	-	1	-	HGNC	1117	-	-	0.9201	-	-	-	17804789,25519396	-	-	-	-
rs74693643	3:49628160-49628163	-	intron_variant	-	-	-	MODIFIER	-	-	BSN	ENSG00000164061	Transcript	ENST00000296452	protein_coding	-	1/11	-	-	-	-	-	-	-	rs74693643	-	1	-	HGNC	1117	-	-	-	-	-	-	-	-	-	-	-
rs35658408	3:49632323-49632323	T	intron_variant	-	-	-	MODIFIER	-	-	BSN	ENSG00000164061	Transcript	ENST00000296452	protein_coding	-	1/11	-	-	-	-	-	-	-	rs35658408	-	1	-	HGNC	1117	-	-	-	-	-	-	-	-	-	-	-
rs35658408	3:49632323-49632323	TT	intron_variant	-	-	-	MODIFIER	-	-	BSN	ENSG00000164061	Transcript	ENST00000296452	protein_coding	-	1/11	-	-	-	-	-	-	-	rs35658408	-	1	-	HGNC	1117	-	-	-	-	-	-	-	-	-	-	-
rs1491983	3:49639803-49639803	T	intron_variant	-	-	-	MODIFIER	-	-	BSN	ENSG00000164061	Transcript	ENST00000296452	protein_coding	-	1/11	-	-	-	-	-	-	-	rs1491983	-	1	-	HGNC	1117	-	-	0.8538	-	-	-	-	-	-	-	-
rs1491983	3:49639803-49639803	T	regulatory_region_variant	-	-	-	MODIFIER	-	-	-	-	RegulatoryFeature	ENSR00001255635	promoter_flanking_region	-	-	-	-	-	-	-	-	-	rs1491983	-	-	-	-	-	-	-	0.8538	-	-	-	-	-	-	-	-
rs4241405	3:49642027-49642027	G	intron_variant	-	-	-	MODIFIER	-	-	BSN	ENSG00000164061	Transcript	ENST00000296452	protein_coding	-	1/11	-	-	-	-	-	-	-	rs4241405	-	1	-	HGNC	1117	-	-	-	-	-	-	-	-	-	-	-
rs4241405	3:49642027-49642027	T	intron_variant	-	-	-	MODIFIER	-	-	BSN	ENSG00000164061	Transcript	ENST00000296452	protein_coding	-	1/11	-	-	-	-	-	-	-	rs4241405	-	1	-	HGNC	1117	-	-	-	-	-	-	-	-	-	-	-
rs11130211	3:49645209-49645209	T	intron_variant	-	-	-	MODIFIER	-	-	BSN	ENSG00000164061	Transcript	ENST00000296452	protein_coding	-	1/11	-	-	-	-	-	-	-	rs11130211	-	1	-	HGNC	1117	-	-	0.8548	-	-	-	-	-	-	-	-
rs11130211	3:49645209-49645209	T	regulatory_region_variant	-	-	-	MODIFIER	-	-	-	-	RegulatoryFeature	ENSR00000152245	open_chromatin_region	-	-	-	-	-	-	-	-	-	rs11130211	-	-	-	-	-	-	-	0.8548	-	-	-	-	-	-	-	-
rs11130211	3:49645209-49645209	T	regulatory_region_variant	-	-	-	MODIFIER	-	-	-	-	RegulatoryFeature	ENSR00000303959	CTCF_binding_site	-	-	-	-	-	-	-	-	-	rs11130211	-	-	-	-	-	-	-	0.8548	-	-	-	-	-	-	-	-
rs12637313	3:49645458-49645458	G	intron_variant	-	-	-	MODIFIER	-	-	BSN	ENSG00000164061	Transcript	ENST00000296452	protein_coding	-	1/11	-	-	-	-	-	-	-	rs12637313	-	1	-	HGNC	1117	-	-	0.8674	-	-	-	-	-	-	-	-
rs12637313	3:49645458-49645458	G	regulatory_region_variant	-	-	-	MODIFIER	-	-	-	-	RegulatoryFeature	ENSR00000303959	CTCF_binding_site	-	-	-	-	-	-	-	-	-	rs12637313	-	-	-	-	-	-	-	0.8674	-	-	-	-	-	-	-	-
rs11721148	3:49646669-49646669	A	intron_variant	-	-	-	MODIFIER	-	-	BSN	ENSG00000164061	Transcript	ENST00000296452	protein_coding	-	1/11	-	-	-	-	-	-	-	rs11721148	-	1	-	HGNC	1117	-	-	0.8548	-	-	-	-	-	-	-	-
rs2029591	3:49646981-49646981	C	intron_variant	-	-	-	MODIFIER	-	-	BSN	ENSG00000164061	Transcript	ENST00000296452	protein_coding	-	1/11	-	-	-	-	-	-	-	rs2029591	-	1	-	HGNC	1117	-	-	0.8674	-	-	-	-	-	-	-	-
rs1463728	3:49647404-49647404	A	intron_variant	-	-	-	MODIFIER	-	-	BSN	ENSG00000164061	Transcript	ENST00000296452	protein_coding	-	1/11	-	-	-	-	-	-	-	rs1463728	-	1	-	HGNC	1117	-	-	-	-	-	-	-	-	-	-	-
rs1463728	3:49647404-49647404	G	intron_variant	-	-	-	MODIFIER	-	-	BSN	ENSG00000164061	Transcript	ENST00000296452	protein_coding	-	1/11	-	-	-	-	-	-	-	rs1463728	-	1	-	HGNC	1117	-	-	-	-	-	-	-	-	-	-	-
rs1352889	3:49652148-49652148	A	intron_variant	-	-	-	MODIFIER	-	-	BSN	ENSG00000164061	Transcript	ENST00000296452	protein_coding	-	1/11	-	-	-	-	-	-	-	rs1352889	-	1	-	HGNC	1117	-	-	-	-	-	-	-	-	-	-	-
rs1352889	3:49652148-49652148	C	intron_variant	-	-	-	MODIFIER	-	-	BSN	ENSG00000164061	Transcript	ENST00000296452	protein_coding	-	1/11	-	-	-	-	-	-	-	rs1352889	-	1	-	HGNC	1117	-	-	-	-	-	-	-	-	-	-	-
rs4855849	3:49653378-49653378	G	intron_variant	-	-	-	MODIFIER	-	-	BSN	ENSG00000164061	Transcript	ENST00000296452	protein_coding	-	1/11	-	-	-	-	-	-	-	rs4855849	-	1	-	HGNC	1117	-	-	-	-	-	-	-	-	-	-	-
rs4855849	3:49653378-49653378	T	intron_variant	-	-	-	MODIFIER	-	-	BSN	ENSG00000164061	Transcript	ENST00000296452	protein_coding	-	1/11	-	-	-	-	-	-	-	rs4855849	-	1	-	HGNC	1117	-	-	-	-	-	-	-	-	-	-	-
rs4855849	3:49653378-49653378	G	regulatory_region_variant	-	-	-	MODIFIER	-	-	-	-	RegulatoryFeature	ENSR00001255640	promoter_flanking_region	-	-	-	-	-	-	-	-	-	rs4855849	-	-	-	-	-	-	-	-	-	-	-	-	-	-	-	-
rs4855849	3:49653378-49653378	T	regulatory_region_variant	-	-	-	MODIFIER	-	-	-	-	RegulatoryFeature	ENSR00001255640	promoter_flanking_region	-	-	-	-	-	-	-	-	-	rs4855849	-	-	-	-	-	-	-	-	-	-	-	-	-	-	-	-
rs4855848	3:49653457-49653457	T	intron_variant	-	-	-	MODIFIER	-	-	BSN	ENSG00000164061	Transcript	ENST00000296452	protein_coding	-	1/11	-	-	-	-	-	-	-	rs4855848	-	1	-	HGNC	1117	-	-	0.8608	-	-	-	-	-	-	-	-
rs4855848	3:49653457-49653457	T	regulatory_region_variant	-	-	-	MODIFIER	-	-	-	-	RegulatoryFeature	ENSR00001255640	promoter_flanking_region	-	-	-	-	-	-	-	-	-	rs4855848	-	-	-	-	-	-	-	0.8608	-	-	-	-	-	-	-	-
rs62262672	3:49655927-49655927	A	intron_variant	-	-	-	MODIFIER	-	-	BSN	ENSG00000164061	Transcript	ENST00000296452	protein_coding	-	1/11	-	-	-	-	-	-	-	rs62262672	-	1	-	HGNC	1117	-	-	0.0751	-	-	-	-	-	-	-	-
rs62262672	3:49655927-49655927	C	intron_variant	-	-	-	MODIFIER	-	-	BSN	ENSG00000164061	Transcript	ENST00000296452	protein_coding	-	1/11	-	-	-	-	-	-	-	rs62262672	-	1	-	HGNC	1117	-	-	-	-	-	-	-	-	-	-	-
rs370626132	3:49656543-49656547	-	intron_variant	-	-	-	MODIFIER	-	-	BSN	ENSG00000164061	Transcript	ENST00000296452	protein_coding	-	1/11	-	-	-	-	-	-	-	rs370626132	-	1	-	HGNC	1117	-	-	-	-	-	-	-	-	-	-	-
rs4855833	3:49657441-49657441	G	intron_variant	-	-	-	MODIFIER	-	-	BSN	ENSG00000164061	Transcript	ENST00000296452	protein_coding	-	1/11	-	-	-	-	-	-	-	rs4855833	-	1	-	HGNC	1117	-	-	0.8482	-	-	-	-	-	-	-	-
rs13096480	3:49658084-49658084	G	intron_variant	-	-	-	MODIFIER	-	-	BSN	ENSG00000164061	Transcript	ENST00000296452	protein_coding	-	1/11	-	-	-	-	-	-	-	rs13096480	-	1	-	HGNC	1117	-	-	-	-	-	1	-	-	-	-	-
rs13096480	3:49658084-49658084	T	intron_variant	-	-	-	MODIFIER	-	-	BSN	ENSG00000164061	Transcript	ENST00000296452	protein_coding	-	1/11	-	-	-	-	-	-	-	rs13096480	-	1	-	HGNC	1117	-	-	-	-	-	1	-	-	-	-	-
rs62262673	3:49661634-49661634	T	intron_variant	-	-	-	MODIFIER	-	-	BSN	ENSG00000164061	Transcript	ENST00000296452	protein_coding	-	1/11	-	-	-	-	-	-	-	rs62262673	-	1	-	HGNC	1117	-	-	0.0585	-	-	-	-	-	-	-	-
rs2131108	3:49665390-49665390	A	intron_variant	-	-	-	MODIFIER	-	-	BSN	ENSG00000164061	Transcript	ENST00000296452	protein_coding	-	2/11	-	-	-	-	-	-	-	rs2131108	-	1	-	HGNC	1117	-	-	0.861	-	-	-	-	-	-	-	-
rs9883000	3:49667691-49667691	C	intron_variant	-	-	-	MODIFIER	-	-	BSN	ENSG00000164061	Transcript	ENST00000296452	protein_coding	-	2/11	-	-	-	-	-	-	-	rs9883000	-	1	-	HGNC	1117	-	-	0.8612	-	-	-	-	-	-	-	-
rs9883000	3:49667691-49667691	C	regulatory_region_variant	-	-	-	MODIFIER	-	-	-	-	RegulatoryFeature	ENSR00001255643	open_chromatin_region	-	-	-	-	-	-	-	-	-	rs9883000	-	-	-	-	-	-	-	0.8612	-	-	-	-	-	-	-	-
rs1586827	3:49671224-49671224	C	intron_variant	-	-	-	MODIFIER	-	-	BSN	ENSG00000164061	Transcript	ENST00000296452	protein_coding	-	2/11	-	-	-	-	-	-	-	rs1586827	-	1	-	HGNC	1117	-	-	0.861	-	-	-	-	-	-	-	-
rs62262675	3:49673662-49673662	G	intron_variant	-	-	-	MODIFIER	-	-	BSN	ENSG00000164061	Transcript	ENST00000296452	protein_coding	-	2/11	-	-	-	-	-	-	-	rs62262675	-	1	-	HGNC	1117	-	-	0.0585	-	-	-	-	-	-	-	-
rs62262675	3:49673662-49673662	G	downstream_gene_variant	-	-	-	MODIFIER	-	-	BSN-AS1	ENSG00000235120	Transcript	ENST00000442384	antisense	-	-	-	-	-	-	-	-	-	rs62262675	4254	-1	-	HGNC	40102	-	-	0.0585	-	-	-	-	-	-	-	-
rs9824435	3:49674343-49674343	T	intron_variant	-	-	-	MODIFIER	-	-	BSN	ENSG00000164061	Transcript	ENST00000296452	protein_coding	-	2/11	-	-	-	-	-	-	-	rs9824435	-	1	-	HGNC	1117	-	-	0.9137	-	-	-	-	-	-	-	-
rs9824435	3:49674343-49674343	T	downstream_gene_variant	-	-	-	MODIFIER	-	-	BSN-AS1	ENSG00000235120	Transcript	ENST00000442384	antisense	-	-	-	-	-	-	-	-	-	rs9824435	3573	-1	-	HGNC	40102	-	-	0.9137	-	-	-	-	-	-	-	-
rs9830730	3:49675875-49675875	C	intron_variant	-	-	-	MODIFIER	-	-	BSN	ENSG00000164061	Transcript	ENST00000296452	protein_coding	-	2/11	-	-	-	-	-	-	-	rs9830730	-	1	-	HGNC	1117	-	-	-	-	-	-	-	-	-	-	-
rs9830730	3:49675875-49675875	T	intron_variant	-	-	-	MODIFIER	-	-	BSN	ENSG00000164061	Transcript	ENST00000296452	protein_coding	-	2/11	-	-	-	-	-	-	-	rs9830730	-	1	-	HGNC	1117	-	-	-	-	-	-	-	-	-	-	-
rs9830730	3:49675875-49675875	C	downstream_gene_variant	-	-	-	MODIFIER	-	-	BSN-AS1	ENSG00000235120	Transcript	ENST00000442384	antisense	-	-	-	-	-	-	-	-	-	rs9830730	2041	-1	-	HGNC	40102	-	-	-	-	-	-	-	-	-	-	-
rs9830730	3:49675875-49675875	T	downstream_gene_variant	-	-	-	MODIFIER	-	-	BSN-AS1	ENSG00000235120	Transcript	ENST00000442384	antisense	-	-	-	-	-	-	-	-	-	rs9830730	2041	-1	-	HGNC	40102	-	-	-	-	-	-	-	-	-	-	-
rs9830730	3:49675875-49675875	C	upstream_gene_variant	-	-	-	MODIFIER	-	-	BSN	ENSG00000164061	Transcript	ENST00000467456	retained_intron	-	-	-	-	-	-	-	-	-	rs9830730	4587	1	-	HGNC	1117	-	-	-	-	-	-	-	-	-	-	-
rs9830730	3:49675875-49675875	T	upstream_gene_variant	-	-	-	MODIFIER	-	-	BSN	ENSG00000164061	Transcript	ENST00000467456	retained_intron	-	-	-	-	-	-	-	-	-	rs9830730	4587	1	-	HGNC	1117	-	-	-	-	-	-	-	-	-	-	-
rs9830730	3:49675875-49675875	C	regulatory_region_variant	-	-	-	MODIFIER	-	-	-	-	RegulatoryFeature	ENSR00001255648	enhancer	-	-	-	-	-	-	-	-	-	rs9830730	-	-	-	-	-	-	-	-	-	-	-	-	-	-	-	-
rs9830730	3:49675875-49675875	T	regulatory_region_variant	-	-	-	MODIFIER	-	-	-	-	RegulatoryFeature	ENSR00001255648	enhancer	-	-	-	-	-	-	-	-	-	rs9830730	-	-	-	-	-	-	-	-	-	-	-	-	-	-	-	-
rs2329021	3:49679072-49679072	A	intron_variant	-	-	-	MODIFIER	-	-	BSN	ENSG00000164061	Transcript	ENST00000296452	protein_coding	-	2/11	-	-	-	-	-	-	-	rs2329021	-	1	-	HGNC	1117	-	-	-	-	-	-	-	-	-	-	-
rs2329021	3:49679072-49679072	C	intron_variant	-	-	-	MODIFIER	-	-	BSN	ENSG00000164061	Transcript	ENST00000296452	protein_coding	-	2/11	-	-	-	-	-	-	-	rs2329021	-	1	-	HGNC	1117	-	-	-	-	-	-	-	-	-	-	-
rs2329021	3:49679072-49679072	T	intron_variant	-	-	-	MODIFIER	-	-	BSN	ENSG00000164061	Transcript	ENST00000296452	protein_coding	-	2/11	-	-	-	-	-	-	-	rs2329021	-	1	-	HGNC	1117	-	-	-	-	-	-	-	-	-	-	-
rs2329021	3:49679072-49679072	A	non_coding_transcript_exon_variant	-	-	-	MODIFIER	-	-	BSN-AS1	ENSG00000235120	Transcript	ENST00000442384	antisense	1/2	-	-	-	131	-	-	-	-	rs2329021	-	-1	-	HGNC	40102	-	-	-	-	-	-	-	-	-	-	-
rs2329021	3:49679072-49679072	C	non_coding_transcript_exon_variant	-	-	-	MODIFIER	-	-	BSN-AS1	ENSG00000235120	Transcript	ENST00000442384	antisense	1/2	-	-	-	131	-	-	-	-	rs2329021	-	-1	-	HGNC	40102	-	-	-	-	-	-	-	-	-	-	-
rs2329021	3:49679072-49679072	T	non_coding_transcript_exon_variant	-	-	-	MODIFIER	-	-	BSN-AS1	ENSG00000235120	Transcript	ENST00000442384	antisense	1/2	-	-	-	131	-	-	-	-	rs2329021	-	-1	-	HGNC	40102	-	-	-	-	-	-	-	-	-	-	-
rs2329021	3:49679072-49679072	A	upstream_gene_variant	-	-	-	MODIFIER	-	-	BSN	ENSG00000164061	Transcript	ENST00000467456	retained_intron	-	-	-	-	-	-	-	-	-	rs2329021	1390	1	-	HGNC	1117	-	-	-	-	-	-	-	-	-	-	-
rs2329021	3:49679072-49679072	C	upstream_gene_variant	-	-	-	MODIFIER	-	-	BSN	ENSG00000164061	Transcript	ENST00000467456	retained_intron	-	-	-	-	-	-	-	-	-	rs2329021	1390	1	-	HGNC	1117	-	-	-	-	-	-	-	-	-	-	-
rs2329021	3:49679072-49679072	T	upstream_gene_variant	-	-	-	MODIFIER	-	-	BSN	ENSG00000164061	Transcript	ENST00000467456	retained_intron	-	-	-	-	-	-	-	-	-	rs2329021	1390	1	-	HGNC	1117	-	-	-	-	-	-	-	-	-	-	-
rs10452032	3:49680973-49680973	A	intron_variant	-	-	-	MODIFIER	-	-	BSN	ENSG00000164061	Transcript	ENST00000296452	protein_coding	-	3/11	-	-	-	-	-	-	-	rs10452032	-	1	-	HGNC	1117	-	-	0.8608	-	-	-	-	-	-	-	-
rs10452032	3:49680973-49680973	A	upstream_gene_variant	-	-	-	MODIFIER	-	-	BSN-AS1	ENSG00000235120	Transcript	ENST00000442384	antisense	-	-	-	-	-	-	-	-	-	rs10452032	1771	-1	-	HGNC	40102	-	-	0.8608	-	-	-	-	-	-	-	-
rs10452032	3:49680973-49680973	A	intron_variant,non_coding_transcript_variant	-	-	-	MODIFIER	-	-	BSN	ENSG00000164061	Transcript	ENST00000467456	retained_intron	-	1/1	-	-	-	-	-	-	-	rs10452032	-	1	-	HGNC	1117	-	-	0.8608	-	-	-	-	-	-	-	-
rs6446286	3:49681704-49681704	G	intron_variant	-	-	-	MODIFIER	-	-	BSN	ENSG00000164061	Transcript	ENST00000296452	protein_coding	-	3/11	-	-	-	-	-	-	-	rs6446286	-	1	-	HGNC	1117	-	-	-	-	-	-	-	-	-	-	-
rs6446286	3:49681704-49681704	T	intron_variant	-	-	-	MODIFIER	-	-	BSN	ENSG00000164061	Transcript	ENST00000296452	protein_coding	-	3/11	-	-	-	-	-	-	-	rs6446286	-	1	-	HGNC	1117	-	-	-	-	-	-	-	-	-	-	-
rs6446286	3:49681704-49681704	G	upstream_gene_variant	-	-	-	MODIFIER	-	-	BSN-AS1	ENSG00000235120	Transcript	ENST00000442384	antisense	-	-	-	-	-	-	-	-	-	rs6446286	2502	-1	-	HGNC	40102	-	-	-	-	-	-	-	-	-	-	-
rs6446286	3:49681704-49681704	T	upstream_gene_variant	-	-	-	MODIFIER	-	-	BSN-AS1	ENSG00000235120	Transcript	ENST00000442384	antisense	-	-	-	-	-	-	-	-	-	rs6446286	2502	-1	-	HGNC	40102	-	-	-	-	-	-	-	-	-	-	-
rs6446286	3:49681704-49681704	G	intron_variant,non_coding_transcript_variant	-	-	-	MODIFIER	-	-	BSN	ENSG00000164061	Transcript	ENST00000467456	retained_intron	-	1/1	-	-	-	-	-	-	-	rs6446286	-	1	-	HGNC	1117	-	-	-	-	-	-	-	-	-	-	-
rs6446286	3:49681704-49681704	T	intron_variant,non_coding_transcript_variant	-	-	-	MODIFIER	-	-	BSN	ENSG00000164061	Transcript	ENST00000467456	retained_intron	-	1/1	-	-	-	-	-	-	-	rs6446286	-	1	-	HGNC	1117	-	-	-	-	-	-	-	-	-	-	-
rs4855846	3:49683526-49683526	A	intron_variant	-	-	-	MODIFIER	-	-	BSN	ENSG00000164061	Transcript	ENST00000296452	protein_coding	-	3/11	-	-	-	-	-	-	-	rs4855846	-	1	-	HGNC	1117	-	-	0.8608	-	-	-	-	-	-	-	-
rs4855846	3:49683526-49683526	A	upstream_gene_variant	-	-	-	MODIFIER	-	-	BSN-AS1	ENSG00000235120	Transcript	ENST00000442384	antisense	-	-	-	-	-	-	-	-	-	rs4855846	4324	-1	-	HGNC	40102	-	-	0.8608	-	-	-	-	-	-	-	-
rs4855846	3:49683526-49683526	A	intron_variant,non_coding_transcript_variant	-	-	-	MODIFIER	-	-	BSN	ENSG00000164061	Transcript	ENST00000467456	retained_intron	-	1/1	-	-	-	-	-	-	-	rs4855846	-	1	-	HGNC	1117	-	-	0.8608	-	-	-	-	-	-	-	-
rs1078341	3:49685592-49685592	G	intron_variant	-	-	-	MODIFIER	-	-	BSN	ENSG00000164061	Transcript	ENST00000296452	protein_coding	-	3/11	-	-	-	-	-	-	-	rs1078341	-	1	-	HGNC	1117	-	-	-	-	-	-	-	-	-	-	-
rs1078341	3:49685592-49685592	T	intron_variant	-	-	-	MODIFIER	-	-	BSN	ENSG00000164061	Transcript	ENST00000296452	protein_coding	-	3/11	-	-	-	-	-	-	-	rs1078341	-	1	-	HGNC	1117	-	-	-	-	-	-	-	-	-	-	-
rs1078341	3:49685592-49685592	G	intron_variant,non_coding_transcript_variant	-	-	-	MODIFIER	-	-	BSN	ENSG00000164061	Transcript	ENST00000467456	retained_intron	-	1/1	-	-	-	-	-	-	-	rs1078341	-	1	-	HGNC	1117	-	-	-	-	-	-	-	-	-	-	-
rs1078341	3:49685592-49685592	T	intron_variant,non_coding_transcript_variant	-	-	-	MODIFIER	-	-	BSN	ENSG00000164061	Transcript	ENST00000467456	retained_intron	-	1/1	-	-	-	-	-	-	-	rs1078341	-	1	-	HGNC	1117	-	-	-	-	-	-	-	-	-	-	-
rs1078341	3:49685592-49685592	G	regulatory_region_variant	-	-	-	MODIFIER	-	-	-	-	RegulatoryFeature	ENSR00001255650	promoter_flanking_region	-	-	-	-	-	-	-	-	-	rs1078341	-	-	-	-	-	-	-	-	-	-	-	-	-	-	-	-
rs1078341	3:49685592-49685592	T	regulatory_region_variant	-	-	-	MODIFIER	-	-	-	-	RegulatoryFeature	ENSR00001255650	promoter_flanking_region	-	-	-	-	-	-	-	-	-	rs1078341	-	-	-	-	-	-	-	-	-	-	-	-	-	-	-	-
rs4855845	3:49687043-49687043	C	intron_variant	-	-	-	MODIFIER	-	-	BSN	ENSG00000164061	Transcript	ENST00000296452	protein_coding	-	3/11	-	-	-	-	-	-	-	rs4855845	-	1	-	HGNC	1117	-	-	0.8614	-	-	-	-	-	-	-	-
rs4855845	3:49687043-49687043	C	intron_variant,non_coding_transcript_variant	-	-	-	MODIFIER	-	-	BSN	ENSG00000164061	Transcript	ENST00000467456	retained_intron	-	1/1	-	-	-	-	-	-	-	rs4855845	-	1	-	HGNC	1117	-	-	0.8614	-	-	-	-	-	-	-	-
rs4855845	3:49687043-49687043	C	regulatory_region_variant	-	-	-	MODIFIER	-	-	-	-	RegulatoryFeature	ENSR00001255650	promoter_flanking_region	-	-	-	-	-	-	-	-	-	rs4855845	-	-	-	-	-	-	-	0.8614	-	-	-	-	-	-	-	-
rs55754265	3:49687486-49687486	T	intron_variant	-	-	-	MODIFIER	-	-	BSN	ENSG00000164061	Transcript	ENST00000296452	protein_coding	-	3/11	-	-	-	-	-	-	-	rs55754265	-	1	-	HGNC	1117	-	-	0.0435	-	-	-	-	-	-	-	-
rs55754265	3:49687486-49687486	T	intron_variant,non_coding_transcript_variant	-	-	-	MODIFIER	-	-	BSN	ENSG00000164061	Transcript	ENST00000467456	retained_intron	-	1/1	-	-	-	-	-	-	-	rs55754265	-	1	-	HGNC	1117	-	-	0.0435	-	-	-	-	-	-	-	-
rs55754265	3:49687486-49687486	T	regulatory_region_variant	-	-	-	MODIFIER	-	-	-	-	RegulatoryFeature	ENSR00001255650	promoter_flanking_region	-	-	-	-	-	-	-	-	-	rs55754265	-	-	-	-	-	-	-	0.0435	-	-	-	-	-	-	-	-
rs6774202	3:49687779-49687779	G	intron_variant	-	-	-	MODIFIER	-	-	BSN	ENSG00000164061	Transcript	ENST00000296452	protein_coding	-	3/11	-	-	-	-	-	-	-	rs6774202	-	1	-	HGNC	1117	-	-	0.8484	-	-	-	-	-	-	-	-
rs6774202	3:49687779-49687779	G	intron_variant,non_coding_transcript_variant	-	-	-	MODIFIER	-	-	BSN	ENSG00000164061	Transcript	ENST00000467456	retained_intron	-	1/1	-	-	-	-	-	-	-	rs6774202	-	1	-	HGNC	1117	-	-	0.8484	-	-	-	-	-	-	-	-
rs6774202	3:49687779-49687779	G	regulatory_region_variant	-	-	-	MODIFIER	-	-	-	-	RegulatoryFeature	ENSR00001255650	promoter_flanking_region	-	-	-	-	-	-	-	-	-	rs6774202	-	-	-	-	-	-	-	0.8484	-	-	-	-	-	-	-	-
rs4855885	3:49690199-49690199	A	synonymous_variant	acG/acA	T	1070	LOW	-	-	BSN	ENSG00000164061	Transcript	ENST00000296452	protein_coding	5/12	-	-	-	3324	3210	1070	acG/acA	T	rs4855885	-	1	-	HGNC	1117	-	-	0.9135	-	-	-	-	-	-	-	-
rs4855885	3:49690199-49690199	A	downstream_gene_variant	-	-	-	MODIFIER	-	-	BSN	ENSG00000164061	Transcript	ENST00000467456	retained_intron	-	-	-	-	-	-	-	-	-	rs4855885	1417	1	-	HGNC	1117	-	-	0.9135	-	-	-	-	-	-	-	-
rs13093525	3:49710444-49710444	G	downstream_gene_variant	-	-	-	MODIFIER	-	-	BSN	ENSG00000164061	Transcript	ENST00000296452	protein_coding	-	-	-	-	-	-	-	-	-	rs13093525	1466	1	-	HGNC	1117	-	-	0.8606	-	-	-	-	-	-	-	-
rs13093525	3:49710444-49710444	G	upstream_gene_variant	-	-	-	MODIFIER	-	-	APEH	ENSG00000164062	Transcript	ENST00000296456	protein_coding	-	-	-	-	-	-	-	-	-	rs13093525	991	1	-	HGNC	586	-	-	0.8606	-	-	-	-	-	-	-	-
rs13093525	3:49710444-49710444	G	upstream_gene_variant	-	-	-	MODIFIER	-	-	APEH	ENSG00000164062	Transcript	ENST00000438011	protein_coding	-	-	-	-	-	-	-	-	-	rs13093525	1356	1	-	HGNC	586	-	-	0.8606	-	-	-	-	-	-	-	-
rs13093525	3:49710444-49710444	G	upstream_gene_variant	-	-	-	MODIFIER	-	-	APEH	ENSG00000164062	Transcript	ENST00000442186	protein_coding	-	-	-	-	-	-	-	-	-	rs13093525	1356	1	cds_start_NF,cds_end_NF	HGNC	586	-	-	0.8606	-	-	-	-	-	-	-	-
rs13093525	3:49710444-49710444	G	upstream_gene_variant	-	-	-	MODIFIER	-	-	APEH	ENSG00000164062	Transcript	ENST00000446089	nonsense_mediated_decay	-	-	-	-	-	-	-	-	-	rs13093525	1349	1	-	HGNC	586	-	-	0.8606	-	-	-	-	-	-	-	-
rs13093525	3:49710444-49710444	G	upstream_gene_variant	-	-	-	MODIFIER	-	-	APEH	ENSG00000164062	Transcript	ENST00000447436	nonsense_mediated_decay	-	-	-	-	-	-	-	-	-	rs13093525	1374	1	-	HGNC	586	-	-	0.8606	-	-	-	-	-	-	-	-
rs13093525	3:49710444-49710444	G	upstream_gene_variant	-	-	-	MODIFIER	-	-	APEH	ENSG00000164062	Transcript	ENST00000447541	nonsense_mediated_decay	-	-	-	-	-	-	-	-	-	rs13093525	2683	1	cds_start_NF	HGNC	586	-	-	0.8606	-	-	-	-	-	-	-	-
rs13093525	3:49710444-49710444	G	upstream_gene_variant	-	-	-	MODIFIER	-	-	APEH	ENSG00000164062	Transcript	ENST00000449966	protein_coding	-	-	-	-	-	-	-	-	-	rs13093525	1003	1	cds_end_NF	HGNC	586	-	-	0.8606	-	-	-	-	-	-	-	-
rs13093525	3:49710444-49710444	G	upstream_gene_variant	-	-	-	MODIFIER	-	-	APEH	ENSG00000164062	Transcript	ENST00000457042	protein_coding	-	-	-	-	-	-	-	-	-	rs13093525	1475	1	cds_start_NF,cds_end_NF	HGNC	586	-	-	0.8606	-	-	-	-	-	-	-	-
rs13093525	3:49710444-49710444	G	upstream_gene_variant	-	-	-	MODIFIER	-	-	APEH	ENSG00000164062	Transcript	ENST00000462439	retained_intron	-	-	-	-	-	-	-	-	-	rs13093525	1372	1	-	HGNC	586	-	-	0.8606	-	-	-	-	-	-	-	-
rs13093525	3:49710444-49710444	G	upstream_gene_variant	-	-	-	MODIFIER	-	-	APEH	ENSG00000164062	Transcript	ENST00000463616	retained_intron	-	-	-	-	-	-	-	-	-	rs13093525	1475	1	-	HGNC	586	-	-	0.8606	-	-	-	-	-	-	-	-
rs13093525	3:49710444-49710444	G	upstream_gene_variant	-	-	-	MODIFIER	-	-	APEH	ENSG00000164062	Transcript	ENST00000463995	retained_intron	-	-	-	-	-	-	-	-	-	rs13093525	1368	1	-	HGNC	586	-	-	0.8606	-	-	-	-	-	-	-	-
rs13093525	3:49710444-49710444	G	upstream_gene_variant	-	-	-	MODIFIER	-	-	APEH	ENSG00000164062	Transcript	ENST00000482301	retained_intron	-	-	-	-	-	-	-	-	-	rs13093525	3659	1	-	HGNC	586	-	-	0.8606	-	-	-	-	-	-	-	-
rs13093525	3:49710444-49710444	G	upstream_gene_variant	-	-	-	MODIFIER	-	-	APEH	ENSG00000164062	Transcript	ENST00000483715	retained_intron	-	-	-	-	-	-	-	-	-	rs13093525	1023	1	-	HGNC	586	-	-	0.8606	-	-	-	-	-	-	-	-
rs13093525	3:49710444-49710444	G	upstream_gene_variant	-	-	-	MODIFIER	-	-	APEH	ENSG00000164062	Transcript	ENST00000491799	retained_intron	-	-	-	-	-	-	-	-	-	rs13093525	1351	1	-	HGNC	586	-	-	0.8606	-	-	-	-	-	-	-	-
rs13093525	3:49710444-49710444	G	regulatory_region_variant	-	-	-	MODIFIER	-	-	-	-	RegulatoryFeature	ENSR00000152256	promoter	-	-	-	-	-	-	-	-	-	rs13093525	-	-	-	-	-	-	-	0.8606	-	-	-	-	-	-	-	-
rs4855882	3:49715354-49715354	T	intron_variant	-	-	-	MODIFIER	-	-	APEH	ENSG00000164062	Transcript	ENST00000296456	protein_coding	-	11/21	-	-	-	-	-	-	-	rs4855882	-	1	-	HGNC	586	-	-	0.9095	-	-	-	-	-	-	-	-
rs4855882	3:49715354-49715354	T	intron_variant	-	-	-	MODIFIER	-	-	APEH	ENSG00000164062	Transcript	ENST00000438011	protein_coding	-	11/21	-	-	-	-	-	-	-	rs4855882	-	1	-	HGNC	586	-	-	0.9095	-	-	-	-	-	-	-	-
rs4855882	3:49715354-49715354	T	intron_variant	-	-	-	MODIFIER	-	-	APEH	ENSG00000164062	Transcript	ENST00000442186	protein_coding	-	9/9	-	-	-	-	-	-	-	rs4855882	-	1	cds_start_NF,cds_end_NF	HGNC	586	-	-	0.9095	-	-	-	-	-	-	-	-
rs4855882	3:49715354-49715354	T	intron_variant,NMD_transcript_variant	-	-	-	MODIFIER	-	-	APEH	ENSG00000164062	Transcript	ENST00000446089	nonsense_mediated_decay	-	8/9	-	-	-	-	-	-	-	rs4855882	-	1	-	HGNC	586	-	-	0.9095	-	-	-	-	-	-	-	-
rs4855882	3:49715354-49715354	T	intron_variant,NMD_transcript_variant	-	-	-	MODIFIER	-	-	APEH	ENSG00000164062	Transcript	ENST00000447436	nonsense_mediated_decay	-	9/10	-	-	-	-	-	-	-	rs4855882	-	1	-	HGNC	586	-	-	0.9095	-	-	-	-	-	-	-	-
rs4855882	3:49715354-49715354	T	intron_variant,NMD_transcript_variant	-	-	-	MODIFIER	-	-	APEH	ENSG00000164062	Transcript	ENST00000447541	nonsense_mediated_decay	-	7/7	-	-	-	-	-	-	-	rs4855882	-	1	cds_start_NF	HGNC	586	-	-	0.9095	-	-	-	-	-	-	-	-
rs4855882	3:49715354-49715354	T	downstream_gene_variant	-	-	-	MODIFIER	-	-	APEH	ENSG00000164062	Transcript	ENST00000449966	protein_coding	-	-	-	-	-	-	-	-	-	rs4855882	896	1	cds_end_NF	HGNC	586	-	-	0.9095	-	-	-	-	-	-	-	-
rs4855882	3:49715354-49715354	T	downstream_gene_variant	-	-	-	MODIFIER	-	-	APEH	ENSG00000164062	Transcript	ENST00000457042	protein_coding	-	-	-	-	-	-	-	-	-	rs4855882	896	1	cds_start_NF,cds_end_NF	HGNC	586	-	-	0.9095	-	-	-	-	-	-	-	-
rs4855882	3:49715354-49715354	T	downstream_gene_variant	-	-	-	MODIFIER	-	-	APEH	ENSG00000164062	Transcript	ENST00000462439	retained_intron	-	-	-	-	-	-	-	-	-	rs4855882	1415	1	-	HGNC	586	-	-	0.9095	-	-	-	-	-	-	-	-
rs4855882	3:49715354-49715354	T	downstream_gene_variant	-	-	-	MODIFIER	-	-	APEH	ENSG00000164062	Transcript	ENST00000463616	retained_intron	-	-	-	-	-	-	-	-	-	rs4855882	1689	1	-	HGNC	586	-	-	0.9095	-	-	-	-	-	-	-	-
rs4855882	3:49715354-49715354	T	downstream_gene_variant	-	-	-	MODIFIER	-	-	APEH	ENSG00000164062	Transcript	ENST00000463995	retained_intron	-	-	-	-	-	-	-	-	-	rs4855882	926	1	-	HGNC	586	-	-	0.9095	-	-	-	-	-	-	-	-
rs4855882	3:49715354-49715354	T	upstream_gene_variant	-	-	-	MODIFIER	-	-	APEH	ENSG00000164062	Transcript	ENST00000469362	nonsense_mediated_decay	-	-	-	-	-	-	-	-	-	rs4855882	990	1	cds_start_NF	HGNC	586	-	-	0.9095	-	-	-	-	-	-	-	-
rs4855882	3:49715354-49715354	T	upstream_gene_variant	-	-	-	MODIFIER	-	-	APEH	ENSG00000164062	Transcript	ENST00000480772	retained_intron	-	-	-	-	-	-	-	-	-	rs4855882	4680	1	-	HGNC	586	-	-	0.9095	-	-	-	-	-	-	-	-
rs4855882	3:49715354-49715354	T	intron_variant,non_coding_transcript_variant	-	-	-	MODIFIER	-	-	APEH	ENSG00000164062	Transcript	ENST00000482301	retained_intron	-	4/5	-	-	-	-	-	-	-	rs4855882	-	1	-	HGNC	586	-	-	0.9095	-	-	-	-	-	-	-	-
rs4855882	3:49715354-49715354	T	downstream_gene_variant	-	-	-	MODIFIER	-	-	APEH	ENSG00000164062	Transcript	ENST00000483715	retained_intron	-	-	-	-	-	-	-	-	-	rs4855882	1569	1	-	HGNC	586	-	-	0.9095	-	-	-	-	-	-	-	-
rs4855882	3:49715354-49715354	T	downstream_gene_variant	-	-	-	MODIFIER	-	-	APEH	ENSG00000164062	Transcript	ENST00000491799	retained_intron	-	-	-	-	-	-	-	-	-	rs4855882	1405	1	-	HGNC	586	-	-	0.9095	-	-	-	-	-	-	-	-
rs3020779	3:49724808-49724808	A	downstream_gene_variant	-	-	-	MODIFIER	-	-	APEH	ENSG00000164062	Transcript	ENST00000296456	protein_coding	-	-	-	-	-	-	-	-	-	rs3020779	3412	1	-	HGNC	586	-	-	-	-	-	-	-	-	-	-	-
rs3020779	3:49724808-49724808	C	downstream_gene_variant	-	-	-	MODIFIER	-	-	APEH	ENSG00000164062	Transcript	ENST00000296456	protein_coding	-	-	-	-	-	-	-	-	-	rs3020779	3412	1	-	HGNC	586	-	-	-	-	-	-	-	-	-	-	-
rs3020779	3:49724808-49724808	A	upstream_gene_variant	-	-	-	MODIFIER	-	-	RNF123	ENSG00000164068	Transcript	ENST00000327697	protein_coding	-	-	-	-	-	-	-	-	-	rs3020779	2124	1	-	HGNC	21148	-	-	-	-	-	-	-	-	-	-	-
rs3020779	3:49724808-49724808	C	upstream_gene_variant	-	-	-	MODIFIER	-	-	RNF123	ENSG00000164068	Transcript	ENST00000327697	protein_coding	-	-	-	-	-	-	-	-	-	rs3020779	2124	1	-	HGNC	21148	-	-	-	-	-	-	-	-	-	-	-
rs3020779	3:49724808-49724808	A	synonymous_variant	ccA/ccT	P	78	LOW	-	-	MST1	ENSG00000173531	Transcript	ENST00000383728	protein_coding	3/11	-	-	-	291	234	78	ccA/ccT	P	rs3020779	-	-1	-	HGNC	7380	-	-	-	-	-	-	-	-	-	-	-
rs3020779	3:49724808-49724808	C	synonymous_variant	ccA/ccG	P	78	LOW	-	-	MST1	ENSG00000173531	Transcript	ENST00000383728	protein_coding	3/11	-	-	-	291	234	78	ccA/ccG	P	rs3020779	-	-1	-	HGNC	7380	-	-	-	-	-	-	-	-	-	-	-
rs3020779	3:49724808-49724808	A	upstream_gene_variant	-	-	-	MODIFIER	-	-	RNF123	ENSG00000164068	Transcript	ENST00000432042	protein_coding	-	-	-	-	-	-	-	-	-	rs3020779	2163	1	-	HGNC	21148	-	-	-	-	-	-	-	-	-	-	-
rs3020779	3:49724808-49724808	C	upstream_gene_variant	-	-	-	MODIFIER	-	-	RNF123	ENSG00000164068	Transcript	ENST00000432042	protein_coding	-	-	-	-	-	-	-	-	-	rs3020779	2163	1	-	HGNC	21148	-	-	-	-	-	-	-	-	-	-	-
rs3020779	3:49724808-49724808	A	downstream_gene_variant	-	-	-	MODIFIER	-	-	APEH	ENSG00000164062	Transcript	ENST00000438011	protein_coding	-	-	-	-	-	-	-	-	-	rs3020779	4033	1	-	HGNC	586	-	-	-	-	-	-	-	-	-	-	-
rs3020779	3:49724808-49724808	C	downstream_gene_variant	-	-	-	MODIFIER	-	-	APEH	ENSG00000164062	Transcript	ENST00000438011	protein_coding	-	-	-	-	-	-	-	-	-	rs3020779	4033	1	-	HGNC	586	-	-	-	-	-	-	-	-	-	-	-
rs3020779	3:49724808-49724808	A	upstream_gene_variant	-	-	-	MODIFIER	-	-	RNF123	ENSG00000164068	Transcript	ENST00000443204	nonsense_mediated_decay	-	-	-	-	-	-	-	-	-	rs3020779	2182	1	-	HGNC	21148	-	-	-	-	-	-	-	-	-	-	-
rs3020779	3:49724808-49724808	C	upstream_gene_variant	-	-	-	MODIFIER	-	-	RNF123	ENSG00000164068	Transcript	ENST00000443204	nonsense_mediated_decay	-	-	-	-	-	-	-	-	-	rs3020779	2182	1	-	HGNC	21148	-	-	-	-	-	-	-	-	-	-	-
rs3020779	3:49724808-49724808	A	upstream_gene_variant	-	-	-	MODIFIER	-	-	MST1	ENSG00000173531	Transcript	ENST00000448220	protein_coding	-	-	-	-	-	-	-	-	-	rs3020779	2285	-1	cds_start_NF	HGNC	7380	-	-	-	-	-	-	-	-	-	-	-
rs3020779	3:49724808-49724808	C	upstream_gene_variant	-	-	-	MODIFIER	-	-	MST1	ENSG00000173531	Transcript	ENST00000448220	protein_coding	-	-	-	-	-	-	-	-	-	rs3020779	2285	-1	cds_start_NF	HGNC	7380	-	-	-	-	-	-	-	-	-	-	-
rs3020779	3:49724808-49724808	A	synonymous_variant	ccA/ccT	P	153	LOW	-	-	MST1	ENSG00000173531	Transcript	ENST00000449682	protein_coding	4/18	-	-	-	821	459	153	ccA/ccT	P	rs3020779	-	-1	-	HGNC	7380	-	-	-	-	-	-	-	-	-	-	-
rs3020779	3:49724808-49724808	C	synonymous_variant	ccA/ccG	P	153	LOW	-	-	MST1	ENSG00000173531	Transcript	ENST00000449682	protein_coding	4/18	-	-	-	821	459	153	ccA/ccG	P	rs3020779	-	-1	-	HGNC	7380	-	-	-	-	-	-	-	-	-	-	-
rs3020779	3:49724808-49724808	A	upstream_gene_variant	-	-	-	MODIFIER	-	-	RNF123	ENSG00000164068	Transcript	ENST00000454491	protein_coding	-	-	-	-	-	-	-	-	-	rs3020779	2182	1	cds_end_NF	HGNC	21148	-	-	-	-	-	-	-	-	-	-	-
rs3020779	3:49724808-49724808	C	upstream_gene_variant	-	-	-	MODIFIER	-	-	RNF123	ENSG00000164068	Transcript	ENST00000454491	protein_coding	-	-	-	-	-	-	-	-	-	rs3020779	2182	1	cds_end_NF	HGNC	21148	-	-	-	-	-	-	-	-	-	-	-
rs3020779	3:49724808-49724808	A	upstream_gene_variant	-	-	-	MODIFIER	-	-	RNF123	ENSG00000164068	Transcript	ENST00000457726	nonsense_mediated_decay	-	-	-	-	-	-	-	-	-	rs3020779	2169	1	-	HGNC	21148	-	-	-	-	-	-	-	-	-	-	-
rs3020779	3:49724808-49724808	C	upstream_gene_variant	-	-	-	MODIFIER	-	-	RNF123	ENSG00000164068	Transcript	ENST00000457726	nonsense_mediated_decay	-	-	-	-	-	-	-	-	-	rs3020779	2169	1	-	HGNC	21148	-	-	-	-	-	-	-	-	-	-	-
rs3020779	3:49724808-49724808	A	upstream_gene_variant	-	-	-	MODIFIER	-	-	MST1	ENSG00000173531	Transcript	ENST00000468847	retained_intron	-	-	-	-	-	-	-	-	-	rs3020779	1188	-1	-	HGNC	7380	-	-	-	-	-	-	-	-	-	-	-
rs3020779	3:49724808-49724808	C	upstream_gene_variant	-	-	-	MODIFIER	-	-	MST1	ENSG00000173531	Transcript	ENST00000468847	retained_intron	-	-	-	-	-	-	-	-	-	rs3020779	1188	-1	-	HGNC	7380	-	-	-	-	-	-	-	-	-	-	-
rs3020779	3:49724808-49724808	A	downstream_gene_variant	-	-	-	MODIFIER	-	-	APEH	ENSG00000164062	Transcript	ENST00000469362	nonsense_mediated_decay	-	-	-	-	-	-	-	-	-	rs3020779	4430	1	cds_start_NF	HGNC	586	-	-	-	-	-	-	-	-	-	-	-
rs3020779	3:49724808-49724808	C	downstream_gene_variant	-	-	-	MODIFIER	-	-	APEH	ENSG00000164062	Transcript	ENST00000469362	nonsense_mediated_decay	-	-	-	-	-	-	-	-	-	rs3020779	4430	1	cds_start_NF	HGNC	586	-	-	-	-	-	-	-	-	-	-	-
rs3020779	3:49724808-49724808	A	upstream_gene_variant	-	-	-	MODIFIER	-	-	MST1	ENSG00000173531	Transcript	ENST00000479115	retained_intron	-	-	-	-	-	-	-	-	-	rs3020779	523	-1	-	HGNC	7380	-	-	-	-	-	-	-	-	-	-	-
rs3020779	3:49724808-49724808	C	upstream_gene_variant	-	-	-	MODIFIER	-	-	MST1	ENSG00000173531	Transcript	ENST00000479115	retained_intron	-	-	-	-	-	-	-	-	-	rs3020779	523	-1	-	HGNC	7380	-	-	-	-	-	-	-	-	-	-	-
rs3020779	3:49724808-49724808	A	upstream_gene_variant	-	-	-	MODIFIER	-	-	MST1	ENSG00000173531	Transcript	ENST00000480268	retained_intron	-	-	-	-	-	-	-	-	-	rs3020779	1105	-1	-	HGNC	7380	-	-	-	-	-	-	-	-	-	-	-
rs3020779	3:49724808-49724808	C	upstream_gene_variant	-	-	-	MODIFIER	-	-	MST1	ENSG00000173531	Transcript	ENST00000480268	retained_intron	-	-	-	-	-	-	-	-	-	rs3020779	1105	-1	-	HGNC	7380	-	-	-	-	-	-	-	-	-	-	-
rs3020779	3:49724808-49724808	A	downstream_gene_variant	-	-	-	MODIFIER	-	-	APEH	ENSG00000164062	Transcript	ENST00000480772	retained_intron	-	-	-	-	-	-	-	-	-	rs3020779	3872	1	-	HGNC	586	-	-	-	-	-	-	-	-	-	-	-
rs3020779	3:49724808-49724808	C	downstream_gene_variant	-	-	-	MODIFIER	-	-	APEH	ENSG00000164062	Transcript	ENST00000480772	retained_intron	-	-	-	-	-	-	-	-	-	rs3020779	3872	1	-	HGNC	586	-	-	-	-	-	-	-	-	-	-	-
rs3020779	3:49724808-49724808	A	intron_variant,non_coding_transcript_variant	-	-	-	MODIFIER	-	-	MST1	ENSG00000173531	Transcript	ENST00000481055	retained_intron	-	2/3	-	-	-	-	-	-	-	rs3020779	-	-1	-	HGNC	7380	-	-	-	-	-	-	-	-	-	-	-
rs3020779	3:49724808-49724808	C	intron_variant,non_coding_transcript_variant	-	-	-	MODIFIER	-	-	MST1	ENSG00000173531	Transcript	ENST00000481055	retained_intron	-	2/3	-	-	-	-	-	-	-	rs3020779	-	-1	-	HGNC	7380	-	-	-	-	-	-	-	-	-	-	-
rs3020779	3:49724808-49724808	A	upstream_gene_variant	-	-	-	MODIFIER	-	-	MST1	ENSG00000173531	Transcript	ENST00000481930	retained_intron	-	-	-	-	-	-	-	-	-	rs3020779	1590	-1	-	HGNC	7380	-	-	-	-	-	-	-	-	-	-	-
rs3020779	3:49724808-49724808	C	upstream_gene_variant	-	-	-	MODIFIER	-	-	MST1	ENSG00000173531	Transcript	ENST00000481930	retained_intron	-	-	-	-	-	-	-	-	-	rs3020779	1590	-1	-	HGNC	7380	-	-	-	-	-	-	-	-	-	-	-
rs3020779	3:49724808-49724808	A	upstream_gene_variant	-	-	-	MODIFIER	-	-	MST1	ENSG00000173531	Transcript	ENST00000484144	retained_intron	-	-	-	-	-	-	-	-	-	rs3020779	2077	-1	-	HGNC	7380	-	-	-	-	-	-	-	-	-	-	-
rs3020779	3:49724808-49724808	C	upstream_gene_variant	-	-	-	MODIFIER	-	-	MST1	ENSG00000173531	Transcript	ENST00000484144	retained_intron	-	-	-	-	-	-	-	-	-	rs3020779	2077	-1	-	HGNC	7380	-	-	-	-	-	-	-	-	-	-	-
rs3020779	3:49724808-49724808	A	non_coding_transcript_exon_variant	-	-	-	MODIFIER	-	-	MST1	ENSG00000173531	Transcript	ENST00000484269	retained_intron	1/11	-	-	-	88	-	-	-	-	rs3020779	-	-1	-	HGNC	7380	-	-	-	-	-	-	-	-	-	-	-
rs3020779	3:49724808-49724808	C	non_coding_transcript_exon_variant	-	-	-	MODIFIER	-	-	MST1	ENSG00000173531	Transcript	ENST00000484269	retained_intron	1/11	-	-	-	88	-	-	-	-	rs3020779	-	-1	-	HGNC	7380	-	-	-	-	-	-	-	-	-	-	-
rs3020779	3:49724808-49724808	A	intron_variant,non_coding_transcript_variant	-	-	-	MODIFIER	-	-	MST1	ENSG00000173531	Transcript	ENST00000484673	retained_intron	-	3/6	-	-	-	-	-	-	-	rs3020779	-	-1	-	HGNC	7380	-	-	-	-	-	-	-	-	-	-	-
rs3020779	3:49724808-49724808	C	intron_variant,non_coding_transcript_variant	-	-	-	MODIFIER	-	-	MST1	ENSG00000173531	Transcript	ENST00000484673	retained_intron	-	3/6	-	-	-	-	-	-	-	rs3020779	-	-1	-	HGNC	7380	-	-	-	-	-	-	-	-	-	-	-
rs3020779	3:49724808-49724808	A	upstream_gene_variant	-	-	-	MODIFIER	-	-	RNF123	ENSG00000164068	Transcript	ENST00000486102	retained_intron	-	-	-	-	-	-	-	-	-	rs3020779	2187	1	-	HGNC	21148	-	-	-	-	-	-	-	-	-	-	-
rs3020779	3:49724808-49724808	C	upstream_gene_variant	-	-	-	MODIFIER	-	-	RNF123	ENSG00000164068	Transcript	ENST00000486102	retained_intron	-	-	-	-	-	-	-	-	-	rs3020779	2187	1	-	HGNC	21148	-	-	-	-	-	-	-	-	-	-	-
rs3020779	3:49724808-49724808	A	upstream_gene_variant	-	-	-	MODIFIER	-	-	RNF123	ENSG00000164068	Transcript	ENST00000487805	retained_intron	-	-	-	-	-	-	-	-	-	rs3020779	2190	1	-	HGNC	21148	-	-	-	-	-	-	-	-	-	-	-
rs3020779	3:49724808-49724808	C	upstream_gene_variant	-	-	-	MODIFIER	-	-	RNF123	ENSG00000164068	Transcript	ENST00000487805	retained_intron	-	-	-	-	-	-	-	-	-	rs3020779	2190	1	-	HGNC	21148	-	-	-	-	-	-	-	-	-	-	-
rs3020779	3:49724808-49724808	A	non_coding_transcript_exon_variant	-	-	-	MODIFIER	-	-	MST1	ENSG00000173531	Transcript	ENST00000488350	retained_intron	3/13	-	-	-	1961	-	-	-	-	rs3020779	-	-1	-	HGNC	7380	-	-	-	-	-	-	-	-	-	-	-
rs3020779	3:49724808-49724808	C	non_coding_transcript_exon_variant	-	-	-	MODIFIER	-	-	MST1	ENSG00000173531	Transcript	ENST00000488350	retained_intron	3/13	-	-	-	1961	-	-	-	-	rs3020779	-	-1	-	HGNC	7380	-	-	-	-	-	-	-	-	-	-	-
rs3020779	3:49724808-49724808	A	upstream_gene_variant	-	-	-	MODIFIER	-	-	MST1	ENSG00000173531	Transcript	ENST00000489007	retained_intron	-	-	-	-	-	-	-	-	-	rs3020779	572	-1	-	HGNC	7380	-	-	-	-	-	-	-	-	-	-	-
rs3020779	3:49724808-49724808	C	upstream_gene_variant	-	-	-	MODIFIER	-	-	MST1	ENSG00000173531	Transcript	ENST00000489007	retained_intron	-	-	-	-	-	-	-	-	-	rs3020779	572	-1	-	HGNC	7380	-	-	-	-	-	-	-	-	-	-	-
rs3020779	3:49724808-49724808	A	non_coding_transcript_exon_variant	-	-	-	MODIFIER	-	-	MST1	ENSG00000173531	Transcript	ENST00000490966	retained_intron	3/4	-	-	-	503	-	-	-	-	rs3020779	-	-1	-	HGNC	7380	-	-	-	-	-	-	-	-	-	-	-
rs3020779	3:49724808-49724808	C	non_coding_transcript_exon_variant	-	-	-	MODIFIER	-	-	MST1	ENSG00000173531	Transcript	ENST00000490966	retained_intron	3/4	-	-	-	503	-	-	-	-	rs3020779	-	-1	-	HGNC	7380	-	-	-	-	-	-	-	-	-	-	-
rs3020779	3:49724808-49724808	A	downstream_gene_variant	-	-	-	MODIFIER	-	-	MST1	ENSG00000173531	Transcript	ENST00000491943	processed_transcript	-	-	-	-	-	-	-	-	-	rs3020779	438	-1	-	HGNC	7380	-	-	-	-	-	-	-	-	-	-	-
rs3020779	3:49724808-49724808	C	downstream_gene_variant	-	-	-	MODIFIER	-	-	MST1	ENSG00000173531	Transcript	ENST00000491943	processed_transcript	-	-	-	-	-	-	-	-	-	rs3020779	438	-1	-	HGNC	7380	-	-	-	-	-	-	-	-	-	-	-
rs3020779	3:49724808-49724808	A	upstream_gene_variant	-	-	-	MODIFIER	-	-	MST1	ENSG00000173531	Transcript	ENST00000492329	retained_intron	-	-	-	-	-	-	-	-	-	rs3020779	415	-1	-	HGNC	7380	-	-	-	-	-	-	-	-	-	-	-
rs3020779	3:49724808-49724808	C	upstream_gene_variant	-	-	-	MODIFIER	-	-	MST1	ENSG00000173531	Transcript	ENST00000492329	retained_intron	-	-	-	-	-	-	-	-	-	rs3020779	415	-1	-	HGNC	7380	-	-	-	-	-	-	-	-	-	-	-
rs3020779	3:49724808-49724808	A	intron_variant,non_coding_transcript_variant	-	-	-	MODIFIER	-	-	MST1	ENSG00000173531	Transcript	ENST00000492370	retained_intron	-	3/4	-	-	-	-	-	-	-	rs3020779	-	-1	-	HGNC	7380	-	-	-	-	-	-	-	-	-	-	-
rs3020779	3:49724808-49724808	C	intron_variant,non_coding_transcript_variant	-	-	-	MODIFIER	-	-	MST1	ENSG00000173531	Transcript	ENST00000492370	retained_intron	-	3/4	-	-	-	-	-	-	-	rs3020779	-	-1	-	HGNC	7380	-	-	-	-	-	-	-	-	-	-	-
rs3020779	3:49724808-49724808	A	upstream_gene_variant	-	-	-	MODIFIER	-	-	MST1	ENSG00000173531	Transcript	ENST00000493836	retained_intron	-	-	-	-	-	-	-	-	-	rs3020779	1976	-1	-	HGNC	7380	-	-	-	-	-	-	-	-	-	-	-
rs3020779	3:49724808-49724808	C	upstream_gene_variant	-	-	-	MODIFIER	-	-	MST1	ENSG00000173531	Transcript	ENST00000493836	retained_intron	-	-	-	-	-	-	-	-	-	rs3020779	1976	-1	-	HGNC	7380	-	-	-	-	-	-	-	-	-	-	-
rs3020779	3:49724808-49724808	A	upstream_gene_variant	-	-	-	MODIFIER	-	-	MST1	ENSG00000173531	Transcript	ENST00000494809	retained_intron	-	-	-	-	-	-	-	-	-	rs3020779	518	-1	-	HGNC	7380	-	-	-	-	-	-	-	-	-	-	-
rs3020779	3:49724808-49724808	C	upstream_gene_variant	-	-	-	MODIFIER	-	-	MST1	ENSG00000173531	Transcript	ENST00000494809	retained_intron	-	-	-	-	-	-	-	-	-	rs3020779	518	-1	-	HGNC	7380	-	-	-	-	-	-	-	-	-	-	-
rs3020779	3:49724808-49724808	A	non_coding_transcript_exon_variant	-	-	-	MODIFIER	-	-	MST1	ENSG00000173531	Transcript	ENST00000494828	processed_transcript	3/6	-	-	-	291	-	-	-	-	rs3020779	-	-1	-	HGNC	7380	-	-	-	-	-	-	-	-	-	-	-
rs3020779	3:49724808-49724808	C	non_coding_transcript_exon_variant	-	-	-	MODIFIER	-	-	MST1	ENSG00000173531	Transcript	ENST00000494828	processed_transcript	3/6	-	-	-	291	-	-	-	-	rs3020779	-	-1	-	HGNC	7380	-	-	-	-	-	-	-	-	-	-	-
rs3020779	3:49724808-49724808	A	upstream_gene_variant	-	-	-	MODIFIER	-	-	MST1	ENSG00000173531	Transcript	ENST00000497359	retained_intron	-	-	-	-	-	-	-	-	-	rs3020779	509	-1	-	HGNC	7380	-	-	-	-	-	-	-	-	-	-	-
rs3020779	3:49724808-49724808	C	upstream_gene_variant	-	-	-	MODIFIER	-	-	MST1	ENSG00000173531	Transcript	ENST00000497359	retained_intron	-	-	-	-	-	-	-	-	-	rs3020779	509	-1	-	HGNC	7380	-	-	-	-	-	-	-	-	-	-	-
rs3020779	3:49724808-49724808	A	upstream_gene_variant	-	-	-	MODIFIER	-	-	MST1	ENSG00000173531	Transcript	ENST00000498021	retained_intron	-	-	-	-	-	-	-	-	-	rs3020779	1501	-1	-	HGNC	7380	-	-	-	-	-	-	-	-	-	-	-
rs3020779	3:49724808-49724808	C	upstream_gene_variant	-	-	-	MODIFIER	-	-	MST1	ENSG00000173531	Transcript	ENST00000498021	retained_intron	-	-	-	-	-	-	-	-	-	rs3020779	1501	-1	-	HGNC	7380	-	-	-	-	-	-	-	-	-	-	-
rs3020779	3:49724808-49724808	A	intron_variant	-	-	-	MODIFIER	-	-	MST1	ENSG00000173531	Transcript	ENST00000545762	protein_coding	-	3/6	-	-	-	-	-	-	-	rs3020779	-	-1	-	HGNC	7380	-	-	-	-	-	-	-	-	-	-	-
rs3020779	3:49724808-49724808	C	intron_variant	-	-	-	MODIFIER	-	-	MST1	ENSG00000173531	Transcript	ENST00000545762	protein_coding	-	3/6	-	-	-	-	-	-	-	rs3020779	-	-1	-	HGNC	7380	-	-	-	-	-	-	-	-	-	-	-
rs3020779	3:49724808-49724808	A	upstream_gene_variant	-	-	-	MODIFIER	-	-	AC099668.5	ENSG00000259970	Transcript	ENST00000563780	retained_intron	-	-	-	-	-	-	-	-	-	rs3020779	2392	-1	-	Clone_based_vega_gene	-	-	-	-	-	-	-	-	-	-	-	-
rs3020779	3:49724808-49724808	C	upstream_gene_variant	-	-	-	MODIFIER	-	-	AC099668.5	ENSG00000259970	Transcript	ENST00000563780	retained_intron	-	-	-	-	-	-	-	-	-	rs3020779	2392	-1	-	Clone_based_vega_gene	-	-	-	-	-	-	-	-	-	-	-	-
rs3020779	3:49724808-49724808	A	regulatory_region_variant	-	-	-	MODIFIER	-	-	-	-	RegulatoryFeature	ENSR00000152257	promoter	-	-	-	-	-	-	-	-	-	rs3020779	-	-	-	-	-	-	-	-	-	-	-	-	-	-	-	-
rs3020779	3:49724808-49724808	C	regulatory_region_variant	-	-	-	MODIFIER	-	-	-	-	RegulatoryFeature	ENSR00000152257	promoter	-	-	-	-	-	-	-	-	-	rs3020779	-	-	-	-	-	-	-	-	-	-	-	-	-	-	-	-
rs11130217	3:49737323-49737323	G	intron_variant	-	-	-	MODIFIER	-	-	RNF123	ENSG00000164068	Transcript	ENST00000327697	protein_coding	-	12/38	-	-	-	-	-	-	-	rs11130217	-	1	-	HGNC	21148	-	-	-	-	-	-	-	-	-	-	-
rs11130217	3:49737323-49737323	T	intron_variant	-	-	-	MODIFIER	-	-	RNF123	ENSG00000164068	Transcript	ENST00000327697	protein_coding	-	12/38	-	-	-	-	-	-	-	rs11130217	-	1	-	HGNC	21148	-	-	-	-	-	-	-	-	-	-	-
rs11130217	3:49737323-49737323	G	intron_variant	-	-	-	MODIFIER	-	-	RNF123	ENSG00000164068	Transcript	ENST00000432042	protein_coding	-	9/23	-	-	-	-	-	-	-	rs11130217	-	1	-	HGNC	21148	-	-	-	-	-	-	-	-	-	-	-
rs11130217	3:49737323-49737323	T	intron_variant	-	-	-	MODIFIER	-	-	RNF123	ENSG00000164068	Transcript	ENST00000432042	protein_coding	-	9/23	-	-	-	-	-	-	-	rs11130217	-	1	-	HGNC	21148	-	-	-	-	-	-	-	-	-	-	-
rs11130217	3:49737323-49737323	G	downstream_gene_variant	-	-	-	MODIFIER	-	-	RNF123	ENSG00000164068	Transcript	ENST00000443204	nonsense_mediated_decay	-	-	-	-	-	-	-	-	-	rs11130217	2478	1	-	HGNC	21148	-	-	-	-	-	-	-	-	-	-	-
rs11130217	3:49737323-49737323	T	downstream_gene_variant	-	-	-	MODIFIER	-	-	RNF123	ENSG00000164068	Transcript	ENST00000443204	nonsense_mediated_decay	-	-	-	-	-	-	-	-	-	rs11130217	2478	1	-	HGNC	21148	-	-	-	-	-	-	-	-	-	-	-
rs11130217	3:49737323-49737323	G	downstream_gene_variant	-	-	-	MODIFIER	-	-	RNF123	ENSG00000164068	Transcript	ENST00000454491	protein_coding	-	-	-	-	-	-	-	-	-	rs11130217	2686	1	cds_end_NF	HGNC	21148	-	-	-	-	-	-	-	-	-	-	-
rs11130217	3:49737323-49737323	T	downstream_gene_variant	-	-	-	MODIFIER	-	-	RNF123	ENSG00000164068	Transcript	ENST00000454491	protein_coding	-	-	-	-	-	-	-	-	-	rs11130217	2686	1	cds_end_NF	HGNC	21148	-	-	-	-	-	-	-	-	-	-	-
rs11130217	3:49737323-49737323	G	intron_variant,NMD_transcript_variant	-	-	-	MODIFIER	-	-	RNF123	ENSG00000164068	Transcript	ENST00000457726	nonsense_mediated_decay	-	12/38	-	-	-	-	-	-	-	rs11130217	-	1	-	HGNC	21148	-	-	-	-	-	-	-	-	-	-	-
rs11130217	3:49737323-49737323	T	intron_variant,NMD_transcript_variant	-	-	-	MODIFIER	-	-	RNF123	ENSG00000164068	Transcript	ENST00000457726	nonsense_mediated_decay	-	12/38	-	-	-	-	-	-	-	rs11130217	-	1	-	HGNC	21148	-	-	-	-	-	-	-	-	-	-	-
rs11130217	3:49737323-49737323	G	intron_variant,non_coding_transcript_variant	-	-	-	MODIFIER	-	-	RNF123	ENSG00000164068	Transcript	ENST00000486102	retained_intron	-	12/37	-	-	-	-	-	-	-	rs11130217	-	1	-	HGNC	21148	-	-	-	-	-	-	-	-	-	-	-
rs11130217	3:49737323-49737323	T	intron_variant,non_coding_transcript_variant	-	-	-	MODIFIER	-	-	RNF123	ENSG00000164068	Transcript	ENST00000486102	retained_intron	-	12/37	-	-	-	-	-	-	-	rs11130217	-	1	-	HGNC	21148	-	-	-	-	-	-	-	-	-	-	-
rs11130217	3:49737323-49737323	G	non_coding_transcript_exon_variant	-	-	-	MODIFIER	-	-	RNF123	ENSG00000164068	Transcript	ENST00000487805	retained_intron	12/35	-	-	-	1180	-	-	-	-	rs11130217	-	1	-	HGNC	21148	-	-	-	-	-	-	-	-	-	-	-
rs11130217	3:49737323-49737323	T	non_coding_transcript_exon_variant	-	-	-	MODIFIER	-	-	RNF123	ENSG00000164068	Transcript	ENST00000487805	retained_intron	12/35	-	-	-	1180	-	-	-	-	rs11130217	-	1	-	HGNC	21148	-	-	-	-	-	-	-	-	-	-	-
rs11130217	3:49737323-49737323	G	upstream_gene_variant	-	-	-	MODIFIER	-	-	RNF123	ENSG00000164068	Transcript	ENST00000494005	retained_intron	-	-	-	-	-	-	-	-	-	rs11130217	610	1	-	HGNC	21148	-	-	-	-	-	-	-	-	-	-	-
rs11130217	3:49737323-49737323	T	upstream_gene_variant	-	-	-	MODIFIER	-	-	RNF123	ENSG00000164068	Transcript	ENST00000494005	retained_intron	-	-	-	-	-	-	-	-	-	rs11130217	610	1	-	HGNC	21148	-	-	-	-	-	-	-	-	-	-	-
rs1491985	3:49739507-49739507	A	intron_variant	-	-	-	MODIFIER	-	-	RNF123	ENSG00000164068	Transcript	ENST00000327697	protein_coding	-	17/38	-	-	-	-	-	-	-	rs1491985	-	1	-	HGNC	21148	-	-	-	-	-	-	-	-	-	-	-
rs1491985	3:49739507-49739507	C	intron_variant	-	-	-	MODIFIER	-	-	RNF123	ENSG00000164068	Transcript	ENST00000327697	protein_coding	-	17/38	-	-	-	-	-	-	-	rs1491985	-	1	-	HGNC	21148	-	-	-	-	-	-	-	-	-	-	-
rs1491985	3:49739507-49739507	A	intron_variant	-	-	-	MODIFIER	-	-	RNF123	ENSG00000164068	Transcript	ENST00000432042	protein_coding	-	14/23	-	-	-	-	-	-	-	rs1491985	-	1	-	HGNC	21148	-	-	-	-	-	-	-	-	-	-	-
rs1491985	3:49739507-49739507	C	intron_variant	-	-	-	MODIFIER	-	-	RNF123	ENSG00000164068	Transcript	ENST00000432042	protein_coding	-	14/23	-	-	-	-	-	-	-	rs1491985	-	1	-	HGNC	21148	-	-	-	-	-	-	-	-	-	-	-
rs1491985	3:49739507-49739507	A	downstream_gene_variant	-	-	-	MODIFIER	-	-	RNF123	ENSG00000164068	Transcript	ENST00000443204	nonsense_mediated_decay	-	-	-	-	-	-	-	-	-	rs1491985	4662	1	-	HGNC	21148	-	-	-	-	-	-	-	-	-	-	-
rs1491985	3:49739507-49739507	C	downstream_gene_variant	-	-	-	MODIFIER	-	-	RNF123	ENSG00000164068	Transcript	ENST00000443204	nonsense_mediated_decay	-	-	-	-	-	-	-	-	-	rs1491985	4662	1	-	HGNC	21148	-	-	-	-	-	-	-	-	-	-	-
rs1491985	3:49739507-49739507	A	downstream_gene_variant	-	-	-	MODIFIER	-	-	RNF123	ENSG00000164068	Transcript	ENST00000454491	protein_coding	-	-	-	-	-	-	-	-	-	rs1491985	4870	1	cds_end_NF	HGNC	21148	-	-	-	-	-	-	-	-	-	-	-
rs1491985	3:49739507-49739507	C	downstream_gene_variant	-	-	-	MODIFIER	-	-	RNF123	ENSG00000164068	Transcript	ENST00000454491	protein_coding	-	-	-	-	-	-	-	-	-	rs1491985	4870	1	cds_end_NF	HGNC	21148	-	-	-	-	-	-	-	-	-	-	-
rs1491985	3:49739507-49739507	A	intron_variant,NMD_transcript_variant	-	-	-	MODIFIER	-	-	RNF123	ENSG00000164068	Transcript	ENST00000457726	nonsense_mediated_decay	-	17/38	-	-	-	-	-	-	-	rs1491985	-	1	-	HGNC	21148	-	-	-	-	-	-	-	-	-	-	-
rs1491985	3:49739507-49739507	C	intron_variant,NMD_transcript_variant	-	-	-	MODIFIER	-	-	RNF123	ENSG00000164068	Transcript	ENST00000457726	nonsense_mediated_decay	-	17/38	-	-	-	-	-	-	-	rs1491985	-	1	-	HGNC	21148	-	-	-	-	-	-	-	-	-	-	-
rs1491985	3:49739507-49739507	A	intron_variant,non_coding_transcript_variant	-	-	-	MODIFIER	-	-	RNF123	ENSG00000164068	Transcript	ENST00000486102	retained_intron	-	17/37	-	-	-	-	-	-	-	rs1491985	-	1	-	HGNC	21148	-	-	-	-	-	-	-	-	-	-	-
rs1491985	3:49739507-49739507	C	intron_variant,non_coding_transcript_variant	-	-	-	MODIFIER	-	-	RNF123	ENSG00000164068	Transcript	ENST00000486102	retained_intron	-	17/37	-	-	-	-	-	-	-	rs1491985	-	1	-	HGNC	21148	-	-	-	-	-	-	-	-	-	-	-
rs1491985	3:49739507-49739507	A	intron_variant,non_coding_transcript_variant	-	-	-	MODIFIER	-	-	RNF123	ENSG00000164068	Transcript	ENST00000487805	retained_intron	-	15/34	-	-	-	-	-	-	-	rs1491985	-	1	-	HGNC	21148	-	-	-	-	-	-	-	-	-	-	-
rs1491985	3:49739507-49739507	C	intron_variant,non_coding_transcript_variant	-	-	-	MODIFIER	-	-	RNF123	ENSG00000164068	Transcript	ENST00000487805	retained_intron	-	15/34	-	-	-	-	-	-	-	rs1491985	-	1	-	HGNC	21148	-	-	-	-	-	-	-	-	-	-	-
rs1491985	3:49739507-49739507	A	non_coding_transcript_exon_variant	-	-	-	MODIFIER	-	-	RNF123	ENSG00000164068	Transcript	ENST00000494005	retained_intron	4/4	-	-	-	521	-	-	-	-	rs1491985	-	1	-	HGNC	21148	-	-	-	-	-	-	-	-	-	-	-
rs1491985	3:49739507-49739507	C	non_coding_transcript_exon_variant	-	-	-	MODIFIER	-	-	RNF123	ENSG00000164068	Transcript	ENST00000494005	retained_intron	4/4	-	-	-	521	-	-	-	-	rs1491985	-	1	-	HGNC	21148	-	-	-	-	-	-	-	-	-	-	-
rs11709734	3:49745235-49745235	A	intron_variant	-	-	-	MODIFIER	-	-	RNF123	ENSG00000164068	Transcript	ENST00000327697	protein_coding	-	26/38	-	-	-	-	-	-	-	rs11709734	-	1	-	HGNC	21148	-	-	0.8484	-	-	-	20307617	-	-	-	-
rs11709734	3:49745235-49745235	A	intron_variant	-	-	-	MODIFIER	-	-	RNF123	ENSG00000164068	Transcript	ENST00000432042	protein_coding	-	23/23	-	-	-	-	-	-	-	rs11709734	-	1	-	HGNC	21148	-	-	0.8484	-	-	-	20307617	-	-	-	-
rs11709734	3:49745235-49745235	A	intron_variant,NMD_transcript_variant	-	-	-	MODIFIER	-	-	RNF123	ENSG00000164068	Transcript	ENST00000457726	nonsense_mediated_decay	-	26/38	-	-	-	-	-	-	-	rs11709734	-	1	-	HGNC	21148	-	-	0.8484	-	-	-	20307617	-	-	-	-
rs11709734	3:49745235-49745235	A	upstream_gene_variant	-	-	-	MODIFIER	-	-	RNF123	ENSG00000164068	Transcript	ENST00000469978	retained_intron	-	-	-	-	-	-	-	-	-	rs11709734	4748	1	-	HGNC	21148	-	-	0.8484	-	-	-	20307617	-	-	-	-
rs11709734	3:49745235-49745235	A	intron_variant,non_coding_transcript_variant	-	-	-	MODIFIER	-	-	RNF123	ENSG00000164068	Transcript	ENST00000486102	retained_intron	-	25/37	-	-	-	-	-	-	-	rs11709734	-	1	-	HGNC	21148	-	-	0.8484	-	-	-	20307617	-	-	-	-
rs11709734	3:49745235-49745235	A	intron_variant,non_coding_transcript_variant	-	-	-	MODIFIER	-	-	RNF123	ENSG00000164068	Transcript	ENST00000487805	retained_intron	-	23/34	-	-	-	-	-	-	-	rs11709734	-	1	-	HGNC	21148	-	-	0.8484	-	-	-	20307617	-	-	-	-
rs11709734	3:49745235-49745235	A	regulatory_region_variant	-	-	-	MODIFIER	-	-	-	-	RegulatoryFeature	ENSR00001255672	enhancer	-	-	-	-	-	-	-	-	-	rs11709734	-	-	-	-	-	-	-	0.8484	-	-	-	20307617	-	-	-	-
rs12715437	3:49751856-49751856	C	downstream_gene_variant	-	-	-	MODIFIER	-	-	AMIGO3	ENSG00000176020	Transcript	ENST00000320431	protein_coding	-	-	-	-	-	-	-	-	-	rs12715437	2411	-1	-	HGNC	24075	-	-	0.8616	-	-	-	-	-	-	-	-
rs12715437	3:49751856-49751856	C	intron_variant	-	-	-	MODIFIER	-	-	RNF123	ENSG00000164068	Transcript	ENST00000327697	protein_coding	-	31/38	-	-	-	-	-	-	-	rs12715437	-	1	-	HGNC	21148	-	-	0.8616	-	-	-	-	-	-	-	-
rs12715437	3:49751856-49751856	C	downstream_gene_variant	-	-	-	MODIFIER	-	-	RNF123	ENSG00000164068	Transcript	ENST00000432042	protein_coding	-	-	-	-	-	-	-	-	-	rs12715437	1593	1	-	HGNC	21148	-	-	0.8616	-	-	-	-	-	-	-	-
rs12715437	3:49751856-49751856	C	intron_variant	-	-	-	MODIFIER	-	-	RNF123	ENSG00000164068	Transcript	ENST00000433785	protein_coding	-	5/12	-	-	-	-	-	-	-	rs12715437	-	1	-	HGNC	21148	-	-	0.8616	-	-	-	-	-	-	-	-
rs12715437	3:49751856-49751856	C	intron_variant,NMD_transcript_variant	-	-	-	MODIFIER	-	-	RNF123	ENSG00000164068	Transcript	ENST00000444689	nonsense_mediated_decay	-	3/4	-	-	-	-	-	-	-	rs12715437	-	1	cds_start_NF	HGNC	21148	-	-	0.8616	-	-	-	-	-	-	-	-
rs12715437	3:49751856-49751856	C	intron_variant,NMD_transcript_variant	-	-	-	MODIFIER	-	-	RNF123	ENSG00000164068	Transcript	ENST00000457726	nonsense_mediated_decay	-	31/38	-	-	-	-	-	-	-	rs12715437	-	1	-	HGNC	21148	-	-	0.8616	-	-	-	-	-	-	-	-
rs12715437	3:49751856-49751856	C	intron_variant,non_coding_transcript_variant	-	-	-	MODIFIER	-	-	RNF123	ENSG00000164068	Transcript	ENST00000469978	retained_intron	-	4/5	-	-	-	-	-	-	-	rs12715437	-	1	-	HGNC	21148	-	-	0.8616	-	-	-	-	-	-	-	-
rs12715437	3:49751856-49751856	C	downstream_gene_variant	-	-	-	MODIFIER	-	-	GMPPB	ENSG00000173540	Transcript	ENST00000480687	protein_coding	-	-	-	-	-	-	-	-	-	rs12715437	2421	-1	-	HGNC	22932	-	-	0.8616	-	-	-	-	-	-	-	-
rs12715437	3:49751856-49751856	C	intron_variant,non_coding_transcript_variant	-	-	-	MODIFIER	-	-	RNF123	ENSG00000164068	Transcript	ENST00000486102	retained_intron	-	30/37	-	-	-	-	-	-	-	rs12715437	-	1	-	HGNC	21148	-	-	0.8616	-	-	-	-	-	-	-	-
rs12715437	3:49751856-49751856	C	intron_variant,non_coding_transcript_variant	-	-	-	MODIFIER	-	-	RNF123	ENSG00000164068	Transcript	ENST00000487805	retained_intron	-	27/34	-	-	-	-	-	-	-	rs12715437	-	1	-	HGNC	21148	-	-	0.8616	-	-	-	-	-	-	-	-
rs12715437	3:49751856-49751856	C	upstream_gene_variant	-	-	-	MODIFIER	-	-	RNF123	ENSG00000164068	Transcript	ENST00000497099	processed_transcript	-	-	-	-	-	-	-	-	-	rs12715437	3681	1	-	HGNC	21148	-	-	0.8616	-	-	-	-	-	-	-	-
rs12715437	3:49751856-49751856	C	downstream_gene_variant	-	-	-	MODIFIER	-	-	AMIGO3	ENSG00000176020	Transcript	ENST00000535833	protein_coding	-	-	-	-	-	-	-	-	-	rs12715437	2421	-1	-	HGNC	24075	-	-	0.8616	-	-	-	-	-	-	-	-
rs11720705	3:49753788-49753788	G	downstream_gene_variant	-	-	-	MODIFIER	-	-	GMPPB	ENSG00000173540	Transcript	ENST00000308375	protein_coding	-	-	-	-	-	-	-	-	-	rs11720705	3569	-1	-	HGNC	22932	-	-	-	-	-	-	-	-	-	-	-
rs11720705	3:49753788-49753788	T	downstream_gene_variant	-	-	-	MODIFIER	-	-	GMPPB	ENSG00000173540	Transcript	ENST00000308375	protein_coding	-	-	-	-	-	-	-	-	-	rs11720705	3569	-1	-	HGNC	22932	-	-	-	-	-	-	-	-	-	-	-
rs11720705	3:49753788-49753788	G	downstream_gene_variant	-	-	-	MODIFIER	-	-	AMIGO3	ENSG00000176020	Transcript	ENST00000320431	protein_coding	-	-	-	-	-	-	-	-	-	rs11720705	479	-1	-	HGNC	24075	-	-	-	-	-	-	-	-	-	-	-
rs11720705	3:49753788-49753788	T	downstream_gene_variant	-	-	-	MODIFIER	-	-	AMIGO3	ENSG00000176020	Transcript	ENST00000320431	protein_coding	-	-	-	-	-	-	-	-	-	rs11720705	479	-1	-	HGNC	24075	-	-	-	-	-	-	-	-	-	-	-
rs11720705	3:49753788-49753788	G	intron_variant	-	-	-	MODIFIER	-	-	RNF123	ENSG00000164068	Transcript	ENST00000327697	protein_coding	-	34/38	-	-	-	-	-	-	-	rs11720705	-	1	-	HGNC	21148	-	-	-	-	-	-	-	-	-	-	-
rs11720705	3:49753788-49753788	T	intron_variant	-	-	-	MODIFIER	-	-	RNF123	ENSG00000164068	Transcript	ENST00000327697	protein_coding	-	34/38	-	-	-	-	-	-	-	rs11720705	-	1	-	HGNC	21148	-	-	-	-	-	-	-	-	-	-	-
rs11720705	3:49753788-49753788	G	downstream_gene_variant	-	-	-	MODIFIER	-	-	RNF123	ENSG00000164068	Transcript	ENST00000432042	protein_coding	-	-	-	-	-	-	-	-	-	rs11720705	3525	1	-	HGNC	21148	-	-	-	-	-	-	-	-	-	-	-
rs11720705	3:49753788-49753788	T	downstream_gene_variant	-	-	-	MODIFIER	-	-	RNF123	ENSG00000164068	Transcript	ENST00000432042	protein_coding	-	-	-	-	-	-	-	-	-	rs11720705	3525	1	-	HGNC	21148	-	-	-	-	-	-	-	-	-	-	-
rs11720705	3:49753788-49753788	G	intron_variant	-	-	-	MODIFIER	-	-	RNF123	ENSG00000164068	Transcript	ENST00000433785	protein_coding	-	8/12	-	-	-	-	-	-	-	rs11720705	-	1	-	HGNC	21148	-	-	-	-	-	-	-	-	-	-	-
rs11720705	3:49753788-49753788	T	intron_variant	-	-	-	MODIFIER	-	-	RNF123	ENSG00000164068	Transcript	ENST00000433785	protein_coding	-	8/12	-	-	-	-	-	-	-	rs11720705	-	1	-	HGNC	21148	-	-	-	-	-	-	-	-	-	-	-
rs11720705	3:49753788-49753788	G	downstream_gene_variant	-	-	-	MODIFIER	-	-	RNF123	ENSG00000164068	Transcript	ENST00000444689	nonsense_mediated_decay	-	-	-	-	-	-	-	-	-	rs11720705	466	1	cds_start_NF	HGNC	21148	-	-	-	-	-	-	-	-	-	-	-
rs11720705	3:49753788-49753788	T	downstream_gene_variant	-	-	-	MODIFIER	-	-	RNF123	ENSG00000164068	Transcript	ENST00000444689	nonsense_mediated_decay	-	-	-	-	-	-	-	-	-	rs11720705	466	1	cds_start_NF	HGNC	21148	-	-	-	-	-	-	-	-	-	-	-
rs11720705	3:49753788-49753788	G	intron_variant,NMD_transcript_variant	-	-	-	MODIFIER	-	-	RNF123	ENSG00000164068	Transcript	ENST00000457726	nonsense_mediated_decay	-	34/38	-	-	-	-	-	-	-	rs11720705	-	1	-	HGNC	21148	-	-	-	-	-	-	-	-	-	-	-
rs11720705	3:49753788-49753788	T	intron_variant,NMD_transcript_variant	-	-	-	MODIFIER	-	-	RNF123	ENSG00000164068	Transcript	ENST00000457726	nonsense_mediated_decay	-	34/38	-	-	-	-	-	-	-	rs11720705	-	1	-	HGNC	21148	-	-	-	-	-	-	-	-	-	-	-
rs11720705	3:49753788-49753788	G	downstream_gene_variant	-	-	-	MODIFIER	-	-	RNF123	ENSG00000164068	Transcript	ENST00000469978	retained_intron	-	-	-	-	-	-	-	-	-	rs11720705	312	1	-	HGNC	21148	-	-	-	-	-	-	-	-	-	-	-
rs11720705	3:49753788-49753788	T	downstream_gene_variant	-	-	-	MODIFIER	-	-	RNF123	ENSG00000164068	Transcript	ENST00000469978	retained_intron	-	-	-	-	-	-	-	-	-	rs11720705	312	1	-	HGNC	21148	-	-	-	-	-	-	-	-	-	-	-
rs11720705	3:49753788-49753788	G	downstream_gene_variant	-	-	-	MODIFIER	-	-	GMPPB	ENSG00000173540	Transcript	ENST00000480687	protein_coding	-	-	-	-	-	-	-	-	-	rs11720705	489	-1	-	HGNC	22932	-	-	-	-	-	-	-	-	-	-	-
rs11720705	3:49753788-49753788	T	downstream_gene_variant	-	-	-	MODIFIER	-	-	GMPPB	ENSG00000173540	Transcript	ENST00000480687	protein_coding	-	-	-	-	-	-	-	-	-	rs11720705	489	-1	-	HGNC	22932	-	-	-	-	-	-	-	-	-	-	-
rs11720705	3:49753788-49753788	G	intron_variant,non_coding_transcript_variant	-	-	-	MODIFIER	-	-	RNF123	ENSG00000164068	Transcript	ENST00000486102	retained_intron	-	33/37	-	-	-	-	-	-	-	rs11720705	-	1	-	HGNC	21148	-	-	-	-	-	-	-	-	-	-	-
rs11720705	3:49753788-49753788	T	intron_variant,non_coding_transcript_variant	-	-	-	MODIFIER	-	-	RNF123	ENSG00000164068	Transcript	ENST00000486102	retained_intron	-	33/37	-	-	-	-	-	-	-	rs11720705	-	1	-	HGNC	21148	-	-	-	-	-	-	-	-	-	-	-
rs11720705	3:49753788-49753788	G	intron_variant,non_coding_transcript_variant	-	-	-	MODIFIER	-	-	RNF123	ENSG00000164068	Transcript	ENST00000487805	retained_intron	-	30/34	-	-	-	-	-	-	-	rs11720705	-	1	-	HGNC	21148	-	-	-	-	-	-	-	-	-	-	-
rs11720705	3:49753788-49753788	T	intron_variant,non_coding_transcript_variant	-	-	-	MODIFIER	-	-	RNF123	ENSG00000164068	Transcript	ENST00000487805	retained_intron	-	30/34	-	-	-	-	-	-	-	rs11720705	-	1	-	HGNC	21148	-	-	-	-	-	-	-	-	-	-	-
rs11720705	3:49753788-49753788	G	upstream_gene_variant	-	-	-	MODIFIER	-	-	RNF123	ENSG00000164068	Transcript	ENST00000497099	processed_transcript	-	-	-	-	-	-	-	-	-	rs11720705	1749	1	-	HGNC	21148	-	-	-	-	-	-	-	-	-	-	-
rs11720705	3:49753788-49753788	T	upstream_gene_variant	-	-	-	MODIFIER	-	-	RNF123	ENSG00000164068	Transcript	ENST00000497099	processed_transcript	-	-	-	-	-	-	-	-	-	rs11720705	1749	1	-	HGNC	21148	-	-	-	-	-	-	-	-	-	-	-
rs11720705	3:49753788-49753788	G	upstream_gene_variant	-	-	-	MODIFIER	-	-	RNF123	ENSG00000164068	Transcript	ENST00000498376	retained_intron	-	-	-	-	-	-	-	-	-	rs11720705	4204	1	-	HGNC	21148	-	-	-	-	-	-	-	-	-	-	-
rs11720705	3:49753788-49753788	T	upstream_gene_variant	-	-	-	MODIFIER	-	-	RNF123	ENSG00000164068	Transcript	ENST00000498376	retained_intron	-	-	-	-	-	-	-	-	-	rs11720705	4204	1	-	HGNC	21148	-	-	-	-	-	-	-	-	-	-	-
rs11720705	3:49753788-49753788	G	downstream_gene_variant	-	-	-	MODIFIER	-	-	AMIGO3	ENSG00000176020	Transcript	ENST00000535833	protein_coding	-	-	-	-	-	-	-	-	-	rs11720705	489	-1	-	HGNC	24075	-	-	-	-	-	-	-	-	-	-	-
rs11720705	3:49753788-49753788	T	downstream_gene_variant	-	-	-	MODIFIER	-	-	AMIGO3	ENSG00000176020	Transcript	ENST00000535833	protein_coding	-	-	-	-	-	-	-	-	-	rs11720705	489	-1	-	HGNC	24075	-	-	-	-	-	-	-	-	-	-	-
rs7628207	3:49754970-49754970	C	downstream_gene_variant	-	-	-	MODIFIER	-	-	GMPPB	ENSG00000173540	Transcript	ENST00000308375	protein_coding	-	-	-	-	-	-	-	-	-	rs7628207	2387	-1	-	HGNC	22932	-	-	0.849	-	-	-	-	-	-	-	-
rs7628207	3:49754970-49754970	C	downstream_gene_variant	-	-	-	MODIFIER	-	-	GMPPB	ENSG00000173540	Transcript	ENST00000308388	protein_coding	-	-	-	-	-	-	-	-	-	rs7628207	3939	-1	-	HGNC	22932	-	-	0.849	-	-	-	-	-	-	-	-
rs7628207	3:49754970-49754970	C	3_prime_UTR_variant	-	-	-	MODIFIER	-	-	AMIGO3	ENSG00000176020	Transcript	ENST00000320431	protein_coding	1/1	-	-	-	2159	-	-	-	-	rs7628207	-	-1	-	HGNC	24075	-	-	0.849	-	-	-	-	-	-	-	-
rs7628207	3:49754970-49754970	C	intron_variant	-	-	-	MODIFIER	-	-	RNF123	ENSG00000164068	Transcript	ENST00000327697	protein_coding	-	35/38	-	-	-	-	-	-	-	rs7628207	-	1	-	HGNC	21148	-	-	0.849	-	-	-	-	-	-	-	-
rs7628207	3:49754970-49754970	C	downstream_gene_variant	-	-	-	MODIFIER	-	-	RNF123	ENSG00000164068	Transcript	ENST00000432042	protein_coding	-	-	-	-	-	-	-	-	-	rs7628207	4707	1	-	HGNC	21148	-	-	0.849	-	-	-	-	-	-	-	-
rs7628207	3:49754970-49754970	C	intron_variant	-	-	-	MODIFIER	-	-	RNF123	ENSG00000164068	Transcript	ENST00000433785	protein_coding	-	9/12	-	-	-	-	-	-	-	rs7628207	-	1	-	HGNC	21148	-	-	0.849	-	-	-	-	-	-	-	-
rs7628207	3:49754970-49754970	C	downstream_gene_variant	-	-	-	MODIFIER	-	-	RNF123	ENSG00000164068	Transcript	ENST00000444689	nonsense_mediated_decay	-	-	-	-	-	-	-	-	-	rs7628207	1648	1	cds_start_NF	HGNC	21148	-	-	0.849	-	-	-	-	-	-	-	-
rs7628207	3:49754970-49754970	C	intron_variant,NMD_transcript_variant	-	-	-	MODIFIER	-	-	RNF123	ENSG00000164068	Transcript	ENST00000457726	nonsense_mediated_decay	-	35/38	-	-	-	-	-	-	-	rs7628207	-	1	-	HGNC	21148	-	-	0.849	-	-	-	-	-	-	-	-
rs7628207	3:49754970-49754970	C	downstream_gene_variant	-	-	-	MODIFIER	-	-	RNF123	ENSG00000164068	Transcript	ENST00000469978	retained_intron	-	-	-	-	-	-	-	-	-	rs7628207	1494	1	-	HGNC	21148	-	-	0.849	-	-	-	-	-	-	-	-
rs7628207	3:49754970-49754970	C	3_prime_UTR_variant	-	-	-	MODIFIER	-	-	GMPPB	ENSG00000173540	Transcript	ENST00000480687	protein_coding	10/10	-	-	-	5415	-	-	-	-	rs7628207	-	-1	-	HGNC	22932	-	-	0.849	-	-	-	-	-	-	-	-
rs7628207	3:49754970-49754970	C	intron_variant,non_coding_transcript_variant	-	-	-	MODIFIER	-	-	RNF123	ENSG00000164068	Transcript	ENST00000486102	retained_intron	-	34/37	-	-	-	-	-	-	-	rs7628207	-	1	-	HGNC	21148	-	-	0.849	-	-	-	-	-	-	-	-
rs7628207	3:49754970-49754970	C	intron_variant,non_coding_transcript_variant	-	-	-	MODIFIER	-	-	RNF123	ENSG00000164068	Transcript	ENST00000487805	retained_intron	-	31/34	-	-	-	-	-	-	-	rs7628207	-	1	-	HGNC	21148	-	-	0.849	-	-	-	-	-	-	-	-
rs7628207	3:49754970-49754970	C	upstream_gene_variant	-	-	-	MODIFIER	-	-	RNF123	ENSG00000164068	Transcript	ENST00000497099	processed_transcript	-	-	-	-	-	-	-	-	-	rs7628207	567	1	-	HGNC	21148	-	-	0.849	-	-	-	-	-	-	-	-
rs7628207	3:49754970-49754970	C	upstream_gene_variant	-	-	-	MODIFIER	-	-	RNF123	ENSG00000164068	Transcript	ENST00000498376	retained_intron	-	-	-	-	-	-	-	-	-	rs7628207	3022	1	-	HGNC	21148	-	-	0.849	-	-	-	-	-	-	-	-
rs7628207	3:49754970-49754970	C	3_prime_UTR_variant	-	-	-	MODIFIER	-	-	AMIGO3	ENSG00000176020	Transcript	ENST00000535833	protein_coding	10/10	-	-	-	5380	-	-	-	-	rs7628207	-	-1	-	HGNC	24075	-	-	0.849	-	-	-	-	-	-	-	-
rs200287431	3:49761567-49761567	GGCGGATCCAAA	upstream_gene_variant	-	-	-	MODIFIER	-	-	GMPPB	ENSG00000173540	Transcript	ENST00000308375	protein_coding	-	-	-	-	-	-	-	-	-	rs200287431	183	-1	-	HGNC	22932	-	-	0.0587	-	-	-	-	-	-	-	-
rs200287431	3:49761567-49761567	GGCGGATCCAAA	upstream_gene_variant	-	-	-	MODIFIER	-	-	GMPPB	ENSG00000173540	Transcript	ENST00000308388	protein_coding	-	-	-	-	-	-	-	-	-	rs200287431	185	-1	-	HGNC	22932	-	-	0.0587	-	-	-	-	-	-	-	-
rs200287431	3:49761567-49761567	GGCGGATCCAAA	upstream_gene_variant	-	-	-	MODIFIER	-	-	AMIGO3	ENSG00000176020	Transcript	ENST00000320431	protein_coding	-	-	-	-	-	-	-	-	-	rs200287431	4439	-1	-	HGNC	24075	-	-	0.0587	-	-	-	-	-	-	-	-
rs200287431	3:49761567-49761567	GGCGGATCCAAA	downstream_gene_variant	-	-	-	MODIFIER	-	-	IP6K1	ENSG00000176095	Transcript	ENST00000321599	protein_coding	-	-	-	-	-	-	-	-	-	rs200287431	159	-1	-	HGNC	18360	-	-	0.0587	-	-	-	-	-	-	-	-
rs200287431	3:49761567-49761567	GGCGGATCCAAA	downstream_gene_variant	-	-	-	MODIFIER	-	-	RNF123	ENSG00000164068	Transcript	ENST00000327697	protein_coding	-	-	-	-	-	-	-	-	-	rs200287431	2607	1	-	HGNC	21148	-	-	0.0587	-	-	-	-	-	-	-	-
rs200287431	3:49761567-49761567	GGCGGATCCAAA	downstream_gene_variant	-	-	-	MODIFIER	-	-	IP6K1	ENSG00000176095	Transcript	ENST00000395238	protein_coding	-	-	-	-	-	-	-	-	-	rs200287431	160	-1	-	HGNC	18360	-	-	0.0587	-	-	-	-	-	-	-	-
rs200287431	3:49761567-49761567	GGCGGATCCAAA	downstream_gene_variant	-	-	-	MODIFIER	-	-	RNF123	ENSG00000164068	Transcript	ENST00000433785	protein_coding	-	-	-	-	-	-	-	-	-	rs200287431	2608	1	-	HGNC	21148	-	-	0.0587	-	-	-	-	-	-	-	-
rs200287431	3:49761567-49761567	GGCGGATCCAAA	downstream_gene_variant	-	-	-	MODIFIER	-	-	RNF123	ENSG00000164068	Transcript	ENST00000457726	nonsense_mediated_decay	-	-	-	-	-	-	-	-	-	rs200287431	2607	1	-	HGNC	21148	-	-	0.0587	-	-	-	-	-	-	-	-
rs200287431	3:49761567-49761567	GGCGGATCCAAA	downstream_gene_variant	-	-	-	MODIFIER	-	-	IP6K1	ENSG00000176095	Transcript	ENST00000460540	protein_coding	-	-	-	-	-	-	-	-	-	rs200287431	2893	-1	-	HGNC	18360	-	-	0.0587	-	-	-	-	-	-	-	-
rs200287431	3:49761567-49761567	GGCGGATCCAAA	downstream_gene_variant	-	-	-	MODIFIER	-	-	IP6K1	ENSG00000176095	Transcript	ENST00000468463	protein_coding	-	-	-	-	-	-	-	-	-	rs200287431	2778	-1	-	HGNC	18360	-	-	0.0587	-	-	-	-	-	-	-	-
rs200287431	3:49761567-49761567	GGCGGATCCAAA	upstream_gene_variant	-	-	-	MODIFIER	-	-	GMPPB	ENSG00000173540	Transcript	ENST00000480687	protein_coding	-	-	-	-	-	-	-	-	-	rs200287431	183	-1	-	HGNC	22932	-	-	0.0587	-	-	-	-	-	-	-	-
rs200287431	3:49761567-49761567	GGCGGATCCAAA	upstream_gene_variant	-	-	-	MODIFIER	-	-	GMPPB	ENSG00000173540	Transcript	ENST00000481959	retained_intron	-	-	-	-	-	-	-	-	-	rs200287431	191	-1	-	HGNC	22932	-	-	0.0587	-	-	-	-	-	-	-	-
rs200287431	3:49761567-49761567	GGCGGATCCAAA	downstream_gene_variant	-	-	-	MODIFIER	-	-	RNF123	ENSG00000164068	Transcript	ENST00000486102	retained_intron	-	-	-	-	-	-	-	-	-	rs200287431	2605	1	-	HGNC	21148	-	-	0.0587	-	-	-	-	-	-	-	-
rs200287431	3:49761567-49761567	GGCGGATCCAAA	downstream_gene_variant	-	-	-	MODIFIER	-	-	RNF123	ENSG00000164068	Transcript	ENST00000487805	retained_intron	-	-	-	-	-	-	-	-	-	rs200287431	2607	1	-	HGNC	21148	-	-	0.0587	-	-	-	-	-	-	-	-
rs200287431	3:49761567-49761567	GGCGGATCCAAA	upstream_gene_variant	-	-	-	MODIFIER	-	-	GMPPB	ENSG00000173540	Transcript	ENST00000495627	retained_intron	-	-	-	-	-	-	-	-	-	rs200287431	218	-1	-	HGNC	22932	-	-	0.0587	-	-	-	-	-	-	-	-
rs200287431	3:49761567-49761567	GGCGGATCCAAA	downstream_gene_variant	-	-	-	MODIFIER	-	-	IP6K1	ENSG00000176095	Transcript	ENST00000495798	retained_intron	-	-	-	-	-	-	-	-	-	rs200287431	3274	-1	-	HGNC	18360	-	-	0.0587	-	-	-	-	-	-	-	-
rs200287431	3:49761567-49761567	GGCGGATCCAAA	downstream_gene_variant	-	-	-	MODIFIER	-	-	RNF123	ENSG00000164068	Transcript	ENST00000497099	processed_transcript	-	-	-	-	-	-	-	-	-	rs200287431	3244	1	-	HGNC	21148	-	-	0.0587	-	-	-	-	-	-	-	-
rs200287431	3:49761567-49761567	GGCGGATCCAAA	downstream_gene_variant	-	-	-	MODIFIER	-	-	RNF123	ENSG00000164068	Transcript	ENST00000498376	retained_intron	-	-	-	-	-	-	-	-	-	rs200287431	2605	1	-	HGNC	21148	-	-	0.0587	-	-	-	-	-	-	-	-
rs200287431	3:49761567-49761567	GGCGGATCCAAA	upstream_gene_variant	-	-	-	MODIFIER	-	-	AMIGO3	ENSG00000176020	Transcript	ENST00000535833	protein_coding	-	-	-	-	-	-	-	-	-	rs200287431	218	-1	-	HGNC	24075	-	-	0.0587	-	-	-	-	-	-	-	-
rs200287431	3:49761567-49761567	GGCGGATCCAAA	regulatory_region_variant	-	-	-	MODIFIER	-	-	-	-	RegulatoryFeature	ENSR00000152263	promoter	-	-	-	-	-	-	-	-	-	rs200287431	-	-	-	-	-	-	-	0.0587	-	-	-	-	-	-	-	-
rs9870858	3:49769071-49769071	T	intron_variant	-	-	-	MODIFIER	-	-	IP6K1	ENSG00000176095	Transcript	ENST00000321599	protein_coding	-	4/5	-	-	-	-	-	-	-	rs9870858	-	-1	-	HGNC	18360	-	-	0.8484	-	-	-	-	-	-	-	-
rs9870858	3:49769071-49769071	T	intron_variant	-	-	-	MODIFIER	-	-	IP6K1	ENSG00000176095	Transcript	ENST00000395238	protein_coding	-	3/4	-	-	-	-	-	-	-	rs9870858	-	-1	-	HGNC	18360	-	-	0.8484	-	-	-	-	-	-	-	-
rs9870858	3:49769071-49769071	T	intron_variant	-	-	-	MODIFIER	-	-	IP6K1	ENSG00000176095	Transcript	ENST00000460540	protein_coding	-	3/4	-	-	-	-	-	-	-	rs9870858	-	-1	-	HGNC	18360	-	-	0.8484	-	-	-	-	-	-	-	-
rs9870858	3:49769071-49769071	T	intron_variant	-	-	-	MODIFIER	-	-	IP6K1	ENSG00000176095	Transcript	ENST00000468463	protein_coding	-	4/5	-	-	-	-	-	-	-	rs9870858	-	-1	-	HGNC	18360	-	-	0.8484	-	-	-	-	-	-	-	-
rs9870858	3:49769071-49769071	T	upstream_gene_variant	-	-	-	MODIFIER	-	-	IP6K1	ENSG00000176095	Transcript	ENST00000495798	retained_intron	-	-	-	-	-	-	-	-	-	rs9870858	3242	-1	-	HGNC	18360	-	-	0.8484	-	-	-	-	-	-	-	-
rs62262722	3:49769419-49769419	C	intron_variant	-	-	-	MODIFIER	-	-	IP6K1	ENSG00000176095	Transcript	ENST00000321599	protein_coding	-	4/5	-	-	-	-	-	-	-	rs62262722	-	-1	-	HGNC	18360	-	-	0.0591	-	-	-	-	-	-	-	-
rs62262722	3:49769419-49769419	C	intron_variant	-	-	-	MODIFIER	-	-	IP6K1	ENSG00000176095	Transcript	ENST00000395238	protein_coding	-	3/4	-	-	-	-	-	-	-	rs62262722	-	-1	-	HGNC	18360	-	-	0.0591	-	-	-	-	-	-	-	-
rs62262722	3:49769419-49769419	C	intron_variant	-	-	-	MODIFIER	-	-	IP6K1	ENSG00000176095	Transcript	ENST00000460540	protein_coding	-	3/4	-	-	-	-	-	-	-	rs62262722	-	-1	-	HGNC	18360	-	-	0.0591	-	-	-	-	-	-	-	-
rs62262722	3:49769419-49769419	C	intron_variant	-	-	-	MODIFIER	-	-	IP6K1	ENSG00000176095	Transcript	ENST00000468463	protein_coding	-	4/5	-	-	-	-	-	-	-	rs62262722	-	-1	-	HGNC	18360	-	-	0.0591	-	-	-	-	-	-	-	-
rs62262722	3:49769419-49769419	C	upstream_gene_variant	-	-	-	MODIFIER	-	-	IP6K1	ENSG00000176095	Transcript	ENST00000495798	retained_intron	-	-	-	-	-	-	-	-	-	rs62262722	3590	-1	-	HGNC	18360	-	-	0.0591	-	-	-	-	-	-	-	-
rs9849038	3:49771990-49771990	G	intron_variant	-	-	-	MODIFIER	-	-	IP6K1	ENSG00000176095	Transcript	ENST00000321599	protein_coding	-	3/5	-	-	-	-	-	-	-	rs9849038	-	-1	-	HGNC	18360	-	-	-	-	-	-	-	-	-	-	-
rs9849038	3:49771990-49771990	T	intron_variant	-	-	-	MODIFIER	-	-	IP6K1	ENSG00000176095	Transcript	ENST00000321599	protein_coding	-	3/5	-	-	-	-	-	-	-	rs9849038	-	-1	-	HGNC	18360	-	-	-	-	-	-	-	-	-	-	-
rs9849038	3:49771990-49771990	G	intron_variant	-	-	-	MODIFIER	-	-	IP6K1	ENSG00000176095	Transcript	ENST00000395238	protein_coding	-	2/4	-	-	-	-	-	-	-	rs9849038	-	-1	-	HGNC	18360	-	-	-	-	-	-	-	-	-	-	-
rs9849038	3:49771990-49771990	T	intron_variant	-	-	-	MODIFIER	-	-	IP6K1	ENSG00000176095	Transcript	ENST00000395238	protein_coding	-	2/4	-	-	-	-	-	-	-	rs9849038	-	-1	-	HGNC	18360	-	-	-	-	-	-	-	-	-	-	-
rs9849038	3:49771990-49771990	G	intron_variant	-	-	-	MODIFIER	-	-	IP6K1	ENSG00000176095	Transcript	ENST00000460540	protein_coding	-	2/4	-	-	-	-	-	-	-	rs9849038	-	-1	-	HGNC	18360	-	-	-	-	-	-	-	-	-	-	-
rs9849038	3:49771990-49771990	T	intron_variant	-	-	-	MODIFIER	-	-	IP6K1	ENSG00000176095	Transcript	ENST00000460540	protein_coding	-	2/4	-	-	-	-	-	-	-	rs9849038	-	-1	-	HGNC	18360	-	-	-	-	-	-	-	-	-	-	-
rs9849038	3:49771990-49771990	G	intron_variant	-	-	-	MODIFIER	-	-	IP6K1	ENSG00000176095	Transcript	ENST00000468463	protein_coding	-	3/5	-	-	-	-	-	-	-	rs9849038	-	-1	-	HGNC	18360	-	-	-	-	-	-	-	-	-	-	-
rs9849038	3:49771990-49771990	T	intron_variant	-	-	-	MODIFIER	-	-	IP6K1	ENSG00000176095	Transcript	ENST00000468463	protein_coding	-	3/5	-	-	-	-	-	-	-	rs9849038	-	-1	-	HGNC	18360	-	-	-	-	-	-	-	-	-	-	-
rs9849038	3:49771990-49771990	G	downstream_gene_variant	-	-	-	MODIFIER	-	-	IP6K1	ENSG00000176095	Transcript	ENST00000479464	processed_transcript	-	-	-	-	-	-	-	-	-	rs9849038	3715	-1	-	HGNC	18360	-	-	-	-	-	-	-	-	-	-	-
rs9849038	3:49771990-49771990	T	downstream_gene_variant	-	-	-	MODIFIER	-	-	IP6K1	ENSG00000176095	Transcript	ENST00000479464	processed_transcript	-	-	-	-	-	-	-	-	-	rs9849038	3715	-1	-	HGNC	18360	-	-	-	-	-	-	-	-	-	-	-
rs77473999	3:49777660-49777660	C	intron_variant	-	-	-	MODIFIER	-	-	IP6K1	ENSG00000176095	Transcript	ENST00000321599	protein_coding	-	2/5	-	-	-	-	-	-	-	rs77473999	-	-1	-	HGNC	18360	-	-	0.0755	-	-	-	-	-	-	-	-
rs77473999	3:49777660-49777660	C	intron_variant	-	-	-	MODIFIER	-	-	IP6K1	ENSG00000176095	Transcript	ENST00000395238	protein_coding	-	1/4	-	-	-	-	-	-	-	rs77473999	-	-1	-	HGNC	18360	-	-	0.0755	-	-	-	-	-	-	-	-
rs77473999	3:49777660-49777660	C	intron_variant	-	-	-	MODIFIER	-	-	IP6K1	ENSG00000176095	Transcript	ENST00000460540	protein_coding	-	1/4	-	-	-	-	-	-	-	rs77473999	-	-1	-	HGNC	18360	-	-	0.0755	-	-	-	-	-	-	-	-
rs77473999	3:49777660-49777660	C	intron_variant	-	-	-	MODIFIER	-	-	IP6K1	ENSG00000176095	Transcript	ENST00000468463	protein_coding	-	2/5	-	-	-	-	-	-	-	rs77473999	-	-1	-	HGNC	18360	-	-	0.0755	-	-	-	-	-	-	-	-
rs77473999	3:49777660-49777660	C	intron_variant,non_coding_transcript_variant	-	-	-	MODIFIER	-	-	IP6K1	ENSG00000176095	Transcript	ENST00000479464	processed_transcript	-	2/2	-	-	-	-	-	-	-	rs77473999	-	-1	-	HGNC	18360	-	-	0.0755	-	-	-	-	-	-	-	-
rs140813356	3:49796391-49796392	-	intron_variant	-	-	-	MODIFIER	-	-	IP6K1	ENSG00000176095	Transcript	ENST00000321599	protein_coding	-	1/5	-	-	-	-	-	-	-	rs140813356	-	-1	-	HGNC	18360	-	-	0.853	-	-	-	-	-	-	-	-
rs140813356	3:49796391-49796392	-	intron_variant	-	-	-	MODIFIER	-	-	IP6K1	ENSG00000176095	Transcript	ENST00000395238	protein_coding	-	1/4	-	-	-	-	-	-	-	rs140813356	-	-1	-	HGNC	18360	-	-	0.853	-	-	-	-	-	-	-	-
rs140813356	3:49796391-49796392	-	intron_variant	-	-	-	MODIFIER	-	-	IP6K1	ENSG00000176095	Transcript	ENST00000460540	protein_coding	-	1/4	-	-	-	-	-	-	-	rs140813356	-	-1	-	HGNC	18360	-	-	0.853	-	-	-	-	-	-	-	-
rs140813356	3:49796391-49796392	-	intron_variant	-	-	-	MODIFIER	-	-	IP6K1	ENSG00000176095	Transcript	ENST00000468463	protein_coding	-	1/5	-	-	-	-	-	-	-	rs140813356	-	-1	-	HGNC	18360	-	-	0.853	-	-	-	-	-	-	-	-
rs140813356	3:49796391-49796392	-	downstream_gene_variant	-	-	-	MODIFIER	-	-	COX6CP14	ENSG00000239576	Transcript	ENST00000469580	processed_pseudogene	-	-	-	-	-	-	-	-	-	rs140813356	303	1	-	HGNC	49366	-	-	0.853	-	-	-	-	-	-	-	-
rs140813356	3:49796391-49796392	-	intron_variant,non_coding_transcript_variant	-	-	-	MODIFIER	-	-	IP6K1	ENSG00000176095	Transcript	ENST00000498149	processed_transcript	-	1/1	-	-	-	-	-	-	-	rs140813356	-	-1	-	HGNC	18360	-	-	0.853	-	-	-	-	-	-	-	-
rs6785593	3:49796392-49796392	A	intron_variant	-	-	-	MODIFIER	-	-	IP6K1	ENSG00000176095	Transcript	ENST00000321599	protein_coding	-	1/5	-	-	-	-	-	-	-	rs6785593	-	-1	-	HGNC	18360	-	-	-	-	-	-	-	-	-	-	-
rs6785593	3:49796392-49796392	C	intron_variant	-	-	-	MODIFIER	-	-	IP6K1	ENSG00000176095	Transcript	ENST00000321599	protein_coding	-	1/5	-	-	-	-	-	-	-	rs6785593	-	-1	-	HGNC	18360	-	-	-	-	-	-	-	-	-	-	-
rs6785593	3:49796392-49796392	A	intron_variant	-	-	-	MODIFIER	-	-	IP6K1	ENSG00000176095	Transcript	ENST00000395238	protein_coding	-	1/4	-	-	-	-	-	-	-	rs6785593	-	-1	-	HGNC	18360	-	-	-	-	-	-	-	-	-	-	-
rs6785593	3:49796392-49796392	C	intron_variant	-	-	-	MODIFIER	-	-	IP6K1	ENSG00000176095	Transcript	ENST00000395238	protein_coding	-	1/4	-	-	-	-	-	-	-	rs6785593	-	-1	-	HGNC	18360	-	-	-	-	-	-	-	-	-	-	-
rs6785593	3:49796392-49796392	A	intron_variant	-	-	-	MODIFIER	-	-	IP6K1	ENSG00000176095	Transcript	ENST00000460540	protein_coding	-	1/4	-	-	-	-	-	-	-	rs6785593	-	-1	-	HGNC	18360	-	-	-	-	-	-	-	-	-	-	-
rs6785593	3:49796392-49796392	C	intron_variant	-	-	-	MODIFIER	-	-	IP6K1	ENSG00000176095	Transcript	ENST00000460540	protein_coding	-	1/4	-	-	-	-	-	-	-	rs6785593	-	-1	-	HGNC	18360	-	-	-	-	-	-	-	-	-	-	-
rs6785593	3:49796392-49796392	A	intron_variant	-	-	-	MODIFIER	-	-	IP6K1	ENSG00000176095	Transcript	ENST00000468463	protein_coding	-	1/5	-	-	-	-	-	-	-	rs6785593	-	-1	-	HGNC	18360	-	-	-	-	-	-	-	-	-	-	-
rs6785593	3:49796392-49796392	C	intron_variant	-	-	-	MODIFIER	-	-	IP6K1	ENSG00000176095	Transcript	ENST00000468463	protein_coding	-	1/5	-	-	-	-	-	-	-	rs6785593	-	-1	-	HGNC	18360	-	-	-	-	-	-	-	-	-	-	-
rs6785593	3:49796392-49796392	A	downstream_gene_variant	-	-	-	MODIFIER	-	-	COX6CP14	ENSG00000239576	Transcript	ENST00000469580	processed_pseudogene	-	-	-	-	-	-	-	-	-	rs6785593	303	1	-	HGNC	49366	-	-	-	-	-	-	-	-	-	-	-
rs6785593	3:49796392-49796392	C	downstream_gene_variant	-	-	-	MODIFIER	-	-	COX6CP14	ENSG00000239576	Transcript	ENST00000469580	processed_pseudogene	-	-	-	-	-	-	-	-	-	rs6785593	303	1	-	HGNC	49366	-	-	-	-	-	-	-	-	-	-	-
rs6785593	3:49796392-49796392	A	intron_variant,non_coding_transcript_variant	-	-	-	MODIFIER	-	-	IP6K1	ENSG00000176095	Transcript	ENST00000498149	processed_transcript	-	1/1	-	-	-	-	-	-	-	rs6785593	-	-1	-	HGNC	18360	-	-	-	-	-	-	-	-	-	-	-
rs6785593	3:49796392-49796392	C	intron_variant,non_coding_transcript_variant	-	-	-	MODIFIER	-	-	IP6K1	ENSG00000176095	Transcript	ENST00000498149	processed_transcript	-	1/1	-	-	-	-	-	-	-	rs6785593	-	-1	-	HGNC	18360	-	-	-	-	-	-	-	-	-	-	-
rs9835157	3:49797769-49797769	A	intron_variant	-	-	-	MODIFIER	-	-	IP6K1	ENSG00000176095	Transcript	ENST00000321599	protein_coding	-	1/5	-	-	-	-	-	-	-	rs9835157	-	-1	-	HGNC	18360	-	-	0.138	-	-	-	-	-	-	-	-
rs9835157	3:49797769-49797769	A	intron_variant	-	-	-	MODIFIER	-	-	IP6K1	ENSG00000176095	Transcript	ENST00000395238	protein_coding	-	1/4	-	-	-	-	-	-	-	rs9835157	-	-1	-	HGNC	18360	-	-	0.138	-	-	-	-	-	-	-	-
rs9835157	3:49797769-49797769	A	intron_variant	-	-	-	MODIFIER	-	-	IP6K1	ENSG00000176095	Transcript	ENST00000460540	protein_coding	-	1/4	-	-	-	-	-	-	-	rs9835157	-	-1	-	HGNC	18360	-	-	0.138	-	-	-	-	-	-	-	-
rs9835157	3:49797769-49797769	A	intron_variant	-	-	-	MODIFIER	-	-	IP6K1	ENSG00000176095	Transcript	ENST00000468463	protein_coding	-	1/5	-	-	-	-	-	-	-	rs9835157	-	-1	-	HGNC	18360	-	-	0.138	-	-	-	-	-	-	-	-
rs9835157	3:49797769-49797769	A	downstream_gene_variant	-	-	-	MODIFIER	-	-	COX6CP14	ENSG00000239576	Transcript	ENST00000469580	processed_pseudogene	-	-	-	-	-	-	-	-	-	rs9835157	1680	1	-	HGNC	49366	-	-	0.138	-	-	-	-	-	-	-	-
rs9835157	3:49797769-49797769	A	intron_variant,non_coding_transcript_variant	-	-	-	MODIFIER	-	-	IP6K1	ENSG00000176095	Transcript	ENST00000498149	processed_transcript	-	1/1	-	-	-	-	-	-	-	rs9835157	-	-1	-	HGNC	18360	-	-	0.138	-	-	-	-	-	-	-	-
rs7621797	3:49798864-49798864	A	intron_variant	-	-	-	MODIFIER	-	-	IP6K1	ENSG00000176095	Transcript	ENST00000321599	protein_coding	-	1/5	-	-	-	-	-	-	-	rs7621797	-	-1	-	HGNC	18360	-	-	0.138	-	-	-	-	-	-	-	-
rs7621797	3:49798864-49798864	A	intron_variant	-	-	-	MODIFIER	-	-	IP6K1	ENSG00000176095	Transcript	ENST00000395238	protein_coding	-	1/4	-	-	-	-	-	-	-	rs7621797	-	-1	-	HGNC	18360	-	-	0.138	-	-	-	-	-	-	-	-
rs7621797	3:49798864-49798864	A	intron_variant	-	-	-	MODIFIER	-	-	IP6K1	ENSG00000176095	Transcript	ENST00000460540	protein_coding	-	1/4	-	-	-	-	-	-	-	rs7621797	-	-1	-	HGNC	18360	-	-	0.138	-	-	-	-	-	-	-	-
rs7621797	3:49798864-49798864	A	intron_variant	-	-	-	MODIFIER	-	-	IP6K1	ENSG00000176095	Transcript	ENST00000468463	protein_coding	-	1/5	-	-	-	-	-	-	-	rs7621797	-	-1	-	HGNC	18360	-	-	0.138	-	-	-	-	-	-	-	-
rs7621797	3:49798864-49798864	A	downstream_gene_variant	-	-	-	MODIFIER	-	-	COX6CP14	ENSG00000239576	Transcript	ENST00000469580	processed_pseudogene	-	-	-	-	-	-	-	-	-	rs7621797	2775	1	-	HGNC	49366	-	-	0.138	-	-	-	-	-	-	-	-
rs7621797	3:49798864-49798864	A	intron_variant,non_coding_transcript_variant	-	-	-	MODIFIER	-	-	IP6K1	ENSG00000176095	Transcript	ENST00000498149	processed_transcript	-	1/1	-	-	-	-	-	-	-	rs7621797	-	-1	-	HGNC	18360	-	-	0.138	-	-	-	-	-	-	-	-
rs6804970	3:49804290-49804290	T	intron_variant	-	-	-	MODIFIER	-	-	IP6K1	ENSG00000176095	Transcript	ENST00000321599	protein_coding	-	1/5	-	-	-	-	-	-	-	rs6804970	-	-1	-	HGNC	18360	-	-	0.1376	-	-	-	-	-	-	-	-
rs6804970	3:49804290-49804290	T	intron_variant	-	-	-	MODIFIER	-	-	IP6K1	ENSG00000176095	Transcript	ENST00000395238	protein_coding	-	1/4	-	-	-	-	-	-	-	rs6804970	-	-1	-	HGNC	18360	-	-	0.1376	-	-	-	-	-	-	-	-
rs6804970	3:49804290-49804290	T	intron_variant	-	-	-	MODIFIER	-	-	IP6K1	ENSG00000176095	Transcript	ENST00000460540	protein_coding	-	1/4	-	-	-	-	-	-	-	rs6804970	-	-1	-	HGNC	18360	-	-	0.1376	-	-	-	-	-	-	-	-
rs6804970	3:49804290-49804290	T	intron_variant	-	-	-	MODIFIER	-	-	IP6K1	ENSG00000176095	Transcript	ENST00000468463	protein_coding	-	1/5	-	-	-	-	-	-	-	rs6804970	-	-1	-	HGNC	18360	-	-	0.1376	-	-	-	-	-	-	-	-
rs6804970	3:49804290-49804290	T	intron_variant,non_coding_transcript_variant	-	-	-	MODIFIER	-	-	IP6K1	ENSG00000176095	Transcript	ENST00000498149	processed_transcript	-	1/1	-	-	-	-	-	-	-	rs6804970	-	-1	-	HGNC	18360	-	-	0.1376	-	-	-	-	-	-	-	-
rs62262730	3:49808274-49808274	G	intron_variant	-	-	-	MODIFIER	-	-	IP6K1	ENSG00000176095	Transcript	ENST00000321599	protein_coding	-	1/5	-	-	-	-	-	-	-	rs62262730	-	-1	-	HGNC	18360	-	-	0.0891	-	-	-	-	-	-	-	-
rs62262730	3:49808274-49808274	G	intron_variant	-	-	-	MODIFIER	-	-	IP6K1	ENSG00000176095	Transcript	ENST00000395238	protein_coding	-	1/4	-	-	-	-	-	-	-	rs62262730	-	-1	-	HGNC	18360	-	-	0.0891	-	-	-	-	-	-	-	-
rs62262730	3:49808274-49808274	G	intron_variant	-	-	-	MODIFIER	-	-	IP6K1	ENSG00000176095	Transcript	ENST00000460540	protein_coding	-	1/4	-	-	-	-	-	-	-	rs62262730	-	-1	-	HGNC	18360	-	-	0.0891	-	-	-	-	-	-	-	-
rs62262730	3:49808274-49808274	G	upstream_gene_variant	-	-	-	MODIFIER	-	-	RP13-1056D16.2	ENSG00000244730	Transcript	ENST00000463176	processed_pseudogene	-	-	-	-	-	-	-	-	-	rs62262730	4444	1	-	Clone_based_vega_gene	-	-	-	0.0891	-	-	-	-	-	-	-	-
rs62262730	3:49808274-49808274	G	intron_variant	-	-	-	MODIFIER	-	-	IP6K1	ENSG00000176095	Transcript	ENST00000468463	protein_coding	-	1/5	-	-	-	-	-	-	-	rs62262730	-	-1	-	HGNC	18360	-	-	0.0891	-	-	-	-	-	-	-	-
rs62262730	3:49808274-49808274	G	intron_variant,non_coding_transcript_variant	-	-	-	MODIFIER	-	-	IP6K1	ENSG00000176095	Transcript	ENST00000498149	processed_transcript	-	1/1	-	-	-	-	-	-	-	rs62262730	-	-1	-	HGNC	18360	-	-	0.0891	-	-	-	-	-	-	-	-
rs62262730	3:49808274-49808274	G	regulatory_region_variant	-	-	-	MODIFIER	-	-	-	-	RegulatoryFeature	ENSR00001255690	promoter_flanking_region	-	-	-	-	-	-	-	-	-	rs62262730	-	-	-	-	-	-	-	0.0891	-	-	-	-	-	-	-	-
rs7652179	3:49808618-49808618	A	intron_variant	-	-	-	MODIFIER	-	-	IP6K1	ENSG00000176095	Transcript	ENST00000321599	protein_coding	-	1/5	-	-	-	-	-	-	-	rs7652179	-	-1	-	HGNC	18360	-	-	0.0801	-	-	-	-	-	-	-	-
rs7652179	3:49808618-49808618	A	intron_variant	-	-	-	MODIFIER	-	-	IP6K1	ENSG00000176095	Transcript	ENST00000395238	protein_coding	-	1/4	-	-	-	-	-	-	-	rs7652179	-	-1	-	HGNC	18360	-	-	0.0801	-	-	-	-	-	-	-	-
rs7652179	3:49808618-49808618	A	intron_variant	-	-	-	MODIFIER	-	-	IP6K1	ENSG00000176095	Transcript	ENST00000460540	protein_coding	-	1/4	-	-	-	-	-	-	-	rs7652179	-	-1	-	HGNC	18360	-	-	0.0801	-	-	-	-	-	-	-	-
rs7652179	3:49808618-49808618	A	upstream_gene_variant	-	-	-	MODIFIER	-	-	RP13-1056D16.2	ENSG00000244730	Transcript	ENST00000463176	processed_pseudogene	-	-	-	-	-	-	-	-	-	rs7652179	4100	1	-	Clone_based_vega_gene	-	-	-	0.0801	-	-	-	-	-	-	-	-
rs7652179	3:49808618-49808618	A	intron_variant	-	-	-	MODIFIER	-	-	IP6K1	ENSG00000176095	Transcript	ENST00000468463	protein_coding	-	1/5	-	-	-	-	-	-	-	rs7652179	-	-1	-	HGNC	18360	-	-	0.0801	-	-	-	-	-	-	-	-
rs7652179	3:49808618-49808618	A	intron_variant,non_coding_transcript_variant	-	-	-	MODIFIER	-	-	IP6K1	ENSG00000176095	Transcript	ENST00000498149	processed_transcript	-	1/1	-	-	-	-	-	-	-	rs7652179	-	-1	-	HGNC	18360	-	-	0.0801	-	-	-	-	-	-	-	-
rs7652179	3:49808618-49808618	A	regulatory_region_variant	-	-	-	MODIFIER	-	-	-	-	RegulatoryFeature	ENSR00001255690	promoter_flanking_region	-	-	-	-	-	-	-	-	-	rs7652179	-	-	-	-	-	-	-	0.0801	-	-	-	-	-	-	-	-
rs9870755	3:49809841-49809841	G	intron_variant	-	-	-	MODIFIER	-	-	IP6K1	ENSG00000176095	Transcript	ENST00000321599	protein_coding	-	1/5	-	-	-	-	-	-	-	rs9870755	-	-1	-	HGNC	18360	-	-	-	-	-	-	-	-	-	-	-
rs9870755	3:49809841-49809841	T	intron_variant	-	-	-	MODIFIER	-	-	IP6K1	ENSG00000176095	Transcript	ENST00000321599	protein_coding	-	1/5	-	-	-	-	-	-	-	rs9870755	-	-1	-	HGNC	18360	-	-	0.1372	-	-	-	-	-	-	-	-
rs9870755	3:49809841-49809841	G	intron_variant	-	-	-	MODIFIER	-	-	IP6K1	ENSG00000176095	Transcript	ENST00000395238	protein_coding	-	1/4	-	-	-	-	-	-	-	rs9870755	-	-1	-	HGNC	18360	-	-	-	-	-	-	-	-	-	-	-
rs9870755	3:49809841-49809841	T	intron_variant	-	-	-	MODIFIER	-	-	IP6K1	ENSG00000176095	Transcript	ENST00000395238	protein_coding	-	1/4	-	-	-	-	-	-	-	rs9870755	-	-1	-	HGNC	18360	-	-	0.1372	-	-	-	-	-	-	-	-
rs9870755	3:49809841-49809841	G	intron_variant	-	-	-	MODIFIER	-	-	IP6K1	ENSG00000176095	Transcript	ENST00000460540	protein_coding	-	1/4	-	-	-	-	-	-	-	rs9870755	-	-1	-	HGNC	18360	-	-	-	-	-	-	-	-	-	-	-
rs9870755	3:49809841-49809841	T	intron_variant	-	-	-	MODIFIER	-	-	IP6K1	ENSG00000176095	Transcript	ENST00000460540	protein_coding	-	1/4	-	-	-	-	-	-	-	rs9870755	-	-1	-	HGNC	18360	-	-	0.1372	-	-	-	-	-	-	-	-
rs9870755	3:49809841-49809841	G	upstream_gene_variant	-	-	-	MODIFIER	-	-	RP13-1056D16.2	ENSG00000244730	Transcript	ENST00000463176	processed_pseudogene	-	-	-	-	-	-	-	-	-	rs9870755	2877	1	-	Clone_based_vega_gene	-	-	-	-	-	-	-	-	-	-	-	-
rs9870755	3:49809841-49809841	T	upstream_gene_variant	-	-	-	MODIFIER	-	-	RP13-1056D16.2	ENSG00000244730	Transcript	ENST00000463176	processed_pseudogene	-	-	-	-	-	-	-	-	-	rs9870755	2877	1	-	Clone_based_vega_gene	-	-	-	0.1372	-	-	-	-	-	-	-	-
rs9870755	3:49809841-49809841	G	intron_variant	-	-	-	MODIFIER	-	-	IP6K1	ENSG00000176095	Transcript	ENST00000468463	protein_coding	-	1/5	-	-	-	-	-	-	-	rs9870755	-	-1	-	HGNC	18360	-	-	-	-	-	-	-	-	-	-	-
rs9870755	3:49809841-49809841	T	intron_variant	-	-	-	MODIFIER	-	-	IP6K1	ENSG00000176095	Transcript	ENST00000468463	protein_coding	-	1/5	-	-	-	-	-	-	-	rs9870755	-	-1	-	HGNC	18360	-	-	0.1372	-	-	-	-	-	-	-	-
rs9870755	3:49809841-49809841	G	intron_variant,non_coding_transcript_variant	-	-	-	MODIFIER	-	-	IP6K1	ENSG00000176095	Transcript	ENST00000498149	processed_transcript	-	1/1	-	-	-	-	-	-	-	rs9870755	-	-1	-	HGNC	18360	-	-	-	-	-	-	-	-	-	-	-
rs9870755	3:49809841-49809841	T	intron_variant,non_coding_transcript_variant	-	-	-	MODIFIER	-	-	IP6K1	ENSG00000176095	Transcript	ENST00000498149	processed_transcript	-	1/1	-	-	-	-	-	-	-	rs9870755	-	-1	-	HGNC	18360	-	-	0.1372	-	-	-	-	-	-	-	-
rs148383796	3:49811047-49811047	A	intron_variant	-	-	-	MODIFIER	-	-	IP6K1	ENSG00000176095	Transcript	ENST00000321599	protein_coding	-	1/5	-	-	-	-	-	-	-	rs148383796	-	-1	-	HGNC	18360	-	-	0.0753	-	-	-	-	-	-	-	-
rs148383796	3:49811047-49811047	A	intron_variant	-	-	-	MODIFIER	-	-	IP6K1	ENSG00000176095	Transcript	ENST00000395238	protein_coding	-	1/4	-	-	-	-	-	-	-	rs148383796	-	-1	-	HGNC	18360	-	-	0.0753	-	-	-	-	-	-	-	-
rs148383796	3:49811047-49811047	A	intron_variant	-	-	-	MODIFIER	-	-	IP6K1	ENSG00000176095	Transcript	ENST00000460540	protein_coding	-	1/4	-	-	-	-	-	-	-	rs148383796	-	-1	-	HGNC	18360	-	-	0.0753	-	-	-	-	-	-	-	-
rs148383796	3:49811047-49811047	A	upstream_gene_variant	-	-	-	MODIFIER	-	-	RP13-1056D16.2	ENSG00000244730	Transcript	ENST00000463176	processed_pseudogene	-	-	-	-	-	-	-	-	-	rs148383796	1671	1	-	Clone_based_vega_gene	-	-	-	0.0753	-	-	-	-	-	-	-	-
rs148383796	3:49811047-49811047	A	intron_variant	-	-	-	MODIFIER	-	-	IP6K1	ENSG00000176095	Transcript	ENST00000468463	protein_coding	-	1/5	-	-	-	-	-	-	-	rs148383796	-	-1	-	HGNC	18360	-	-	0.0753	-	-	-	-	-	-	-	-
rs148383796	3:49811047-49811047	A	intron_variant,non_coding_transcript_variant	-	-	-	MODIFIER	-	-	IP6K1	ENSG00000176095	Transcript	ENST00000498149	processed_transcript	-	1/1	-	-	-	-	-	-	-	rs148383796	-	-1	-	HGNC	18360	-	-	0.0753	-	-	-	-	-	-	-	-
rs7613603	3:49812866-49812866	T	intron_variant	-	-	-	MODIFIER	-	-	IP6K1	ENSG00000176095	Transcript	ENST00000321599	protein_coding	-	1/5	-	-	-	-	-	-	-	rs7613603	-	-1	-	HGNC	18360	-	-	0.1372	-	-	-	-	-	-	-	-
rs7613603	3:49812866-49812866	T	intron_variant	-	-	-	MODIFIER	-	-	IP6K1	ENSG00000176095	Transcript	ENST00000395238	protein_coding	-	1/4	-	-	-	-	-	-	-	rs7613603	-	-1	-	HGNC	18360	-	-	0.1372	-	-	-	-	-	-	-	-
rs7613603	3:49812866-49812866	T	intron_variant	-	-	-	MODIFIER	-	-	IP6K1	ENSG00000176095	Transcript	ENST00000460540	protein_coding	-	1/4	-	-	-	-	-	-	-	rs7613603	-	-1	-	HGNC	18360	-	-	0.1372	-	-	-	-	-	-	-	-
rs7613603	3:49812866-49812866	T	non_coding_transcript_exon_variant	-	-	-	MODIFIER	-	-	RP13-1056D16.2	ENSG00000244730	Transcript	ENST00000463176	processed_pseudogene	1/1	-	-	-	149	-	-	-	-	rs7613603	-	1	-	Clone_based_vega_gene	-	-	-	0.1372	-	-	-	-	-	-	-	-
rs7613603	3:49812866-49812866	T	intron_variant	-	-	-	MODIFIER	-	-	IP6K1	ENSG00000176095	Transcript	ENST00000468463	protein_coding	-	1/5	-	-	-	-	-	-	-	rs7613603	-	-1	-	HGNC	18360	-	-	0.1372	-	-	-	-	-	-	-	-
rs7613603	3:49812866-49812866	T	intron_variant,non_coding_transcript_variant	-	-	-	MODIFIER	-	-	IP6K1	ENSG00000176095	Transcript	ENST00000498149	processed_transcript	-	1/1	-	-	-	-	-	-	-	rs7613603	-	-1	-	HGNC	18360	-	-	0.1372	-	-	-	-	-	-	-	-
rs184219667	3:49813936-49813936	A	intron_variant	-	-	-	MODIFIER	-	-	IP6K1	ENSG00000176095	Transcript	ENST00000321599	protein_coding	-	1/5	-	-	-	-	-	-	-	rs184219667	-	-1	-	HGNC	18360	-	-	0.1374	-	-	-	-	-	-	-	-
rs184219667	3:49813936-49813936	A	intron_variant	-	-	-	MODIFIER	-	-	IP6K1	ENSG00000176095	Transcript	ENST00000395238	protein_coding	-	1/4	-	-	-	-	-	-	-	rs184219667	-	-1	-	HGNC	18360	-	-	0.1374	-	-	-	-	-	-	-	-
rs184219667	3:49813936-49813936	A	intron_variant	-	-	-	MODIFIER	-	-	IP6K1	ENSG00000176095	Transcript	ENST00000460540	protein_coding	-	1/4	-	-	-	-	-	-	-	rs184219667	-	-1	-	HGNC	18360	-	-	0.1374	-	-	-	-	-	-	-	-
rs184219667	3:49813936-49813936	A	downstream_gene_variant	-	-	-	MODIFIER	-	-	RP13-1056D16.2	ENSG00000244730	Transcript	ENST00000463176	processed_pseudogene	-	-	-	-	-	-	-	-	-	rs184219667	889	1	-	Clone_based_vega_gene	-	-	-	0.1374	-	-	-	-	-	-	-	-
rs184219667	3:49813936-49813936	A	intron_variant	-	-	-	MODIFIER	-	-	IP6K1	ENSG00000176095	Transcript	ENST00000468463	protein_coding	-	1/5	-	-	-	-	-	-	-	rs184219667	-	-1	-	HGNC	18360	-	-	0.1374	-	-	-	-	-	-	-	-
rs184219667	3:49813936-49813936	A	intron_variant,non_coding_transcript_variant	-	-	-	MODIFIER	-	-	IP6K1	ENSG00000176095	Transcript	ENST00000498149	processed_transcript	-	1/1	-	-	-	-	-	-	-	rs184219667	-	-1	-	HGNC	18360	-	-	0.1374	-	-	-	-	-	-	-	-
rs373797031	3:49813938-49813938	G	intron_variant	-	-	-	MODIFIER	-	-	IP6K1	ENSG00000176095	Transcript	ENST00000321599	protein_coding	-	1/5	-	-	-	-	-	-	-	rs373797031	-	-1	-	HGNC	18360	-	-	0.1356	-	-	-	-	-	-	-	-
rs373797031	3:49813938-49813938	G	intron_variant	-	-	-	MODIFIER	-	-	IP6K1	ENSG00000176095	Transcript	ENST00000395238	protein_coding	-	1/4	-	-	-	-	-	-	-	rs373797031	-	-1	-	HGNC	18360	-	-	0.1356	-	-	-	-	-	-	-	-
rs373797031	3:49813938-49813938	G	intron_variant	-	-	-	MODIFIER	-	-	IP6K1	ENSG00000176095	Transcript	ENST00000460540	protein_coding	-	1/4	-	-	-	-	-	-	-	rs373797031	-	-1	-	HGNC	18360	-	-	0.1356	-	-	-	-	-	-	-	-
rs373797031	3:49813938-49813938	G	downstream_gene_variant	-	-	-	MODIFIER	-	-	RP13-1056D16.2	ENSG00000244730	Transcript	ENST00000463176	processed_pseudogene	-	-	-	-	-	-	-	-	-	rs373797031	891	1	-	Clone_based_vega_gene	-	-	-	0.1356	-	-	-	-	-	-	-	-
rs373797031	3:49813938-49813938	G	intron_variant	-	-	-	MODIFIER	-	-	IP6K1	ENSG00000176095	Transcript	ENST00000468463	protein_coding	-	1/5	-	-	-	-	-	-	-	rs373797031	-	-1	-	HGNC	18360	-	-	0.1356	-	-	-	-	-	-	-	-
rs373797031	3:49813938-49813938	G	intron_variant,non_coding_transcript_variant	-	-	-	MODIFIER	-	-	IP6K1	ENSG00000176095	Transcript	ENST00000498149	processed_transcript	-	1/1	-	-	-	-	-	-	-	rs373797031	-	-1	-	HGNC	18360	-	-	0.1356	-	-	-	-	-	-	-	-
rs376938854	3:49813939-49813939	A	intron_variant	-	-	-	MODIFIER	-	-	IP6K1	ENSG00000176095	Transcript	ENST00000321599	protein_coding	-	1/5	-	-	-	-	-	-	-	rs376938854	-	-1	-	HGNC	18360	-	-	0.1356	-	-	-	-	-	-	-	-
rs376938854	3:49813939-49813939	C	intron_variant	-	-	-	MODIFIER	-	-	IP6K1	ENSG00000176095	Transcript	ENST00000321599	protein_coding	-	1/5	-	-	-	-	-	-	-	rs376938854	-	-1	-	HGNC	18360	-	-	-	-	-	-	-	-	-	-	-
rs376938854	3:49813939-49813939	A	intron_variant	-	-	-	MODIFIER	-	-	IP6K1	ENSG00000176095	Transcript	ENST00000395238	protein_coding	-	1/4	-	-	-	-	-	-	-	rs376938854	-	-1	-	HGNC	18360	-	-	0.1356	-	-	-	-	-	-	-	-
rs376938854	3:49813939-49813939	C	intron_variant	-	-	-	MODIFIER	-	-	IP6K1	ENSG00000176095	Transcript	ENST00000395238	protein_coding	-	1/4	-	-	-	-	-	-	-	rs376938854	-	-1	-	HGNC	18360	-	-	-	-	-	-	-	-	-	-	-
rs376938854	3:49813939-49813939	A	intron_variant	-	-	-	MODIFIER	-	-	IP6K1	ENSG00000176095	Transcript	ENST00000460540	protein_coding	-	1/4	-	-	-	-	-	-	-	rs376938854	-	-1	-	HGNC	18360	-	-	0.1356	-	-	-	-	-	-	-	-
rs376938854	3:49813939-49813939	C	intron_variant	-	-	-	MODIFIER	-	-	IP6K1	ENSG00000176095	Transcript	ENST00000460540	protein_coding	-	1/4	-	-	-	-	-	-	-	rs376938854	-	-1	-	HGNC	18360	-	-	-	-	-	-	-	-	-	-	-
rs376938854	3:49813939-49813939	A	downstream_gene_variant	-	-	-	MODIFIER	-	-	RP13-1056D16.2	ENSG00000244730	Transcript	ENST00000463176	processed_pseudogene	-	-	-	-	-	-	-	-	-	rs376938854	892	1	-	Clone_based_vega_gene	-	-	-	0.1356	-	-	-	-	-	-	-	-
rs376938854	3:49813939-49813939	C	downstream_gene_variant	-	-	-	MODIFIER	-	-	RP13-1056D16.2	ENSG00000244730	Transcript	ENST00000463176	processed_pseudogene	-	-	-	-	-	-	-	-	-	rs376938854	892	1	-	Clone_based_vega_gene	-	-	-	-	-	-	-	-	-	-	-	-
rs376938854	3:49813939-49813939	A	intron_variant	-	-	-	MODIFIER	-	-	IP6K1	ENSG00000176095	Transcript	ENST00000468463	protein_coding	-	1/5	-	-	-	-	-	-	-	rs376938854	-	-1	-	HGNC	18360	-	-	0.1356	-	-	-	-	-	-	-	-
rs376938854	3:49813939-49813939	C	intron_variant	-	-	-	MODIFIER	-	-	IP6K1	ENSG00000176095	Transcript	ENST00000468463	protein_coding	-	1/5	-	-	-	-	-	-	-	rs376938854	-	-1	-	HGNC	18360	-	-	-	-	-	-	-	-	-	-	-
rs376938854	3:49813939-49813939	A	intron_variant,non_coding_transcript_variant	-	-	-	MODIFIER	-	-	IP6K1	ENSG00000176095	Transcript	ENST00000498149	processed_transcript	-	1/1	-	-	-	-	-	-	-	rs376938854	-	-1	-	HGNC	18360	-	-	0.1356	-	-	-	-	-	-	-	-
rs376938854	3:49813939-49813939	C	intron_variant,non_coding_transcript_variant	-	-	-	MODIFIER	-	-	IP6K1	ENSG00000176095	Transcript	ENST00000498149	processed_transcript	-	1/1	-	-	-	-	-	-	-	rs376938854	-	-1	-	HGNC	18360	-	-	-	-	-	-	-	-	-	-	-
rs62260663	3:49814949-49814949	C	intron_variant	-	-	-	MODIFIER	-	-	IP6K1	ENSG00000176095	Transcript	ENST00000321599	protein_coding	-	1/5	-	-	-	-	-	-	-	rs62260663	-	-1	-	HGNC	18360	-	-	0.1384	-	-	-	-	-	-	-	-
rs62260663	3:49814949-49814949	C	intron_variant	-	-	-	MODIFIER	-	-	IP6K1	ENSG00000176095	Transcript	ENST00000395238	protein_coding	-	1/4	-	-	-	-	-	-	-	rs62260663	-	-1	-	HGNC	18360	-	-	0.1384	-	-	-	-	-	-	-	-
rs62260663	3:49814949-49814949	C	intron_variant	-	-	-	MODIFIER	-	-	IP6K1	ENSG00000176095	Transcript	ENST00000460540	protein_coding	-	1/4	-	-	-	-	-	-	-	rs62260663	-	-1	-	HGNC	18360	-	-	0.1384	-	-	-	-	-	-	-	-
rs62260663	3:49814949-49814949	C	downstream_gene_variant	-	-	-	MODIFIER	-	-	RP13-1056D16.2	ENSG00000244730	Transcript	ENST00000463176	processed_pseudogene	-	-	-	-	-	-	-	-	-	rs62260663	1902	1	-	Clone_based_vega_gene	-	-	-	0.1384	-	-	-	-	-	-	-	-
rs62260663	3:49814949-49814949	C	intron_variant	-	-	-	MODIFIER	-	-	IP6K1	ENSG00000176095	Transcript	ENST00000468463	protein_coding	-	1/5	-	-	-	-	-	-	-	rs62260663	-	-1	-	HGNC	18360	-	-	0.1384	-	-	-	-	-	-	-	-
rs62260663	3:49814949-49814949	C	intron_variant,non_coding_transcript_variant	-	-	-	MODIFIER	-	-	IP6K1	ENSG00000176095	Transcript	ENST00000498149	processed_transcript	-	1/1	-	-	-	-	-	-	-	rs62260663	-	-1	-	HGNC	18360	-	-	0.1384	-	-	-	-	-	-	-	-
rs9829155	3:49817450-49817450	C	intron_variant	-	-	-	MODIFIER	-	-	IP6K1	ENSG00000176095	Transcript	ENST00000321599	protein_coding	-	1/5	-	-	-	-	-	-	-	rs9829155	-	-1	-	HGNC	18360	-	-	0.1382	-	-	-	-	-	-	-	-
rs9829155	3:49817450-49817450	C	intron_variant	-	-	-	MODIFIER	-	-	IP6K1	ENSG00000176095	Transcript	ENST00000395238	protein_coding	-	1/4	-	-	-	-	-	-	-	rs9829155	-	-1	-	HGNC	18360	-	-	0.1382	-	-	-	-	-	-	-	-
rs9829155	3:49817450-49817450	C	intron_variant	-	-	-	MODIFIER	-	-	IP6K1	ENSG00000176095	Transcript	ENST00000460540	protein_coding	-	1/4	-	-	-	-	-	-	-	rs9829155	-	-1	-	HGNC	18360	-	-	0.1382	-	-	-	-	-	-	-	-
rs9829155	3:49817450-49817450	C	downstream_gene_variant	-	-	-	MODIFIER	-	-	RP13-1056D16.2	ENSG00000244730	Transcript	ENST00000463176	processed_pseudogene	-	-	-	-	-	-	-	-	-	rs9829155	4403	1	-	Clone_based_vega_gene	-	-	-	0.1382	-	-	-	-	-	-	-	-
rs9829155	3:49817450-49817450	C	intron_variant	-	-	-	MODIFIER	-	-	IP6K1	ENSG00000176095	Transcript	ENST00000468463	protein_coding	-	1/5	-	-	-	-	-	-	-	rs9829155	-	-1	-	HGNC	18360	-	-	0.1382	-	-	-	-	-	-	-	-
rs9829155	3:49817450-49817450	C	intron_variant,non_coding_transcript_variant	-	-	-	MODIFIER	-	-	IP6K1	ENSG00000176095	Transcript	ENST00000498149	processed_transcript	-	1/1	-	-	-	-	-	-	-	rs9829155	-	-1	-	HGNC	18360	-	-	0.1382	-	-	-	-	-	-	-	-
rs9836756	3:49822909-49822909	A	intron_variant	-	-	-	MODIFIER	-	-	IP6K1	ENSG00000176095	Transcript	ENST00000321599	protein_coding	-	1/5	-	-	-	-	-	-	-	rs9836756	-	-1	-	HGNC	18360	-	-	0.1378	-	-	-	-	-	-	-	-
rs9836756	3:49822909-49822909	A	intron_variant	-	-	-	MODIFIER	-	-	IP6K1	ENSG00000176095	Transcript	ENST00000395238	protein_coding	-	1/4	-	-	-	-	-	-	-	rs9836756	-	-1	-	HGNC	18360	-	-	0.1378	-	-	-	-	-	-	-	-
rs9836756	3:49822909-49822909	A	intron_variant	-	-	-	MODIFIER	-	-	IP6K1	ENSG00000176095	Transcript	ENST00000460540	protein_coding	-	1/4	-	-	-	-	-	-	-	rs9836756	-	-1	-	HGNC	18360	-	-	0.1378	-	-	-	-	-	-	-	-
rs9836756	3:49822909-49822909	A	intron_variant	-	-	-	MODIFIER	-	-	IP6K1	ENSG00000176095	Transcript	ENST00000468463	protein_coding	-	1/5	-	-	-	-	-	-	-	rs9836756	-	-1	-	HGNC	18360	-	-	0.1378	-	-	-	-	-	-	-	-
rs9836756	3:49822909-49822909	A	downstream_gene_variant	-	-	-	MODIFIER	-	-	IP6K1	ENSG00000176095	Transcript	ENST00000495152	processed_transcript	-	-	-	-	-	-	-	-	-	rs9836756	4	-1	-	HGNC	18360	-	-	0.1378	-	-	-	-	-	-	-	-
rs9836756	3:49822909-49822909	A	intron_variant,non_coding_transcript_variant	-	-	-	MODIFIER	-	-	IP6K1	ENSG00000176095	Transcript	ENST00000498149	processed_transcript	-	1/1	-	-	-	-	-	-	-	rs9836756	-	-1	-	HGNC	18360	-	-	0.1378	-	-	-	-	-	-	-	-
rs9836756	3:49822909-49822909	A	regulatory_region_variant	-	-	-	MODIFIER	-	-	-	-	RegulatoryFeature	ENSR00000152267	promoter	-	-	-	-	-	-	-	-	-	rs9836756	-	-	-	-	-	-	-	0.1378	-	-	-	-	-	-	-	-
rs9851651	3:49825326-49825326	A	upstream_gene_variant	-	-	-	MODIFIER	-	-	IP6K1	ENSG00000176095	Transcript	ENST00000321599	protein_coding	-	-	-	-	-	-	-	-	-	rs9851651	1366	-1	-	HGNC	18360	-	-	0.1378	-	-	-	-	-	-	-	-
rs9851651	3:49825326-49825326	A	upstream_gene_variant	-	-	-	MODIFIER	-	-	IP6K1	ENSG00000176095	Transcript	ENST00000395238	protein_coding	-	-	-	-	-	-	-	-	-	rs9851651	1353	-1	-	HGNC	18360	-	-	0.1378	-	-	-	-	-	-	-	-
rs9851651	3:49825326-49825326	A	downstream_gene_variant	-	-	-	MODIFIER	-	-	CDHR4	ENSG00000187492	Transcript	ENST00000412678	protein_coding	-	-	-	-	-	-	-	-	-	rs9851651	2839	-1	-	HGNC	34527	-	-	0.1378	-	-	-	-	-	-	-	-
rs9851651	3:49825326-49825326	A	downstream_gene_variant	-	-	-	MODIFIER	-	-	CDHR4	ENSG00000187492	Transcript	ENST00000460430	nonsense_mediated_decay	-	-	-	-	-	-	-	-	-	rs9851651	2839	-1	cds_start_NF	HGNC	34527	-	-	0.1378	-	-	-	-	-	-	-	-
rs9851651	3:49825326-49825326	A	upstream_gene_variant	-	-	-	MODIFIER	-	-	IP6K1	ENSG00000176095	Transcript	ENST00000460540	protein_coding	-	-	-	-	-	-	-	-	-	rs9851651	1351	-1	-	HGNC	18360	-	-	0.1378	-	-	-	-	-	-	-	-
rs9851651	3:49825326-49825326	A	downstream_gene_variant	-	-	-	MODIFIER	-	-	CDHR4	ENSG00000187492	Transcript	ENST00000462108	processed_transcript	-	-	-	-	-	-	-	-	-	rs9851651	2839	-1	-	HGNC	34527	-	-	0.1378	-	-	-	-	-	-	-	-
rs9851651	3:49825326-49825326	A	upstream_gene_variant	-	-	-	MODIFIER	-	-	IP6K1	ENSG00000176095	Transcript	ENST00000468463	protein_coding	-	-	-	-	-	-	-	-	-	rs9851651	1353	-1	-	HGNC	18360	-	-	0.1378	-	-	-	-	-	-	-	-
rs9851651	3:49825326-49825326	A	downstream_gene_variant	-	-	-	MODIFIER	-	-	CDHR4	ENSG00000187492	Transcript	ENST00000487666	protein_coding	-	-	-	-	-	-	-	-	-	rs9851651	2839	-1	cds_start_NF	HGNC	34527	-	-	0.1378	-	-	-	-	-	-	-	-
rs9851651	3:49825326-49825326	A	upstream_gene_variant	-	-	-	MODIFIER	-	-	IP6K1	ENSG00000176095	Transcript	ENST00000495152	processed_transcript	-	-	-	-	-	-	-	-	-	rs9851651	1699	-1	-	HGNC	18360	-	-	0.1378	-	-	-	-	-	-	-	-
rs9851651	3:49825326-49825326	A	upstream_gene_variant	-	-	-	MODIFIER	-	-	IP6K1	ENSG00000176095	Transcript	ENST00000498149	processed_transcript	-	-	-	-	-	-	-	-	-	rs9851651	1694	-1	-	HGNC	18360	-	-	0.1378	-	-	-	-	-	-	-	-
rs9851930	3:49825369-49825369	A	upstream_gene_variant	-	-	-	MODIFIER	-	-	IP6K1	ENSG00000176095	Transcript	ENST00000321599	protein_coding	-	-	-	-	-	-	-	-	-	rs9851930	1409	-1	-	HGNC	18360	-	-	0.1378	-	-	-	-	-	-	-	-
rs9851930	3:49825369-49825369	A	upstream_gene_variant	-	-	-	MODIFIER	-	-	IP6K1	ENSG00000176095	Transcript	ENST00000395238	protein_coding	-	-	-	-	-	-	-	-	-	rs9851930	1396	-1	-	HGNC	18360	-	-	0.1378	-	-	-	-	-	-	-	-
rs9851930	3:49825369-49825369	A	downstream_gene_variant	-	-	-	MODIFIER	-	-	CDHR4	ENSG00000187492	Transcript	ENST00000412678	protein_coding	-	-	-	-	-	-	-	-	-	rs9851930	2796	-1	-	HGNC	34527	-	-	0.1378	-	-	-	-	-	-	-	-
rs9851930	3:49825369-49825369	A	downstream_gene_variant	-	-	-	MODIFIER	-	-	CDHR4	ENSG00000187492	Transcript	ENST00000460430	nonsense_mediated_decay	-	-	-	-	-	-	-	-	-	rs9851930	2796	-1	cds_start_NF	HGNC	34527	-	-	0.1378	-	-	-	-	-	-	-	-
rs9851930	3:49825369-49825369	A	upstream_gene_variant	-	-	-	MODIFIER	-	-	IP6K1	ENSG00000176095	Transcript	ENST00000460540	protein_coding	-	-	-	-	-	-	-	-	-	rs9851930	1394	-1	-	HGNC	18360	-	-	0.1378	-	-	-	-	-	-	-	-
rs9851930	3:49825369-49825369	A	downstream_gene_variant	-	-	-	MODIFIER	-	-	CDHR4	ENSG00000187492	Transcript	ENST00000462108	processed_transcript	-	-	-	-	-	-	-	-	-	rs9851930	2796	-1	-	HGNC	34527	-	-	0.1378	-	-	-	-	-	-	-	-
rs9851930	3:49825369-49825369	A	upstream_gene_variant	-	-	-	MODIFIER	-	-	IP6K1	ENSG00000176095	Transcript	ENST00000468463	protein_coding	-	-	-	-	-	-	-	-	-	rs9851930	1396	-1	-	HGNC	18360	-	-	0.1378	-	-	-	-	-	-	-	-
rs9851930	3:49825369-49825369	A	downstream_gene_variant	-	-	-	MODIFIER	-	-	CDHR4	ENSG00000187492	Transcript	ENST00000487666	protein_coding	-	-	-	-	-	-	-	-	-	rs9851930	2796	-1	cds_start_NF	HGNC	34527	-	-	0.1378	-	-	-	-	-	-	-	-
rs9851930	3:49825369-49825369	A	upstream_gene_variant	-	-	-	MODIFIER	-	-	IP6K1	ENSG00000176095	Transcript	ENST00000495152	processed_transcript	-	-	-	-	-	-	-	-	-	rs9851930	1742	-1	-	HGNC	18360	-	-	0.1378	-	-	-	-	-	-	-	-
rs9851930	3:49825369-49825369	A	upstream_gene_variant	-	-	-	MODIFIER	-	-	IP6K1	ENSG00000176095	Transcript	ENST00000498149	processed_transcript	-	-	-	-	-	-	-	-	-	rs9851930	1737	-1	-	HGNC	18360	-	-	0.1378	-	-	-	-	-	-	-	-
rs7620848	3:49828021-49828021	A	upstream_gene_variant	-	-	-	MODIFIER	-	-	IP6K1	ENSG00000176095	Transcript	ENST00000321599	protein_coding	-	-	-	-	-	-	-	-	-	rs7620848	4061	-1	-	HGNC	18360	-	-	-	-	-	-	-	-	-	-	-
rs7620848	3:49828021-49828021	C	upstream_gene_variant	-	-	-	MODIFIER	-	-	IP6K1	ENSG00000176095	Transcript	ENST00000321599	protein_coding	-	-	-	-	-	-	-	-	-	rs7620848	4061	-1	-	HGNC	18360	-	-	0.137	-	-	-	-	-	-	-	-
rs7620848	3:49828021-49828021	A	upstream_gene_variant	-	-	-	MODIFIER	-	-	IP6K1	ENSG00000176095	Transcript	ENST00000395238	protein_coding	-	-	-	-	-	-	-	-	-	rs7620848	4048	-1	-	HGNC	18360	-	-	-	-	-	-	-	-	-	-	-
rs7620848	3:49828021-49828021	C	upstream_gene_variant	-	-	-	MODIFIER	-	-	IP6K1	ENSG00000176095	Transcript	ENST00000395238	protein_coding	-	-	-	-	-	-	-	-	-	rs7620848	4048	-1	-	HGNC	18360	-	-	0.137	-	-	-	-	-	-	-	-
rs7620848	3:49828021-49828021	A	downstream_gene_variant	-	-	-	MODIFIER	-	-	CDHR4	ENSG00000187492	Transcript	ENST00000412678	protein_coding	-	-	-	-	-	-	-	-	-	rs7620848	144	-1	-	HGNC	34527	-	-	-	-	-	-	-	-	-	-	-
rs7620848	3:49828021-49828021	C	downstream_gene_variant	-	-	-	MODIFIER	-	-	CDHR4	ENSG00000187492	Transcript	ENST00000412678	protein_coding	-	-	-	-	-	-	-	-	-	rs7620848	144	-1	-	HGNC	34527	-	-	0.137	-	-	-	-	-	-	-	-
rs7620848	3:49828021-49828021	A	downstream_gene_variant	-	-	-	MODIFIER	-	-	CDHR4	ENSG00000187492	Transcript	ENST00000460430	nonsense_mediated_decay	-	-	-	-	-	-	-	-	-	rs7620848	144	-1	cds_start_NF	HGNC	34527	-	-	-	-	-	-	-	-	-	-	-
rs7620848	3:49828021-49828021	C	downstream_gene_variant	-	-	-	MODIFIER	-	-	CDHR4	ENSG00000187492	Transcript	ENST00000460430	nonsense_mediated_decay	-	-	-	-	-	-	-	-	-	rs7620848	144	-1	cds_start_NF	HGNC	34527	-	-	0.137	-	-	-	-	-	-	-	-
rs7620848	3:49828021-49828021	A	upstream_gene_variant	-	-	-	MODIFIER	-	-	IP6K1	ENSG00000176095	Transcript	ENST00000460540	protein_coding	-	-	-	-	-	-	-	-	-	rs7620848	4046	-1	-	HGNC	18360	-	-	-	-	-	-	-	-	-	-	-
rs7620848	3:49828021-49828021	C	upstream_gene_variant	-	-	-	MODIFIER	-	-	IP6K1	ENSG00000176095	Transcript	ENST00000460540	protein_coding	-	-	-	-	-	-	-	-	-	rs7620848	4046	-1	-	HGNC	18360	-	-	0.137	-	-	-	-	-	-	-	-
rs7620848	3:49828021-49828021	A	downstream_gene_variant	-	-	-	MODIFIER	-	-	CDHR4	ENSG00000187492	Transcript	ENST00000462108	processed_transcript	-	-	-	-	-	-	-	-	-	rs7620848	144	-1	-	HGNC	34527	-	-	-	-	-	-	-	-	-	-	-
rs7620848	3:49828021-49828021	C	downstream_gene_variant	-	-	-	MODIFIER	-	-	CDHR4	ENSG00000187492	Transcript	ENST00000462108	processed_transcript	-	-	-	-	-	-	-	-	-	rs7620848	144	-1	-	HGNC	34527	-	-	0.137	-	-	-	-	-	-	-	-
rs7620848	3:49828021-49828021	A	upstream_gene_variant	-	-	-	MODIFIER	-	-	IP6K1	ENSG00000176095	Transcript	ENST00000468463	protein_coding	-	-	-	-	-	-	-	-	-	rs7620848	4048	-1	-	HGNC	18360	-	-	-	-	-	-	-	-	-	-	-
rs7620848	3:49828021-49828021	C	upstream_gene_variant	-	-	-	MODIFIER	-	-	IP6K1	ENSG00000176095	Transcript	ENST00000468463	protein_coding	-	-	-	-	-	-	-	-	-	rs7620848	4048	-1	-	HGNC	18360	-	-	0.137	-	-	-	-	-	-	-	-
rs7620848	3:49828021-49828021	A	downstream_gene_variant	-	-	-	MODIFIER	-	-	CDHR4	ENSG00000187492	Transcript	ENST00000487666	protein_coding	-	-	-	-	-	-	-	-	-	rs7620848	144	-1	cds_start_NF	HGNC	34527	-	-	-	-	-	-	-	-	-	-	-
rs7620848	3:49828021-49828021	C	downstream_gene_variant	-	-	-	MODIFIER	-	-	CDHR4	ENSG00000187492	Transcript	ENST00000487666	protein_coding	-	-	-	-	-	-	-	-	-	rs7620848	144	-1	cds_start_NF	HGNC	34527	-	-	0.137	-	-	-	-	-	-	-	-
rs7620848	3:49828021-49828021	A	upstream_gene_variant	-	-	-	MODIFIER	-	-	IP6K1	ENSG00000176095	Transcript	ENST00000495152	processed_transcript	-	-	-	-	-	-	-	-	-	rs7620848	4394	-1	-	HGNC	18360	-	-	-	-	-	-	-	-	-	-	-
rs7620848	3:49828021-49828021	C	upstream_gene_variant	-	-	-	MODIFIER	-	-	IP6K1	ENSG00000176095	Transcript	ENST00000495152	processed_transcript	-	-	-	-	-	-	-	-	-	rs7620848	4394	-1	-	HGNC	18360	-	-	0.137	-	-	-	-	-	-	-	-
rs7620848	3:49828021-49828021	A	upstream_gene_variant	-	-	-	MODIFIER	-	-	IP6K1	ENSG00000176095	Transcript	ENST00000498149	processed_transcript	-	-	-	-	-	-	-	-	-	rs7620848	4389	-1	-	HGNC	18360	-	-	-	-	-	-	-	-	-	-	-
rs7620848	3:49828021-49828021	C	upstream_gene_variant	-	-	-	MODIFIER	-	-	IP6K1	ENSG00000176095	Transcript	ENST00000498149	processed_transcript	-	-	-	-	-	-	-	-	-	rs7620848	4389	-1	-	HGNC	18360	-	-	0.137	-	-	-	-	-	-	-	-
rs7637711	3:49829653-49829653	C	intron_variant	-	-	-	MODIFIER	-	-	CDHR4	ENSG00000187492	Transcript	ENST00000412678	protein_coding	-	15/18	-	-	-	-	-	-	-	rs7637711	-	-1	-	HGNC	34527	-	-	-	-	-	-	-	-	-	-	-
rs7637711	3:49829653-49829653	G	intron_variant	-	-	-	MODIFIER	-	-	CDHR4	ENSG00000187492	Transcript	ENST00000412678	protein_coding	-	15/18	-	-	-	-	-	-	-	rs7637711	-	-1	-	HGNC	34527	-	-	0.138	-	-	-	-	-	-	-	-
rs7637711	3:49829653-49829653	C	intron_variant,NMD_transcript_variant	-	-	-	MODIFIER	-	-	CDHR4	ENSG00000187492	Transcript	ENST00000460430	nonsense_mediated_decay	-	2/5	-	-	-	-	-	-	-	rs7637711	-	-1	cds_start_NF	HGNC	34527	-	-	-	-	-	-	-	-	-	-	-
rs7637711	3:49829653-49829653	G	intron_variant,NMD_transcript_variant	-	-	-	MODIFIER	-	-	CDHR4	ENSG00000187492	Transcript	ENST00000460430	nonsense_mediated_decay	-	2/5	-	-	-	-	-	-	-	rs7637711	-	-1	cds_start_NF	HGNC	34527	-	-	0.138	-	-	-	-	-	-	-	-
rs7637711	3:49829653-49829653	C	intron_variant,non_coding_transcript_variant	-	-	-	MODIFIER	-	-	CDHR4	ENSG00000187492	Transcript	ENST00000462108	processed_transcript	-	1/3	-	-	-	-	-	-	-	rs7637711	-	-1	-	HGNC	34527	-	-	-	-	-	-	-	-	-	-	-
rs7637711	3:49829653-49829653	G	intron_variant,non_coding_transcript_variant	-	-	-	MODIFIER	-	-	CDHR4	ENSG00000187492	Transcript	ENST00000462108	processed_transcript	-	1/3	-	-	-	-	-	-	-	rs7637711	-	-1	-	HGNC	34527	-	-	0.138	-	-	-	-	-	-	-	-
rs7637711	3:49829653-49829653	C	intron_variant	-	-	-	MODIFIER	-	-	CDHR4	ENSG00000187492	Transcript	ENST00000487666	protein_coding	-	2/5	-	-	-	-	-	-	-	rs7637711	-	-1	cds_start_NF	HGNC	34527	-	-	-	-	-	-	-	-	-	-	-
rs7637711	3:49829653-49829653	G	intron_variant	-	-	-	MODIFIER	-	-	CDHR4	ENSG00000187492	Transcript	ENST00000487666	protein_coding	-	2/5	-	-	-	-	-	-	-	rs7637711	-	-1	cds_start_NF	HGNC	34527	-	-	0.138	-	-	-	-	-	-	-	-
rs6809879	3:49834571-49834571	G	downstream_gene_variant	-	-	-	MODIFIER	-	-	CDHR4	ENSG00000187492	Transcript	ENST00000343366	protein_coding	-	-	-	-	-	-	-	-	-	rs6809879	1094	-1	-	HGNC	34527	-	-	0.1318	-	-	-	-	-	-	-	-
rs6809879	3:49834571-49834571	G	intron_variant	-	-	-	MODIFIER	-	-	CDHR4	ENSG00000187492	Transcript	ENST00000412678	protein_coding	-	4/18	-	-	-	-	-	-	-	rs6809879	-	-1	-	HGNC	34527	-	-	0.1318	-	-	-	-	-	-	-	-
rs6809879	3:49834571-49834571	G	upstream_gene_variant	-	-	-	MODIFIER	-	-	CDHR4	ENSG00000187492	Transcript	ENST00000460430	nonsense_mediated_decay	-	-	-	-	-	-	-	-	-	rs6809879	3866	-1	cds_start_NF	HGNC	34527	-	-	0.1318	-	-	-	-	-	-	-	-
rs6809879	3:49834571-49834571	G	upstream_gene_variant	-	-	-	MODIFIER	-	-	CDHR4	ENSG00000187492	Transcript	ENST00000462108	processed_transcript	-	-	-	-	-	-	-	-	-	rs6809879	4207	-1	-	HGNC	34527	-	-	0.1318	-	-	-	-	-	-	-	-
rs6809879	3:49834571-49834571	G	downstream_gene_variant	-	-	-	MODIFIER	-	-	CDHR4	ENSG00000187492	Transcript	ENST00000487256	protein_coding	-	-	-	-	-	-	-	-	-	rs6809879	1189	-1	-	HGNC	34527	-	-	0.1318	-	-	-	-	-	-	-	-
rs6809879	3:49834571-49834571	G	upstream_gene_variant	-	-	-	MODIFIER	-	-	CDHR4	ENSG00000187492	Transcript	ENST00000487666	protein_coding	-	-	-	-	-	-	-	-	-	rs6809879	4206	-1	cds_start_NF	HGNC	34527	-	-	0.1318	-	-	-	-	-	-	-	-
rs6790568	3:49835450-49835450	T	downstream_gene_variant	-	-	-	MODIFIER	-	-	CDHR4	ENSG00000187492	Transcript	ENST00000343366	protein_coding	-	-	-	-	-	-	-	-	-	rs6790568	215	-1	-	HGNC	34527	-	-	0.1318	-	-	-	-	-	-	-	-
rs6790568	3:49835450-49835450	T	intron_variant	-	-	-	MODIFIER	-	-	CDHR4	ENSG00000187492	Transcript	ENST00000412678	protein_coding	-	4/18	-	-	-	-	-	-	-	rs6790568	-	-1	-	HGNC	34527	-	-	0.1318	-	-	-	-	-	-	-	-
rs6790568	3:49835450-49835450	T	upstream_gene_variant	-	-	-	MODIFIER	-	-	CDHR4	ENSG00000187492	Transcript	ENST00000460430	nonsense_mediated_decay	-	-	-	-	-	-	-	-	-	rs6790568	4745	-1	cds_start_NF	HGNC	34527	-	-	0.1318	-	-	-	-	-	-	-	-
rs6790568	3:49835450-49835450	T	downstream_gene_variant	-	-	-	MODIFIER	-	-	CDHR4	ENSG00000187492	Transcript	ENST00000487256	protein_coding	-	-	-	-	-	-	-	-	-	rs6790568	310	-1	-	HGNC	34527	-	-	0.1318	-	-	-	-	-	-	-	-
rs58339610	3:49845006-49845006	A	downstream_gene_variant	-	-	-	MODIFIER	-	-	FAM212A	ENSG00000185614	Transcript	ENST00000333323	protein_coding	-	-	-	-	-	-	-	-	-	rs58339610	2543	1	-	HGNC	32480	-	-	0.1342	-	-	-	-	-	-	-	-
rs58339610	3:49845006-49845006	A	intron_variant	-	-	-	MODIFIER	-	-	UBA7	ENSG00000182179	Transcript	ENST00000333486	protein_coding	-	21/23	-	-	-	-	-	-	-	rs58339610	-	-1	-	HGNC	12471	-	-	0.1342	-	-	-	-	-	-	-	-
rs58339610	3:49845006-49845006	A	downstream_gene_variant	-	-	-	MODIFIER	-	-	UBA7	ENSG00000182179	Transcript	ENST00000460516	retained_intron	-	-	-	-	-	-	-	-	-	rs58339610	2887	-1	-	HGNC	12471	-	-	0.1342	-	-	-	-	-	-	-	-
rs58339610	3:49845006-49845006	A	downstream_gene_variant	-	-	-	MODIFIER	-	-	UBA7	ENSG00000182179	Transcript	ENST00000460703	retained_intron	-	-	-	-	-	-	-	-	-	rs58339610	2953	-1	-	HGNC	12471	-	-	0.1342	-	-	-	-	-	-	-	-
rs58339610	3:49845006-49845006	A	downstream_gene_variant	-	-	-	MODIFIER	-	-	UBA7	ENSG00000182179	Transcript	ENST00000473992	retained_intron	-	-	-	-	-	-	-	-	-	rs58339610	2002	-1	-	HGNC	12471	-	-	0.1342	-	-	-	-	-	-	-	-
rs58339610	3:49845006-49845006	A	downstream_gene_variant	-	-	-	MODIFIER	-	-	UBA7	ENSG00000182179	Transcript	ENST00000478688	retained_intron	-	-	-	-	-	-	-	-	-	rs58339610	3797	-1	-	HGNC	12471	-	-	0.1342	-	-	-	-	-	-	-	-
rs58339610	3:49845006-49845006	A	downstream_gene_variant	-	-	-	MODIFIER	-	-	UBA7	ENSG00000182179	Transcript	ENST00000478875	retained_intron	-	-	-	-	-	-	-	-	-	rs58339610	1611	-1	-	HGNC	12471	-	-	0.1342	-	-	-	-	-	-	-	-
rs58339610	3:49845006-49845006	A	downstream_gene_variant	-	-	-	MODIFIER	-	-	UBA7	ENSG00000182179	Transcript	ENST00000483751	retained_intron	-	-	-	-	-	-	-	-	-	rs58339610	1435	-1	-	HGNC	12471	-	-	0.1342	-	-	-	-	-	-	-	-
rs58339610	3:49845006-49845006	A	downstream_gene_variant	-	-	-	MODIFIER	-	-	UBA7	ENSG00000182179	Transcript	ENST00000488536	retained_intron	-	-	-	-	-	-	-	-	-	rs58339610	469	-1	-	HGNC	12471	-	-	0.1342	-	-	-	-	-	-	-	-
rs58339610	3:49845006-49845006	A	downstream_gene_variant	-	-	-	MODIFIER	-	-	UBA7	ENSG00000182179	Transcript	ENST00000489826	retained_intron	-	-	-	-	-	-	-	-	-	rs58339610	2406	-1	-	HGNC	12471	-	-	0.1342	-	-	-	-	-	-	-	-
rs58339610	3:49845006-49845006	A	downstream_gene_variant	-	-	-	MODIFIER	-	-	UBA7	ENSG00000182179	Transcript	ENST00000494212	processed_transcript	-	-	-	-	-	-	-	-	-	rs58339610	4875	-1	-	HGNC	12471	-	-	0.1342	-	-	-	-	-	-	-	-
rs58339610	3:49845006-49845006	A	upstream_gene_variant	-	-	-	MODIFIER	-	-	UBA7	ENSG00000182179	Transcript	ENST00000497908	retained_intron	-	-	-	-	-	-	-	-	-	rs58339610	1283	-1	-	HGNC	12471	-	-	0.1342	-	-	-	-	-	-	-	-
rs58339610	3:49845006-49845006	A	upstream_gene_variant	-	-	-	MODIFIER	-	-	MIR5193	ENSG00000263506	Transcript	ENST00000584510	miRNA	-	-	-	-	-	-	-	-	-	rs58339610	1328	-1	-	HGNC	43534	-	-	0.1342	-	-	-	-	-	-	-	-
rs1799844	3:49847642-49847642	A	intron_variant	-	-	-	MODIFIER	-	-	UBA7	ENSG00000182179	Transcript	ENST00000333486	protein_coding	-	13/23	-	-	-	-	-	-	-	rs1799844	-	-1	-	HGNC	12471	-	-	0.0829	-	-	-	-	-	-	-	-
rs1799844	3:49847642-49847642	T	intron_variant	-	-	-	MODIFIER	-	-	UBA7	ENSG00000182179	Transcript	ENST00000333486	protein_coding	-	13/23	-	-	-	-	-	-	-	rs1799844	-	-1	-	HGNC	12471	-	-	-	-	-	-	-	-	-	-	-
rs1799844	3:49847642-49847642	A	downstream_gene_variant	-	-	-	MODIFIER	-	-	UBA7	ENSG00000182179	Transcript	ENST00000460516	retained_intron	-	-	-	-	-	-	-	-	-	rs1799844	251	-1	-	HGNC	12471	-	-	0.0829	-	-	-	-	-	-	-	-
rs1799844	3:49847642-49847642	T	downstream_gene_variant	-	-	-	MODIFIER	-	-	UBA7	ENSG00000182179	Transcript	ENST00000460516	retained_intron	-	-	-	-	-	-	-	-	-	rs1799844	251	-1	-	HGNC	12471	-	-	-	-	-	-	-	-	-	-	-
rs1799844	3:49847642-49847642	A	downstream_gene_variant	-	-	-	MODIFIER	-	-	UBA7	ENSG00000182179	Transcript	ENST00000460703	retained_intron	-	-	-	-	-	-	-	-	-	rs1799844	317	-1	-	HGNC	12471	-	-	0.0829	-	-	-	-	-	-	-	-
rs1799844	3:49847642-49847642	T	downstream_gene_variant	-	-	-	MODIFIER	-	-	UBA7	ENSG00000182179	Transcript	ENST00000460703	retained_intron	-	-	-	-	-	-	-	-	-	rs1799844	317	-1	-	HGNC	12471	-	-	-	-	-	-	-	-	-	-	-
rs1799844	3:49847642-49847642	A	non_coding_transcript_exon_variant	-	-	-	MODIFIER	-	-	UBA7	ENSG00000182179	Transcript	ENST00000473992	retained_intron	1/3	-	-	-	142	-	-	-	-	rs1799844	-	-1	-	HGNC	12471	-	-	0.0829	-	-	-	-	-	-	-	-
rs1799844	3:49847642-49847642	T	non_coding_transcript_exon_variant	-	-	-	MODIFIER	-	-	UBA7	ENSG00000182179	Transcript	ENST00000473992	retained_intron	1/3	-	-	-	142	-	-	-	-	rs1799844	-	-1	-	HGNC	12471	-	-	-	-	-	-	-	-	-	-	-
rs1799844	3:49847642-49847642	A	downstream_gene_variant	-	-	-	MODIFIER	-	-	UBA7	ENSG00000182179	Transcript	ENST00000478688	retained_intron	-	-	-	-	-	-	-	-	-	rs1799844	1161	-1	-	HGNC	12471	-	-	0.0829	-	-	-	-	-	-	-	-
rs1799844	3:49847642-49847642	T	downstream_gene_variant	-	-	-	MODIFIER	-	-	UBA7	ENSG00000182179	Transcript	ENST00000478688	retained_intron	-	-	-	-	-	-	-	-	-	rs1799844	1161	-1	-	HGNC	12471	-	-	-	-	-	-	-	-	-	-	-
rs1799844	3:49847642-49847642	A	upstream_gene_variant	-	-	-	MODIFIER	-	-	UBA7	ENSG00000182179	Transcript	ENST00000478875	retained_intron	-	-	-	-	-	-	-	-	-	rs1799844	322	-1	-	HGNC	12471	-	-	0.0829	-	-	-	-	-	-	-	-
rs1799844	3:49847642-49847642	T	upstream_gene_variant	-	-	-	MODIFIER	-	-	UBA7	ENSG00000182179	Transcript	ENST00000478875	retained_intron	-	-	-	-	-	-	-	-	-	rs1799844	322	-1	-	HGNC	12471	-	-	-	-	-	-	-	-	-	-	-
rs1799844	3:49847642-49847642	A	upstream_gene_variant	-	-	-	MODIFIER	-	-	UBA7	ENSG00000182179	Transcript	ENST00000483751	retained_intron	-	-	-	-	-	-	-	-	-	rs1799844	162	-1	-	HGNC	12471	-	-	0.0829	-	-	-	-	-	-	-	-
rs1799844	3:49847642-49847642	T	upstream_gene_variant	-	-	-	MODIFIER	-	-	UBA7	ENSG00000182179	Transcript	ENST00000483751	retained_intron	-	-	-	-	-	-	-	-	-	rs1799844	162	-1	-	HGNC	12471	-	-	-	-	-	-	-	-	-	-	-
rs1799844	3:49847642-49847642	A	upstream_gene_variant	-	-	-	MODIFIER	-	-	UBA7	ENSG00000182179	Transcript	ENST00000488536	retained_intron	-	-	-	-	-	-	-	-	-	rs1799844	504	-1	-	HGNC	12471	-	-	0.0829	-	-	-	-	-	-	-	-
rs1799844	3:49847642-49847642	T	upstream_gene_variant	-	-	-	MODIFIER	-	-	UBA7	ENSG00000182179	Transcript	ENST00000488536	retained_intron	-	-	-	-	-	-	-	-	-	rs1799844	504	-1	-	HGNC	12471	-	-	-	-	-	-	-	-	-	-	-
rs1799844	3:49847642-49847642	A	non_coding_transcript_exon_variant	-	-	-	MODIFIER	-	-	UBA7	ENSG00000182179	Transcript	ENST00000489826	retained_intron	2/2	-	-	-	268	-	-	-	-	rs1799844	-	-1	-	HGNC	12471	-	-	0.0829	-	-	-	-	-	-	-	-
rs1799844	3:49847642-49847642	T	non_coding_transcript_exon_variant	-	-	-	MODIFIER	-	-	UBA7	ENSG00000182179	Transcript	ENST00000489826	retained_intron	2/2	-	-	-	268	-	-	-	-	rs1799844	-	-1	-	HGNC	12471	-	-	-	-	-	-	-	-	-	-	-
rs1799844	3:49847642-49847642	A	downstream_gene_variant	-	-	-	MODIFIER	-	-	UBA7	ENSG00000182179	Transcript	ENST00000494212	processed_transcript	-	-	-	-	-	-	-	-	-	rs1799844	2239	-1	-	HGNC	12471	-	-	0.0829	-	-	-	-	-	-	-	-
rs1799844	3:49847642-49847642	T	downstream_gene_variant	-	-	-	MODIFIER	-	-	UBA7	ENSG00000182179	Transcript	ENST00000494212	processed_transcript	-	-	-	-	-	-	-	-	-	rs1799844	2239	-1	-	HGNC	12471	-	-	-	-	-	-	-	-	-	-	-
rs1799844	3:49847642-49847642	A	upstream_gene_variant	-	-	-	MODIFIER	-	-	UBA7	ENSG00000182179	Transcript	ENST00000497908	retained_intron	-	-	-	-	-	-	-	-	-	rs1799844	3919	-1	-	HGNC	12471	-	-	0.0829	-	-	-	-	-	-	-	-
rs1799844	3:49847642-49847642	T	upstream_gene_variant	-	-	-	MODIFIER	-	-	UBA7	ENSG00000182179	Transcript	ENST00000497908	retained_intron	-	-	-	-	-	-	-	-	-	rs1799844	3919	-1	-	HGNC	12471	-	-	-	-	-	-	-	-	-	-	-
rs1799844	3:49847642-49847642	A	upstream_gene_variant	-	-	-	MODIFIER	-	-	MIR5193	ENSG00000263506	Transcript	ENST00000584510	miRNA	-	-	-	-	-	-	-	-	-	rs1799844	3964	-1	-	HGNC	43534	-	-	0.0829	-	-	-	-	-	-	-	-
rs1799844	3:49847642-49847642	T	upstream_gene_variant	-	-	-	MODIFIER	-	-	MIR5193	ENSG00000263506	Transcript	ENST00000584510	miRNA	-	-	-	-	-	-	-	-	-	rs1799844	3964	-1	-	HGNC	43534	-	-	-	-	-	-	-	-	-	-	-
rs28535523	3:49848414-49848414	T	splice_region_variant,intron_variant	-	-	-	LOW	-	-	UBA7	ENSG00000182179	Transcript	ENST00000333486	protein_coding	-	10/23	-	-	-	-	-	-	-	rs28535523	-	-1	-	HGNC	12471	-	-	0.1288	-	-	-	-	-	-	-	-
rs28535523	3:49848414-49848414	T	splice_region_variant,intron_variant,non_coding_transcript_variant	-	-	-	LOW	-	-	UBA7	ENSG00000182179	Transcript	ENST00000460516	retained_intron	-	2/3	-	-	-	-	-	-	-	rs28535523	-	-1	-	HGNC	12471	-	-	0.1288	-	-	-	-	-	-	-	-
rs28535523	3:49848414-49848414	T	splice_region_variant,intron_variant,non_coding_transcript_variant	-	-	-	LOW	-	-	UBA7	ENSG00000182179	Transcript	ENST00000460703	retained_intron	-	1/2	-	-	-	-	-	-	-	rs28535523	-	-1	-	HGNC	12471	-	-	0.1288	-	-	-	-	-	-	-	-
rs28535523	3:49848414-49848414	T	upstream_gene_variant	-	-	-	MODIFIER	-	-	UBA7	ENSG00000182179	Transcript	ENST00000473992	retained_intron	-	-	-	-	-	-	-	-	-	rs28535523	631	-1	-	HGNC	12471	-	-	0.1288	-	-	-	-	-	-	-	-
rs28535523	3:49848414-49848414	T	downstream_gene_variant	-	-	-	MODIFIER	-	-	UBA7	ENSG00000182179	Transcript	ENST00000478688	retained_intron	-	-	-	-	-	-	-	-	-	rs28535523	389	-1	-	HGNC	12471	-	-	0.1288	-	-	-	-	-	-	-	-
rs28535523	3:49848414-49848414	T	upstream_gene_variant	-	-	-	MODIFIER	-	-	UBA7	ENSG00000182179	Transcript	ENST00000478875	retained_intron	-	-	-	-	-	-	-	-	-	rs28535523	1094	-1	-	HGNC	12471	-	-	0.1288	-	-	-	-	-	-	-	-
rs28535523	3:49848414-49848414	T	upstream_gene_variant	-	-	-	MODIFIER	-	-	UBA7	ENSG00000182179	Transcript	ENST00000483751	retained_intron	-	-	-	-	-	-	-	-	-	rs28535523	934	-1	-	HGNC	12471	-	-	0.1288	-	-	-	-	-	-	-	-
rs28535523	3:49848414-49848414	T	upstream_gene_variant	-	-	-	MODIFIER	-	-	UBA7	ENSG00000182179	Transcript	ENST00000488536	retained_intron	-	-	-	-	-	-	-	-	-	rs28535523	1276	-1	-	HGNC	12471	-	-	0.1288	-	-	-	-	-	-	-	-
rs28535523	3:49848414-49848414	T	upstream_gene_variant	-	-	-	MODIFIER	-	-	UBA7	ENSG00000182179	Transcript	ENST00000489826	retained_intron	-	-	-	-	-	-	-	-	-	rs28535523	417	-1	-	HGNC	12471	-	-	0.1288	-	-	-	-	-	-	-	-
rs28535523	3:49848414-49848414	T	downstream_gene_variant	-	-	-	MODIFIER	-	-	UBA7	ENSG00000182179	Transcript	ENST00000494212	processed_transcript	-	-	-	-	-	-	-	-	-	rs28535523	1467	-1	-	HGNC	12471	-	-	0.1288	-	-	-	-	-	-	-	-
rs28535523	3:49848414-49848414	T	upstream_gene_variant	-	-	-	MODIFIER	-	-	UBA7	ENSG00000182179	Transcript	ENST00000497908	retained_intron	-	-	-	-	-	-	-	-	-	rs28535523	4691	-1	-	HGNC	12471	-	-	0.1288	-	-	-	-	-	-	-	-
rs28535523	3:49848414-49848414	T	upstream_gene_variant	-	-	-	MODIFIER	-	-	MIR5193	ENSG00000263506	Transcript	ENST00000584510	miRNA	-	-	-	-	-	-	-	-	-	rs28535523	4736	-1	-	HGNC	43534	-	-	0.1288	-	-	-	-	-	-	-	-
rs62260720	3:49853796-49853796	A	upstream_gene_variant	-	-	-	MODIFIER	-	-	UBA7	ENSG00000182179	Transcript	ENST00000333486	protein_coding	-	-	-	-	-	-	-	-	-	rs62260720	2417	-1	-	HGNC	12471	-	-	0.129	-	-	-	-	-	-	-	-
rs62260720	3:49853796-49853796	C	upstream_gene_variant	-	-	-	MODIFIER	-	-	UBA7	ENSG00000182179	Transcript	ENST00000333486	protein_coding	-	-	-	-	-	-	-	-	-	rs62260720	2417	-1	-	HGNC	12471	-	-	-	-	-	-	-	-	-	-	-
rs62260720	3:49853796-49853796	A	upstream_gene_variant	-	-	-	MODIFIER	-	-	UBA7	ENSG00000182179	Transcript	ENST00000460516	retained_intron	-	-	-	-	-	-	-	-	-	rs62260720	4908	-1	-	HGNC	12471	-	-	0.129	-	-	-	-	-	-	-	-
rs62260720	3:49853796-49853796	C	upstream_gene_variant	-	-	-	MODIFIER	-	-	UBA7	ENSG00000182179	Transcript	ENST00000460516	retained_intron	-	-	-	-	-	-	-	-	-	rs62260720	4908	-1	-	HGNC	12471	-	-	-	-	-	-	-	-	-	-	-
rs62260720	3:49853796-49853796	A	upstream_gene_variant	-	-	-	MODIFIER	-	-	UBA7	ENSG00000182179	Transcript	ENST00000460703	retained_intron	-	-	-	-	-	-	-	-	-	rs62260720	4571	-1	-	HGNC	12471	-	-	0.129	-	-	-	-	-	-	-	-
rs62260720	3:49853796-49853796	C	upstream_gene_variant	-	-	-	MODIFIER	-	-	UBA7	ENSG00000182179	Transcript	ENST00000460703	retained_intron	-	-	-	-	-	-	-	-	-	rs62260720	4571	-1	-	HGNC	12471	-	-	-	-	-	-	-	-	-	-	-
rs62260720	3:49853796-49853796	A	upstream_gene_variant	-	-	-	MODIFIER	-	-	UBA7	ENSG00000182179	Transcript	ENST00000478688	retained_intron	-	-	-	-	-	-	-	-	-	rs62260720	3892	-1	-	HGNC	12471	-	-	0.129	-	-	-	-	-	-	-	-
rs62260720	3:49853796-49853796	C	upstream_gene_variant	-	-	-	MODIFIER	-	-	UBA7	ENSG00000182179	Transcript	ENST00000478688	retained_intron	-	-	-	-	-	-	-	-	-	rs62260720	3892	-1	-	HGNC	12471	-	-	-	-	-	-	-	-	-	-	-
rs62260720	3:49853796-49853796	A	upstream_gene_variant	-	-	-	MODIFIER	-	-	UBA7	ENSG00000182179	Transcript	ENST00000494212	processed_transcript	-	-	-	-	-	-	-	-	-	rs62260720	2431	-1	-	HGNC	12471	-	-	0.129	-	-	-	-	-	-	-	-
rs62260720	3:49853796-49853796	C	upstream_gene_variant	-	-	-	MODIFIER	-	-	UBA7	ENSG00000182179	Transcript	ENST00000494212	processed_transcript	-	-	-	-	-	-	-	-	-	rs62260720	2431	-1	-	HGNC	12471	-	-	-	-	-	-	-	-	-	-	-
rs62260720	3:49853796-49853796	A	downstream_gene_variant	-	-	-	MODIFIER	-	-	AC139451.1	ENSG00000263651	Transcript	ENST00000579722	miRNA	-	-	-	-	-	-	-	-	-	rs62260720	2591	-1	-	Clone_based_ensembl_gene	-	-	-	0.129	-	-	-	-	-	-	-	-
rs62260720	3:49853796-49853796	C	downstream_gene_variant	-	-	-	MODIFIER	-	-	AC139451.1	ENSG00000263651	Transcript	ENST00000579722	miRNA	-	-	-	-	-	-	-	-	-	rs62260720	2591	-1	-	Clone_based_ensembl_gene	-	-	-	-	-	-	-	-	-	-	-	-
rs62260720	3:49853796-49853796	A	regulatory_region_variant	-	-	-	MODIFIER	-	-	-	-	RegulatoryFeature	ENSR00001255702	enhancer	-	-	-	-	-	-	-	-	-	rs62260720	-	-	-	-	-	-	-	0.129	-	-	-	-	-	-	-	-
rs62260720	3:49853796-49853796	C	regulatory_region_variant	-	-	-	MODIFIER	-	-	-	-	RegulatoryFeature	ENSR00001255702	enhancer	-	-	-	-	-	-	-	-	-	rs62260720	-	-	-	-	-	-	-	-	-	-	-	-	-	-	-	-
rs55997059	3:49858661-49858661	T	upstream_gene_variant	-	-	-	MODIFIER	-	-	AC139451.1	ENSG00000263651	Transcript	ENST00000579722	miRNA	-	-	-	-	-	-	-	-	-	rs55997059	2175	-1	-	Clone_based_ensembl_gene	-	-	-	0.1615	-	-	-	-	-	-	-	-
rs112908707	3:49865628-49865628	A	downstream_gene_variant	-	-	-	MODIFIER	-	-	TRAIP	ENSG00000183763	Transcript	ENST00000331456	protein_coding	-	-	-	-	-	-	-	-	-	rs112908707	405	-1	-	HGNC	30764	-	-	0.1324	-	-	-	-	-	-	-	-
rs112908707	3:49865628-49865628	AA	downstream_gene_variant	-	-	-	MODIFIER	-	-	TRAIP	ENSG00000183763	Transcript	ENST00000331456	protein_coding	-	-	-	-	-	-	-	-	-	rs112908707	405	-1	-	HGNC	30764	-	-	-	-	-	-	-	-	-	-	-
rs112908707	3:49865628-49865628	AAGA	downstream_gene_variant	-	-	-	MODIFIER	-	-	TRAIP	ENSG00000183763	Transcript	ENST00000331456	protein_coding	-	-	-	-	-	-	-	-	-	rs112908707	405	-1	-	HGNC	30764	-	-	-	-	-	-	-	-	-	-	-
rs112908707	3:49865628-49865628	A	downstream_gene_variant	-	-	-	MODIFIER	-	-	TRAIP	ENSG00000183763	Transcript	ENST00000469027	protein_coding	-	-	-	-	-	-	-	-	-	rs112908707	1060	-1	-	HGNC	30764	-	-	0.1324	-	-	-	-	-	-	-	-
rs112908707	3:49865628-49865628	AA	downstream_gene_variant	-	-	-	MODIFIER	-	-	TRAIP	ENSG00000183763	Transcript	ENST00000469027	protein_coding	-	-	-	-	-	-	-	-	-	rs112908707	1060	-1	-	HGNC	30764	-	-	-	-	-	-	-	-	-	-	-
rs112908707	3:49865628-49865628	AAGA	downstream_gene_variant	-	-	-	MODIFIER	-	-	TRAIP	ENSG00000183763	Transcript	ENST00000469027	protein_coding	-	-	-	-	-	-	-	-	-	rs112908707	1060	-1	-	HGNC	30764	-	-	-	-	-	-	-	-	-	-	-
rs112908707	3:49865628-49865628	A	downstream_gene_variant	-	-	-	MODIFIER	-	-	TRAIP	ENSG00000183763	Transcript	ENST00000473195	nonsense_mediated_decay	-	-	-	-	-	-	-	-	-	rs112908707	892	-1	-	HGNC	30764	-	-	0.1324	-	-	-	-	-	-	-	-
rs112908707	3:49865628-49865628	AA	downstream_gene_variant	-	-	-	MODIFIER	-	-	TRAIP	ENSG00000183763	Transcript	ENST00000473195	nonsense_mediated_decay	-	-	-	-	-	-	-	-	-	rs112908707	892	-1	-	HGNC	30764	-	-	-	-	-	-	-	-	-	-	-
rs112908707	3:49865628-49865628	AAGA	downstream_gene_variant	-	-	-	MODIFIER	-	-	TRAIP	ENSG00000183763	Transcript	ENST00000473195	nonsense_mediated_decay	-	-	-	-	-	-	-	-	-	rs112908707	892	-1	-	HGNC	30764	-	-	-	-	-	-	-	-	-	-	-
rs112908707	3:49865628-49865628	A	downstream_gene_variant	-	-	-	MODIFIER	-	-	TRAIP	ENSG00000183763	Transcript	ENST00000475495	retained_intron	-	-	-	-	-	-	-	-	-	rs112908707	3720	-1	-	HGNC	30764	-	-	0.1324	-	-	-	-	-	-	-	-
rs112908707	3:49865628-49865628	AA	downstream_gene_variant	-	-	-	MODIFIER	-	-	TRAIP	ENSG00000183763	Transcript	ENST00000475495	retained_intron	-	-	-	-	-	-	-	-	-	rs112908707	3720	-1	-	HGNC	30764	-	-	-	-	-	-	-	-	-	-	-
rs112908707	3:49865628-49865628	AAGA	downstream_gene_variant	-	-	-	MODIFIER	-	-	TRAIP	ENSG00000183763	Transcript	ENST00000475495	retained_intron	-	-	-	-	-	-	-	-	-	rs112908707	3720	-1	-	HGNC	30764	-	-	-	-	-	-	-	-	-	-	-
rs112908707	3:49865628-49865628	A	downstream_gene_variant	-	-	-	MODIFIER	-	-	TRAIP	ENSG00000183763	Transcript	ENST00000491060	retained_intron	-	-	-	-	-	-	-	-	-	rs112908707	425	-1	-	HGNC	30764	-	-	0.1324	-	-	-	-	-	-	-	-
rs112908707	3:49865628-49865628	AA	downstream_gene_variant	-	-	-	MODIFIER	-	-	TRAIP	ENSG00000183763	Transcript	ENST00000491060	retained_intron	-	-	-	-	-	-	-	-	-	rs112908707	425	-1	-	HGNC	30764	-	-	-	-	-	-	-	-	-	-	-
rs112908707	3:49865628-49865628	AAGA	downstream_gene_variant	-	-	-	MODIFIER	-	-	TRAIP	ENSG00000183763	Transcript	ENST00000491060	retained_intron	-	-	-	-	-	-	-	-	-	rs112908707	425	-1	-	HGNC	30764	-	-	-	-	-	-	-	-	-	-	-
rs35129566	3:49866584-49866584	G	synonymous_variant	acA/acC	T	454	LOW	-	-	TRAIP	ENSG00000183763	Transcript	ENST00000331456	protein_coding	15/15	-	-	-	1476	1362	454	acA/acC	T	rs35129566	-	-1	-	HGNC	30764	-	-	0.1352	-	-	-	-	-	-	-	-
rs35129566	3:49866584-49866584	G	downstream_gene_variant	-	-	-	MODIFIER	-	-	TRAIP	ENSG00000183763	Transcript	ENST00000469027	protein_coding	-	-	-	-	-	-	-	-	-	rs35129566	105	-1	-	HGNC	30764	-	-	0.1352	-	-	-	-	-	-	-	-
rs35129566	3:49866584-49866584	G	3_prime_UTR_variant,NMD_transcript_variant	-	-	-	MODIFIER	-	-	TRAIP	ENSG00000183763	Transcript	ENST00000473195	nonsense_mediated_decay	10/10	-	-	-	931	-	-	-	-	rs35129566	-	-1	-	HGNC	30764	-	-	0.1352	-	-	-	-	-	-	-	-
rs35129566	3:49866584-49866584	G	downstream_gene_variant	-	-	-	MODIFIER	-	-	TRAIP	ENSG00000183763	Transcript	ENST00000475495	retained_intron	-	-	-	-	-	-	-	-	-	rs35129566	2765	-1	-	HGNC	30764	-	-	0.1352	-	-	-	-	-	-	-	-
rs35129566	3:49866584-49866584	G	non_coding_transcript_exon_variant	-	-	-	MODIFIER	-	-	TRAIP	ENSG00000183763	Transcript	ENST00000491060	retained_intron	2/2	-	-	-	516	-	-	-	-	rs35129566	-	-1	-	HGNC	30764	-	-	0.1352	-	-	-	-	-	-	-	-
rs7649428	3:49868876-49868876	T	intron_variant	-	-	-	MODIFIER	-	-	TRAIP	ENSG00000183763	Transcript	ENST00000331456	protein_coding	-	11/14	-	-	-	-	-	-	-	rs7649428	-	-1	-	HGNC	30764	-	-	0.1302	-	-	-	-	-	-	-	-
rs7649428	3:49868876-49868876	T	intron_variant	-	-	-	MODIFIER	-	-	TRAIP	ENSG00000183763	Transcript	ENST00000469027	protein_coding	-	6/8	-	-	-	-	-	-	-	rs7649428	-	-1	-	HGNC	30764	-	-	0.1302	-	-	-	-	-	-	-	-
rs7649428	3:49868876-49868876	T	intron_variant,NMD_transcript_variant	-	-	-	MODIFIER	-	-	TRAIP	ENSG00000183763	Transcript	ENST00000473195	nonsense_mediated_decay	-	6/9	-	-	-	-	-	-	-	rs7649428	-	-1	-	HGNC	30764	-	-	0.1302	-	-	-	-	-	-	-	-
rs7649428	3:49868876-49868876	T	downstream_gene_variant	-	-	-	MODIFIER	-	-	TRAIP	ENSG00000183763	Transcript	ENST00000475495	retained_intron	-	-	-	-	-	-	-	-	-	rs7649428	473	-1	-	HGNC	30764	-	-	0.1302	-	-	-	-	-	-	-	-
rs7649428	3:49868876-49868876	T	upstream_gene_variant	-	-	-	MODIFIER	-	-	TRAIP	ENSG00000183763	Transcript	ENST00000491060	retained_intron	-	-	-	-	-	-	-	-	-	rs7649428	1669	-1	-	HGNC	30764	-	-	0.1302	-	-	-	-	-	-	-	-
rs61557789	3:49871201-49871201	A	intron_variant	-	-	-	MODIFIER	-	-	TRAIP	ENSG00000183763	Transcript	ENST00000331456	protein_coding	-	10/14	-	-	-	-	-	-	-	rs61557789	-	-1	-	HGNC	30764	-	-	-	-	-	-	-	-	-	-	-
rs61557789	3:49871201-49871201	T	intron_variant	-	-	-	MODIFIER	-	-	TRAIP	ENSG00000183763	Transcript	ENST00000331456	protein_coding	-	10/14	-	-	-	-	-	-	-	rs61557789	-	-1	-	HGNC	30764	-	-	0.1326	-	-	-	-	-	-	-	-
rs61557789	3:49871201-49871201	A	intron_variant	-	-	-	MODIFIER	-	-	TRAIP	ENSG00000183763	Transcript	ENST00000469027	protein_coding	-	5/8	-	-	-	-	-	-	-	rs61557789	-	-1	-	HGNC	30764	-	-	-	-	-	-	-	-	-	-	-
rs61557789	3:49871201-49871201	T	intron_variant	-	-	-	MODIFIER	-	-	TRAIP	ENSG00000183763	Transcript	ENST00000469027	protein_coding	-	5/8	-	-	-	-	-	-	-	rs61557789	-	-1	-	HGNC	30764	-	-	0.1326	-	-	-	-	-	-	-	-
rs61557789	3:49871201-49871201	A	intron_variant,NMD_transcript_variant	-	-	-	MODIFIER	-	-	TRAIP	ENSG00000183763	Transcript	ENST00000473195	nonsense_mediated_decay	-	6/9	-	-	-	-	-	-	-	rs61557789	-	-1	-	HGNC	30764	-	-	-	-	-	-	-	-	-	-	-
rs61557789	3:49871201-49871201	T	intron_variant,NMD_transcript_variant	-	-	-	MODIFIER	-	-	TRAIP	ENSG00000183763	Transcript	ENST00000473195	nonsense_mediated_decay	-	6/9	-	-	-	-	-	-	-	rs61557789	-	-1	-	HGNC	30764	-	-	0.1326	-	-	-	-	-	-	-	-
rs61557789	3:49871201-49871201	A	intron_variant,non_coding_transcript_variant	-	-	-	MODIFIER	-	-	TRAIP	ENSG00000183763	Transcript	ENST00000475495	retained_intron	-	2/2	-	-	-	-	-	-	-	rs61557789	-	-1	-	HGNC	30764	-	-	-	-	-	-	-	-	-	-	-
rs61557789	3:49871201-49871201	T	intron_variant,non_coding_transcript_variant	-	-	-	MODIFIER	-	-	TRAIP	ENSG00000183763	Transcript	ENST00000475495	retained_intron	-	2/2	-	-	-	-	-	-	-	rs61557789	-	-1	-	HGNC	30764	-	-	0.1326	-	-	-	-	-	-	-	-
rs61557789	3:49871201-49871201	A	upstream_gene_variant	-	-	-	MODIFIER	-	-	TRAIP	ENSG00000183763	Transcript	ENST00000491060	retained_intron	-	-	-	-	-	-	-	-	-	rs61557789	3994	-1	-	HGNC	30764	-	-	-	-	-	-	-	-	-	-	-
rs61557789	3:49871201-49871201	T	upstream_gene_variant	-	-	-	MODIFIER	-	-	TRAIP	ENSG00000183763	Transcript	ENST00000491060	retained_intron	-	-	-	-	-	-	-	-	-	rs61557789	3994	-1	-	HGNC	30764	-	-	0.1326	-	-	-	-	-	-	-	-
rs62260723	3:49872124-49872124	C	intron_variant	-	-	-	MODIFIER	-	-	TRAIP	ENSG00000183763	Transcript	ENST00000331456	protein_coding	-	10/14	-	-	-	-	-	-	-	rs62260723	-	-1	-	HGNC	30764	-	-	0.1338	-	-	-	-	-	-	-	-
rs62260723	3:49872124-49872124	C	intron_variant	-	-	-	MODIFIER	-	-	TRAIP	ENSG00000183763	Transcript	ENST00000469027	protein_coding	-	5/8	-	-	-	-	-	-	-	rs62260723	-	-1	-	HGNC	30764	-	-	0.1338	-	-	-	-	-	-	-	-
rs62260723	3:49872124-49872124	C	intron_variant,NMD_transcript_variant	-	-	-	MODIFIER	-	-	TRAIP	ENSG00000183763	Transcript	ENST00000473195	nonsense_mediated_decay	-	6/9	-	-	-	-	-	-	-	rs62260723	-	-1	-	HGNC	30764	-	-	0.1338	-	-	-	-	-	-	-	-
rs62260723	3:49872124-49872124	C	intron_variant,non_coding_transcript_variant	-	-	-	MODIFIER	-	-	TRAIP	ENSG00000183763	Transcript	ENST00000475495	retained_intron	-	2/2	-	-	-	-	-	-	-	rs62260723	-	-1	-	HGNC	30764	-	-	0.1338	-	-	-	-	-	-	-	-
rs62260723	3:49872124-49872124	C	upstream_gene_variant	-	-	-	MODIFIER	-	-	TRAIP	ENSG00000183763	Transcript	ENST00000491060	retained_intron	-	-	-	-	-	-	-	-	-	rs62260723	4917	-1	-	HGNC	30764	-	-	0.1338	-	-	-	-	-	-	-	-
rs59684465	3:49874246-49874246	T	intron_variant	-	-	-	MODIFIER	-	-	TRAIP	ENSG00000183763	Transcript	ENST00000331456	protein_coding	-	10/14	-	-	-	-	-	-	-	rs59684465	-	-1	-	HGNC	30764	-	-	0.1326	-	-	-	-	-	-	-	-
rs59684465	3:49874246-49874246	T	intron_variant	-	-	-	MODIFIER	-	-	TRAIP	ENSG00000183763	Transcript	ENST00000469027	protein_coding	-	5/8	-	-	-	-	-	-	-	rs59684465	-	-1	-	HGNC	30764	-	-	0.1326	-	-	-	-	-	-	-	-
rs59684465	3:49874246-49874246	T	intron_variant,NMD_transcript_variant	-	-	-	MODIFIER	-	-	TRAIP	ENSG00000183763	Transcript	ENST00000473195	nonsense_mediated_decay	-	6/9	-	-	-	-	-	-	-	rs59684465	-	-1	-	HGNC	30764	-	-	0.1326	-	-	-	-	-	-	-	-
rs59684465	3:49874246-49874246	T	intron_variant,non_coding_transcript_variant	-	-	-	MODIFIER	-	-	TRAIP	ENSG00000183763	Transcript	ENST00000475495	retained_intron	-	2/2	-	-	-	-	-	-	-	rs59684465	-	-1	-	HGNC	30764	-	-	0.1326	-	-	-	-	-	-	-	-
rs59684465	3:49874246-49874246	T	downstream_gene_variant	-	-	-	MODIFIER	-	-	TRAIP	ENSG00000183763	Transcript	ENST00000482582	protein_coding	-	-	-	-	-	-	-	-	-	rs59684465	2996	-1	cds_end_NF	HGNC	30764	-	-	0.1326	-	-	-	-	-	-	-	-
rs1996663	3:49878264-49878264	A	intron_variant	-	-	-	MODIFIER	-	-	TRAIP	ENSG00000183763	Transcript	ENST00000331456	protein_coding	-	8/14	-	-	-	-	-	-	-	rs1996663	-	-1	-	HGNC	30764	-	-	-	-	-	-	-	-	-	-	-
rs1996663	3:49878264-49878264	G	intron_variant	-	-	-	MODIFIER	-	-	TRAIP	ENSG00000183763	Transcript	ENST00000331456	protein_coding	-	8/14	-	-	-	-	-	-	-	rs1996663	-	-1	-	HGNC	30764	-	-	0.1358	-	-	-	-	-	-	-	-
rs1996663	3:49878264-49878264	A	intron_variant	-	-	-	MODIFIER	-	-	TRAIP	ENSG00000183763	Transcript	ENST00000469027	protein_coding	-	3/8	-	-	-	-	-	-	-	rs1996663	-	-1	-	HGNC	30764	-	-	-	-	-	-	-	-	-	-	-
rs1996663	3:49878264-49878264	G	intron_variant	-	-	-	MODIFIER	-	-	TRAIP	ENSG00000183763	Transcript	ENST00000469027	protein_coding	-	3/8	-	-	-	-	-	-	-	rs1996663	-	-1	-	HGNC	30764	-	-	0.1358	-	-	-	-	-	-	-	-
rs1996663	3:49878264-49878264	A	intron_variant,NMD_transcript_variant	-	-	-	MODIFIER	-	-	TRAIP	ENSG00000183763	Transcript	ENST00000473195	nonsense_mediated_decay	-	4/9	-	-	-	-	-	-	-	rs1996663	-	-1	-	HGNC	30764	-	-	-	-	-	-	-	-	-	-	-
rs1996663	3:49878264-49878264	G	intron_variant,NMD_transcript_variant	-	-	-	MODIFIER	-	-	TRAIP	ENSG00000183763	Transcript	ENST00000473195	nonsense_mediated_decay	-	4/9	-	-	-	-	-	-	-	rs1996663	-	-1	-	HGNC	30764	-	-	0.1358	-	-	-	-	-	-	-	-
rs1996663	3:49878264-49878264	A	downstream_gene_variant	-	-	-	MODIFIER	-	-	TRAIP	ENSG00000183763	Transcript	ENST00000473863	processed_transcript	-	-	-	-	-	-	-	-	-	rs1996663	3020	-1	-	HGNC	30764	-	-	-	-	-	-	-	-	-	-	-
rs1996663	3:49878264-49878264	G	downstream_gene_variant	-	-	-	MODIFIER	-	-	TRAIP	ENSG00000183763	Transcript	ENST00000473863	processed_transcript	-	-	-	-	-	-	-	-	-	rs1996663	3020	-1	-	HGNC	30764	-	-	0.1358	-	-	-	-	-	-	-	-
rs1996663	3:49878264-49878264	A	upstream_gene_variant	-	-	-	MODIFIER	-	-	TRAIP	ENSG00000183763	Transcript	ENST00000475495	retained_intron	-	-	-	-	-	-	-	-	-	rs1996663	279	-1	-	HGNC	30764	-	-	-	-	-	-	-	-	-	-	-
rs1996663	3:49878264-49878264	G	upstream_gene_variant	-	-	-	MODIFIER	-	-	TRAIP	ENSG00000183763	Transcript	ENST00000475495	retained_intron	-	-	-	-	-	-	-	-	-	rs1996663	279	-1	-	HGNC	30764	-	-	0.1358	-	-	-	-	-	-	-	-
rs1996663	3:49878264-49878264	A	downstream_gene_variant	-	-	-	MODIFIER	-	-	TRAIP	ENSG00000183763	Transcript	ENST00000477546	retained_intron	-	-	-	-	-	-	-	-	-	rs1996663	2314	-1	-	HGNC	30764	-	-	-	-	-	-	-	-	-	-	-
rs1996663	3:49878264-49878264	G	downstream_gene_variant	-	-	-	MODIFIER	-	-	TRAIP	ENSG00000183763	Transcript	ENST00000477546	retained_intron	-	-	-	-	-	-	-	-	-	rs1996663	2314	-1	-	HGNC	30764	-	-	0.1358	-	-	-	-	-	-	-	-
rs1996663	3:49878264-49878264	A	downstream_gene_variant	-	-	-	MODIFIER	-	-	TRAIP	ENSG00000183763	Transcript	ENST00000482243	protein_coding	-	-	-	-	-	-	-	-	-	rs1996663	1665	-1	cds_end_NF	HGNC	30764	-	-	-	-	-	-	-	-	-	-	-
rs1996663	3:49878264-49878264	G	downstream_gene_variant	-	-	-	MODIFIER	-	-	TRAIP	ENSG00000183763	Transcript	ENST00000482243	protein_coding	-	-	-	-	-	-	-	-	-	rs1996663	1665	-1	cds_end_NF	HGNC	30764	-	-	0.1358	-	-	-	-	-	-	-	-
rs1996663	3:49878264-49878264	A	intron_variant	-	-	-	MODIFIER	-	-	TRAIP	ENSG00000183763	Transcript	ENST00000482582	protein_coding	-	8/9	-	-	-	-	-	-	-	rs1996663	-	-1	cds_end_NF	HGNC	30764	-	-	-	-	-	-	-	-	-	-	-
rs1996663	3:49878264-49878264	G	intron_variant	-	-	-	MODIFIER	-	-	TRAIP	ENSG00000183763	Transcript	ENST00000482582	protein_coding	-	8/9	-	-	-	-	-	-	-	rs1996663	-	-1	cds_end_NF	HGNC	30764	-	-	0.1358	-	-	-	-	-	-	-	-
rs1996663	3:49878264-49878264	A	downstream_gene_variant	-	-	-	MODIFIER	-	-	TRAIP	ENSG00000183763	Transcript	ENST00000488860	retained_intron	-	-	-	-	-	-	-	-	-	rs1996663	1655	-1	-	HGNC	30764	-	-	-	-	-	-	-	-	-	-	-
rs1996663	3:49878264-49878264	G	downstream_gene_variant	-	-	-	MODIFIER	-	-	TRAIP	ENSG00000183763	Transcript	ENST00000488860	retained_intron	-	-	-	-	-	-	-	-	-	rs1996663	1655	-1	-	HGNC	30764	-	-	0.1358	-	-	-	-	-	-	-	-
rs1996663	3:49878264-49878264	A	downstream_gene_variant	-	-	-	MODIFIER	-	-	TRAIP	ENSG00000183763	Transcript	ENST00000489948	retained_intron	-	-	-	-	-	-	-	-	-	rs1996663	2885	-1	-	HGNC	30764	-	-	-	-	-	-	-	-	-	-	-
rs1996663	3:49878264-49878264	G	downstream_gene_variant	-	-	-	MODIFIER	-	-	TRAIP	ENSG00000183763	Transcript	ENST00000489948	retained_intron	-	-	-	-	-	-	-	-	-	rs1996663	2885	-1	-	HGNC	30764	-	-	0.1358	-	-	-	-	-	-	-	-
rs1996663	3:49878264-49878264	A	regulatory_region_variant	-	-	-	MODIFIER	-	-	-	-	RegulatoryFeature	ENSR00000303965	CTCF_binding_site	-	-	-	-	-	-	-	-	-	rs1996663	-	-	-	-	-	-	-	-	-	-	-	-	-	-	-	-
rs1996663	3:49878264-49878264	G	regulatory_region_variant	-	-	-	MODIFIER	-	-	-	-	RegulatoryFeature	ENSR00000303965	CTCF_binding_site	-	-	-	-	-	-	-	-	-	rs1996663	-	-	-	-	-	-	-	0.1358	-	-	-	-	-	-	-	-
rs1996663	3:49878264-49878264	A	regulatory_region_variant	-	-	-	MODIFIER	-	-	-	-	RegulatoryFeature	ENSR00001255705	promoter_flanking_region	-	-	-	-	-	-	-	-	-	rs1996663	-	-	-	-	-	-	-	-	-	-	-	-	-	-	-	-
rs1996663	3:49878264-49878264	G	regulatory_region_variant	-	-	-	MODIFIER	-	-	-	-	RegulatoryFeature	ENSR00001255705	promoter_flanking_region	-	-	-	-	-	-	-	-	-	rs1996663	-	-	-	-	-	-	-	0.1358	-	-	-	-	-	-	-	-
rs1996664	3:49878395-49878395	G	intron_variant	-	-	-	MODIFIER	-	-	TRAIP	ENSG00000183763	Transcript	ENST00000331456	protein_coding	-	8/14	-	-	-	-	-	-	-	rs1996664	-	-1	-	HGNC	30764	-	-	0.136	-	-	-	-	-	-	-	-
rs1996664	3:49878395-49878395	G	intron_variant	-	-	-	MODIFIER	-	-	TRAIP	ENSG00000183763	Transcript	ENST00000469027	protein_coding	-	3/8	-	-	-	-	-	-	-	rs1996664	-	-1	-	HGNC	30764	-	-	0.136	-	-	-	-	-	-	-	-
rs1996664	3:49878395-49878395	G	intron_variant,NMD_transcript_variant	-	-	-	MODIFIER	-	-	TRAIP	ENSG00000183763	Transcript	ENST00000473195	nonsense_mediated_decay	-	4/9	-	-	-	-	-	-	-	rs1996664	-	-1	-	HGNC	30764	-	-	0.136	-	-	-	-	-	-	-	-
rs1996664	3:49878395-49878395	G	downstream_gene_variant	-	-	-	MODIFIER	-	-	TRAIP	ENSG00000183763	Transcript	ENST00000473863	processed_transcript	-	-	-	-	-	-	-	-	-	rs1996664	2889	-1	-	HGNC	30764	-	-	0.136	-	-	-	-	-	-	-	-
rs1996664	3:49878395-49878395	G	upstream_gene_variant	-	-	-	MODIFIER	-	-	TRAIP	ENSG00000183763	Transcript	ENST00000475495	retained_intron	-	-	-	-	-	-	-	-	-	rs1996664	410	-1	-	HGNC	30764	-	-	0.136	-	-	-	-	-	-	-	-
rs1996664	3:49878395-49878395	G	downstream_gene_variant	-	-	-	MODIFIER	-	-	TRAIP	ENSG00000183763	Transcript	ENST00000477546	retained_intron	-	-	-	-	-	-	-	-	-	rs1996664	2183	-1	-	HGNC	30764	-	-	0.136	-	-	-	-	-	-	-	-
rs1996664	3:49878395-49878395	G	downstream_gene_variant	-	-	-	MODIFIER	-	-	TRAIP	ENSG00000183763	Transcript	ENST00000482243	protein_coding	-	-	-	-	-	-	-	-	-	rs1996664	1534	-1	cds_end_NF	HGNC	30764	-	-	0.136	-	-	-	-	-	-	-	-
rs1996664	3:49878395-49878395	G	intron_variant	-	-	-	MODIFIER	-	-	TRAIP	ENSG00000183763	Transcript	ENST00000482582	protein_coding	-	8/9	-	-	-	-	-	-	-	rs1996664	-	-1	cds_end_NF	HGNC	30764	-	-	0.136	-	-	-	-	-	-	-	-
rs1996664	3:49878395-49878395	G	downstream_gene_variant	-	-	-	MODIFIER	-	-	TRAIP	ENSG00000183763	Transcript	ENST00000488860	retained_intron	-	-	-	-	-	-	-	-	-	rs1996664	1524	-1	-	HGNC	30764	-	-	0.136	-	-	-	-	-	-	-	-
rs1996664	3:49878395-49878395	G	downstream_gene_variant	-	-	-	MODIFIER	-	-	TRAIP	ENSG00000183763	Transcript	ENST00000489948	retained_intron	-	-	-	-	-	-	-	-	-	rs1996664	2754	-1	-	HGNC	30764	-	-	0.136	-	-	-	-	-	-	-	-
rs1996664	3:49878395-49878395	G	regulatory_region_variant	-	-	-	MODIFIER	-	-	-	-	RegulatoryFeature	ENSR00000303965	CTCF_binding_site	-	-	-	-	-	-	-	-	-	rs1996664	-	-	-	-	-	-	-	0.136	-	-	-	-	-	-	-	-
rs1996664	3:49878395-49878395	G	regulatory_region_variant	-	-	-	MODIFIER	-	-	-	-	RegulatoryFeature	ENSR00001255705	promoter_flanking_region	-	-	-	-	-	-	-	-	-	rs1996664	-	-	-	-	-	-	-	0.136	-	-	-	-	-	-	-	-
rs56321532	3:49884656-49884656	TAAA	intron_variant	-	-	-	MODIFIER	-	-	TRAIP	ENSG00000183763	Transcript	ENST00000331456	protein_coding	-	3/14	-	-	-	-	-	-	-	rs56321532	-	-1	-	HGNC	30764	-	-	-	-	-	-	-	-	-	-	-
rs56321532	3:49884656-49884656	TAAA	intron_variant	-	-	-	MODIFIER	-	-	TRAIP	ENSG00000183763	Transcript	ENST00000469027	protein_coding	-	3/8	-	-	-	-	-	-	-	rs56321532	-	-1	-	HGNC	30764	-	-	-	-	-	-	-	-	-	-	-
rs56321532	3:49884656-49884656	TAAA	intron_variant,NMD_transcript_variant	-	-	-	MODIFIER	-	-	TRAIP	ENSG00000183763	Transcript	ENST00000473195	nonsense_mediated_decay	-	3/9	-	-	-	-	-	-	-	rs56321532	-	-1	-	HGNC	30764	-	-	-	-	-	-	-	-	-	-	-
rs56321532	3:49884656-49884656	TAAA	intron_variant,non_coding_transcript_variant	-	-	-	MODIFIER	-	-	TRAIP	ENSG00000183763	Transcript	ENST00000473863	processed_transcript	-	3/4	-	-	-	-	-	-	-	rs56321532	-	-1	-	HGNC	30764	-	-	-	-	-	-	-	-	-	-	-
rs56321532	3:49884656-49884656	TAAA	intron_variant,non_coding_transcript_variant	-	-	-	MODIFIER	-	-	TRAIP	ENSG00000183763	Transcript	ENST00000477546	retained_intron	-	3/4	-	-	-	-	-	-	-	rs56321532	-	-1	-	HGNC	30764	-	-	-	-	-	-	-	-	-	-	-
rs56321532	3:49884656-49884656	TAAA	intron_variant	-	-	-	MODIFIER	-	-	TRAIP	ENSG00000183763	Transcript	ENST00000482243	protein_coding	-	3/5	-	-	-	-	-	-	-	rs56321532	-	-1	cds_end_NF	HGNC	30764	-	-	-	-	-	-	-	-	-	-	-
rs56321532	3:49884656-49884656	TAAA	intron_variant	-	-	-	MODIFIER	-	-	TRAIP	ENSG00000183763	Transcript	ENST00000482582	protein_coding	-	3/9	-	-	-	-	-	-	-	rs56321532	-	-1	cds_end_NF	HGNC	30764	-	-	-	-	-	-	-	-	-	-	-
rs56321532	3:49884656-49884656	TAAA	upstream_gene_variant	-	-	-	MODIFIER	-	-	TRAIP	ENSG00000183763	Transcript	ENST00000488860	retained_intron	-	-	-	-	-	-	-	-	-	rs56321532	2636	-1	-	HGNC	30764	-	-	-	-	-	-	-	-	-	-	-
rs56321532	3:49884656-49884656	TAAA	intron_variant,non_coding_transcript_variant	-	-	-	MODIFIER	-	-	TRAIP	ENSG00000183763	Transcript	ENST00000489948	retained_intron	-	3/4	-	-	-	-	-	-	-	rs56321532	-	-1	-	HGNC	30764	-	-	-	-	-	-	-	-	-	-	-
rs146175744	3:49884852-49884857	-	intron_variant	-	-	-	MODIFIER	-	-	TRAIP	ENSG00000183763	Transcript	ENST00000331456	protein_coding	-	3/14	-	-	-	-	-	-	-	rs146175744	-	-1	-	HGNC	30764	-	-	0.1384	-	-	-	-	-	-	-	-
rs146175744	3:49884852-49884857	-	intron_variant	-	-	-	MODIFIER	-	-	TRAIP	ENSG00000183763	Transcript	ENST00000469027	protein_coding	-	3/8	-	-	-	-	-	-	-	rs146175744	-	-1	-	HGNC	30764	-	-	0.1384	-	-	-	-	-	-	-	-
rs146175744	3:49884852-49884857	-	intron_variant,NMD_transcript_variant	-	-	-	MODIFIER	-	-	TRAIP	ENSG00000183763	Transcript	ENST00000473195	nonsense_mediated_decay	-	3/9	-	-	-	-	-	-	-	rs146175744	-	-1	-	HGNC	30764	-	-	0.1384	-	-	-	-	-	-	-	-
rs146175744	3:49884852-49884857	-	intron_variant,non_coding_transcript_variant	-	-	-	MODIFIER	-	-	TRAIP	ENSG00000183763	Transcript	ENST00000473863	processed_transcript	-	3/4	-	-	-	-	-	-	-	rs146175744	-	-1	-	HGNC	30764	-	-	0.1384	-	-	-	-	-	-	-	-
rs146175744	3:49884852-49884857	-	intron_variant,non_coding_transcript_variant	-	-	-	MODIFIER	-	-	TRAIP	ENSG00000183763	Transcript	ENST00000477546	retained_intron	-	3/4	-	-	-	-	-	-	-	rs146175744	-	-1	-	HGNC	30764	-	-	0.1384	-	-	-	-	-	-	-	-
rs146175744	3:49884852-49884857	-	intron_variant	-	-	-	MODIFIER	-	-	TRAIP	ENSG00000183763	Transcript	ENST00000482243	protein_coding	-	3/5	-	-	-	-	-	-	-	rs146175744	-	-1	cds_end_NF	HGNC	30764	-	-	0.1384	-	-	-	-	-	-	-	-
rs146175744	3:49884852-49884857	-	intron_variant	-	-	-	MODIFIER	-	-	TRAIP	ENSG00000183763	Transcript	ENST00000482582	protein_coding	-	3/9	-	-	-	-	-	-	-	rs146175744	-	-1	cds_end_NF	HGNC	30764	-	-	0.1384	-	-	-	-	-	-	-	-
rs146175744	3:49884852-49884857	-	upstream_gene_variant	-	-	-	MODIFIER	-	-	TRAIP	ENSG00000183763	Transcript	ENST00000488860	retained_intron	-	-	-	-	-	-	-	-	-	rs146175744	2833	-1	-	HGNC	30764	-	-	0.1384	-	-	-	-	-	-	-	-
rs146175744	3:49884852-49884857	-	intron_variant,non_coding_transcript_variant	-	-	-	MODIFIER	-	-	TRAIP	ENSG00000183763	Transcript	ENST00000489948	retained_intron	-	3/4	-	-	-	-	-	-	-	rs146175744	-	-1	-	HGNC	30764	-	-	0.1384	-	-	-	-	-	-	-	-
rs77941694	3:49886319-49886319	A	intron_variant	-	-	-	MODIFIER	-	-	TRAIP	ENSG00000183763	Transcript	ENST00000331456	protein_coding	-	1/14	-	-	-	-	-	-	-	rs77941694	-	-1	-	HGNC	30764	-	-	-	-	-	-	-	-	-	-	-
rs77941694	3:49886319-49886319	T	intron_variant	-	-	-	MODIFIER	-	-	TRAIP	ENSG00000183763	Transcript	ENST00000331456	protein_coding	-	1/14	-	-	-	-	-	-	-	rs77941694	-	-1	-	HGNC	30764	-	-	0.0821	-	-	-	-	-	-	-	-
rs77941694	3:49886319-49886319	A	intron_variant	-	-	-	MODIFIER	-	-	TRAIP	ENSG00000183763	Transcript	ENST00000469027	protein_coding	-	1/8	-	-	-	-	-	-	-	rs77941694	-	-1	-	HGNC	30764	-	-	-	-	-	-	-	-	-	-	-
rs77941694	3:49886319-49886319	T	intron_variant	-	-	-	MODIFIER	-	-	TRAIP	ENSG00000183763	Transcript	ENST00000469027	protein_coding	-	1/8	-	-	-	-	-	-	-	rs77941694	-	-1	-	HGNC	30764	-	-	0.0821	-	-	-	-	-	-	-	-
rs77941694	3:49886319-49886319	A	intron_variant,NMD_transcript_variant	-	-	-	MODIFIER	-	-	TRAIP	ENSG00000183763	Transcript	ENST00000473195	nonsense_mediated_decay	-	1/9	-	-	-	-	-	-	-	rs77941694	-	-1	-	HGNC	30764	-	-	-	-	-	-	-	-	-	-	-
rs77941694	3:49886319-49886319	T	intron_variant,NMD_transcript_variant	-	-	-	MODIFIER	-	-	TRAIP	ENSG00000183763	Transcript	ENST00000473195	nonsense_mediated_decay	-	1/9	-	-	-	-	-	-	-	rs77941694	-	-1	-	HGNC	30764	-	-	0.0821	-	-	-	-	-	-	-	-
rs77941694	3:49886319-49886319	A	intron_variant,non_coding_transcript_variant	-	-	-	MODIFIER	-	-	TRAIP	ENSG00000183763	Transcript	ENST00000473863	processed_transcript	-	1/4	-	-	-	-	-	-	-	rs77941694	-	-1	-	HGNC	30764	-	-	-	-	-	-	-	-	-	-	-
rs77941694	3:49886319-49886319	T	intron_variant,non_coding_transcript_variant	-	-	-	MODIFIER	-	-	TRAIP	ENSG00000183763	Transcript	ENST00000473863	processed_transcript	-	1/4	-	-	-	-	-	-	-	rs77941694	-	-1	-	HGNC	30764	-	-	0.0821	-	-	-	-	-	-	-	-
[truncated: 1,123 more rows]

## Sheet: FATHMM-XF
Supplementary Table 6b. Results of the FATHMM-XF analysis for SNPs.
[truncated: 270 more rows]

[truncated: 3 more sheets: FATHMM-INDEL, Matching SNPs_effects_GIPs, SNP_set]
