# Supplementary material for: Analysis of genetically independent phenotypes identifies shared genetic factors associated with chronic musculoskeletal pain conditions
Source: Commun Biol. 2020 Jun 25;3:329. doi: 10.1038/s42003-020-1051-9 (PMC7316754; doi:10.1038/s42003-020-1051-9)
Supplement: Supplementary file 8 — Supplementary Data 7 [file 42003_2020_1051_MOESM8_ESM.xlsx]

## Sheet: Passed both SMR and HEIDI
Supplementary Table 7a. Results of SMR/HEIDI analysis. Searching for pleiotropic effects on GIPs and gene expression. Associations that passed both SMR and HEIDI analyses (PSMR < 3.24e-06 and PHEIDI ≥ 0.01).
GIP*	lead SNP	Source	Tissue	Probe	Gene	P (SMR)	beta (SMR)	P (HEIDI)	Number of SNPs for HEIDI test	P for association between SNP and the probe
GIP2	rs143384	gtex_v7	Esophagus Gastroesophageal Junction	ENSG00000125965.4	GDF5	1.06781e-06	19.5637	0.759532	20	4.58563e-08
GIP2	rs143384	gtex_v7	Lung	ENSG00000101019.17	UQCC1	9.65401e-08	-12.0775	0.432167	20	3.34957e-10
GIP2	rs143384	westra	Peripheral blood	ILMN_1724734	UQCC	1.49214e-07	-6.06757	0.41249	9	2.20173e-10
GIP2	rs143384	gtex_v7	Whole Blood	ENSG00000101019.17	UQCC1	1.95393e-06	-9.90549	0.210332	20	7.13622e-08
GIP2	rs143384	gtex_v7	Thyroid	ENSG00000101019.17	UQCC1	1.92514e-07	-10.8647	0.163173	20	1.16221e-09
GIP2	rs143384	gtex_v7	Esophagus Mucosa	ENSG00000101019.17	UQCC1	3.31659e-10	-12.8557	0.108474	20	1.19616e-15
GIP2	rs143384	gtex_v7	Cells Transformed fibroblast	ENSG00000101019.17	UQCC1	5.75256e-13	-21.0601	0.0179339	20	4.12365e-24
GIP2	rs143384	gtex_v7	Skin Sun Exposed Lower leg	ENSG00000101019.17	UQCC1	2e-09	-14.0916	0.0176365	20	6.85729e-14
GIP2	rs143384	gtex_v7	Skin Not Sun Exposed Suprapubi	ENSG00000101019.17	UQCC1	5.16241e-08	-11.9216	0.0134691	20	1.16326e-10
GIP2	rs143384	gtex_v7	Brain Caudate basal ganglia	ENSG00000268340.1	RP3-477O4.16	1.61375e-06	23.3062	0.0175343	20	1.44251e-07
GIP2	rs143384	gtex_v7	Testis	ENSG00000268340.1	RP3-477O4.16	2.19655e-06	26.3851	0.0162684	20	1.30511e-07
GIP1	rs3737240	westra	Peripheral blood	ILMN_1655765	MRPS21	1.65276e-06	9.46152	0.263445	7	2.97144e-12
GIP1	rs7628207	gtex_v7	Prostate	ENSG00000004534.10	RBM6	3.00282e-07	-27.5809	0.0885692	20	1.19025e-10
GIP1	rs7628207	gtex_v7	Brain Cerebellum	ENSG00000185614.4	FAM212A	6.42213e-07	27.775	0.0796769	20	6.23372e-10
GIP1	rs7628207	gtex_v7	Brain Cerebellum	ENSG00000164068.11	RNF123	4.94472e-07	19.2854	0.0697898	20	3.31732e-10
GIP1	rs7628207	gtex_v7	Brain Nucleus accumbens basal ganglia	ENSG00000004534.10	RBM6	4.10725e-07	-26.9314	0.030472	20	2.7497e-10
GIP1	rs7628207	gtex_v7	Adipose Subcutaneous	ENSG00000164068.11	RNF123	1.15873e-06	13.8975	0.0230209	20	3.84515e-10
GIP1	rs7628207	gtex_v7	Brain Cerebellar Hemisphere	ENSG00000185614.4	FAM212A	1.72537e-06	29.0772	0.0208758	20	8.15757e-09
GIP1	rs7628207	gtex_v7	Nerve Tibial	ENSG00000164068.11	RNF123	1.084e-06	16.7912	0.0168552	20	3.54621e-10
GIP1	rs7628207	gtex_v7	Skin Not Sun Exposed Suprapubic	ENSG00000234667.1	ACTBP13	5.02813e-07	-21.9843	0.0127348	20	4.30761e-11
GIP1	rs7628207	gtex_v7	Brain Putamen basal ganglia	ENSG00000004534.10	RBM6	5.00914e-07	-29.4892	0.0113588	20	8.6927e-10
*Genetically independent phenotype associated with SNP
Nominal P for SMR test was set at 3.24e-06 (P < 3.54e-06 means that both traits are affected by variation in the same locus)
Nominal P for HEIDI test was set at 0.01 (P < 0.01 corresponds to the rejection of pleiotropy hypothesis)

## Sheet: Results_all
Supplementary Table 7b. Results of SMR/HEIDI analysis. Searching for pleiotropic effects on GIPs and gene expression.
GIP associated with SNP	lead SNP	Source	Tissue and probe	Gene	P (SMR)	beta (SMR)	sigma (SMR)	P (HEIDI)	Number of SNPs for HEIDI test	Negative log(P) for association between SNP and the probe	Probe
GIP2	rs143384	westra	Peripheral blood_ILMN_1787410	EIF6	5.74654e-13	10.7033	1.48526	4.9473e-06	17	28.8137	ILMN_1787410
GIP2	rs143384	gtex_v7	Cells Transformed fibroblasts_ENSG00000101019.17	UQCC1	5.75256e-13	-21.0601	2.92249	0.0179339	20	23.3847	ENSG00000101019.17
GIP1	rs7628207	westra	Peripheral blood_ILMN_1738239	RBM6	2.38137e-12	-33.1222	4.72492	0.00241606	8	181.832	ILMN_1738239
GIP1	rs7628207	westra	Peripheral blood_ILMN_1794612	UBA7	4.90778e-12	-27.6581	4.00365	0.00120425	13	121.491	ILMN_1794612
GIP1	rs7628207	gtex_v7	Adipose Subcutaneous_ENSG00000004534.10	RBM6	1.39266e-11	-30.7085	4.54357	5.08046e-06	20	45.1229	ENSG00000004534.10
GIP1	rs7628207	gtex_v7	Thyroid_ENSG00000004534.10	RBM6	1.45441e-11	-27.3647	4.0526	3.54176e-06	20	45.2352	ENSG00000004534.10
GIP1	rs7628207	gtex_v7	Esophagus Mucosa_ENSG00000004534.10	RBM6	2.2889e-11	-24.6982	3.69385	5.92688e-05	20	40.2591	ENSG00000004534.10
GIP1	rs7628207	gtex_v7	Nerve Tibial_ENSG00000004534.10	RBM6	3.5404e-11	-23.5992	3.56368	1.19485e-05	20	37.4151	ENSG00000004534.10
GIP1	rs7628207	gtex_v7	Artery Tibial_ENSG00000004534.10	RBM6	4.05871e-11	-26.2389	3.97444	4.18364e-06	20	37.2801	ENSG00000004534.10
GIP1	rs7628207	gtex_v7	Esophagus Muscularis_ENSG00000004534.10	RBM6	5.00184e-11	-26.9667	4.10397	2.68281e-05	20	35.0154	ENSG00000004534.10
GIP1	rs7628207	gtex_v7	Lung_ENSG00000004534.10	RBM6	5.04657e-11	-22.2066	3.38024	2.96086e-05	20	35.8162	ENSG00000004534.10
GIP1	rs7628207	gtex_v7	Whole Blood_ENSG00000004534.10	RBM6	5.51956e-11	-28.2674	4.31155	1.47809e-05	20	34.9524	ENSG00000004534.10
GIP1	rs7628207	gtex_v7	Skin Sun Exposed Lower leg_ENSG00000004534.10	RBM6	6.13575e-11	-22.1321	3.38391	5.28321e-05	20	35.3281	ENSG00000004534.10
GIP1	rs7628207	gtex_v7	Heart Atrial Appendage_ENSG00000004534.10	RBM6	7.63866e-11	-25.8151	3.96695	0.000475213	20	30.5795	ENSG00000004534.10
GIP2	rs143384	gtex_v7	Muscle Skeletal_ENSG00000101019.17	UQCC1	7.66802e-11	-10.6627	1.63865	0.00946693	20	17.2787	ENSG00000101019.17
GIP1	rs7628207	gtex_v7	Artery Aorta_ENSG00000004534.10	RBM6	1.03298e-10	-27.6567	4.27987	5.33495e-05	20	29.3553	ENSG00000004534.10
GIP1	rs7628207	gtex_v7	Heart Left Ventricle_ENSG00000004534.10	RBM6	1.45734e-10	-26.1328	4.07702	1.53047e-05	20	28.0863	ENSG00000004534.10
GIP1	rs7628207	gtex_v7	Adipose Visceral Omentum_ENSG00000004534.10	RBM6	1.64043e-10	-25.1428	3.93367	7.59526e-05	20	28.6494	ENSG00000004534.10
GIP1	rs7628207	gtex_v7	Brain Cerebellum_ENSG00000004534.10	RBM6	1.76816e-10	-38.6786	6.06226	0.000182875	20	23.0084	ENSG00000004534.10
GIP1	rs3737240	westra	Peripheral blood_ILMN_1660292	MRPS21	1.99485e-10	-31.4376	4.94167	0.000162343	16	130.096	ILMN_1660292
GIP2	rs143384	gtex_v7	Esophagus Mucosa_ENSG00000101019.17	UQCC1	3.31659e-10	-12.8557	2.04605	0.108474	20	14.9222	ENSG00000101019.17
GIP1	rs7628207	gtex_v7	Skin Not Sun Exposed Suprapubic_ENSG00000004534.10	RBM6	3.58016e-10	-22.0225	3.51162	7.86175e-05	20	25.9961	ENSG00000004534.10
GIP1	rs7628207	gtex_v7	Colon Transverse_ENSG00000004534.10	RBM6	5.72756e-10	-29.8005	4.80827	0.000447283	20	23.038	ENSG00000004534.10
GIP1	rs7628207	gtex_v7	Esophagus Gastroesophageal Junction_ENSG00000004534.10	RBM6	6.6152e-10	-26.4793	4.28813	0.000704464	20	21.807	ENSG00000004534.10
GIP1	rs7628207	westra	Peripheral blood_ILMN_1807211	NICN1	6.77278e-10	25.1821	4.08051	4.61941e-05	5	77.6611	ILMN_1807211
GIP1	rs7628207	gtex_v7	Muscle Skeletal_ENSG00000004534.10	RBM6	8.94517e-10	-19.9595	3.25754	0.000374176	20	24.1626	ENSG00000004534.10
GIP1	rs7628207	gtex_v7	Cells Transformed fibroblasts_ENSG00000004534.10	RBM6	1e-09	-21.6752	3.5458	3.59935e-05	20	22.1579	ENSG00000004534.10
GIP1	rs7628207	gtex_v7	Pancreas_ENSG00000004534.10	RBM6	1.24071e-09	-29.7624	4.89925	1.22606e-05	20	20.3226	ENSG00000004534.10
GIP1	rs7628207	gtex_v7	Pituitary_ENSG00000004534.10	RBM6	1.82891e-09	-37.3618	6.21421	0.00010007	20	17.6398	ENSG00000004534.10
GIP2	rs143384	gtex_v7	Skin Sun Exposed Lower leg_ENSG00000101019.17	UQCC1	2e-09	-14.0916	2.34956	0.0176365	20	13.1638	ENSG00000101019.17
GIP1	rs7628207	gtex_v7	Testis_ENSG00000004534.10	RBM6	2.34651e-09	-22.057	3.69352	0.00136737	20	18.8852	ENSG00000004534.10
GIP1	rs7628207	gtex_v7	Stomach_ENSG00000004534.10	RBM6	2.84042e-09	-30.0497	5.0584	0.000247465	20	18.6524	ENSG00000004534.10
GIP1	rs7628207	gtex_v7	Breast Mammary Tissue_ENSG00000004534.10	RBM6	3.89314e-09	-24.9472	4.23647	7.63937e-05	20	17.9312	ENSG00000004534.10
GIP1	rs7628207	gtex_v7	Brain Anterior cingulate cortex BA24_ENSG00000004534.10	RBM6	1.31537e-08	-29.8023	5.24314	0.000875752	20	13.1638	ENSG00000004534.10
GIP1	rs7628207	gtex_v7	Colon Sigmoid_ENSG00000004534.10	RBM6	1.61157e-08	-30.6831	5.43137	0.000206296	20	14.7086	ENSG00000004534.10
GIP1	rs7628207	westra	Peripheral blood_ILMN_1798712	USP4	3.16122e-08	-18.2111	3.29179		2	34.9229	ILMN_1798712
GIP1	rs7628207	gtex_v7	Artery Coronary_ENSG00000004534.10	RBM6	4.1605e-08	-24.4674	4.46168	0.00210787	20	12.4006	ENSG00000004534.10
GIP2	rs143384	gtex_v7	Skin Sun Exposed Lower leg_ENSG00000125998.7	FAM83C	4.64674e-08	-8.69417	1.59108	0.00579238	20	10.1503	ENSG00000125998.7
GIP2	rs143384	gtex_v7	Skin Not Sun Exposed Suprapubic_ENSG00000101019.17	UQCC1	5.16241e-08	-11.9216	2.1892	0.0134691	20	9.93432	ENSG00000101019.17
GIP1	rs7628207	gtex_v7	Stomach_ENSG00000164076.12	CAMKV	5.31254e-08	39.2708	7.2182	3.06057e-05	20	13.141	ENSG00000164076.12
GIP1	rs7628207	gtex_v7	Spleen_ENSG00000004534.10	RBM6	6.41369e-08	-32.4117	5.99454	0.000291669	20	11.991	ENSG00000004534.10
GIP2	rs143384	gtex_v7	Nerve Tibial_ENSG00000268340.1	RP3-477O4.16	6.6842e-08	21.6896	4.01699	0.00040528	20	9.74064	ENSG00000268340.1
GIP1	rs7628207	gtex_v7	Adrenal Gland_ENSG00000004534.10	RBM6	7.75632e-08	-19.6311	3.65386	0.000155535	20	11.9489	ENSG00000004534.10
GIP1	rs13107325	westra	Peripheral blood_ILMN_2233539	SLC39A8	7.77719e-08	-15.1145	2.81346	4.45639e-05	11	24.4845	ILMN_2233539
GIP1	rs7628207	gtex_v7	Skin Sun Exposed Lower leg_ENSG00000234667.1	ACTBP13	7.78926e-08	-20.014	3.72565	0.00265875	20	13.2329	ENSG00000234667.1
GIP1	rs7628207	westra	Peripheral blood_ILMN_1665331	AMT	9.22748e-08	-12.7549	2.38796	0.00142277	3	19.7244	ILMN_1665331
GIP2	rs143384	gtex_v7	Lung_ENSG00000101019.17	UQCC1	9.65401e-08	-12.0775	2.26462	0.432167	20	9.47501	ENSG00000101019.17
GIP2	rs143384	westra	Peripheral blood_ILMN_1724734	UQCC	1.49214e-07	-6.06757	1.15495	0.41249	9	9.65724	ILMN_1724734
GIP1	rs7628207	gtex_v7	Brain Cerebellar Hemisphere_ENSG00000004534.10	RBM6	1.60415e-07	-25.6116	4.88754	0.00120067	20	10.5063	ENSG00000004534.10
GIP2	rs143384	gtex_v7	Thyroid_ENSG00000101019.17	UQCC1	1.92514e-07	-10.8647	2.08679	0.163173	20	8.93472	ENSG00000101019.17
GIP1	rs7628207	gtex_v7	Prostate_ENSG00000004534.10	RBM6	3.00282e-07	-27.5809	5.38346	0.0885692	20	9.92436	ENSG00000004534.10
GIP1	rs7628207	gtex_v7	Brain Caudate basal ganglia_ENSG00000004534.10	RBM6	3.50708e-07	-27.8162	5.46065	0.000181381	20	9.91026	ENSG00000004534.10
GIP1	rs7628207	gtex_v7	Brain Nucleus accumbens basal ganglia_ENSG00000004534.10	RBM6	4.10725e-07	-26.9314	5.31828	0.030472	20	9.56071	ENSG00000004534.10
GIP2	rs143384	gtex_v7	Adipose Subcutaneous_ENSG00000101019.17	UQCC1	4.33227e-07	-12.7946	2.5317	0.00443887	20	8.27782	ENSG00000101019.17
GIP1	rs7628207	gtex_v7	Whole Blood_ENSG00000182179.6	UBA7	4.37699e-07	-10.9921	2.17588	0.000619435	20	10.5911	ENSG00000182179.6
GIP1	rs7628207	gtex_v7	Brain Cerebellum_ENSG00000164068.11	RNF123	4.94472e-07	19.2854	3.83525	0.0697898	20	9.47921	ENSG00000164068.11
GIP1	rs7628207	gtex_v7	Brain Putamen basal ganglia_ENSG00000004534.10	RBM6	5.00914e-07	-29.4892	5.86738	0.0113588	20	9.06085	ENSG00000004534.10
GIP1	rs7628207	gtex_v7	Skin Not Sun Exposed Suprapubic_ENSG00000234667.1	ACTBP13	5.02813e-07	-21.9843	4.37478	0.0127348	20	10.3658	ENSG00000234667.1
GIP1	rs7628207	gtex_v7	Brain Cerebellum_ENSG00000185614.4	FAM212A	6.42213e-07	27.775	5.57948	0.0796769	20	9.20525	ENSG00000185614.4
GIP2	rs143384	gtex_v7	Cells Transformed fibroblasts_ENSG00000224497.1	RPL36P4	7.68219e-07	21.2964	4.30816	9.74553e-06	20	7.74308	ENSG00000224497.1
GIP1	rs7628207	gtex_v7	Brain Cortex_ENSG00000004534.10	RBM6	8.09454e-07	-32.588	6.60602	0.00581766	20	8.936	ENSG00000004534.10
GIP1	rs7628207	gtex_v7	Small Intestine Terminal Ileum_ENSG00000004534.10	RBM6	9.5089e-07	-30.8832	6.30071	0.00227212	20	8.61112	ENSG00000004534.10
GIP2	rs143384	westra	Peripheral blood_ILMN_1799011	CEP250	1.0024e-06	-5.48757	1.12194	0.00758498	15	8.01333	ILMN_1799011
GIP2	rs143384	gtex_v7	Esophagus Gastroesophageal Junction_ENSG00000125965.4	GDF5	1.06781e-06	19.5637	4.01001	0.759532	20	7.3386	ENSG00000125965.4
GIP1	rs7628207	gtex_v7	Nerve Tibial_ENSG00000164068.11	RNF123	1.084e-06	16.7912	3.44382	0.0168552	20	9.45024	ENSG00000164068.11
GIP1	rs7628207	gtex_v7	Adipose Subcutaneous_ENSG00000164068.11	RNF123	1.15873e-06	13.8975	2.85805	0.0230209	20	9.41509	ENSG00000164068.11
GIP1	rs3737240	gtex_v7	Muscle Skeletal_ENSG00000143374.10	TARS2	1.39968e-06	10.2859	2.13178	0.00105005	20	11.2286	ENSG00000143374.10
GIP1	rs3737240	gtex_v7	Esophagus Mucosa_ENSG00000143382.9	ADAMTSL4	1.40528e-06	-24.7343	5.12707	1.09628e-07	20	10.966	ENSG00000143382.9
GIP1	rs7628207	gtex_v7	Brain Spinal cord cervical c-1_ENSG00000004534.10	RBM6	1.536e-06	-32.6259	6.78788	0.0070464	20	7.49568	ENSG00000004534.10
GIP2	rs143384	gtex_v7	Testis_ENSG00000214078.7	CPNE1	1.56e-06	-20.3752	4.24185	0.00886527	20	7.11493	ENSG00000214078.7
GIP2	rs143384	gtex_v7	Brain Caudate basal ganglia_ENSG00000268340.1	RP3-477O4.16	1.61375e-06	23.3062	4.85889	0.0175343	20	6.84088	ENSG00000268340.1
GIP1	rs3737240	westra	Peripheral blood_ILMN_1655765	MRPS21	1.65276e-06	9.46152	1.97451	0.263445	7	11.527	ILMN_1655765
GIP1	rs7628207	gtex_v7	Brain Cerebellar Hemisphere_ENSG00000185614.4	FAM212A	1.72537e-06	29.0772	6.07903	0.0208758	20	8.08844	ENSG00000185614.4
GIP2	rs143384	gtex_v7	Whole Blood_ENSG00000101019.17	UQCC1	1.95393e-06	-9.90549	2.0818	0.210332	20	7.14653	ENSG00000101019.17
GIP1	rs7628207	gtex_v7	Esophagus Mucosa_ENSG00000185614.4	FAM212A	1.9548e-06	13.7252	2.88464	0.00204983	20	8.7726	ENSG00000185614.4
GIP2	rs143384	gtex_v7	Testis_ENSG00000268340.1	RP3-477O4.16	2.19655e-06	26.3851	5.57301	0.0162684	20	6.88435	ENSG00000268340.1
GIP2	rs143384	gtex_v7	Muscle Skeletal_ENSG00000126001.11	CEP250	2.58024e-06	-10.8164	2.30053	7.83342e-05	20	7.03723	ENSG00000126001.11
GIP1	rs7628207	gtex_v7	Esophagus Mucosa_ENSG00000182179.6	UBA7	2.6942e-06	-10.6506	2.26953	0.00479779	20	8.42412	ENSG00000182179.6
GIP2	rs143384	gtex_v7	Thyroid_ENSG00000224497.1	RPL36P4	2.73533e-06	19.4902	4.15591	4.5548e-06	20	6.93628	ENSG00000224497.1
GIP2	rs143384	gtex_v7	Nerve Tibial_ENSG00000224497.1	RPL36P4	3.03134e-06	18.9287	4.05439	3.71839e-05	20	6.83032	ENSG00000224497.1
	Threshold		Threshold		3.23729e-06			0.01
GIP1	rs7628207	westra	Peripheral blood_ILMN_1690454	C3ORF54	3.39292e-06	-7.47031	1.60808	0.0576808	8	8.87721	ILMN_1690454
GIP1	rs3737240	gtex_v7	Artery Aorta_ENSG00000143382.9	ADAMTSL4	3.65185e-06	-20.1483	4.35144	0.00279776	20	9.27343	ENSG00000143382.9
GIP1	rs3737240	gtex_v7	Breast Mammary Tissue_ENSG00000143374.10	TARS2	3.65891e-06	21.5837	4.66184	0.00439312	20	9.2113	ENSG00000143374.10
GIP1	rs7628207	gtex_v7	Skin Sun Exposed Lower leg_ENSG00000164078.8	MST1R	3.78135e-06	11.1701	2.41618	0.00165044	20	8.13647	ENSG00000164078.8
GIP1	rs7628207	gtex_v7	Cells Transformed fibroblasts_ENSG00000186792.11	HYAL3	4.01052e-06	-18.3559	3.98103	0.00446499	20	7.93671	ENSG00000186792.11
GIP2	rs143384	gtex_v7	Brain Putamen basal ganglia_ENSG00000125965.4	GDF5	4.53562e-06	30.0104	6.54506	0.00277086	20	6.00503	ENSG00000125965.4
GIP2	rs143384	gtex_v7	Esophagus Muscularis_ENSG00000125965.4	GDF5	5.12613e-06	16.7283	3.66884	0.084347	20	6.46043	ENSG00000125965.4
GIP2	rs143384	gtex_v7	Brain Cerebellum_ENSG00000126001.11	CEP250	5.31218e-06	-19.6582	4.31852	0.000693296	20	6.08396	ENSG00000126001.11
GIP1	rs7628207	gtex_v7	Artery Tibial_ENSG00000164068.11	RNF123	5.3878e-06	10.7339	2.35958	0.0524114	20	7.74451	ENSG00000164068.11
GIP1	rs7628207	gtex_v7	Skin Not Sun Exposed Suprapubic_ENSG00000164078.8	MST1R	5.77818e-06	11.7739	2.59661	0.00890947	20	7.62863	ENSG00000164078.8
GIP1	rs3737240	gtex_v7	Skin Sun Exposed Lower leg_ENSG00000143374.10	TARS2	6.35418e-06	12.875	2.85209	0.00384537	20	8.78406	ENSG00000143374.10
GIP2	rs143384	gtex_v7	Esophagus Muscularis_ENSG00000224497.1	RPL36P4	6.99041e-06	19.8185	4.41001	0.000136709	20	6.25286	ENSG00000224497.1
GIP2	rs143384	gtex_v7	Whole Blood_ENSG00000224497.1	RPL36P4	7.49956e-06	16.791	3.74883	0.000117787	20	6.22194	ENSG00000224497.1
GIP1	rs3737240	gtex_v7	Adipose Subcutaneous_ENSG00000143374.10	TARS2	8.0682e-06	16.3433	3.66166	0.00738821	20	8.42938	ENSG00000143374.10
GIP1	rs7628207	gtex_v7	Nerve Tibial_ENSG00000164078.8	MST1R	8.39324e-06	17.6106	3.9531	0.000656457	20	7.27937	ENSG00000164078.8
GIP2	rs143384	gtex_v7	Brain Frontal Cortex BA9_ENSG00000268340.1	RP3-477O4.16	8.64908e-06	27.6856	6.22364	0.00614059	20	5.68738	ENSG00000268340.1
GIP1	rs3737240	gtex_v7	Testis_ENSG00000163125.11	RPRD2	8.70056e-06	14.6256	3.28873	0.000732072	20	8.05991	ENSG00000163125.11
GIP1	rs7628207	gtex_v7	Brain Substantia nigra_ENSG00000004534.10	RBM6	9.0316e-06	-22.1805	4.99657	0.0523687	20	6.13975	ENSG00000004534.10
GIP2	rs143384	gtex_v7	Adipose Visceral Omentum_ENSG00000101019.17	UQCC1	9.246e-06	-9.25544	2.08733	0.175124	20	6.04832	ENSG00000101019.17
GIP1	rs7628207	gtex_v7	Liver_ENSG00000004534.10	RBM6	1.00831e-05	-20.6633	4.67984	0.000474192	20	6.65874	ENSG00000004534.10
GIP2	rs143384	gtex_v7	Adipose Subcutaneous_ENSG00000224497.1	RPL36P4	1.07469e-05	17.8495	4.05526	3.63925e-07	20	5.99527	ENSG00000224497.1
GIP1	rs3737240	gtex_v7	Artery Tibial_ENSG00000143382.9	ADAMTSL4	1.15997e-05	-17.7532	4.04863	5.45551e-05	20	7.97215	ENSG00000143382.9
GIP2	rs143384	gtex_v7	Brain Putamen basal ganglia_ENSG00000268340.1	RP3-477O4.16	1.21612e-05	27.7682	6.34748	0.164012	20	5.45318	ENSG00000268340.1
GIP2	rs143384	gtex_v7	Stomach_ENSG00000101019.17	UQCC1	1.22689e-05	-11.4092	2.60915	0.0574717	20	5.79356	ENSG00000101019.17
GIP1	rs3737240	gtex_v7	Thyroid_ENSG00000187145.10	MRPS21	1.40294e-05	-13.753	3.16641	3.89733e-07	20	7.75144	ENSG00000187145.10
GIP2	rs143384	gtex_v7	Muscle Skeletal_ENSG00000101000.4	PROCR	1.45964e-05	-8.83019	2.0371	0.265679	20	5.84402	ENSG00000101000.4
GIP2	rs143384	gtex_v7	Adipose Subcutaneous_ENSG00000214078.7	CPNE1	1.461e-05	-14.6546	3.38093	3.8571e-06	20	5.79485	ENSG00000214078.7
GIP1	rs3737240	gtex_v7	Artery Tibial_ENSG00000143374.10	TARS2	1.5157e-05	13.6039	3.14439	0.000712775	20	7.64715	ENSG00000143374.10
GIP1	rs3737240	gtex_v7	Brain Cerebellum_ENSG00000143369.10	ECM1	1.63015e-05	23.657	5.48844	2.00394e-05	20	7.03513	ENSG00000143369.10
GIP1	rs7628207	gtex_v7	Brain Cerebellum_ENSG00000164078.8	MST1R	1.73315e-05	25.0648	5.83343	0.00854077	20	6.22783	ENSG00000164078.8
GIP2	rs143384	gtex_v7	Colon Sigmoid_ENSG00000125965.4	GDF5	1.85106e-05	21.1887	4.94816	0.000924111	20	5.48257	ENSG00000125965.4
GIP1	rs7628207	gtex_v7	Brain Nucleus accumbens basal ganglia_ENSG00000186792.11	HYAL3	1.88352e-05	-25.9037	6.05471	0.00795699	20	6.11523	ENSG00000186792.11
GIP2	rs143384	gtex_v7	Breast Mammary Tissue_ENSG00000224497.1	RPL36P4	2.02229e-05	21.075	4.94437	0.000107125	20	5.48217	ENSG00000224497.1
GIP1	rs7628207	gtex_v7	Minor Salivary Gland_ENSG00000004534.10	RBM6	2.0608e-05	-30.7359	7.21804	0.00546961	20	5.65979	ENSG00000004534.10
GIP2	rs143384	gtex_v7	Skin Not Sun Exposed Suprapubic_ENSG00000224497.1	RPL36P4	2.14404e-05	17.4706	4.11137	1.92656e-06	20	5.52688	ENSG00000224497.1
GIP2	rs143384	gtex_v7	Esophagus Mucosa_ENSG00000224497.1	RPL36P4	2.188e-05	16.7193	3.93878	4.0977e-06	20	5.51941	ENSG00000224497.1
GIP1	rs3737240	gtex_v7	Colon Transverse_ENSG00000143374.10	TARS2	2.27657e-05	13.1225	3.09793	0.00552109	20	7.01991	ENSG00000143374.10
GIP2	rs143384	gtex_v7	Nerve Tibial_ENSG00000101019.17	UQCC1	2.34354e-05	-9.16422	2.16681	0.0260679	20	5.47793	ENSG00000101019.17
GIP1	rs7628207	gtex_v7	Thyroid_ENSG00000213672.3	NCKIPSD	2.42829e-05	-16.324	3.86701	0.0238098	11	7.18621	ENSG00000213672.3
GIP1	rs3737240	gtex_v7	Skin Not Sun Exposed Suprapubic_ENSG00000143374.10	TARS2	2.44415e-05	14.4798	3.43132	0.00115911	20	7.05642	ENSG00000143374.10
GIP1	rs7628207	gtex_v7	Brain Frontal Cortex BA9_ENSG00000004534.10	RBM6	2.62858e-05	-23.8808	5.68122	0.00869947	20	5.79261	ENSG00000004534.10
GIP2	rs143384	gtex_v7	Skin Not Sun Exposed Suprapubic_ENSG00000268340.1	RP3-477O4.16	2.71228e-05	16.3743	3.90202	8.94437e-06	20	5.37921	ENSG00000268340.1
GIP1	rs7628207	gtex_v7	Esophagus Muscularis_ENSG00000186792.11	HYAL3	2.8082e-05	-19.1018	4.56055	0.000744334	20	6.17795	ENSG00000186792.11
GIP1	rs7628207	gtex_v7	Pancreas_ENSG00000182179.6	UBA7	3.27023e-05	-15.7808	3.79915	0.0142709	20	5.92381	ENSG00000182179.6
GIP2	rs143384	gtex_v7	Esophagus Muscularis_ENSG00000268340.1	RP3-477O4.16	3.27073e-05	17.4432	4.19938	0.00068685	20	5.26269	ENSG00000268340.1
GIP2	rs143384	gtex_v7	Adipose Subcutaneous_ENSG00000101000.4	PROCR	3.38596e-05	-9.02403	2.17666	0.0202386	20	5.26051	ENSG00000101000.4
GIP2	rs143384	gtex_v7	Adrenal Gland_ENSG00000224497.1	RPL36P4	3.43921e-05	23.0884	5.5739	0.000242023	20	5.05777	ENSG00000224497.1
GIP1	rs7628207	gtex_v7	Lung_ENSG00000164078.8	MST1R	3.49709e-05	11.0567	2.67172	0.0169619	20	6.01699	ENSG00000164078.8
GIP2	rs143384	gtex_v7	Thyroid_ENSG00000214078.7	CPNE1	3.70128e-05	-13.1781	3.1944	0.000212231	20	5.21155	ENSG00000214078.7
GIP2	rs143384	gtex_v7	Skin Not Sun Exposed Suprapubic_ENSG00000100991.7	TRPC4AP	3.73622e-05	-6.76908	1.6417	0.799141	20	5.18043	ENSG00000100991.7
GIP2	rs143384	gtex_v7	Brain Cerebellum_ENSG00000268340.1	RP3-477O4.16	4.09468e-05	24.4872	5.96948	0.000578669	20	4.90274	ENSG00000268340.1
GIP1	rs7628207	gtex_v7	Thyroid_ENSG00000164068.11	RNF123	4.29226e-05	10.5954	2.58982	0.0778274	20	5.85528	ENSG00000164068.11
GIP2	rs143384	gtex_v7	Adipose Visceral Omentum_ENSG00000224497.1	RPL36P4	4.55695e-05	17.6991	4.34092	5.71033e-06	20	5.04506	ENSG00000224497.1
GIP1	rs7628207	gtex_v7	Brain Amygdala_ENSG00000004534.10	RBM6	4.63165e-05	-24.7528	6.07657	0.0059334	20	5.1606	ENSG00000004534.10
GIP1	rs3737240	gtex_v7	Esophagus Mucosa_ENSG00000143369.10	ECM1	4.72635e-05	-7.80883	1.91921	4.24058e-06	20	6.36454	ENSG00000143369.10
GIP1	rs7628207	gtex_v7	Muscle Skeletal_ENSG00000067560.6	RHOA	4.76547e-05	8.59006	2.11222	0.054512	20	5.8088	ENSG00000067560.6
GIP2	rs143384	gtex_v7	Esophagus Mucosa_ENSG00000214078.7	CPNE1	4.77579e-05	-13.8375	3.40293	0.000240625	20	5.03438	ENSG00000214078.7
GIP1	rs7628207	gtex_v7	Vagina_ENSG00000004534.10	RBM6	4.92557e-05	-19.6834	4.84916	0.00180711	20	5.26845	ENSG00000004534.10
GIP1	rs7628207	gtex_v7	Nerve Tibial_ENSG00000213672.3	NCKIPSD	5.01245e-05	-12.3784	3.0526	0.00340595	11	6.36442	ENSG00000213672.3
GIP1	rs7628207	gtex_v7	Lung_ENSG00000145020.10	AMT	5.34722e-05	-9.19129	2.27512	0.0193574	20	5.66552	ENSG00000145020.10
GIP2	rs143384	gtex_v7	Cells Transformed fibroblasts_ENSG00000125991.14	ERGIC3	5.45945e-05	-6.21199	1.53951	0.000120629	20	4.92712	ENSG00000125991.14
GIP1	rs7628207	gtex_v7	Nerve Tibial_ENSG00000145020.10	AMT	5.48314e-05	-8.69742	2.15602	0.00631195	20	5.63154	ENSG00000145020.10
GIP1	rs7628207	gtex_v7	Colon Transverse_ENSG00000164078.8	MST1R	5.533e-05	8.55968	2.12299	0.100728	20	5.54656	ENSG00000164078.8
GIP1	rs7628207	gtex_v7	Stomach_ENSG00000182179.6	UBA7	5.62707e-05	-10.2743	2.55076	0.031972	20	5.52162	ENSG00000182179.6
GIP2	rs143384	gtex_v7	Lung_ENSG00000214078.7	CPNE1	5.80299e-05	-10.9262	2.71749	0.000340448	20	4.92763	ENSG00000214078.7
GIP1	rs7628207	gtex_v7	Artery Aorta_ENSG00000001617.7	SEMA3F	5.97918e-05	15.3557	3.82588	0.0353877	20	5.49332	ENSG00000001617.7
GIP2	rs143384	gtex_v7	Cells EBV-transformed lymphocytes_ENSG00000101019.17	UQCC1	6.05559e-05	-23.1653	5.77597	0.699714	20	4.61223	ENSG00000101019.17
GIP1	rs7628207	gtex_v7	Esophagus Muscularis_ENSG00000164068.11	RNF123	6.10333e-05	9.07832	2.26461	0.104957	20	5.53822	ENSG00000164068.11
GIP1	rs7628207	gtex_v7	Artery Tibial_ENSG00000145020.10	AMT	6.31758e-05	-8.62426	2.15573	0.00723677	20	5.53381	ENSG00000145020.10
GIP1	rs7628207	westra	Peripheral blood_ILMN_2412927	GMPPB	6.35218e-05	5.92248	1.48087	0.00924581	11	5.80274	ILMN_2412927
GIP1	rs7628207	gtex_v7	Esophagus Mucosa_ENSG00000003756.12	RBM5	6.37931e-05	-7.21923	1.80556	0.00332624	20	5.5084	ENSG00000003756.12
GIP2	rs143384	gtex_v7	Brain Nucleus accumbens basal ganglia_ENSG00000268340.1	RP3-477O4.16	6.47064e-05	19.9758	5.00025	0.00473417	20	4.62252	ENSG00000268340.1
GIP1	rs7628207	gtex_v7	Brain Cerebellar Hemisphere_ENSG00000164068.11	RNF123	6.84767e-05	15.9389	4.00322	0.0309338	20	5.14231	ENSG00000164068.11
GIP1	rs7628207	gtex_v7	Artery Aorta_ENSG00000213672.3	NCKIPSD	7.19258e-05	-11.663	2.93792	0.000210674	11	5.91959	ENSG00000213672.3
GIP2	rs143384	gtex_v7	Whole Blood_ENSG00000214078.7	CPNE1	7.7764e-05	-9.33782	2.36329	0.000101237	20	4.74476	ENSG00000214078.7
GIP2	rs143384	gtex_v7	Nerve Tibial_ENSG00000088340.11	FER1L4	7.86027e-05	-13.2811	3.36347	0.00263895	20	4.73477	ENSG00000088340.11
GIP1	rs7628207	gtex_v7	Heart Atrial Appendage_ENSG00000164078.8	MST1R	7.94222e-05	14.3299	3.63137	0.113699	20	5.2713	ENSG00000164078.8
GIP1	rs7628207	gtex_v7	Cells Transformed fibroblasts_ENSG00000213672.3	NCKIPSD	7.97623e-05	-18.0795	4.58276	0.00223179	11	5.85917	ENSG00000213672.3
GIP1	rs7628207	gtex_v7	Adrenal Gland_ENSG00000114378.12	HYAL1	8.25272e-05	19.5265	4.95982	0.00198033	20	5.12233	ENSG00000114378.12
GIP2	rs143384	gtex_v7	Esophagus Mucosa_ENSG00000268340.1	RP3-477O4.16	8.52248e-05	15.4983	3.94439	0.00246295	20	4.68512	ENSG00000268340.1
GIP2	rs143384	gtex_v7	Muscle Skeletal_ENSG00000224497.1	RPL36P4	8.97897e-05	12.8644	3.28455	1.76245e-06	20	4.69586	ENSG00000224497.1
GIP2	rs143384	gtex_v7	Muscle Skeletal_ENSG00000268340.1	RP3-477O4.16	9.42594e-05	13.3221	3.41163	0.00310077	20	4.66648	ENSG00000268340.1
GIP2	rs143384	gtex_v7	Heart Atrial Appendage_ENSG00000224497.1	RPL36P4	9.45513e-05	19.3212	4.94886	7.8509e-06	20	4.5758	ENSG00000224497.1
GIP1	rs3737240	gtex_v7	Cells EBV-transformed lymphocytes_ENSG00000143369.10	ECM1	9.51477e-05	38.3248	9.82022	0.00129263	20	5.3047	ENSG00000143369.10
GIP1	rs7628207	gtex_v7	Adipose Subcutaneous_ENSG00000186792.11	HYAL3	9.69976e-05	-15.3925	3.94883	0.0092903	20	5.19512	ENSG00000186792.11
GIP1	rs7628207	gtex_v7	Colon Sigmoid_ENSG00000186792.11	HYAL3	9.80074e-05	-20.3894	5.23413	0.00508744	20	5.05306	ENSG00000186792.11
GIP2	rs143384	gtex_v7	Breast Mammary Tissue_ENSG00000101019.17	UQCC1	0.000109579	-11.7301	3.03233	0.417754	20	4.4797	ENSG00000101019.17
GIP2	rs143384	gtex_v7	Minor Salivary Gland_ENSG00000242372.2	EIF6	0.000110158	10.2506	2.65076	0.426651	20	4.13696	ENSG00000242372.2
GIP1	rs3737240	gtex_v7	Adipose Visceral Omentum_ENSG00000143374.10	TARS2	0.00011148	11.5205	2.98138	0.104165	20	5.51304	ENSG00000143374.10
GIP2	rs143384	gtex_v7	Brain Nucleus accumbens basal ganglia_ENSG00000224497.1	RPL36P4	0.000113612	21.3452	5.53054	0.000818003	20	4.31863	ENSG00000224497.1
GIP1	rs7628207	gtex_v7	Testis_ENSG00000213672.3	NCKIPSD	0.000114888	-10.2205	2.65	0.0220591	11	5.44734	ENSG00000213672.3
GIP1	rs7628207	gtex_v7	Esophagus Muscularis_ENSG00000228008.1	CTD-2330K9.3	0.000116527	20.4805	5.31501	0.0134555	20	5.03698	ENSG00000228008.1
GIP1	rs7628207	gtex_v7	Brain Hippocampus_ENSG00000004534.10	RBM6	0.000116655	-14.7205	3.82047	0.00736733	20	4.71783	ENSG00000004534.10
GIP2	rs143384	gtex_v7	Thyroid_ENSG00000125965.4	GDF5	0.000128045	11.9647	3.12378	0.0540783	20	4.45961	ENSG00000125965.4
GIP2	rs143384	gtex_v7	Cells EBV-transformed lymphocytes_ENSG00000101000.4	PROCR	0.000135347	25.2836	6.62478	0.0860306	20	4.18731	ENSG00000101000.4
GIP1	rs7628207	gtex_v7	Skin Sun Exposed Lower leg_ENSG00000186792.11	HYAL3	0.00013703	-12.9074	3.38469	0.00248161	20	4.94376	ENSG00000186792.11
GIP2	rs143384	gtex_v7	Adipose Subcutaneous_ENSG00000088298.8	EDEM2	0.000138081	-7.12903	1.87036	0.0483885	20	4.41064	ENSG00000088298.8
GIP1	rs3737240	westra	Peripheral blood_ILMN_1702231	C1ORF54	0.00013937	6.34418	1.66545	0.00312952	12	5.51663	ILMN_1702231
GIP1	rs3737240	gtex_v7	Nerve Tibial_ENSG00000143437.16	ARNT	0.000149661	-13.655	3.60136	0.00281023	20	5.27078	ENSG00000143437.16
GIP1	rs7628207	gtex_v7	Adipose Visceral Omentum_ENSG00000164068.11	RNF123	0.000150546	10.124	2.67112	0.0272206	20	4.83343	ENSG00000164068.11
GIP2	rs143384	gtex_v7	Nerve Tibial_ENSG00000214078.7	CPNE1	0.000151459	-12.5497	3.31244	0.000259775	20	4.34805	ENSG00000214078.7
GIP2	rs143384	gtex_v7	Cells Transformed fibroblasts_ENSG00000214078.7	CPNE1	0.000151637	-9.64524	2.54601	0.000369721	20	4.32665	ENSG00000214078.7
GIP1	rs7628207	gtex_v7	Testis_ENSG00000164077.9	MON1A	0.000151992	-12.6263	3.33343	0.295371	20	4.7661	ENSG00000164077.9
GIP2	rs143384	gtex_v7	Brain Cortex_ENSG00000126001.11	CEP250	0.000154509	-19.789	5.23006	0.00441485	20	4.16915	ENSG00000126001.11
GIP1	rs7628207	gtex_v7	Thyroid_ENSG00000228008.1	CTD-2330K9.3	0.000156746	17.8583	4.72426	0.063034	20	4.83765	ENSG00000228008.1
GIP1	rs3737240	gtex_v7	Heart Atrial Appendage_ENSG00000143374.10	TARS2	0.000158762	9.638	2.5518	0.15652	20	5.15539	ENSG00000143374.10
GIP2	rs143384	gtex_v7	Skin Sun Exposed Lower leg_ENSG00000224497.1	RPL36P4	0.000162627	14.0279	3.71998	1.14947e-06	20	4.32368	ENSG00000224497.1
GIP1	rs7628207	gtex_v7	Skin Not Sun Exposed Suprapubic_ENSG00000185614.4	FAM212A	0.000166305	7.28639	1.93511	0.00857583	20	4.77258	ENSG00000185614.4
GIP1	rs7628207	gtex_v7	Heart Atrial Appendage_ENSG00000001617.7	SEMA3F	0.000167152	-11.1246	2.95546	0.228618	20	4.72181	ENSG00000001617.7
GIP2	rs143384	gtex_v7	Artery Tibial_ENSG00000101460.8	MAP1LC3A	0.000170635	4.9284	1.31111	0.0114123	20	4.28806	ENSG00000101460.8
GIP1	rs7628207	gtex_v7	Skin Sun Exposed Lower leg_ENSG00000164068.11	RNF123	0.000175823	7.69335	2.05077	0.176978	20	4.75793	ENSG00000164068.11
GIP2	rs143384	gtex_v7	Artery Tibial_ENSG00000101019.17	UQCC1	0.00017588	-6.5917	1.75715	0.624628	20	4.27049	ENSG00000101019.17
GIP1	rs3737240	gtex_v7	Lung_ENSG00000163125.11	RPRD2	0.000176374	7.9311	2.11459	0.0144801	20	5.13757	ENSG00000163125.11
GIP1	rs3737240	gtex_v7	Artery Aorta_ENSG00000163125.11	RPRD2	0.000182803	7.17455	1.91747	0.00308257	20	5.03816	ENSG00000163125.11
GIP1	rs7628207	gtex_v7	Nerve Tibial_ENSG00000173540.8	GMPPB	0.000186784	14.4966	3.88	0.121751	20	4.69308	ENSG00000173540.8
GIP2	rs143384	westra	Peripheral blood_ILMN_1711909	EDEM2	0.000190073	-4.50447	1.20703	2.74507e-05	7	4.51625	ILMN_1711909
GIP1	rs7628207	gtex_v7	Cells EBV-transformed lymphocytes_ENSG00000004534.10	RBM6	0.000192448	-25.1837	6.75396	0.0037801	20	4.41706	ENSG00000004534.10
GIP2	rs143384	gtex_v7	Adipose Visceral Omentum_ENSG00000268340.1	RP3-477O4.16	0.000194626	16.0325	4.303	0.238059	20	4.18985	ENSG00000268340.1
GIP1	rs3737240	gtex_v7	Esophagus Muscularis_ENSG00000143382.9	ADAMTSL4	0.000198888	-14.7419	3.96241	0.000135075	20	5.0165	ENSG00000143382.9
GIP2	rs143384	gtex_v7	Testis_ENSG00000224497.1	RPL36P4	0.000229506	18.9389	5.14071	9.08816e-05	20	4.05336	ENSG00000224497.1
GIP1	rs7628207	gtex_v7	Nerve Tibial_ENSG00000182179.6	UBA7	0.000230268	-5.04321	1.36922	0.0159235	20	4.54214	ENSG00000182179.6
GIP1	rs7628207	gtex_v7	Colon Transverse_ENSG00000182179.6	UBA7	0.000232822	-12.1338	3.29683	0.00978815	20	4.4849	ENSG00000182179.6
GIP1	rs7628207	gtex_v7	Uterus_ENSG00000004534.10	RBM6	0.000235447	-20.3897	5.54432	0.0450203	20	4.22309	ENSG00000004534.10
GIP1	rs7628207	gtex_v7	Esophagus Mucosa_ENSG00000145020.10	AMT	0.000240252	-7.44161	2.02634	0.00406287	20	4.51055	ENSG00000145020.10
GIP2	rs143384	gtex_v7	Brain Substantia nigra_ENSG00000269202.1	RP4-614O4.12	0.000240483	-20.1863	5.49707	0.340808	20	3.72907	ENSG00000269202.1
GIP1	rs7628207	gtex_v7	Thyroid_ENSG00000145020.10	AMT	0.000241556	-8.14942	2.21992	0.000478362	20	4.52197	ENSG00000145020.10
GIP2	rs143384	gtex_v7	Lung_ENSG00000224497.1	RPL36P4	0.000246557	13.5467	3.69542	5.71086e-07	20	4.07445	ENSG00000224497.1
GIP2	rs143384	gtex_v7	Brain Caudate basal ganglia_ENSG00000101019.17	UQCC1	0.000249406	-9.59121	2.6185	0.378559	20	3.93012	ENSG00000101019.17
GIP1	rs7628207	gtex_v7	Muscle Skeletal_ENSG00000213689.5	TREX1	0.00024941	18.2504	4.98255		1	6.69012	ENSG00000213689.5
GIP1	rs7628207	gtex_v7	Cells Transformed fibroblasts_ENSG00000164078.8	MST1R	0.000254268	17.3989	4.7565	0.0212786	20	4.44951	ENSG00000164078.8
GIP2	rs143384	gtex_v7	Pancreas_ENSG00000088298.8	EDEM2	0.000254395	11.4461	3.12923	0.0201346	20	3.99235	ENSG00000088298.8
GIP2	rs143384	gtex_v7	Brain Anterior cingulate cortex BA24_ENSG00000126001.11	CEP250	0.000256662	-16.7984	4.59535	0.0694009	20	3.83201	ENSG00000126001.11
GIP2	rs143384	gtex_v7	Esophagus Mucosa_ENSG00000125998.7	FAM83C	0.000260482	-7.22947	1.97974	3.37416e-05	20	4.03541	ENSG00000125998.7
GIP2	rs143384	gtex_v7	Brain Cerebellar Hemisphere_ENSG00000126001.11	CEP250	0.000264902	-16.4343	4.50574	0.000453895	20	3.85989	ENSG00000126001.11
GIP2	rs143384	gtex_v7	Brain Frontal Cortex BA9_ENSG00000224497.1	RPL36P4	0.000268743	22.6629	6.21975	0.000981457	20	3.83491	ENSG00000224497.1
GIP2	rs143384	gtex_v7	Small Intestine Terminal Ileum_ENSG00000125971.12	DYNLRB1	0.000279799	7.86374	2.16434	0.331189	20	3.82437	ENSG00000125971.12
GIP1	rs7628207	gtex_v7	Muscle Skeletal_ENSG00000164078.8	MST1R	0.000282844	11.7388	3.23337	0.0266766	20	4.43203	ENSG00000164078.8
GIP1	rs7628207	gtex_v7	Brain Cerebellar Hemisphere_ENSG00000164078.8	MST1R	0.000294569	22.435	6.19745	0.0754091	20	4.17015	ENSG00000164078.8
GIP2	rs143384	gtex_v7	Artery Aorta_ENSG00000101019.17	UQCC1	0.000304268	-6.36417	1.76213	0.0171523	20	3.91515	ENSG00000101019.17
GIP2	rs143384	gtex_v7	Skin Sun Exposed Lower leg_ENSG00000268340.1	RP3-477O4.16	0.000309633	12.7478	3.53409	1.43216e-05	20	3.95249	ENSG00000268340.1
GIP2	rs143384	gtex_v7	Artery Tibial_ENSG00000224497.1	RPL36P4	0.000312775	12.6302	3.50404	5.74898e-07	20	3.94047	ENSG00000224497.1
GIP2	rs143384	gtex_v7	Skin Sun Exposed Lower leg_ENSG00000214078.7	CPNE1	0.000321523	-9.8001	2.72428	3.65162e-05	20	3.93109	ENSG00000214078.7
GIP1	rs7628207	gtex_v7	Brain Cerebellar Hemisphere_ENSG00000213672.3	NCKIPSD	0.000325195	-19.1652	5.33204	0.0545666	11	4.41608	ENSG00000213672.3
GIP2	rs143384	gtex_v7	Skin Not Sun Exposed Suprapubic_ENSG00000214078.7	CPNE1	0.00033008	-11.1317	3.10036	5.28331e-05	20	3.89903	ENSG00000214078.7
GIP1	rs3737240	gtex_v7	Thyroid_ENSG00000143412.5	ANXA9	0.000331022	8.76524	2.44176	0.251054	20	4.61161	ENSG00000143412.5
GIP2	rs143384	gtex_v7	Brain Hippocampus_ENSG00000101460.8	MAP1LC3A	0.000339631	6.37859	1.78022	0.899995	20	3.69636	ENSG00000101460.8
GIP2	rs143384	gtex_v7	Artery Aorta_ENSG00000224497.1	RPL36P4	0.000352444	16.2347	4.54327	1.29676e-06	20	3.83387	ENSG00000224497.1
GIP1	rs7628207	gtex_v7	Artery Aorta_ENSG00000145029.7	NICN1	0.000352918	-9.21174	2.57816	0.127376	20	4.20325	ENSG00000145029.7
GIP2	rs143384	gtex_v7	Nerve Tibial_ENSG00000101000.4	PROCR	0.000355185	-6.73869	1.88689	0.00309347	20	3.86132	ENSG00000101000.4
GIP2	rs143384	gtex_v7	Colon Sigmoid_ENSG00000268340.1	RP3-477O4.16	0.000357479	18.3547	5.14189	7.14486e-05	20	3.79212	ENSG00000268340.1
GIP2	rs143384	gtex_v7	Esophagus Gastroesophageal Junction_ENSG00000224497.1	RPL36P4	0.00035793	17.5405	4.91427	0.000480587	20	3.79983	ENSG00000224497.1
GIP2	rs143384	gtex_v7	Brain Nucleus accumbens basal ganglia_ENSG00000126001.11	CEP250	0.000361326	-16.8138	4.71394	0.215417	20	3.70983	ENSG00000126001.11
GIP1	rs3737240	gtex_v7	Brain Cerebellum_ENSG00000187145.10	MRPS21	0.000363044	-19.0025	5.32941	0.000628272	20	4.34715	ENSG00000187145.10
GIP2	rs143384	westra	Peripheral blood_ILMN_2402805	TRPC4AP	0.000378274	9.47664	2.66587	1.06406e-06	3	6.72054	ILMN_2402805
GIP1	rs7628207	gtex_v7	Lung_ENSG00000114349.5	GNAT1	0.000394074	-13.3359	3.76292	0.0648518	20	4.17324	ENSG00000114349.5
GIP1	rs7628207	gtex_v7	Heart Left Ventricle_ENSG00000001617.7	SEMA3F	0.000401984	-8.88239	2.51002	0.0202714	20	4.11855	ENSG00000001617.7
GIP1	rs3737240	gtex_v7	Whole Blood_ENSG00000163125.11	RPRD2	0.00040755	8.80076	2.4895	0.0776332	20	4.43327	ENSG00000163125.11
GIP1	rs7628207	gtex_v7	Adipose Visceral Omentum_ENSG00000213672.3	NCKIPSD	0.000411441	-13.0186	3.68523	0.00972363	11	4.43373	ENSG00000213672.3
GIP1	rs3737240	gtex_v7	Thyroid_ENSG00000163125.11	RPRD2	0.000425697	8.26421	2.34538	0.319585	20	4.40892	ENSG00000163125.11
GIP1	rs3737240	gtex_v7	Esophagus Mucosa_ENSG00000143374.10	TARS2	0.000434936	12.1174	3.44447	0.000106679	20	4.37756	ENSG00000143374.10
GIP1	rs7628207	gtex_v7	Artery Aorta_ENSG00000228008.1	CTD-2330K9.3	0.000436607	21.3412	6.06816	0.103014	20	4.06018	ENSG00000228008.1
GIP1	rs7628207	gtex_v7	Brain Caudate basal ganglia_ENSG00000164078.8	MST1R	0.000452388	21.2095	6.04695	0.0834283	20	3.9403	ENSG00000164078.8
GIP1	rs3737240	gtex_v7	Brain Caudate basal ganglia_ENSG00000143369.10	ECM1	0.000477445	22.2194	6.36093	0.190965	20	4.15762	ENSG00000143369.10
GIP1	rs3737240	gtex_v7	Thyroid_ENSG00000143374.10	TARS2	0.00048197	9.18966	2.6327	0.0903762	20	4.31094	ENSG00000143374.10
GIP1	rs7628207	gtex_v7	Muscle Skeletal_ENSG00000185614.4	FAM212A	0.00048405	8.06181	2.31035	0.00590019	20	4.05588	ENSG00000185614.4
GIP1	rs7628207	gtex_v7	Brain Anterior cingulate cortex BA24_ENSG00000164078.8	MST1R	0.000490976	26.5274	7.61049	0.00670752	20	3.80699	ENSG00000164078.8
GIP1	rs3737240	gtex_v7	Nerve Tibial_ENSG00000143374.10	TARS2	0.000497471	11.4972	3.30178	0.0394482	20	4.27368	ENSG00000143374.10
GIP1	rs7628207	gtex_v7	Artery Coronary_ENSG00000145020.10	AMT	0.000514099	-9.50994	2.73801	0.108304	20	3.84739	ENSG00000145020.10
GIP1	rs7628207	gtex_v7	Brain Cortex_ENSG00000164078.8	MST1R	0.000525367	24.5381	7.07665	0.00951317	20	3.83201	ENSG00000164078.8
GIP2	rs143384	gtex_v7	Colon Transverse_ENSG00000268340.1	RP3-477O4.16	0.000528064	16.071	4.63663	0.000275527	20	3.60975	ENSG00000268340.1
GIP1	rs7628207	gtex_v7	Esophagus Mucosa_ENSG00000173531.11	MST1	0.000548066	-6.71923	1.94417	0.0153625	20	3.94206	ENSG00000173531.11
GIP1	rs7628207	gtex_v7	Adipose Subcutaneous_ENSG00000145020.10	AMT	0.000560576	-7.32116	2.12207	0.00436309	20	3.93476	ENSG00000145020.10
GIP1	rs7628207	gtex_v7	Esophagus Mucosa_ENSG00000213672.3	NCKIPSD	0.000560609	-11.805	3.42176	0.000262744	11	4.2033	ENSG00000213672.3
GIP1	rs3737240	gtex_v7	Skin Sun Exposed Lower leg_ENSG00000163125.11	RPRD2	0.000578803	5.64072	1.6391	0.00032828	20	4.17272	ENSG00000163125.11
GIP1	rs7628207	gtex_v7	Colon Transverse_ENSG00000186792.11	HYAL3	0.000584332	-14.7522	4.28994	0.00753383	20	3.8645	ENSG00000186792.11
GIP2	rs143384	gtex_v7	Esophagus Mucosa_ENSG00000260032.1	LINC00657	0.000586036	-5.33485	1.55173	0.580194	20	3.58248	ENSG00000260032.1
GIP1	rs12705966	gtex_v7	Pituitary_ENSG00000128573.18	FOXP2	0.000590643	-19.6657	5.72363	0.169383	20	4.0276	ENSG00000128573.18
GIP1	rs3737240	gtex_v7	Testis_ENSG00000143374.10	TARS2	0.000592238	14.5563	4.23746	0.423396	20	4.08346	ENSG00000143374.10
GIP1	rs3737240	gtex_v7	Adipose Visceral Omentum_ENSG00000163125.11	RPRD2	0.000602411	8.33952	2.43097	0.0142597	20	4.11391	ENSG00000163125.11
GIP2	rs143384	gtex_v7	Brain Amygdala_ENSG00000125965.4	GDF5	0.000603877	23.9649	6.98712	0.864898	20	3.33536	ENSG00000125965.4
GIP1	rs3737240	gtex_v7	Pituitary_ENSG00000187145.10	MRPS21	0.000614486	-19.4321	5.67337	5.24748e-06	20	3.97339	ENSG00000187145.10
GIP1	rs13107325	gtex_v7	Liver_ENSG00000138821.8	SLC39A8	0.000615441	-10.4667	3.05621	0.00531557	20	3.55281	ENSG00000138821.8
GIP1	rs3737240	gtex_v7	Brain Cerebellar Hemisphere_ENSG00000143369.10	ECM1	0.000615569	17.2348	5.03257	0.00673689	20	3.93591	ENSG00000143369.10
GIP1	rs7628207	gtex_v7	Nerve Tibial_ENSG00000114378.12	HYAL1	0.000616458	10.3966	3.03615	0.000395955	20	3.86481	ENSG00000114378.12
GIP2	rs143384	gtex_v7	Esophagus Mucosa_ENSG00000088367.16	EPB41L1	0.000631187	-7.74874	2.26714	0.151963	20	3.5418	ENSG00000088367.16
GIP1	rs73581580	gtex_v7	Vagina_ENSG00000232434.1	C9orf172	0.000643976	-13.445	3.94005	0.106719	20	3.47791	ENSG00000232434.1
GIP1	rs7628207	gtex_v7	Stomach_ENSG00000173540.8	GMPPB	0.000647586	12.1279	3.55566	0.394376	20	3.79252	ENSG00000173540.8
GIP1	rs7628207	gtex_v7	Esophagus Muscularis_ENSG00000173540.8	GMPPB	0.000679133	15.6903	4.61768	0.0825263	20	3.79769	ENSG00000173540.8
GIP1	rs7628207	gtex_v7	Pituitary_ENSG00000186792.11	HYAL3	0.000680291	-20.7079	6.09523	0.0246265	20	3.68283	ENSG00000186792.11
GIP2	rs143384	gtex_v7	Skin Not Sun Exposed Suprapubic_ENSG00000088298.8	EDEM2	0.000691761	-8.85432	2.60972	0.0995668	20	3.4897	ENSG00000088298.8
GIP1	rs13107325	gtex_v7	Artery Aorta_ENSG00000109332.15	UBE2D3	0.000693327	-5.49623	1.62025	0.179927	20	3.5704	ENSG00000109332.15
GIP1	rs7628207	gtex_v7	Heart Atrial Appendage_ENSG00000186792.11	HYAL3	0.000715303	-15.064	4.452	0.0235601	20	3.73534	ENSG00000186792.11
GIP2	rs143384	gtex_v7	Brain Frontal Cortex BA9_ENSG00000126001.11	CEP250	0.000718937	-17.0103	5.02929	0.0145357	20	3.33604	ENSG00000126001.11
GIP1	rs3737240	gtex_v7	Heart Left Ventricle_ENSG00000143374.10	TARS2	0.000736044	8.41593	2.49303	0.00602149	20	3.94479	ENSG00000143374.10
GIP2	rs143384	gtex_v7	Lung_ENSG00000125965.4	GDF5	0.000737992	-8.31607	2.46398	0.00165242	20	3.46197	ENSG00000125965.4
GIP1	rs7628207	gtex_v7	Whole Blood_ENSG00000145020.10	AMT	0.000742855	-7.42658	2.20161	0.0039359	20	3.74442	ENSG00000145020.10
GIP2	rs143384	westra	Peripheral blood_ILMN_2402806	TRPC4AP	0.000747628	8.51518	2.52564	4.91651e-05	3	5.53767	ILMN_2402806
GIP2	rs143384	gtex_v7	Brain Hypothalamus_ENSG00000214078.7	CPNE1	0.000752939	-17.9699	5.33304	0.0697958	20	3.29135	ENSG00000214078.7
GIP2	rs143384	gtex_v7	Stomach_ENSG00000101460.8	MAP1LC3A	0.000753875	8.6649	2.5718	0.605224	20	3.41391	ENSG00000101460.8
GIP1	rs3737240	gtex_v7	Colon Transverse_ENSG00000163125.11	RPRD2	0.000771531	8.76166	2.60546	0.0291916	20	3.9041	ENSG00000163125.11
GIP1	rs7628207	gtex_v7	Brain Putamen basal ganglia_ENSG00000186792.11	HYAL3	0.00079925	-19.3895	5.78263	0.0468055	20	3.52356	ENSG00000186792.11
GIP1	rs7628207	gtex_v7	Esophagus Gastroesophageal Junction_ENSG00000186792.11	HYAL3	0.000802109	-17.2968	5.16005	0.0255948	20	3.64027	ENSG00000186792.11
GIP1	rs7628207	gtex_v7	Thyroid_ENSG00000173540.8	GMPPB	0.000810164	8.82935	2.63618	0.274797	20	3.69493	ENSG00000173540.8
GIP1	rs7628207	gtex_v7	Pancreas_ENSG00000188338.10	SLC38A3	0.000824641	-13.1334	3.927	0.00162753	20	3.62768	ENSG00000188338.10
GIP2	rs143384	gtex_v7	Brain Cerebellum_ENSG00000269202.1	RP4-614O4.12	0.000861579	-14.5522	4.36714	0.00984794	20	3.27834	ENSG00000269202.1
GIP1	rs7628207	gtex_v7	Small Intestine Terminal Ileum_ENSG00000186792.11	HYAL3	0.000869557	-20.1583	6.05419	0.0294801	20	3.49905	ENSG00000186792.11
GIP1	rs3737240	gtex_v7	Cells Transformed fibroblasts_ENSG00000143387.8	CTSK	0.000869996	6.09181	1.82964	0.225358	20	3.83618	ENSG00000143387.8
GIP1	rs7628207	gtex_v7	Thyroid_ENSG00000164078.8	MST1R	0.000877217	10.1325	3.04533	0.00212559	20	3.6433	ENSG00000164078.8
GIP1	rs12705966	gtex_v7	Muscle Skeletal_ENSG00000135272.5	MDFIC	0.000889523	-5.88954	1.77218	0.0648208	20	3.8867	ENSG00000135272.5
GIP1	rs3737240	gtex_v7	Esophagus Muscularis_ENSG00000163125.11	RPRD2	0.000891087	7.422	2.23364	1.61034e-05	20	3.83132	ENSG00000163125.11
GIP1	rs7628207	gtex_v7	Stomach_ENSG00000214706.6	IFRD2	0.000896866	7.05619	2.1247	0.0515734	20	3.58501	ENSG00000214706.6
GIP1	rs3737240	gtex_v7	Esophagus Gastroesophageal Junction_ENSG00000143390.13	RFX5	0.000898108	-11.6025	3.49405	0.480927	18	3.77267	ENSG00000143390.13
GIP2	rs143384	gtex_v7	Nerve Tibial_ENSG00000101460.8	MAP1LC3A	0.00089988	6.09495	1.83578	0.0868591	20	3.34961	ENSG00000101460.8
GIP1	rs7628207	gtex_v7	Muscle Skeletal_ENSG00000114738.6	MAPKAPK3	0.000908065	-6.35545	1.9157	0.147468	20	3.63563	ENSG00000114738.6
GIP1	rs7628207	gtex_v7	Nerve Tibial_ENSG00000001617.7	SEMA3F	0.00091274	-10.3112	3.10942	0.0118658	20	3.60893	ENSG00000001617.7
GIP1	rs3737240	gtex_v7	Brain Spinal cord cervical c-1_ENSG00000143437.16	ARNT	0.000929614	-26.0195	7.85849	0.0278344	20	3.51471	ENSG00000143437.16
GIP1	rs7628207	gtex_v7	Adipose Visceral Omentum_ENSG00000173540.8	GMPPB	0.000932325	13.6973	4.13792	0.0695123	20	3.5859	ENSG00000173540.8
GIP2	rs143384	gtex_v7	Heart Atrial Appendage_ENSG00000101019.17	UQCC1	0.000959764	-5.9767	1.80999	0.012603	20	3.29084	ENSG00000101019.17
GIP1	rs3737240	gtex_v7	Brain Amygdala_ENSG00000143412.5	ANXA9	0.000961676	-26.6732	8.07909	0.203751	20	3.51862	ENSG00000143412.5
GIP2	rs143384	gtex_v7	Brain Hippocampus_ENSG00000101019.17	UQCC1	0.000964929	-10.02	3.03585	0.0624453	20	3.17581	ENSG00000101019.17
GIP1	rs3737240	gtex_v7	Adipose Subcutaneous_ENSG00000143437.16	ARNT	0.000978574	-9.01848	2.73568	0.0105115	20	3.77286	ENSG00000143437.16
GIP1	rs7628207	gtex_v7	Spleen_ENSG00000243477.1	NAT6	0.000981475	14.0263	4.25584	0.718505	20	3.46566	ENSG00000243477.1
GIP1	rs7628207	gtex_v7	Adrenal Gland_ENSG00000273356.1	RP11-804H8.6	0.000996616	-15.5445	4.72265	0.0986634	20	3.47282	ENSG00000273356.1
GIP2	rs143384	gtex_v7	Brain Cerebellar Hemisphere_ENSG00000268340.1	RP3-477O4.16	0.00100638	17.4517	5.30652	0.000758445	20	3.18007	ENSG00000268340.1
GIP2	rs143384	gtex_v7	Esophagus Muscularis_ENSG00000214078.7	CPNE1	0.0010191	-9.91519	3.01814	0.00047373	20	3.2802	ENSG00000214078.7
GIP1	rs7628207	gtex_v7	Esophagus Muscularis_ENSG00000114395.6	CYB561D2	0.00108117	-8.4051	2.57154	0.00220599	20	3.49813	ENSG00000114395.6
GIP1	rs7628207	gtex_v7	Esophagus Gastroesophageal Junction_ENSG00000213672.3	NCKIPSD	0.00111125	-15.4756	4.74604	0.00322192	11	3.64024	ENSG00000213672.3
GIP2	rs143384	gtex_v7	Pancreas_ENSG00000224497.1	RPL36P4	0.00111848	18.0026	5.52415	3.2455e-05	20	3.19715	ENSG00000224497.1
GIP1	rs3737240	gtex_v7	Brain Cerebellum_ENSG00000143374.10	TARS2	0.00111865	20.0228	6.14414	0.0448253	20	3.55714	ENSG00000143374.10
GIP2	rs143384	gtex_v7	Adrenal Gland_ENSG00000214078.7	CPNE1	0.00116154	-15.4784	4.76528	0.00684752	20	3.14798	ENSG00000214078.7
GIP2	rs143384	gtex_v7	Adipose Subcutaneous_ENSG00000269202.1	RP4-614O4.12	0.00117777	-8.64209	2.66385	0.0530808	20	3.20943	ENSG00000269202.1
GIP1	rs7628207	gtex_v7	Cells Transformed fibroblasts_ENSG00000164068.11	RNF123	0.0011884	9.964	3.07374	0.0341824	20	3.42857	ENSG00000164068.11
GIP2	rs143384	gtex_v7	Muscle Skeletal_ENSG00000242372.2	EIF6	0.00119177	5.26913	1.62585	0.000396132	20	3.21666	ENSG00000242372.2
GIP1	rs3737240	gtex_v7	Artery Aorta_ENSG00000143369.10	ECM1	0.00119348	-12.5608	3.87626	0.140837	20	3.59671	ENSG00000143369.10
GIP1	rs7628207	gtex_v7	Liver_ENSG00000213672.3	NCKIPSD	0.00120513	-18.4665	5.70365	0.0148681	11	3.52157	ENSG00000213672.3
GIP1	rs7628207	gtex_v7	Thyroid_ENSG00000145029.7	NICN1	0.00120592	-8.136	2.51307	0.00182216	20	3.43967	ENSG00000145029.7
GIP1	rs7628207	gtex_v7	Thyroid_ENSG00000114388.8	NPRL2	0.00122507	-6.05934	1.87423	0.0222799	20	3.42973	ENSG00000114388.8
GIP2	rs143384	gtex_v7	Pituitary_ENSG00000268340.1	RP3-477O4.16	0.001266	16.5817	5.1439	0.00056045	20	3.08692	ENSG00000268340.1
GIP2	rs143384	gtex_v7	Lung_ENSG00000100991.7	TRPC4AP	0.00128355	-4.11528	1.27818	0.022522	20	3.1631	ENSG00000100991.7
GIP1	rs7628207	gtex_v7	Colon Sigmoid_ENSG00000145020.10	AMT	0.00128503	-10.3141	3.20382	0.0777571	20	3.34218	ENSG00000145020.10
GIP1	rs7628207	gtex_v7	Adipose Subcutaneous_ENSG00000173540.8	GMPPB	0.0013054	12.4063	3.85912	0.268702	20	3.38715	ENSG00000173540.8
GIP1	rs7628207	gtex_v7	Lung_ENSG00000186792.11	HYAL3	0.00132288	-11.2816	3.51346	0.00748926	20	3.37843	ENSG00000186792.11
GIP1	rs3737240	gtex_v7	Uterus_ENSG00000143374.10	TARS2	0.00132721	21.5604	6.71658	0.0352295	20	3.36553	ENSG00000143374.10
GIP2	rs143384	gtex_v7	Artery Tibial_ENSG00000214078.7	CPNE1	0.00133339	-9.20393	2.86844	9.98838e-05	20	3.14358	ENSG00000214078.7
GIP1	rs7628207	gtex_v7	Artery Tibial_ENSG00000213672.3	NCKIPSD	0.00136243	-9.65464	3.01473	0.000469922	11	3.55291	ENSG00000213672.3
GIP1	rs7628207	gtex_v7	Spleen_ENSG00000182179.6	UBA7	0.00136981	-12.345	3.85667	0.0451527	20	3.26703	ENSG00000182179.6
GIP2	rs143384	gtex_v7	Breast Mammary Tissue_ENSG00000268340.1	RP3-477O4.16	0.00137994	15.6597	4.89547	0.0232558	20	3.09466	ENSG00000268340.1
GIP1	rs73581580	gtex_v7	Ovary_ENSG00000130653.11	PNPLA7	0.00142	12.2582	3.84203	0.791908	20	3.09245	ENSG00000130653.11
GIP1	rs73581580	gtex_v7	Colon Sigmoid_ENSG00000187713.5	TMEM203	0.00142335	10.1488	3.18157	0.0200367	20	3.15475	ENSG00000187713.5
GIP2	rs143384	westra	Peripheral blood_ILMN_1684549	RNPC2	0.00144829	8.7653	2.75219	0.473939	11	5.18439	ILMN_1684549
GIP2	rs143384	gtex_v7	Brain Cortex_ENSG00000101019.17	UQCC1	0.00146946	-9.42204	2.9623	0.967445	20	3.00544	ENSG00000101019.17
GIP1	rs3737240	gtex_v7	Brain Spinal cord cervical c-1_ENSG00000143373.13	ZNF687	0.00147711	-24.2956	7.64218	0.00336814	20	3.23448	ENSG00000143373.13
GIP2	rs143384	gtex_v7	Stomach_ENSG00000078747.8	ITCH	0.00147755	7.16349	2.25334	0.204489	18	3.13611	ENSG00000078747.8
GIP1	rs7628207	gtex_v7	Brain Nucleus accumbens basal ganglia_ENSG00000164078.8	MST1R	0.00148516	20.691	6.51158	0.0899125	20	3.19927	ENSG00000164078.8
GIP1	rs3737240	gtex_v7	Pituitary_ENSG00000228126.1	LINC00568	0.00148703	23.1721	7.29325	0.350931	20	3.37353	ENSG00000228126.1
GIP2	rs143384	gtex_v7	Lung_ENSG00000126005.11	MMP24-AS1	0.00148992	-6.13718	1.93197	0.0411354	20	3.08371	ENSG00000126005.11
GIP1	rs7628207	gtex_v7	Small Intestine Terminal Ileum_ENSG00000182179.6	UBA7	0.00149365	-11.9409	3.75983	0.0510817	20	3.18364	ENSG00000182179.6
GIP1	rs7628207	gtex_v7	Artery Aorta_ENSG00000173540.8	GMPPB	0.00150201	14.1544	4.45906	0.0936823	20	3.27235	ENSG00000173540.8
GIP1	rs7628207	gtex_v7	Muscle Skeletal_ENSG00000145020.10	AMT	0.00156524	-4.78011	1.51159	0.00635708	20	3.28825	ENSG00000145020.10
GIP2	rs143384	gtex_v7	Cells Transformed fibroblasts_ENSG00000242372.2	EIF6	0.00156825	-3.57259	1.12994	0.0279352	20	3.0432	ENSG00000242372.2
GIP2	rs143384	gtex_v7	Colon Transverse_ENSG00000224497.1	RPL36P4	0.00157549	16.1665	5.11532	5.53285e-06	20	3.02935	ENSG00000224497.1
GIP1	rs3737240	gtex_v7	Thyroid_ENSG00000163131.6	CTSS	0.0015816	-9.56297	3.02695	3.43257e-07	20	3.43528	ENSG00000163131.6
GIP1	rs7628207	gtex_v7	Nerve Tibial_ENSG00000088538.12	DOCK3	0.00158907	-6.25806	1.98171	0.115986	20	3.2601	ENSG00000088538.12
GIP2	rs143384	gtex_v7	Heart Atrial Appendage_ENSG00000088340.11	FER1L4	0.00159387	-8.93267	2.82946	0.00861302	20	3.02434	ENSG00000088340.11
GIP1	rs3737240	gtex_v7	Lung_ENSG00000187145.10	MRPS21	0.00159468	-8.39959	2.66073	1.882e-06	20	3.42652	ENSG00000187145.10
GIP1	rs7628207	gtex_v7	Skin Not Sun Exposed Suprapubic_ENSG00000173540.8	GMPPB	0.00160465	14.9341	4.73339	0.0763592	20	3.25174	ENSG00000173540.8
GIP1	rs3737240	gtex_v7	Skin Not Sun Exposed Suprapubic_ENSG00000163125.11	RPRD2	0.00160729	6.60148	2.09267	0.00394754	20	3.41382	ENSG00000163125.11
GIP1	rs7628207	gtex_v7	Artery Aorta_ENSG00000145020.10	AMT	0.0016141	-8.4929	2.6933	0.00927271	20	3.22857	ENSG00000145020.10
GIP1	rs3737240	gtex_v7	Thyroid_ENSG00000014914.15	MTMR11	0.00162978	7.83724	2.4876	0.539033	20	3.41452	ENSG00000014914.15
GIP1	rs12705966	gtex_v7	Adipose Visceral Omentum_ENSG00000128573.18	FOXP2	0.00165189	-15.9551	5.07062	0.546033	20	3.40722	ENSG00000128573.18
GIP2	rs143384	gtex_v7	Pituitary_ENSG00000125965.4	GDF5	0.00165584	12.8115	4.07246	0.0354136	20	2.95206	ENSG00000125965.4
GIP1	rs7628207	westra	Peripheral blood_ILMN_1718023	APEH	0.00167589	-4.5594	1.45094	0.000660223	5	3.34019	ILMN_1718023
GIP2	rs143384	gtex_v7	Brain Spinal cord cervical c-1_ENSG00000224497.1	RPL36P4	0.00168948	25.6894	8.18134	0.00447589	20	2.83444	ENSG00000224497.1
GIP1	rs7628207	gtex_v7	Brain Hippocampus_ENSG00000213672.3	NCKIPSD	0.00169344	-14.233	4.53379	0.0874193	10	3.25139	ENSG00000213672.3
GIP1	rs7628207	gtex_v7	Whole Blood_ENSG00000186792.11	HYAL3	0.00170765	-8.90529	2.83891	0.0058541	20	3.2174	ENSG00000186792.11
GIP1	rs3737240	gtex_v7	Skin Sun Exposed Lower leg_ENSG00000143437.16	ARNT	0.00171452	-6.59675	2.10377	0.202124	20	3.3821	ENSG00000143437.16
GIP1	rs7628207	gtex_v7	Adipose Subcutaneous_ENSG00000001617.7	SEMA3F	0.00171841	-8.03787	2.5639	0.260882	20	3.21642	ENSG00000001617.7
GIP2	rs143384	gtex_v7	Pancreas_ENSG00000268340.1	RP3-477O4.16	0.00172722	16.2722	5.19295	0.251003	20	2.97169	ENSG00000268340.1
GIP1	rs3737240	gtex_v7	Brain Cortex_ENSG00000187145.10	MRPS21	0.00173227	-16.8957	5.39338	0.582068	20	3.2668	ENSG00000187145.10
GIP1	rs7628207	gtex_v7	Esophagus Mucosa_ENSG00000164078.8	MST1R	0.00174699	7.3069	2.33434	0.0130003	20	3.20132	ENSG00000164078.8
GIP1	rs7628207	gtex_v7	Brain Nucleus accumbens basal ganglia_ENSG00000164076.12	CAMKV	0.00174803	7.83413	2.50291	0.305565	20	3.1054	ENSG00000164076.12
GIP1	rs7628207	gtex_v7	Colon Sigmoid_ENSG00000164068.11	RNF123	0.00178004	8.07355	2.58381	0.0774867	20	3.1467	ENSG00000164068.11
GIP1	rs7628207	gtex_v7	Skin Sun Exposed Lower leg_ENSG00000182179.6	UBA7	0.00179336	-5.2489	1.68101	0.0283224	20	3.1947	ENSG00000182179.6
GIP2	rs143384	gtex_v7	Cells Transformed fibroblasts_ENSG00000126005.11	MMP24-AS1	0.00183093	-6.22646	1.99798	0.293301	20	2.96217	ENSG00000126005.11
GIP2	rs143384	gtex_v7	Brain Cortex_ENSG00000126005.11	MMP24-AS1	0.00184268	-15.0389	4.82871	0.151043	20	2.89269	ENSG00000126005.11
GIP1	rs7628207	gtex_v7	Brain Cortex_ENSG00000164068.11	RNF123	0.00194832	9.02123	2.91195	0.0530959	20	3.05079	ENSG00000164068.11
GIP1	rs7628207	gtex_v7	Cells Transformed fibroblasts_ENSG00000145020.10	AMT	0.00195104	-5.78379	1.86719	0.00142167	20	3.12427	ENSG00000145020.10
GIP1	rs7628207	gtex_v7	Lung_ENSG00000145029.7	NICN1	0.0019755	-6.85303	2.21502	0.0983539	20	3.13085	ENSG00000145029.7
GIP2	rs143384	gtex_v7	Adipose Subcutaneous_ENSG00000078814.11	MYH7B	0.00200392	6.66816	2.15822	0.542524	20	2.92763	ENSG00000078814.11
GIP1	rs3737240	gtex_v7	Artery Aorta_ENSG00000228126.1	LINC00568	0.00202811	17.8214	5.77475	0.00915613	20	3.23616	ENSG00000228126.1
GIP2	rs143384	gtex_v7	Skin Not Sun Exposed Suprapubic_ENSG00000125998.7	FAM83C	0.00202975	-5.48495	1.77746	0.00152789	20	2.91546	ENSG00000125998.7
GIP1	rs7628207	gtex_v7	Heart Left Ventricle_ENSG00000213672.3	NCKIPSD	0.00205792	-10.6594	3.45889	0.0947813	11	3.24112	ENSG00000213672.3
GIP1	rs7628207	gtex_v7	Adipose Visceral Omentum_ENSG00000067560.6	RHOA	0.00206573	5.04002	1.63604	0.39778	20	3.09309	ENSG00000067560.6
GIP1	rs3737240	gtex_v7	Cells EBV-transformed lymphocytes_ENSG00000163131.6	CTSS	0.00207162	-20.6038	6.69005	0.000285587	20	3.12479	ENSG00000163131.6
GIP2	rs143384	gtex_v7	Artery Tibial_ENSG00000268340.1	RP3-477O4.16	0.00208	11.6717	3.79128	0.00136552	20	2.90848	ENSG00000268340.1
GIP1	rs7628207	gtex_v7	Brain Hippocampus_ENSG00000186792.11	HYAL3	0.00214934	-14.0643	4.58301	0.105934	20	2.9594	ENSG00000186792.11
GIP1	rs7628207	gtex_v7	Testis_ENSG00000186792.11	HYAL3	0.00217795	-10.0774	3.28807	0.121492	20	3.03846	ENSG00000186792.11
GIP1	rs7628207	gtex_v7	Brain Putamen basal ganglia_ENSG00000164068.11	RNF123	0.00218163	7.36658	2.40398	0.168739	20	2.95113	ENSG00000164068.11
GIP1	rs3737240	gtex_v7	Nerve Tibial_ENSG00000203804.3	ADAMTSL4-AS1	0.00218231	-15.471	5.04891	0.41525	20	3.20907	ENSG00000203804.3
GIP1	rs3737240	gtex_v7	Brain Frontal Cortex BA9_ENSG00000143374.10	TARS2	0.0021905	19.0101	6.20613	0.0032874	20	3.09201	ENSG00000143374.10
GIP1	rs7628207	gtex_v7	Lung_ENSG00000213672.3	NCKIPSD	0.00221429	-7.23268	2.36372	0.0234682	11	3.21595	ENSG00000213672.3
GIP2	rs143384	gtex_v7	Cells Transformed fibroblasts_ENSG00000088298.8	EDEM2	0.00221969	-7.30883	2.38918	0.0626502	20	2.86209	ENSG00000088298.8
GIP1	rs7628207	gtex_v7	Brain Anterior cingulate cortex BA24_ENSG00000185909.10	KLHDC8B	0.00221996	-17.8838	5.84608	0.167648	20	2.93789	ENSG00000185909.10
GIP2	rs143384	gtex_v7	Adipose Subcutaneous_ENSG00000268340.1	RP3-477O4.16	0.0022272	12.2914	4.01923	0.00477614	20	2.8723	ENSG00000268340.1
GIP1	rs13107325	gtex_v7	Brain Cortex_ENSG00000145354.5	CISD2	0.00222923	-11.3642	3.7164	0.33178	20	2.86238	ENSG00000145354.5
GIP1	rs13107325	gtex_v7	Nerve Tibial_ENSG00000251288.2	RP11-10L12.2	0.00224541	-12.2919	4.02263	0.97423	20	2.93194	ENSG00000251288.2
GIP2	rs143384	gtex_v7	Heart Left Ventricle_ENSG00000101019.17	UQCC1	0.00224871	-5.2101	1.70529	0.0623634	20	2.84858	ENSG00000101019.17
GIP1	rs3737240	gtex_v7	Brain Caudate basal ganglia_ENSG00000184260.4	HIST2H2AC	0.00232489	23.8432	7.82963	0.294561	20	3.08947	ENSG00000184260.4
GIP1	rs7628207	gtex_v7	Adipose Visceral Omentum_ENSG00000114395.6	CYB561D2	0.00234967	-5.74941	1.88998	0.000505622	20	3.01591	ENSG00000114395.6
GIP1	rs7628207	gtex_v7	Whole Blood_ENSG00000164078.8	MST1R	0.00237187	-14.8452	4.88454	0.00742203	20	3.01812	ENSG00000164078.8
GIP1	rs3737240	gtex_v7	Brain Cerebellum_ENSG00000233030.2	RP11-196G18.3	0.00239399	-25.1643	8.28746	0.1743	20	3.06568	ENSG00000233030.2
GIP2	rs143384	gtex_v7	Brain Putamen basal ganglia_ENSG00000224497.1	RPL36P4	0.00242794	21.3102	7.02801	0.000275304	20	2.72665	ENSG00000224497.1
GIP2	rs143384	gtex_v7	Testis_ENSG00000088298.8	EDEM2	0.00243053	-7.71121	2.54339	0.0965946	20	2.7987	ENSG00000088298.8
GIP2	rs143384	gtex_v7	Heart Atrial Appendage_ENSG00000214078.7	CPNE1	0.00245037	-8.79383	2.90283	8.56262e-05	20	2.80222	ENSG00000214078.7
GIP1	rs7628207	gtex_v7	Cells Transformed fibroblasts_ENSG00000182179.6	UBA7	0.00248665	-4.57338	1.51188	0.149924	20	2.97925	ENSG00000182179.6
GIP2	rs143384	gtex_v7	Prostate_ENSG00000224497.1	RPL36P4	0.00249469	17.8241	5.89423	0.00142754	20	2.73902	ENSG00000224497.1
GIP1	rs7628207	gtex_v7	Colon Transverse_ENSG00000164068.11	RNF123	0.00250038	8.07103	2.66961	0.0612965	20	2.96506	ENSG00000164068.11
GIP1	rs73581580	gtex_v7	Colon Transverse_ENSG00000130653.11	PNPLA7	0.00250159	8.96165	2.96434	0.305497	20	2.86459	ENSG00000130653.11
GIP1	rs3737240	gtex_v7	Esophagus Gastroesophageal Junction_ENSG00000143437.16	ARNT	0.00253184	-11.9319	3.95161	0.0181091	20	3.07446	ENSG00000143437.16
GIP2	rs143384	westra	Peripheral blood_ILMN_1911503	HS.443185	0.0025446	-3.34207	1.10738	9.10166e-06	8	2.88333	ILMN_1911503
GIP2	rs143384	gtex_v7	Colon Transverse_ENSG00000101019.17	UQCC1	0.0025661	-8.01199	2.65699	0.00863592	20	2.77775	ENSG00000101019.17
GIP1	rs7628207	gtex_v7	Vagina_ENSG00000145040.3	UCN2	0.00257699	-18.8141	6.24192	0.0933582	6	3.06112	ENSG00000145040.3
GIP2	rs143384	gtex_v7	Colon Sigmoid_ENSG00000126001.11	CEP250	0.00257788	-9.25796	3.0716	0.0240789	20	2.76003	ENSG00000126001.11
GIP1	rs12705966	gtex_v7	Colon Sigmoid_ENSG00000135272.5	MDFIC	0.00259428	-13.0753	4.34088	0.292746	20	3.06776	ENSG00000135272.5
GIP1	rs3737240	gtex_v7	Brain Nucleus accumbens basal ganglia_ENSG00000143369.10	ECM1	0.00261001	19.3252	6.41974	0.0160288	20	3.00136	ENSG00000143369.10
GIP1	rs7628207	gtex_v7	Testis_ENSG00000164076.12	CAMKV	0.00262017	10.3961	3.45487	0.223704	20	2.93008	ENSG00000164076.12
GIP1	rs3737240	gtex_v7	Uterus_ENSG00000163125.11	RPRD2	0.00264453	18.3298	6.09714	0.0608887	20	2.94494	ENSG00000163125.11
GIP1	rs7628207	gtex_v7	Nerve Tibial_ENSG00000145029.7	NICN1	0.00265255	-5.8779	1.9558	0.0174517	20	2.95005	ENSG00000145029.7
GIP2	rs143384	gtex_v7	Heart Atrial Appendage_ENSG00000125965.4	GDF5	0.00265299	10.7763	3.58574	0.111576	20	2.76156	ENSG00000125965.4
GIP1	rs7628207	gtex_v7	Pancreas_ENSG00000186792.11	HYAL3	0.00269382	-15.3415	5.11268	0.0289659	20	2.91191	ENSG00000186792.11
GIP1	rs3737240	gtex_v7	Cells Transformed fibroblasts_ENSG00000143382.9	ADAMTSL4	0.00269566	-5.89288	1.96399	5.44517e-05	20	3.05956	ENSG00000143382.9
GIP1	rs7628207	gtex_v7	Artery Coronary_ENSG00000164068.11	RNF123	0.00270129	10.6261	3.54224	0.416566	20	2.86653	ENSG00000164068.11
GIP1	rs3737240	gtex_v7	Adipose Subcutaneous_ENSG00000163125.11	RPRD2	0.00270695	6.73231	2.24471	0.0527387	20	3.07067	ENSG00000163125.11
GIP1	rs7628207	gtex_v7	Skin Sun Exposed Lower leg_ENSG00000178252.13	WDR6	0.00277448	-10.3596	3.46281	1.73486e-06	20	2.93072	ENSG00000178252.13
GIP2	rs143384	gtex_v7	Skin Sun Exposed Lower leg_ENSG00000088340.11	FER1L4	0.00279762	-6.04233	2.02143	0.00169423	20	2.75693	ENSG00000088340.11
GIP2	rs143384	gtex_v7	Spleen_ENSG00000224497.1	RPL36P4	0.00281483	20.0727	6.71942	8.57292e-05	20	2.69169	ENSG00000224497.1
GIP2	rs143384	gtex_v7	Heart Left Ventricle_ENSG00000088298.8	EDEM2	0.00282917	-6.76121	2.26452	0.229675	20	2.73082	ENSG00000088298.8
GIP2	rs143384	gtex_v7	Pituitary_ENSG00000224497.1	RPL36P4	0.00285787	17.2016	5.76725	0.000378393	20	2.68111	ENSG00000224497.1
GIP1	rs73581580	gtex_v7	Adipose Subcutaneous_ENSG00000172889.11	EGFL7	0.00286618	7.76639	2.60465	0.00052363	20	2.81188	ENSG00000172889.11
GIP1	rs13107325	gtex_v7	Whole Blood_ENSG00000138821.8	SLC39A8	0.00289289	-6.90046	2.31645	0.197909	20	2.79477	ENSG00000138821.8
GIP1	rs7628207	gtex_v7	Muscle Skeletal_ENSG00000213672.3	NCKIPSD	0.00291866	-8.11383	2.72626	0.00411279	11	3.04447	ENSG00000213672.3
GIP1	rs7628207	gtex_v7	Colon Transverse_ENSG00000164076.12	CAMKV	0.00295285	17.4985	5.88657	0.239416	20	2.86784	ENSG00000164076.12
GIP1	rs12705966	gtex_v7	Breast Mammary Tissue_ENSG00000128573.18	FOXP2	0.00297264	-13.4161	4.51637	0.120861	20	2.9951	ENSG00000128573.18
GIP2	rs143384	gtex_v7	Ovary_ENSG00000268340.1	RP3-477O4.16	0.0030362	17.8568	6.02446	0.0551913	20	2.6328	ENSG00000268340.1
GIP1	rs3737240	gtex_v7	Brain Hypothalamus_ENSG00000187145.10	MRPS21	0.00304164	-14.6084	4.92945	0.0522678	20	2.87574	ENSG00000187145.10
GIP1	rs7628207	gtex_v7	Artery Tibial_ENSG00000173540.8	GMPPB	0.00306494	10.8436	3.66196	0.321019	20	2.8685	ENSG00000173540.8
GIP1	rs7628207	gtex_v7	Lung_ENSG00000235016.1	RP11-493K19.3	0.00307331	-7.13168	2.4091	0.00514041	20	2.86622	ENSG00000235016.1
GIP1	rs7628207	gtex_v7	Uterus_ENSG00000213672.3	NCKIPSD	0.00307836	-22.057	7.45218	0.00558831	11	2.86482	ENSG00000213672.3
GIP1	rs7628207	gtex_v7	Adipose Visceral Omentum_ENSG00000145020.10	AMT	0.00309055	-6.19748	2.09475	0.00108949	20	2.85401	ENSG00000145020.10
GIP2	rs143384	gtex_v7	Brain Amygdala_ENSG00000101460.8	MAP1LC3A	0.00311888	8.77471	2.96867	0.393105	20	2.56526	ENSG00000101460.8
GIP1	rs3737240	gtex_v7	Cells Transformed fibroblasts_ENSG00000143437.16	ARNT	0.00314253	-4.97633	1.68493	0.0107869	20	2.96061	ENSG00000143437.16
GIP1	rs7628207	gtex_v7	Colon Transverse_ENSG00000213689.5	TREX1	0.00315157	14.6253	4.95345		1	3.44344	ENSG00000213689.5
GIP1	rs73581580	gtex_v7	Muscle Skeletal_ENSG00000187609.11	EXD3	0.00317911	5.8453	1.98155	0.00988104	20	2.76496	ENSG00000187609.11
GIP1	rs7628207	gtex_v7	Skin Not Sun Exposed Suprapubic_ENSG00000182179.6	UBA7	0.00323147	-7.15129	2.42843	0.0381903	20	2.83187	ENSG00000182179.6
GIP1	rs3737240	gtex_v7	Cells Transformed fibroblasts_ENSG00000143374.10	TARS2	0.00326139	7.85517	2.67004	0.0377595	20	2.93686	ENSG00000143374.10
GIP1	rs7628207	gtex_v7	Breast Mammary Tissue_ENSG00000173540.8	GMPPB	0.00328123	13.033	4.43285	0.66715	20	2.8037	ENSG00000173540.8
GIP1	rs7628207	gtex_v7	Prostate_ENSG00000164068.11	RNF123	0.00331411	12.5685	4.27938	0.177106	20	2.7475	ENSG00000164068.11
GIP1	rs7628207	gtex_v7	Brain Cerebellum_ENSG00000068028.13	RASSF1	0.00333561	12.1131	4.12714	0.0436128	20	2.75052	ENSG00000068028.13
GIP1	rs73581580	gtex_v7	Brain Amygdala_ENSG00000148408.8	CACNA1B	0.00334851	8.38711	2.8588	0.127912	20	2.59163	ENSG00000148408.8
GIP1	rs3737240	gtex_v7	Muscle Skeletal_ENSG00000187145.10	MRPS21	0.00336045	-6.47163	2.20672	9.84886e-06	20	2.94142	ENSG00000187145.10
GIP2	rs143384	gtex_v7	Thyroid_ENSG00000268340.1	RP3-477O4.16	0.00340261	10.9743	3.74701	0.000200443	20	2.65421	ENSG00000268340.1
GIP1	rs7628207	gtex_v7	Lung_ENSG00000114316.8	USP4	0.00342046	6.74452	2.3041	0.169547	20	2.80341	ENSG00000114316.8
GIP2	rs143384	gtex_v7	Esophagus Mucosa_ENSG00000126001.11	CEP250	0.00346356	5.70845	1.95275	0.151366	20	2.64027	ENSG00000126001.11
GIP1	rs7628207	gtex_v7	Adipose Subcutaneous_ENSG00000164078.8	MST1R	0.00348189	10.4733	3.58472	0.136145	20	2.79326	ENSG00000164078.8
GIP1	rs3737240	westra	Peripheral blood_ILMN_1803988	MCL1	0.0034871	-6.78141	2.32146		2	3.6519	ILMN_1803988
GIP1	rs73581580	gtex_v7	Cells EBV-transformed lymphocytes_ENSG00000187922.9	LCN10	0.00348785	-12.1751	4.16797	0.233013	20	2.62084	ENSG00000187922.9
GIP1	rs7628207	gtex_v7	Vagina_ENSG00000243477.1	NAT6	0.00353061	16.7595	5.74486	0.0265409	20	2.67999	ENSG00000243477.1
GIP2	rs143384	gtex_v7	Brain Frontal Cortex BA9_ENSG00000101019.17	UQCC1	0.00355349	-8.65883	2.97014	0.0513571	20	2.55245	ENSG00000101019.17
GIP1	rs7628207	gtex_v7	Artery Coronary_ENSG00000186792.11	HYAL3	0.00355378	-15.1591	5.19989	0.0507373	20	2.71362	ENSG00000186792.11
GIP2	rs143384	gtex_v7	Small Intestine Terminal Ileum_ENSG00000101019.17	UQCC1	0.00358447	-9.03714	3.10279	0.423998	20	2.55256	ENSG00000101019.17
GIP1	rs7628207	gtex_v7	Heart Left Ventricle_ENSG00000164068.11	RNF123	0.00361018	5.76421	1.98058	0.00961786	20	2.75474	ENSG00000164068.11
GIP1	rs7628207	gtex_v7	Brain Cerebellum_ENSG00000186792.11	HYAL3	0.00362218	-15.8214	5.43819	0.057654	20	2.70482	ENSG00000186792.11
GIP1	rs7628207	gtex_v7	Adipose Subcutaneous_ENSG00000068028.13	RASSF1	0.00362472	7.58639	2.60781	0.00879235	20	2.76981	ENSG00000068028.13
GIP1	rs3737240	gtex_v7	Brain Putamen basal ganglia_ENSG00000143369.10	ECM1	0.00364992	18.4773	6.35629	0.0729395	20	2.7729	ENSG00000143369.10
GIP1	rs13107325	gtex_v7	Adrenal Gland_ENSG00000109332.15	UBE2D3	0.00368357	-7.74845	2.66814	0.261764	20	2.62021	ENSG00000109332.15
GIP1	rs3737240	gtex_v7	Brain Nucleus accumbens basal ganglia_ENSG00000143374.10	TARS2	0.00370374	15.6672	5.39812	0.00469442	20	2.78867	ENSG00000143374.10
GIP1	rs7628207	gtex_v7	Thyroid_ENSG00000114395.6	CYB561D2	0.00372838	-4.62591	1.59499	0.000961894	20	2.75503	ENSG00000114395.6
GIP2	rs143384	gtex_v7	Brain Cortex_ENSG00000268340.1	RP3-477O4.16	0.00373405	17.2443	5.94672	0.0461423	20	2.54537	ENSG00000268340.1
GIP1	rs3737240	gtex_v7	Vagina_ENSG00000261168.1	RP11-68I18.10	0.00375391	26.2197	9.04708	0.0910666	20	2.74832	ENSG00000261168.1
GIP2	rs143384	gtex_v7	Brain Cerebellum_ENSG00000078814.11	MYH7B	0.00382621	11.5933	4.00856	0.134844	20	2.53578	ENSG00000078814.11
GIP1	rs3737240	gtex_v7	Artery Aorta_ENSG00000143418.15	CERS2	0.00382959	-7.2571	2.50949	0.0123811	20	2.82698	ENSG00000143418.15
GIP2	rs143384	gtex_v7	Brain Substantia nigra_ENSG00000126005.11	MMP24-AS1	0.0038413	-13.3621	4.62212	0.313245	20	2.44945	ENSG00000126005.11
GIP1	rs73581580	gtex_v7	Artery Tibial_ENSG00000213590.2	RP11-229P13.2	0.00384225	-11.3649	3.93136	0.305192	20	2.65269	ENSG00000213590.2
GIP1	rs7628207	gtex_v7	Nerve Tibial_ENSG00000114302.11	PRKAR2A	0.00384343	6.91963	2.39373	0.613827	18	2.82657	ENSG00000114302.11
GIP1	rs7628207	gtex_v7	Thyroid_ENSG00000188338.10	SLC38A3	0.00385721	-9.22632	3.19293	0.121645	20	2.73528	ENSG00000188338.10
GIP1	rs7628207	gtex_v7	Heart Atrial Appendage_ENSG00000145020.10	AMT	0.00386813	-6.59581	2.2833	0.0208896	20	2.71311	ENSG00000145020.10
GIP2	rs143384	gtex_v7	Skin Not Sun Exposed Suprapubic_ENSG00000125966.8	MMP24	0.00390186	-7.40922	2.56731	0.0447623	20	2.57834	ENSG00000125966.8
GIP1	rs7628207	gtex_v7	Thyroid_ENSG00000187492.4	CDHR4	0.00399527	9.02832	3.13643	0.0240986	20	2.71488	ENSG00000187492.4
GIP1	rs7628207	gtex_v7	Skin Not Sun Exposed Suprapubic_ENSG00000183763.4	TRAIP	0.00402929	7.37058	2.56291	0.0774778	20	2.70375	ENSG00000183763.4
GIP1	rs3737240	gtex_v7	Esophagus Muscularis_ENSG00000143374.10	TARS2	0.00405805	10.3543	3.60325	0.0194249	20	2.80508	ENSG00000143374.10
GIP1	rs73581580	gtex_v7	Minor Salivary Gland_ENSG00000188986.4	NELFB	0.00407364	-16.1815	5.63345	0.0027271	20	2.48934	ENSG00000188986.4
GIP1	rs3737240	gtex_v7	Brain Amygdala_ENSG00000187145.10	MRPS21	0.00407845	-16.7348	5.82683	0.76881	20	2.66318	ENSG00000187145.10
GIP1	rs7628207	gtex_v7	Artery Aorta_ENSG00000235016.1	RP11-493K19.3	0.00408802	9.00103	3.13484	0.0266411	20	2.68237	ENSG00000235016.1
GIP1	rs7628207	gtex_v7	Esophagus Mucosa_ENSG00000213689.5	TREX1	0.00409696	12.9257	4.5028		1	3.23527	ENSG00000213689.5
GIP2	rs143384	gtex_v7	Stomach_ENSG00000125965.4	GDF5	0.00410553	8.3851	2.9217	0.52768	20	2.53724	ENSG00000125965.4
GIP1	rs7628207	gtex_v7	Vagina_ENSG00000164078.8	MST1R	0.00410758	9.07452	3.1621	0.012636	20	2.59902	ENSG00000164078.8
GIP1	rs3737240	gtex_v7	Lung_ENSG00000203812.2	HIST2H2AA4	0.00412037	-9.84221	3.43078	0.314376	20	2.80023	ENSG00000203812.2
GIP1	rs7628207	gtex_v7	Adipose Visceral Omentum_ENSG00000243477.1	NAT6	0.00413502	7.36058	2.56674	0.00707356	20	2.68538	ENSG00000243477.1
GIP1	rs7628207	gtex_v7	Thyroid_ENSG00000186792.11	HYAL3	0.00417574	-10.3735	3.6213	0.00435064	20	2.68932	ENSG00000186792.11
GIP1	rs7628207	gtex_v7	Muscle Skeletal_ENSG00000088543.10	C3orf18	0.00421684	4.08666	1.42817	0.0473373	20	2.69133	ENSG00000088543.10
GIP2	rs143384	gtex_v7	Muscle Skeletal_ENSG00000126005.11	MMP24-AS1	0.00425508	-5.76272	2.01592	0.539362	20	2.54644	ENSG00000126005.11
GIP1	rs3737240	gtex_v7	Vagina_ENSG00000163131.6	CTSS	0.00426668	-17.8868	6.25905	0.0163059	20	2.67391	ENSG00000163131.6
GIP1	rs7628207	gtex_v7	Small Intestine Terminal Ileum_ENSG00000164076.12	CAMKV	0.00431328	22.4302	7.85841	0.101191	20	2.59306	ENSG00000164076.12
GIP1	rs3737240	gtex_v7	Nerve Tibial_ENSG00000273481.1	RP11-126K1.9	0.00432495	-16.0656	5.63026	0.152832	18	2.76681	ENSG00000273481.1
GIP1	rs7628207	gtex_v7	Brain Anterior cingulate cortex BA24_ENSG00000164068.11	RNF123	0.00436968	7.38729	2.59188	0.44437	20	2.57038	ENSG00000164068.11
GIP2	rs143384	gtex_v7	Nerve Tibial_ENSG00000088298.8	EDEM2	0.00439345	-4.85738	1.70528	0.00196375	20	2.5194	ENSG00000088298.8
GIP2	rs143384	gtex_v7	Cells EBV-transformed lymphocytes_ENSG00000224497.1	RPL36P4	0.00446797	17.1337	6.02645	0.000989423	20	2.44166	ENSG00000224497.1
GIP2	rs143384	gtex_v7	Esophagus Gastroesophageal Junction_ENSG00000214078.7	CPNE1	0.00451764	-10.8164	3.80919	0.00318386	20	2.48261	ENSG00000214078.7
GIP1	rs7628207	gtex_v7	Cells Transformed fibroblasts_ENSG00000185614.4	FAM212A	0.00456569	-5.38814	1.89979	0.127214	20	2.62651	ENSG00000185614.4
GIP2	rs143384	gtex_v7	Lung_ENSG00000268340.1	RP3-477O4.16	0.00457167	9.15461	3.22827	0.0330552	20	2.50158	ENSG00000268340.1
GIP1	rs7628207	gtex_v7	Skin Sun Exposed Lower leg_ENSG00000188338.10	SLC38A3	0.00457378	9.78613	3.45115	0.00521321	20	2.63837	ENSG00000188338.10
GIP2	rs143384	gtex_v7	Esophagus Muscularis_ENSG00000088340.11	FER1L4	0.00457772	-5.83403	2.05761	0.0169349	20	2.49722	ENSG00000088340.11
GIP1	rs3737240	gtex_v7	Thyroid_ENSG00000143437.16	ARNT	0.0045898	-6.87303	2.42478	0.0019331	20	2.73443	ENSG00000143437.16
GIP1	rs13107325	gtex_v7	Brain Cerebellum_ENSG00000250651.1	PABPC1P7	0.00459145	17.7011	6.24512	0.0116174	20	2.49388	ENSG00000250651.1
GIP1	rs7628207	gtex_v7	Nerve Tibial_ENSG00000003756.12	RBM5	0.00461038	-3.56421	1.25808	0.0636667	20	2.62797	ENSG00000003756.12
GIP1	rs3737240	gtex_v7	Nerve Tibial_ENSG00000187145.10	MRPS21	0.00468697	-6.6683	2.35813	1.17506e-06	20	2.71666	ENSG00000187145.10
GIP1	rs3737240	gtex_v7	Artery Coronary_ENSG00000163125.11	RPRD2	0.00469955	8.63683	3.05519	0.164313	20	2.65362	ENSG00000163125.11
GIP1	rs7628207	gtex_v7	Muscle Skeletal_ENSG00000214706.6	IFRD2	0.0047194	4.53278	1.60419	0.125055	20	2.6262	ENSG00000214706.6
GIP1	rs7628207	gtex_v7	Pituitary_ENSG00000164068.11	RNF123	0.00472336	11.7871	4.17195	0.0151313	20	2.56132	ENSG00000164068.11
GIP1	rs13107325	gtex_v7	Adipose Subcutaneous_ENSG00000109320.7	NFKB1	0.00478744	4.7704	1.69103	0.100669	20	2.52638	ENSG00000109320.7
GIP1	rs3737240	gtex_v7	Lung_ENSG00000143374.10	TARS2	0.00481165	5.62121	1.99378	0.0416419	20	2.70318	ENSG00000143374.10
GIP1	rs7628207	gtex_v7	Ovary_ENSG00000004534.10	RBM6	0.00481825	-12.6517	4.4881	0.0201252	20	2.53341	ENSG00000004534.10
GIP1	rs12705966	gtex_v7	Adipose Subcutaneous_ENSG00000128573.18	FOXP2	0.00484089	-11.3414	4.02543	0.0308501	20	2.71032	ENSG00000128573.18
GIP1	rs3737240	gtex_v7	Adipose Visceral Omentum_ENSG00000143420.13	ENSA	0.00485386	7.19097	2.55309	0.51204	20	2.68989	ENSG00000143420.13
GIP1	rs73581580	gtex_v7	Heart Left Ventricle_ENSG00000238268.2	RP11-229P13.19	0.00489338	-11.2978	4.0149	0.00337451	20	2.50835	ENSG00000238268.2
GIP2	rs143384	gtex_v7	Small Intestine Terminal Ileum_ENSG00000224497.1	RPL36P4	0.00489373	19.149	6.80504	0.000323163	20	2.40299	ENSG00000224497.1
GIP2	rs143384	gtex_v7	Prostate_ENSG00000125965.4	GDF5	0.00490004	12.3474	4.38857	0.563867	20	2.41061	ENSG00000125965.4
GIP2	rs143384	gtex_v7	Vagina_ENSG00000224497.1	RPL36P4	0.00490146	17.6546	6.2751	0.00105491	20	2.38518	ENSG00000224497.1
GIP2	rs143384	gtex_v7	Minor Salivary Gland_ENSG00000101019.17	UQCC1	0.00491419	-11.0021	3.91171	0.724373	20	2.34953	ENSG00000101019.17
GIP1	rs3737240	gtex_v7	Artery Tibial_ENSG00000143437.16	ARNT	0.00492368	-6.8818	2.44731	0.0472833	20	2.68947	ENSG00000143437.16
GIP1	rs7628207	gtex_v7	Cells Transformed fibroblasts_ENSG00000008300.10	CELSR3	0.00493273	8.39951	2.98767	0.0123973	11	2.68596	ENSG00000008300.10
GIP1	rs3737240	gtex_v7	Artery Aorta_ENSG00000143374.10	TARS2	0.00498777	9.38883	3.34381	0.0607753	20	2.66372	ENSG00000143374.10
GIP1	rs7628207	gtex_v7	Adipose Visceral Omentum_ENSG00000114378.12	HYAL1	0.00503994	8.77897	3.13035	0.00286367	20	2.57263	ENSG00000114378.12
GIP1	rs3737240	gtex_v7	Nerve Tibial_ENSG00000163125.11	RPRD2	0.00504024	6.38075	2.27522	0.000868247	20	2.67167	ENSG00000163125.11
GIP2	rs143384	gtex_v7	Adipose Visceral Omentum_ENSG00000214078.7	CPNE1	0.00505438	-9.1635	3.26854	0.000129892	20	2.44432	ENSG00000214078.7
GIP1	rs7628207	gtex_v7	Pituitary_ENSG00000213672.3	NCKIPSD	0.00509708	-12.7387	4.5482	0.164867	11	2.61754	ENSG00000213672.3
GIP1	rs73581580	gtex_v7	Vagina_ENSG00000260190.1	RP11-229P13.25	0.00513347	-23.638	8.44657	0.33979	20	2.41361	ENSG00000260190.1
GIP1	rs3737240	gtex_v7	Esophagus Gastroesophageal Junction_ENSG00000143382.9	ADAMTSL4	0.00515006	-11.1126	3.97235	0.00109288	20	2.63265	ENSG00000143382.9
GIP1	rs3737240	gtex_v7	Ovary_ENSG00000143374.10	TARS2	0.00515346	20.2715	7.24686	0.161057	20	2.5854	ENSG00000143374.10
GIP1	rs73581580	gtex_v7	Brain Amygdala_ENSG00000107331.12	ABCA2	0.00516704	-12.8039	4.57867	0.0918593	20	2.38142	ENSG00000107331.12
GIP1	rs7628207	gtex_v7	Testis_ENSG00000145020.10	AMT	0.00518771	-8.94581	3.20049	0.0012626	20	2.54085	ENSG00000145020.10
GIP2	rs143384	gtex_v7	Vagina_ENSG00000269202.1	RP4-614O4.12	0.00520877	-8.54476	3.05844	0.462636	20	2.35653	ENSG00000269202.1
GIP1	rs7628207	gtex_v7	Artery Aorta_ENSG00000243477.1	NAT6	0.00523933	9.97613	3.57319	0.11694	20	2.5422	ENSG00000243477.1
GIP1	rs7628207	gtex_v7	Esophagus Mucosa_ENSG00000273356.1	RP11-804H8.6	0.00527733	-7.0571	2.52979	0.131157	20	2.55074	ENSG00000273356.1
GIP2	rs143384	gtex_v7	Brain Nucleus accumbens basal ganglia_ENSG00000101440.5	ASIP	0.005283	-45.2355	16.2178		2	3.42189	ENSG00000101440.5
GIP2	rs143384	gtex_v7	Colon Sigmoid_ENSG00000088298.8	EDEM2	0.00543638	-8.88243	3.19515	0.276588	20	2.38777	ENSG00000088298.8
GIP1	rs7628207	gtex_v7	Brain Frontal Cortex BA9_ENSG00000213672.3	NCKIPSD	0.00549807	-13.5973	4.89761	0.0372917	11	2.5511	ENSG00000213672.3
GIP1	rs7628207	gtex_v7	Brain Cortex_ENSG00000186792.11	HYAL3	0.00550129	-14.1365	5.0922	0.011868	20	2.47422	ENSG00000186792.11
GIP1	rs7628207	gtex_v7	Skin Sun Exposed Lower leg_ENSG00000003756.12	RBM5	0.00550159	-4.07068	1.46633	0.122208	20	2.53293	ENSG00000003756.12
GIP2	rs143384	gtex_v7	Pituitary_ENSG00000214078.7	CPNE1	0.0055033	-12.0335	4.33484	0.00199234	20	2.36131	ENSG00000214078.7
GIP1	rs3737240	gtex_v7	Pituitary_ENSG00000143374.10	TARS2	0.00553504	12.8626	4.63662	0.0848761	20	2.56127	ENSG00000143374.10
GIP1	rs3737240	gtex_v7	Skin Sun Exposed Lower leg_ENSG00000143420.13	ENSA	0.00557584	4.04203	1.4583	0.334904	20	2.61534	ENSG00000143420.13
GIP1	rs7628207	gtex_v7	Esophagus Muscularis_ENSG00000178057.10	NDUFAF3	0.00558894	-5.71865	2.06377	0.334506	20	2.51737	ENSG00000178057.10
GIP1	rs7628207	gtex_v7	Adipose Visceral Omentum_ENSG00000001617.7	SEMA3F	0.00561055	-8.65252	3.12397	0.731042	20	2.51217	ENSG00000001617.7
GIP1	rs73581580	gtex_v7	Vagina_ENSG00000177943.9	MAMDC4	0.00561536	-13.5821	4.90429	0.336963	20	2.36932	ENSG00000177943.9
GIP2	rs143384	gtex_v7	Pancreas_ENSG00000101019.17	UQCC1	0.0056505	-8.2618	2.9854	0.301861	20	2.37369	ENSG00000101019.17
GIP1	rs7628207	gtex_v7	Cells Transformed fibroblasts_ENSG00000145022.4	TCTA	0.00566405	-7.35703	2.65921	0.161514	20	2.50484	ENSG00000145022.4
GIP1	rs7628207	gtex_v7	Nerve Tibial_ENSG00000186792.11	HYAL3	0.00566663	-10.126	3.66026	0.0192757	20	2.51091	ENSG00000186792.11
GIP1	rs7628207	gtex_v7	Esophagus Mucosa_ENSG00000186792.11	HYAL3	0.00568142	-10.1547	3.67176	0.000535655	20	2.50909	ENSG00000186792.11
GIP1	rs7628207	gtex_v7	Lung_ENSG00000164068.11	RNF123	0.00573267	6.06459	2.19517	0.00824359	20	2.50677	ENSG00000164068.11
GIP1	rs3737240	gtex_v7	Nerve Tibial_ENSG00000184678.8	HIST2H2BE	0.00574138	-9.78014	3.54071	0.42556	20	2.59174	ENSG00000184678.8
GIP1	rs7628207	gtex_v7	Brain Cortex_ENSG00000213672.3	NCKIPSD	0.00577279	-13.5651	4.91414	0.0180604	10	2.53956	ENSG00000213672.3
GIP1	rs7628207	gtex_v7	Brain Cerebellum_ENSG00000233276.2	GPX1	0.00581429	10.7879	3.9114	0.104266	20	2.44656	ENSG00000233276.2
GIP2	rs143384	gtex_v7	Breast Mammary Tissue_ENSG00000214078.7	CPNE1	0.00583118	-11.2001	4.06225	7.9684e-05	20	2.36199	ENSG00000214078.7
GIP1	rs73581580	gtex_v7	Brain Nucleus accumbens basal ganglia_ENSG00000188747.4	NOXA1	0.00583731	10.7551	3.90131	0.00201216	20	2.37323	ENSG00000188747.4
GIP2	rs143384	gtex_v7	Brain Cerebellar Hemisphere_ENSG00000214078.7	CPNE1	0.00592355	-7.29282	2.65002	0.049045	20	2.31423	ENSG00000214078.7
GIP1	rs3737240	gtex_v7	Esophagus Mucosa_ENSG00000264508.1	RN7SL473P	0.00596577	-12.3426	4.48879	0.0888596	20	2.56804	ENSG00000264508.1
GIP1	rs73581580	gtex_v7	Esophagus Gastroesophageal Junction_ENSG00000198113.2	TOR4A	0.00597433	-12.8614	4.67827	0.766985	20	2.39336	ENSG00000198113.2
GIP1	rs73581580	gtex_v7	Testis_ENSG00000197768.6	C9orf173	0.00598527	-4.97556	1.81023	0.0607831	20	2.39568	ENSG00000197768.6
GIP2	rs143384	gtex_v7	Esophagus Muscularis_ENSG00000101019.17	UQCC1	0.00599299	-4.59036	1.67034	0.0634961	20	2.36149	ENSG00000101019.17
GIP2	rs143384	gtex_v7	Brain Hippocampus_ENSG00000125991.14	ERGIC3	0.00600524	12.4819	4.54301	0.0608466	20	2.29512	ENSG00000125991.14
GIP1	rs7628207	gtex_v7	Skin Sun Exposed Lower leg_ENSG00000243477.1	NAT6	0.00606152	6.98058	2.54354	0.232523	20	2.47813	ENSG00000243477.1
GIP1	rs7628207	gtex_v7	Adipose Visceral Omentum_ENSG00000164078.8	MST1R	0.00609217	5.2639	1.91918	0.587942	20	2.46604	ENSG00000164078.8
GIP1	rs7628207	gtex_v7	Brain Substantia nigra_ENSG00000186792.11	HYAL3	0.00610029	-17.0354	6.212	0.0924298	20	2.34408	ENSG00000186792.11
GIP1	rs7628207	gtex_v7	Skin Not Sun Exposed Suprapubic_ENSG00000173531.11	MST1	0.00614793	-5.91385	2.15851	0.141588	20	2.46384	ENSG00000173531.11
GIP2	rs143384	gtex_v7	Brain Spinal cord cervical c-1_ENSG00000078814.11	MYH7B	0.00625573	-10.6289	3.88757	0.711488	20	2.2355	ENSG00000078814.11
GIP2	rs143384	gtex_v7	Vagina_ENSG00000101460.8	MAP1LC3A	0.0062574	9.97354	3.648	0.472345	20	2.27039	ENSG00000101460.8
GIP1	rs3737240	gtex_v7	Colon Sigmoid_ENSG00000143382.9	ADAMTSL4	0.00625932	-13.2182	4.83497	0.0028452	20	2.51254	ENSG00000143382.9
GIP1	rs7628207	gtex_v7	Brain Nucleus accumbens basal ganglia_ENSG00000164068.11	RNF123	0.00635846	7.98342	2.92572	0.478685	20	2.39212	ENSG00000164068.11
GIP2	rs143384	gtex_v7	Whole Blood_ENSG00000126005.11	MMP24-AS1	0.00649554	-4.60643	1.69251	0.0297919	20	2.32309	ENSG00000126005.11
GIP1	rs7628207	gtex_v7	Small Intestine Terminal Ileum_ENSG00000114353.12	GNAI2	0.00652518	6.93368	2.549	0.574509	20	2.3718	ENSG00000114353.12
GIP1	rs7628207	gtex_v7	Adrenal Gland_ENSG00000213672.3	NCKIPSD	0.00657445	-16.7145	6.15031	0.0246671	11	2.47857	ENSG00000213672.3
GIP1	rs3737240	gtex_v7	Artery Coronary_ENSG00000143382.9	ADAMTSL4	0.00657658	-14.833	5.4582	0.0633936	20	2.45757	ENSG00000143382.9
GIP1	rs7628207	gtex_v7	Artery Tibial_ENSG00000114302.11	PRKAR2A	0.00660248	5.03245	1.85272	0.0181392	18	2.49903	ENSG00000114302.11
GIP2	rs143384	gtex_v7	Artery Aorta_ENSG00000171222.6	SCAND1	0.00660808	5.2515	1.93356	0.0345661	20	2.30323	ENSG00000171222.6
GIP2	rs143384	gtex_v7	Brain Hypothalamus_ENSG00000080845.13	DLGAP4	0.00663502	10.4029	3.83215	0.260094	20	2.24508	ENSG00000080845.13
GIP1	rs3737240	gtex_v7	Uterus_ENSG00000143437.16	ARNT	0.00665938	-18.8126	6.93317	0.0351227	20	2.41366	ENSG00000143437.16
GIP1	rs7628207	gtex_v7	Minor Salivary Gland_ENSG00000186792.11	HYAL3	0.00667088	-23.6226	8.70769	0.0277004	20	2.31053	ENSG00000186792.11
GIP1	rs3737240	gtex_v7	Pancreas_ENSG00000159352.11	PSMD4	0.00670035	-6.97497	2.57248	0.0666705	20	2.47783	ENSG00000159352.11
GIP1	rs3737240	gtex_v7	Esophagus Mucosa_ENSG00000203804.3	ADAMTSL4-AS1	0.0067066	-12.8272	4.73143	0.138027	20	2.4973	ENSG00000203804.3
GIP1	rs7628207	gtex_v7	Brain Hypothalamus_ENSG00000004534.10	RBM6	0.00670848	-14.4134	5.31666	0.183819	20	2.34316	ENSG00000004534.10
GIP1	rs3737240	gtex_v7	Brain Cortex_ENSG00000143412.5	ANXA9	0.00671796	-15.4974	5.71751	0.346248	20	2.44462	ENSG00000143412.5
GIP1	rs7628207	gtex_v7	Small Intestine Terminal Ileum_ENSG00000234667.1	ACTBP13	0.00682465	-12.5079	4.6235	0.203261	20	2.34811	ENSG00000234667.1
GIP1	rs7628207	gtex_v7	Esophagus Muscularis_ENSG00000164078.8	MST1R	0.0068575	7.59697	2.80986	0.200315	20	2.40292	ENSG00000164078.8
GIP1	rs7628207	gtex_v7	Esophagus Muscularis_ENSG00000114735.5	HEMK1	0.00687257	-4.22312	1.56241	0.0440115	20	2.4017	ENSG00000114735.5
GIP1	rs7628207	gtex_v7	Skin Sun Exposed Lower leg_ENSG00000114353.12	GNAI2	0.00688045	3.41712	1.26439	0.123054	20	2.40705	ENSG00000114353.12
GIP1	rs3737240	gtex_v7	Brain Amygdala_ENSG00000143374.10	TARS2	0.00688147	19.6878	7.28496	0.140304	20	2.37343	ENSG00000143374.10
GIP1	rs3737240	gtex_v7	Spleen_ENSG00000118298.6	CA14	0.00688597	21.9424	8.11987	0.0375201	20	2.43705	ENSG00000118298.6
GIP1	rs7628207	gtex_v7	Small Intestine Terminal Ileum_ENSG00000228008.1	CTD-2330K9.3	0.00693544	15.0639	5.57938	0.537123	20	2.33962	ENSG00000228008.1
GIP1	rs73581580	gtex_v7	Liver_ENSG00000165689.12	SDCCAG3	0.00696577	9.49312	3.51796	0.183958	20	2.28988	ENSG00000165689.12
GIP1	rs3737240	gtex_v7	Brain Spinal cord cervical c-1_ENSG00000237781.2	RP11-54A4.2	0.00703223	-28.6039	10.6124	0.224066	20	2.35099	ENSG00000237781.2
GIP1	rs7628207	gtex_v7	Testis_ENSG00000213689.5	TREX1	0.00706393	15.9393	5.91698		1	2.75883	ENSG00000213689.5
GIP1	rs3737240	gtex_v7	Artery Coronary_ENSG00000239903.2	RP11-353N4.2	0.00707017	-17.5974	6.53322	0.291486	20	2.41602	ENSG00000239903.2
GIP1	rs7628207	gtex_v7	Cells Transformed fibroblasts_ENSG00000213689.5	TREX1	0.00707233	10.9152	4.05256		1	2.77389	ENSG00000213689.5
GIP2	rs143384	gtex_v7	Skin Not Sun Exposed Suprapubic_ENSG00000101000.4	PROCR	0.0071343	-5.75913	2.14053	0.00271338	20	2.27439	ENSG00000101000.4
GIP2	rs143384	gtex_v7	Pancreas_ENSG00000101000.4	PROCR	0.00715576	12.9169	4.80272	0.0124367	20	2.25736	ENSG00000101000.4
GIP1	rs7628207	gtex_v7	Thyroid_ENSG00000213689.5	TREX1	0.0071778	11.7253	4.36132		1	2.77502	ENSG00000213689.5
GIP1	rs7628207	gtex_v7	Esophagus Muscularis_ENSG00000114302.11	PRKAR2A	0.0071826	4.06153	1.51084	0.149849	18	2.44488	ENSG00000114302.11
GIP2	rs143384	gtex_v7	Brain Spinal cord cervical c-1_ENSG00000126005.11	MMP24-AS1	0.00719704	-13.7449	5.11422	0.398779	20	2.172	ENSG00000126005.11
GIP1	rs7628207	gtex_v7	Esophagus Gastroesophageal Junction_ENSG00000145020.10	AMT	0.00723447	-6.10537	2.27316	0.0696412	20	2.35427	ENSG00000145020.10
GIP1	rs7628207	gtex_v7	Brain Hypothalamus_ENSG00000114268.7	PFKFB4	0.00726135	-20.8929	7.78245	0.00440751	5	2.4279	ENSG00000114268.7
GIP2	rs143384	gtex_v7	Skin Sun Exposed Lower leg_ENSG00000242372.2	EIF6	0.007317	2.76576	1.03121	0.00414659	20	2.26706	ENSG00000242372.2
GIP1	rs7628207	gtex_v7	Esophagus Mucosa_ENSG00000198218.6	QRICH1	0.00732374	5.33598	1.98974	0.410616	20	2.36732	ENSG00000198218.6
GIP1	rs7628207	gtex_v7	Minor Salivary Gland_ENSG00000004838.9	ZMYND10	0.00732703	-22.0887	8.23713	0.00170225	20	2.2633	ENSG00000004838.9
GIP1	rs7628207	gtex_v7	Esophagus Muscularis_ENSG00000213672.3	NCKIPSD	0.0074653	-9.89678	3.69926	0.00018359	11	2.4389	ENSG00000213672.3
GIP1	rs3737240	gtex_v7	Esophagus Gastroesophageal Junction_ENSG00000136631.8	VPS45	0.00749413	-7.52759	2.81505	0.289363	20	2.41	ENSG00000136631.8
GIP1	rs3737240	gtex_v7	Brain Hippocampus_ENSG00000136631.8	VPS45	0.00749598	17.6233	6.5907	0.531829	20	2.36029	ENSG00000136631.8
GIP1	rs3737240	gtex_v7	Adrenal Gland_ENSG00000203819.6	HIST2H2BC	0.00750389	-22.6452	8.4699	0.323791	20	2.39501	ENSG00000203819.6
GIP1	rs7628207	gtex_v7	Adipose Visceral Omentum_ENSG00000213689.5	TREX1	0.00755607	12.9657	4.85374		1	2.72462	ENSG00000213689.5
GIP1	rs7628207	gtex_v7	Skin Not Sun Exposed Suprapubic_ENSG00000114302.11	PRKAR2A	0.00757017	4.71639	1.766	0.644388	18	2.41388	ENSG00000114302.11
GIP2	rs143384	gtex_v7	Brain Putamen basal ganglia_ENSG00000126005.11	MMP24-AS1	0.00759797	-11.9129	4.4627	0.809819	20	2.18447	ENSG00000126005.11
GIP1	rs73581580	gtex_v7	Ovary_ENSG00000198113.2	TOR4A	0.00763194	-14.4589	5.4195	0.436948	20	2.23343	ENSG00000198113.2
GIP1	rs7628207	gtex_v7	Brain Caudate basal ganglia_ENSG00000164068.11	RNF123	0.00767435	6.39563	2.3989	0.0378887	20	2.30119	ENSG00000164068.11
GIP2	rs143384	gtex_v7	Brain Putamen basal ganglia_ENSG00000214078.7	CPNE1	0.00769421	-14.5504	5.45941	0.00352646	20	2.17857	ENSG00000214078.7
GIP2	rs143384	gtex_v7	Brain Frontal Cortex BA9_ENSG00000214078.7	CPNE1	0.00773015	-11.1905	4.20121	0.126893	20	2.18236	ENSG00000214078.7
GIP1	rs73581580	gtex_v7	Artery Coronary_ENSG00000169692.8	AGPAT2	0.00774619	-7.43053	2.79035	0.614433	20	2.23613	ENSG00000169692.8
GIP2	rs143384	gtex_v7	Brain Amygdala_ENSG00000268340.1	RP3-477O4.16	0.00790864	19.9592	7.5149	0.0608429	20	2.13796	ENSG00000268340.1
GIP1	rs7628207	gtex_v7	Brain Cortex_ENSG00000164076.12	CAMKV	0.00791134	6.97865	2.62767	0.00958507	20	2.28035	ENSG00000164076.12
GIP1	rs73581580	gtex_v7	Brain Nucleus accumbens basal ganglia_ENSG00000165684.3	SNAPC4	0.00791757	-7.74797	2.91764	0.595743	18	2.22089	ENSG00000165684.3
GIP1	rs73581580	gtex_v7	Brain Cortex_ENSG00000198435.2	NRARP	0.00792683	-12.3503	4.65142	0.18876	20	2.22402	ENSG00000198435.2
GIP1	rs73581580	gtex_v7	Whole Blood_ENSG00000130653.11	PNPLA7	0.00794935	5.56301	2.09592	0.0891206	20	2.26552	ENSG00000130653.11
GIP1	rs3737240	gtex_v7	Artery Tibial_ENSG00000163125.11	RPRD2	0.00795456	4.0321	1.51926	0.0139053	20	2.39839	ENSG00000163125.11
GIP2	rs143384	gtex_v7	Skin Not Sun Exposed Suprapubic_ENSG00000242372.2	EIF6	0.00797143	3.01198	1.13519	0.00255316	20	2.21924	ENSG00000242372.2
GIP2	rs143384	gtex_v7	Brain Cerebellar Hemisphere_ENSG00000101460.8	MAP1LC3A	0.00801568	8.22	3.10024	0.182521	20	2.17038	ENSG00000101460.8
GIP1	rs13107325	gtex_v7	Brain Substantia nigra_ENSG00000145354.5	CISD2	0.00803242	-7.2634	2.74018	0.988307	20	2.14997	ENSG00000145354.5
GIP1	rs7628207	gtex_v7	Artery Aorta_ENSG00000186792.11	HYAL3	0.00806202	-12.1641	4.59115	0.00774326	20	2.30412	ENSG00000186792.11
GIP1	rs7628207	gtex_v7	Artery Aorta_ENSG00000182179.6	UBA7	0.00812386	-5.47339	2.06787	0.0246468	20	2.29996	ENSG00000182179.6
GIP1	rs7628207	gtex_v7	Whole Blood_ENSG00000213672.3	NCKIPSD	0.00823293	-5.70929	2.16067	0.0479391	11	2.38256	ENSG00000213672.3
GIP1	rs7628207	gtex_v7	Heart Left Ventricle_ENSG00000088543.10	C3orf18	0.00828897	6.07194	2.29992	0.119267	20	2.28986	ENSG00000088543.10
GIP2	rs143384	gtex_v7	Brain Frontal Cortex BA9_ENSG00000088298.8	EDEM2	0.00833523	-12.1829	4.61792	0.473553	20	2.14684	ENSG00000088298.8
GIP1	rs3737240	gtex_v7	Minor Salivary Gland_ENSG00000143452.11	HORMAD1	0.00836987	-24.557	9.31329	0.0021994	20	2.26179	ENSG00000143452.11
GIP1	rs3737240	westra	Peripheral blood_ILMN_1743032	CTSS	0.00837106	-6.03464	2.28869	3.18876e-06	6	2.78131	ILMN_1743032
GIP2	rs143384	gtex_v7	Esophagus Gastroesophageal Junction_ENSG00000125995.11	ROMO1	0.00837506	-5.82602	2.2097	0.836013	20	2.17877	ENSG00000125995.11
GIP1	rs73581580	gtex_v7	Esophagus Mucosa_ENSG00000177239.10	MAN1B1	0.00838536	-5.7515	2.18178	0.325952	20	2.23683	ENSG00000177239.10
GIP1	rs73581580	gtex_v7	Vagina_ENSG00000182154.7	MRPL41	0.00841615	-17.1885	6.52339	0.449921	20	2.17122	ENSG00000182154.7
GIP2	rs143384	gtex_v7	Brain Nucleus accumbens basal ganglia_ENSG00000101019.17	UQCC1	0.00843056	-7.18345	2.72687	0.262609	20	2.14967	ENSG00000101019.17
GIP2	rs143384	gtex_v7	Esophagus Muscularis_ENSG00000101460.8	MAP1LC3A	0.00846249	4.72856	1.79586	0.115316	20	2.18962	ENSG00000101460.8
GIP1	rs7628207	gtex_v7	Pituitary_ENSG00000145029.7	NICN1	0.00853981	-9.79123	3.72297	0.178012	20	2.2435	ENSG00000145029.7
GIP1	rs7628207	gtex_v7	Brain Caudate basal ganglia_ENSG00000114383.5	TUSC2	0.00859582	-11.173	4.25198	0.289754	20	2.24111	ENSG00000114383.5
GIP1	rs73581580	gtex_v7	Liver_ENSG00000244187.3	TMEM141	0.00864884	-8.19925	3.12277	0.522815	20	2.18175	ENSG00000244187.3
GIP2	rs143384	gtex_v7	Brain Frontal Cortex BA9_ENSG00000126005.11	MMP24-AS1	0.00865288	-10.4319	3.97336	0.12387	20	2.12924	ENSG00000126005.11
GIP1	rs3737240	gtex_v7	Artery Coronary_ENSG00000143379.8	SETDB1	0.008653	11.1837	4.25971	0.271963	20	2.30126	ENSG00000143379.8
GIP2	rs143384	gtex_v7	Ovary_ENSG00000125995.11	ROMO1	0.00866266	-8.33068	3.17349	0.856279	20	2.13161	ENSG00000125995.11
GIP1	rs3737240	gtex_v7	Artery Tibial_ENSG00000163131.6	CTSS	0.00870629	-5.62987	2.14604	4.02006e-06	20	2.345	ENSG00000163131.6
GIP1	rs12705966	gtex_v7	Thyroid_ENSG00000135272.5	MDFIC	0.00883851	-7.522	2.87292	0.591133	20	2.34465	ENSG00000135272.5
GIP1	rs7628207	gtex_v7	Adipose Visceral Omentum_ENSG00000198218.6	QRICH1	0.00885802	6.77748	2.58931	0.294595	20	2.25952	ENSG00000198218.6
GIP1	rs7628207	gtex_v7	Whole Blood_ENSG00000178467.13	P4HTM	0.00887277	-3.99213	1.52551	0.154081	20	2.26278	ENSG00000178467.13
GIP2	rs143384	gtex_v7	Adrenal Gland_ENSG00000125965.4	GDF5	0.00889906	11.013	4.21001	0.963767	20	2.1381	ENSG00000125965.4
GIP2	rs143384	gtex_v7	Heart Left Ventricle_ENSG00000101460.8	MAP1LC3A	0.0089017	5.55684	2.12433	0.00214447	20	2.15725	ENSG00000101460.8
GIP1	rs7628207	gtex_v7	Muscle Skeletal_ENSG00000186792.11	HYAL3	0.00893299	-9.08865	3.4761	0.0140201	20	2.26675	ENSG00000186792.11
GIP2	rs143384	gtex_v7	Brain Hypothalamus_ENSG00000224497.1	RPL36P4	0.00900875	18.675	7.15047	0.00137862	20	2.10207	ENSG00000224497.1
GIP1	rs7628207	gtex_v7	Brain Nucleus accumbens basal ganglia_ENSG00000010256.6	UQCRC1	0.00902177	-10.4356	3.99645	0.29848	9	2.28507	ENSG00000010256.6
GIP2	rs143384	gtex_v7	Brain Cerebellum_ENSG00000224497.1	RPL36P4	0.00905025	15.769	6.04141	0.00282351	20	2.12094	ENSG00000224497.1
GIP2	rs143384	gtex_v7	Small Intestine Terminal Ileum_ENSG00000101460.8	MAP1LC3A	0.00907027	9.46806	3.62845	0.340697	20	2.10992	ENSG00000101460.8
GIP2	rs143384	gtex_v7	Muscle Skeletal_ENSG00000244005.8	NFS1	0.00910183	4.00409	1.53519	0.329844	20	2.16215	ENSG00000244005.8
GIP1	rs7628207	gtex_v7	Brain Cerebellum_ENSG00000213672.3	NCKIPSD	0.00910799	-10.2934	3.94691	0.0258212	10	2.27932	ENSG00000213672.3
GIP1	rs7628207	gtex_v7	Brain Substantia nigra_ENSG00000270441.1	RP11-694I15.7	0.00921886	-18.0786	6.9431	0.457335	20	2.13891	ENSG00000270441.1
GIP1	rs3737240	gtex_v7	Adipose Subcutaneous_ENSG00000117360.8	PRPF3	0.00925961	7.07483	2.71866	0.61786	20	2.30857	ENSG00000117360.8
GIP2	rs143384	gtex_v7	Muscle Skeletal_ENSG00000214078.7	CPNE1	0.00926817	-5.97738	2.29722	3.09787e-05	20	2.15312	ENSG00000214078.7
GIP2	rs143384	gtex_v7	Heart Atrial Appendage_ENSG00000078814.11	MYH7B	0.00928429	5.49374	2.11184	0.893927	20	2.13541	ENSG00000078814.11
GIP1	rs7628207	gtex_v7	Adipose Visceral Omentum_ENSG00000224424.7	PRKAR2A-AS1	0.00939744	-9.31267	3.58559	0.123138	18	2.28535	ENSG00000224424.7
GIP1	rs7628207	gtex_v7	Brain Putamen basal ganglia_ENSG00000213672.3	NCKIPSD	0.00940137	-12.4981	4.81234	0.0236742	10	2.2403	ENSG00000213672.3
GIP1	rs7628207	gtex_v7	Heart Left Ventricle_ENSG00000213689.5	TREX1	0.00940405	11.0913	4.27081		1	2.55015	ENSG00000213689.5
GIP1	rs3737240	gtex_v7	Adrenal Gland_ENSG00000261716.1	RP11-196G18.22	0.0094063	-16.0521	6.18119	0.137508	20	2.26585	ENSG00000261716.1
GIP1	rs13107325	gtex_v7	Brain Amygdala_ENSG00000164038.10	SLC9B2	0.00942331	-8.91365	3.43321	0.510158	20	2.08937	ENSG00000164038.10
GIP1	rs7628207	gtex_v7	Brain Amygdala_ENSG00000164068.11	RNF123	0.0094586	10.2947	3.96711	0.365163	20	2.1407	ENSG00000164068.11
GIP1	rs73581580	gtex_v7	Stomach_ENSG00000130653.11	PNPLA7	0.00945992	6.04447	2.3293	0.526304	20	2.16312	ENSG00000130653.11
GIP1	rs7628207	gtex_v7	Liver_ENSG00000173540.8	GMPPB	0.00947121	10.1264	3.90293	0.72411	20	2.1869	ENSG00000173540.8
GIP1	rs7628207	gtex_v7	Adipose Subcutaneous_ENSG00000213672.3	NCKIPSD	0.00951655	-7.86628	3.03376	0.0116893	11	2.29835	ENSG00000213672.3
GIP1	rs7628207	gtex_v7	Skin Sun Exposed Lower leg_ENSG00000185909.10	KLHDC8B	0.00954087	5.74323	2.21572	0.0991563	20	2.22648	ENSG00000185909.10
GIP2	rs143384	gtex_v7	Brain Cortex_ENSG00000224497.1	RPL36P4	0.00957468	17.1283	6.61116	0.000203198	20	2.09264	ENSG00000224497.1
GIP2	rs143384	gtex_v7	Brain Spinal cord cervical c-1_ENSG00000214078.7	CPNE1	0.00959012	-17.7612	6.8569	0.00924722	20	2.04235	ENSG00000214078.7
GIP1	rs3737240	gtex_v7	Esophagus Muscularis_ENSG00000228126.1	LINC00568	0.00965197	15.334	5.92491	0.000657245	20	2.28111	ENSG00000228126.1
GIP1	rs73581580	gtex_v7	Artery Tibial_ENSG00000054148.13	PHPT1	0.00982752	-3.58256	1.3876	0.21583	20	2.15728	ENSG00000054148.13
GIP2	rs143384	gtex_v7	Brain Caudate basal ganglia_ENSG00000214078.7	CPNE1	0.00985396	-10.7001	4.14586	0.00155078	20	2.08281	ENSG00000214078.7
GIP1	rs3737240	gtex_v7	Brain Cerebellum_ENSG00000163155.7	LYSMD1	0.00987647	-16.8865	6.54483	0.10991	20	2.22821	ENSG00000163155.7
GIP1	rs73581580	gtex_v7	Liver_ENSG00000213212.3	NCLP1	0.00991056	-18.2906	7.09229	0.716976	20	2.11419	ENSG00000213212.3
GIP1	rs7628207	gtex_v7	Brain Nucleus accumbens basal ganglia_ENSG00000213672.3	NCKIPSD	0.0100055	-10.8091	4.19665	0.182854	11	2.22091	ENSG00000213672.3
GIP2	rs143384	gtex_v7	Adipose Visceral Omentum_ENSG00000101460.8	MAP1LC3A	0.0100099	4.93107	1.91461	0.00195112	20	2.1047	ENSG00000101460.8
GIP1	rs7628207	gtex_v7	Muscle Skeletal_ENSG00000178057.10	NDUFAF3	0.0100146	-4.36427	1.69465	0.0899697	20	2.20402	ENSG00000178057.10
GIP2	rs143384	gtex_v7	Thyroid_ENSG00000078747.8	ITCH	0.0100195	4.16198	1.6162	0.768758	19	2.14195	ENSG00000078747.8
GIP1	rs7628207	gtex_v7	Cells Transformed fibroblasts_ENSG00000114735.5	HEMK1	0.0101171	-5.76055	2.23989	0.058532	20	2.18589	ENSG00000114735.5
GIP2	rs143384	gtex_v7	Nerve Tibial_ENSG00000078814.11	MYH7B	0.0101241	3.66626	1.42569	0.00589061	20	2.10207	ENSG00000078814.11
GIP1	rs7628207	gtex_v7	Liver_ENSG00000164078.8	MST1R	0.0101414	14.8395	5.77196	0.0193798	20	2.15118	ENSG00000164078.8
GIP1	rs7628207	gtex_v7	Muscle Skeletal_ENSG00000178149.12	DALRD3	0.0102147	-6.23169	2.42622	0.462657	20	2.19322	ENSG00000178149.12
GIP1	rs3737240	gtex_v7	Brain Putamen basal ganglia_ENSG00000235999.1	RP11-403I13.8	0.0102952	20.2601	7.89634	0.623493	13	2.20757	ENSG00000235999.1
GIP1	rs13107325	gtex_v7	Brain Hypothalamus_ENSG00000109332.15	UBE2D3	0.010339	7.1017	2.76947	0.688684	20	2.06837	ENSG00000109332.15
GIP2	rs143384	gtex_v7	Brain Caudate basal ganglia_ENSG00000269202.1	RP4-614O4.12	0.0103401	-8.92359	3.48001	0.20156	20	2.05988	ENSG00000269202.1
GIP1	rs7628207	gtex_v7	Adipose Subcutaneous_ENSG00000145029.7	NICN1	0.0103819	-5.49987	2.146	0.108888	20	2.17852	ENSG00000145029.7
GIP1	rs3737240	gtex_v7	Artery Coronary_ENSG00000143363.11	PRUNE	0.0104154	-10.1416	3.95889	0.00509296	20	2.19747	ENSG00000143363.11
GIP1	rs3737240	gtex_v7	Artery Coronary_ENSG00000143393.12	PI4KB	0.0104292	12.7748	4.9877	0.746726	19	2.19673	ENSG00000143393.12
GIP2	rs143384	gtex_v7	Skin Sun Exposed Lower leg_ENSG00000269202.1	RP4-614O4.12	0.0104356	-5.82879	2.27593	0.00466622	20	2.09068	ENSG00000269202.1
GIP1	rs7628207	gtex_v7	Vagina_ENSG00000010256.6	UQCRC1	0.0104728	-7.79839	3.04647	0.110196	9	2.18151	ENSG00000010256.6
GIP1	rs3737240	gtex_v7	Lung_ENSG00000143437.16	ARNT	0.0104768	-5.58574	2.1822	0.0441885	20	2.23648	ENSG00000143437.16
GIP1	rs3737240	gtex_v7	Brain Cerebellum_ENSG00000143387.8	CTSK	0.0105019	-15.4978	6.05655	0.00247553	20	2.19398	ENSG00000143387.8
GIP2	rs143384	gtex_v7	Brain Anterior cingulate cortex BA24_ENSG00000268340.1	RP3-477O4.16	0.0105909	15.7047	6.14445	0.0272249	20	2.02761	ENSG00000268340.1
GIP1	rs7628207	gtex_v7	Nerve Tibial_ENSG00000198218.6	QRICH1	0.0106169	5.02734	1.9676	0.0300729	20	2.16452	ENSG00000198218.6
GIP2	rs143384	gtex_v7	Brain Caudate basal ganglia_ENSG00000224497.1	RPL36P4	0.0106419	13.7161	5.36991	0.000935739	20	2.04619	ENSG00000224497.1
GIP1	rs3737240	gtex_v7	Brain Caudate basal ganglia_ENSG00000239903.2	RP11-353N4.2	0.0106814	-21.9101	8.58225	0.172273	20	2.18715	ENSG00000239903.2
GIP1	rs7628207	gtex_v7	Brain Substantia nigra_ENSG00000223343.1	RP13-131K19.2	0.0106947	-24.3485	9.53902	0.348045	20	2.06591	ENSG00000223343.1
GIP1	rs7628207	gtex_v7	Muscle Skeletal_ENSG00000179564.3	LSMEM2	0.0107328	-3.73048	1.4622	0.0120007	20	2.16625	ENSG00000179564.3
GIP2	rs143384	gtex_v7	Artery Tibial_ENSG00000269202.1	RP4-614O4.12	0.0107417	-5.22306	2.04746	0.322561	20	2.07487	ENSG00000269202.1
GIP1	rs3737240	gtex_v7	Esophagus Muscularis_ENSG00000163131.6	CTSS	0.0107474	-7.68683	3.01349	0.00014743	20	2.21888	ENSG00000163131.6
GIP1	rs7628207	gtex_v7	Esophagus Muscularis_ENSG00000198218.6	QRICH1	0.0108193	5.29241	2.07669	0.207202	20	2.15336	ENSG00000198218.6
GIP1	rs3737240	gtex_v7	Skin Sun Exposed Lower leg_ENSG00000187145.10	MRPS21	0.0108415	-5.32401	2.08968	8.11709e-05	20	2.21886	ENSG00000187145.10
GIP2	rs143384	gtex_v7	Brain Cortex_ENSG00000269202.1	RP4-614O4.12	0.0108779	-12.4913	4.90508	0.607505	20	2.03215	ENSG00000269202.1
GIP2	rs143384	gtex_v7	Brain Hippocampus_ENSG00000224497.1	RPL36P4	0.0109115	16.36	6.427	0.00298665	20	2.01533	ENSG00000224497.1
GIP1	rs3737240	gtex_v7	Skin Not Sun Exposed Suprapubic_ENSG00000136631.8	VPS45	0.0109131	6.45064	2.53417	0.0449105	20	2.21005	ENSG00000136631.8
GIP2	rs143384	gtex_v7	Brain Hippocampus_ENSG00000126001.11	CEP250	0.0109229	-15.1874	5.96719	0.0239126	20	2.01485	ENSG00000126001.11
GIP1	rs7628207	gtex_v7	Skin Sun Exposed Lower leg_ENSG00000173531.11	MST1	0.0109424	-4.94671	1.94405	0.008668	20	2.15195	ENSG00000173531.11
GIP2	rs143384	gtex_v7	Vagina_ENSG00000268340.1	RP3-477O4.16	0.0109474	16.36	6.42989	0.241025	20	2.00972	ENSG00000268340.1
GIP1	rs7628207	gtex_v7	Esophagus Mucosa_ENSG00000114349.5	GNAT1	0.0109639	-10.005	3.93303	0.113775	20	2.14689	ENSG00000114349.5
GIP1	rs3737240	gtex_v7	Breast Mammary Tissue_ENSG00000187145.10	MRPS21	0.0109705	-7.04669	2.77032	7.24761e-05	20	2.19578	ENSG00000187145.10
GIP1	rs7628207	gtex_v7	Artery Tibial_ENSG00000183396.3	TMEM89	0.0110811	-8.06022	3.17315	0.0791216	11	2.20974	ENSG00000183396.3
GIP1	rs7628207	gtex_v7	Esophagus Mucosa_ENSG00000243477.1	NAT6	0.0110958	5.66405	2.23023	0.0169363	20	2.14046	ENSG00000243477.1
GIP1	rs7628207	gtex_v7	Spleen_ENSG00000235016.1	RP11-493K19.3	0.0111135	12.4438	4.90085	0.0865914	20	2.10735	ENSG00000235016.1
GIP1	rs7628207	gtex_v7	Uterus_ENSG00000164078.8	MST1R	0.0111227	21.0614	8.29575	0.0757747	20	2.07619	ENSG00000164078.8
GIP1	rs7628207	gtex_v7	Skin Sun Exposed Lower leg_ENSG00000178057.10	NDUFAF3	0.0111475	-3.74249	1.47456	0.0431252	20	2.14191	ENSG00000178057.10
GIP1	rs3737240	gtex_v7	Muscle Skeletal_ENSG00000228126.1	LINC00568	0.011227	9.90048	3.90466	0.00114497	20	2.20265	ENSG00000228126.1
GIP1	rs73581580	gtex_v7	Pancreas_ENSG00000184925.7	LCN12	0.0112283	-11.0332	4.35147	0.121572	20	2.07315	ENSG00000184925.7
GIP1	rs7628207	gtex_v7	Breast Mammary Tissue_ENSG00000145020.10	AMT	0.0112529	-5.19192	2.0483	0.0226295	20	2.12174	ENSG00000145020.10
GIP2	rs143384	gtex_v7	Heart Left Ventricle_ENSG00000101000.4	PROCR	0.0112928	-8.04607	3.17587	0.0313937	20	2.04104	ENSG00000101000.4
GIP1	rs7628207	gtex_v7	Cells Transformed fibroblasts_ENSG00000126062.3	TMEM115	0.0113169	3.91439	1.54551	0.0530543	20	2.12565	ENSG00000126062.3
GIP1	rs73581580	gtex_v7	Brain Caudate basal ganglia_ENSG00000203993.3	C9orf37	0.0113291	9.8397	3.88555	0.140017	20	2.05087	ENSG00000203993.3
GIP1	rs7628207	gtex_v7	Colon Sigmoid_ENSG00000185909.10	KLHDC8B	0.0113314	9.02361	3.56339	0.223418	20	2.11113	ENSG00000185909.10
GIP1	rs7628207	gtex_v7	Nerve Tibial_ENSG00000273356.1	RP11-804H8.6	0.0113668	-7.11452	2.81071	0.0368152	20	2.12773	ENSG00000273356.1
GIP1	rs73581580	gtex_v7	Muscle Skeletal_ENSG00000165802.15	NSMF	0.0113964	5.34605	2.11281	0.0134875	20	2.08636	ENSG00000165802.15
GIP2	rs143384	gtex_v7	Artery Tibial_ENSG00000101000.4	PROCR	0.0114261	-4.12792	1.63198	0.00265606	20	2.0445	ENSG00000101000.4
GIP2	rs143384	gtex_v7	Heart Left Ventricle_ENSG00000088340.11	FER1L4	0.0114716	-7.13282	2.82153	0.0125245	20	2.03341	ENSG00000088340.11
GIP1	rs13107325	gtex_v7	Colon Transverse_ENSG00000138821.8	SLC39A8	0.0114742	-4.74857	1.87845	0.760728	20	2.06185	ENSG00000138821.8
GIP1	rs3737240	gtex_v7	Whole Blood_ENSG00000143437.16	ARNT	0.01152	-6.2784	2.485	0.0341864	20	2.18064	ENSG00000143437.16
GIP1	rs7628207	gtex_v7	Colon Transverse_ENSG00000243477.1	NAT6	0.0115308	8.41781	3.33222	0.34332	20	2.11043	ENSG00000243477.1
GIP1	rs73581580	gtex_v7	Esophagus Mucosa_ENSG00000176978.9	DPP7	0.0115979	-6.025	2.38694	0.634282	20	2.07018	ENSG00000176978.9
GIP1	rs73581580	gtex_v7	Artery Aorta_ENSG00000233013.4	FAM157B	0.0116875	13.686	5.42784	0.542363	20	2.05827	ENSG00000233013.4
GIP1	rs7628207	gtex_v7	Stomach_ENSG00000272434.1	RP13-131K19.6	0.011694	12.4262	4.92859	0.13403	20	2.10148	ENSG00000272434.1
GIP1	rs7628207	gtex_v7	Heart Left Ventricle_ENSG00000173540.8	GMPPB	0.0117378	11.1777	4.43574	0.0816785	20	2.10259	ENSG00000173540.8
GIP1	rs3737240	gtex_v7	Testis_ENSG00000118292.4	C1orf54	0.0118325	10.3067	4.09467	0.00715462	20	2.15077	ENSG00000118292.4
GIP1	rs3737240	gtex_v7	Brain Caudate basal ganglia_ENSG00000163125.11	RPRD2	0.0118333	11.9941	4.7651	0.393813	20	2.13035	ENSG00000163125.11
GIP1	rs7628207	gtex_v7	Thyroid_ENSG00000164061.4	BSN	0.0118643	-6.44685	2.56218	0.09838	20	2.10739	ENSG00000164061.4
GIP1	rs7628207	gtex_v7	Brain Hypothalamus_ENSG00000145020.10	AMT	0.0119245	-12.3775	4.9227	0.545913	20	2.04765	ENSG00000145020.10
GIP1	rs3737240	gtex_v7	Prostate_ENSG00000223945.2	RP11-458I7.1	0.0119811	21.9016	8.71635	0.322152	20	2.1173	ENSG00000223945.2
GIP1	rs3737240	gtex_v7	Nerve Tibial_ENSG00000203814.5	HIST2H2BF	0.011994	-10.1512	4.04055	0.336451	20	2.15688	ENSG00000203814.5
GIP1	rs7628207	gtex_v7	Adrenal Gland_ENSG00000067560.6	RHOA	0.0120197	8.59206	3.421	0.0559811	20	2.07196	ENSG00000067560.6
GIP1	rs7628207	gtex_v7	Liver_ENSG00000126062.3	TMEM115	0.0120258	12.5959	5.01551	0.127538	20	2.06269	ENSG00000126062.3
GIP2	rs143384	gtex_v7	Brain Frontal Cortex BA9_ENSG00000125965.4	GDF5	0.012036	14.7017	5.8547	0.844277	20	1.97456	ENSG00000125965.4
GIP2	rs143384	gtex_v7	Prostate_ENSG00000125998.7	FAM83C	0.012065	-10.6342	4.23632	0.307507	20	1.9813	ENSG00000125998.7
GIP1	rs7628207	gtex_v7	Thyroid_ENSG00000173531.11	MST1	0.0121017	-6.26065	2.49511	0.000623172	20	2.09674	ENSG00000173531.11
GIP1	rs3737240	gtex_v7	Muscle Skeletal_ENSG00000163125.11	RPRD2	0.0121357	5.10863	2.03679	0.091266	20	2.15771	ENSG00000163125.11
GIP1	rs3737240	gtex_v7	Heart Left Ventricle_ENSG00000143437.16	ARNT	0.0121359	-8.58869	3.42429	0.253711	20	2.14199	ENSG00000143437.16
GIP1	rs7628207	gtex_v7	Brain Substantia nigra_ENSG00000114268.7	PFKFB4	0.0122258	-24.2865	9.69304	0.0648375	6	2.09048	ENSG00000114268.7
GIP2	rs143384	gtex_v7	Brain Cerebellum_ENSG00000101460.8	MAP1LC3A	0.0122925	7.62806	3.04679	0.038121	20	1.97572	ENSG00000101460.8
GIP1	rs3737240	gtex_v7	Pancreas_ENSG00000143420.13	ENSA	0.0123136	10.9143	4.36043	0.754824	20	2.1273	ENSG00000143420.13
GIP1	rs7628207	gtex_v7	Pituitary_ENSG00000145020.10	AMT	0.0123744	-11.1054	4.43989	0.0285982	20	2.04978	ENSG00000145020.10
GIP1	rs7628207	gtex_v7	Skin Not Sun Exposed Suprapubic_ENSG00000145020.10	AMT	0.0124827	-5.96672	2.38841	0.0121391	20	2.07662	ENSG00000145020.10
GIP2	rs143384	gtex_v7	Esophagus Gastroesophageal Junction_ENSG00000126001.11	CEP250	0.0124838	-7.26893	2.90971	0.165837	20	1.98548	ENSG00000126001.11
GIP1	rs7628207	gtex_v7	Testis_ENSG00000198218.6	QRICH1	0.0124959	8.48232	3.39589	0.0963603	20	2.06425	ENSG00000198218.6
GIP1	rs3737240	gtex_v7	Thyroid_ENSG00000143409.11	FAM63A	0.0125206	5.59694	2.24136	0.0930864	20	2.13513	ENSG00000143409.11
GIP2	rs143384	gtex_v7	Breast Mammary Tissue_ENSG00000078814.11	MYH7B	0.0125452	6.28835	2.51894	0.0150371	20	1.98707	ENSG00000078814.11
GIP1	rs3737240	gtex_v7	Whole Blood_ENSG00000143398.15	PIP5K1A	0.0125776	-4.70157	1.88401	0.471941	20	2.13042	ENSG00000143398.15
GIP1	rs3737240	gtex_v7	Heart Atrial Appendage_ENSG00000159164.5	SV2A	0.0126145	-12.199	4.8904	0.0193505	20	2.11893	ENSG00000159164.5
GIP1	rs73581580	gtex_v7	Artery Tibial_ENSG00000148396.14	SEC16A	0.0126314	-3.74476	1.50151	0.535485	20	2.02878	ENSG00000148396.14
GIP1	rs73581580	gtex_v7	Artery Aorta_ENSG00000255585.2	RP11-188C12.2	0.0126963	13.797	5.53614	0.431994	20	2.01653	ENSG00000255585.2
GIP1	rs3737240	gtex_v7	Uterus_ENSG00000228126.1	LINC00568	0.0127231	25.8288	10.3671	0.659705	20	2.06104	ENSG00000228126.1
GIP1	rs7628207	gtex_v7	Adipose Visceral Omentum_ENSG00000114349.5	GNAT1	0.0127477	-6.91116	2.77474	0.334473	20	2.06344	ENSG00000114349.5
GIP1	rs3737240	gtex_v7	Cells Transformed fibroblasts_ENSG00000143458.7	GABPB2	0.0127613	7.01	2.81485	0.514684	20	2.11715	ENSG00000143458.7
GIP1	rs3737240	gtex_v7	Brain Putamen basal ganglia_ENSG00000234232.2	RP11-353N4.5	0.0127974	-20.1546	8.09632	0.0951102	20	2.06713	ENSG00000234232.2
GIP2	rs143384	gtex_v7	Brain Caudate basal ganglia_ENSG00000101460.8	MAP1LC3A	0.0128222	6.71335	2.69757	0.311215	20	1.95783	ENSG00000101460.8
GIP1	rs7628207	gtex_v7	Brain Frontal Cortex BA9_ENSG00000164068.11	RNF123	0.0129147	6.36112	2.55866	0.300695	20	2.01476	ENSG00000164068.11
GIP2	rs143384	gtex_v7	Esophagus Gastroesophageal Junction_ENSG00000078804.8	TP53INP2	0.0129894	6.93913	2.79346	0.184017	20	1.9664	ENSG00000078804.8
GIP1	rs7628207	gtex_v7	Artery Aorta_ENSG00000114353.12	GNAI2	0.012992	6.25725	2.51903	0.137524	20	2.04803	ENSG00000114353.12
GIP1	rs7628207	gtex_v7	Breast Mammary Tissue_ENSG00000243477.1	NAT6	0.0129935	9.37619	3.77472	0.166578	20	2.04556	ENSG00000243477.1
GIP2	rs143384	gtex_v7	Muscle Skeletal_ENSG00000088340.11	FER1L4	0.0130211	-6.70578	2.70047	0.00475207	20	1.98504	ENSG00000088340.11
GIP2	rs143384	gtex_v7	Colon Transverse_ENSG00000214078.7	CPNE1	0.0130526	-9.22398	3.71586	0.000685607	20	1.96936	ENSG00000214078.7
GIP1	rs73581580	gtex_v7	Testis_ENSG00000176248.7	ANAPC2	0.0130864	-7.70568	3.10536	0.188169	20	1.99721	ENSG00000176248.7
GIP1	rs3737240	gtex_v7	Colon Sigmoid_ENSG00000143437.16	ARNT	0.0130892	-8.71317	3.51149	0.212716	20	2.0893	ENSG00000143437.16
GIP1	rs73581580	gtex_v7	Whole Blood_ENSG00000176919.7	C8G	0.0131105	-7.29662	2.94129	0.343472	20	2.00864	ENSG00000176919.7
GIP1	rs3737240	gtex_v7	Esophagus Muscularis_ENSG00000187145.10	MRPS21	0.0131671	-7.03028	2.83568	7.51501e-07	20	2.10286	ENSG00000187145.10
GIP1	rs3737240	gtex_v7	Pancreas_ENSG00000118292.4	C1orf54	0.013189	13.125	5.29526	0.0267934	20	2.08883	ENSG00000118292.4
GIP1	rs3737240	gtex_v7	Esophagus Gastroesophageal Junction_ENSG00000143420.13	ENSA	0.0131913	7.45586	3.00814	0.0851862	20	2.08726	ENSG00000143420.13
GIP1	rs3737240	gtex_v7	Brain Hippocampus_ENSG00000163125.11	RPRD2	0.0132082	13.8854	5.60322	0.6356	20	2.05015	ENSG00000163125.11
GIP1	rs7628207	gtex_v7	Stomach_ENSG00000234667.1	ACTBP13	0.01326	-9.61652	3.88278	0.828543	20	2.03503	ENSG00000234667.1
GIP2	rs143384	gtex_v7	Whole Blood_ENSG00000080845.13	DLGAP4	0.0132624	-3.33867	1.34806	0.51161	20	1.97035	ENSG00000080845.13
GIP1	rs13107325	gtex_v7	Artery Tibial_ENSG00000109332.15	UBE2D3	0.0132857	-2.22466	0.898485	0.107612	20	1.99859	ENSG00000109332.15
GIP1	rs3737240	gtex_v7	Skin Sun Exposed Lower leg_ENSG00000143393.12	PI4KB	0.0133223	6.61786	2.67384	0.0651847	18	2.10068	ENSG00000143393.12
GIP1	rs73581580	gtex_v7	Heart Left Ventricle_ENSG00000235117.2	RP11-229P13.20	0.0133234	-8.23	3.32524	0.0205493	20	1.99294	ENSG00000235117.2
GIP1	rs3737240	gtex_v7	Lung_ENSG00000163141.14	BNIPL	0.0133389	-7.27338	2.93923	0.00128493	20	2.09803	ENSG00000163141.14
GIP1	rs7628207	gtex_v7	Lung_ENSG00000182179.6	UBA7	0.0134037	-3.88115	1.5695	0.111973	20	2.04105	ENSG00000182179.6
GIP1	rs13107325	gtex_v7	Brain Cortex_ENSG00000138778.7	CENPE	0.0134558	14.6354	5.92175	0.235608	20	1.9585	ENSG00000138778.7
GIP1	rs73581580	gtex_v7	Brain Substantia nigra_ENSG00000187609.11	EXD3	0.0134597	17.1277	6.93045	0.928892	20	1.91483	ENSG00000187609.11
GIP1	rs3737240	westra	Peripheral blood_ILMN_1756806	MCL1	0.0134723	-5.72314	2.31609		1	2.45641	ILMN_1756806
GIP1	rs7628207	gtex_v7	Adrenal Gland_ENSG00000164077.9	MON1A	0.0135177	9.90819	4.01169	0.776575	20	2.0109	ENSG00000164077.9
GIP1	rs7628207	gtex_v7	Prostate_ENSG00000173540.8	GMPPB	0.0135321	12.4413	5.03808	0.125832	20	1.99905	ENSG00000173540.8
GIP1	rs3737240	gtex_v7	Brain Spinal cord cervical c-1_ENSG00000143375.10	CGN	0.0135636	-17.0734	6.91619	0.218997	11	2.00411	ENSG00000143375.10
GIP1	rs7628207	gtex_v7	Testis_ENSG00000177352.9	CCDC71	0.0135667	8.13052	3.29366	0.0528727	20	2.02099	ENSG00000177352.9
GIP1	rs3737240	gtex_v7	Prostate_ENSG00000143374.10	TARS2	0.0135679	13.7152	5.55607	0.535916	20	2.0494	ENSG00000143374.10
GIP1	rs7628207	gtex_v7	Skin Not Sun Exposed Suprapubic_ENSG00000186792.11	HYAL3	0.0136028	-8.40142	3.40471	0.0247684	20	2.03084	ENSG00000186792.11
GIP1	rs7628207	gtex_v7	Minor Salivary Gland_ENSG00000185909.10	KLHDC8B	0.0136484	-14.5479	5.89846	0.0581168	20	1.95475	ENSG00000185909.10
GIP2	rs143384	gtex_v7	Esophagus Mucosa_ENSG00000131067.12	GGT7	0.013654	-4.35079	1.76414	0.373692	20	1.95544	ENSG00000131067.12
GIP1	rs3737240	gtex_v7	Prostate_ENSG00000163155.7	LYSMD1	0.0137365	-11.7759	4.77901	0.116999	20	2.04268	ENSG00000163155.7
GIP1	rs7628207	gtex_v7	Breast Mammary Tissue_ENSG00000164068.11	RNF123	0.0137543	7.6671	3.11213	0.0317121	20	2.0156	ENSG00000164068.11
GIP1	rs13107325	gtex_v7	Pituitary_ENSG00000109332.15	UBE2D3	0.0137908	-4.45252	1.80801	0.940327	20	1.94908	ENSG00000109332.15
GIP2	rs143384	gtex_v7	Nerve Tibial_ENSG00000131069.15	ACSS2	0.0138059	5.50044	2.23389	0.431773	20	1.95024	ENSG00000131069.15
GIP2	rs143384	gtex_v7	Brain Caudate basal ganglia_ENSG00000126001.11	CEP250	0.0138887	-11.3311	4.6059	0.00892972	20	1.92009	ENSG00000126001.11
GIP1	rs7628207	gtex_v7	Lung_ENSG00000001617.7	SEMA3F	0.0139209	-5.58468	2.27084	0.324513	20	2.02088	ENSG00000001617.7
GIP1	rs7628207	gtex_v7	Esophagus Muscularis_ENSG00000188338.10	SLC38A3	0.013987	10.5934	4.31045	0.222159	20	2.01606	ENSG00000188338.10
GIP1	rs7628207	gtex_v7	Brain Hypothalamus_ENSG00000176095.7	IP6K1	0.0139995	-8.75548	3.56308	0.347758	20	1.96671	ENSG00000176095.7
GIP1	rs7628207	gtex_v7	Breast Mammary Tissue_ENSG00000114395.6	CYB561D2	0.0140078	-6.09819	2.4819	0.166331	20	2.00602	ENSG00000114395.6
GIP2	rs143384	gtex_v7	Skin Sun Exposed Lower leg_ENSG00000101000.4	PROCR	0.0140573	-4.40577	1.79403	0.0148035	20	1.94447	ENSG00000101000.4
GIP1	rs7628207	gtex_v7	Artery Tibial_ENSG00000176095.7	IP6K1	0.0140966	4.49875	1.83264	0.445325	20	2.01453	ENSG00000176095.7
GIP1	rs7628207	gtex_v7	Esophagus Muscularis_ENSG00000213689.5	TREX1	0.014171	12.338	5.02995		1	2.26331	ENSG00000213689.5
GIP1	rs3737240	gtex_v7	Skin Not Sun Exposed Suprapubic_ENSG00000143420.13	ENSA	0.0142392	4.56606	1.86281	0.529624	20	2.05868	ENSG00000143420.13
GIP1	rs3737240	gtex_v7	Vagina_ENSG00000143374.10	TARS2	0.0143155	15.174	6.19537	0.105513	20	2.00299	ENSG00000143374.10
GIP1	rs73581580	gtex_v7	Adipose Subcutaneous_ENSG00000165716.5	FAM69B	0.0144153	-4.79019	1.95778	0.314104	20	1.96162	ENSG00000165716.5
GIP1	rs3737240	gtex_v7	Whole Blood_ENSG00000143384.8	MCL1	0.0144257	-4.18559	1.71086	0.00366803	20	2.0528	ENSG00000143384.8
GIP1	rs7628207	gtex_v7	Adrenal Gland_ENSG00000178035.7	IMPDH2	0.0145106	7.85755	3.21455	0.376194	20	1.97423	ENSG00000178035.7
GIP1	rs3737240	gtex_v7	Skin Sun Exposed Lower leg_ENSG00000237781.2	RP11-54A4.2	0.0145565	-10.076	4.12405	0.00182926	20	2.0505	ENSG00000237781.2
GIP2	rs143384	gtex_v7	Muscle Skeletal_ENSG00000260032.1	LINC00657	0.0146047	-3.52147	1.44202	0.0857268	20	1.92881	ENSG00000260032.1
GIP1	rs7628207	gtex_v7	Brain Cerebellum_ENSG00000173540.8	GMPPB	0.0146426	15.7481	6.45122	0.34526	20	1.96192	ENSG00000173540.8
GIP2	rs143384	gtex_v7	Skin Sun Exposed Lower leg_ENSG00000101464.6	PIGU	0.0146624	4.34643	1.78088	0.895518	20	1.92392	ENSG00000101464.6
GIP1	rs7628207	gtex_v7	Stomach_ENSG00000164078.8	MST1R	0.0146673	4.51623	1.85054	0.043441	20	1.98205	ENSG00000164078.8
GIP2	rs143384	gtex_v7	Esophagus Mucosa_ENSG00000242372.2	EIF6	0.0147429	2.56376	1.05131	0.0935527	20	1.91813	ENSG00000242372.2
GIP2	rs143384	gtex_v7	Brain Hypothalamus_ENSG00000268340.1	RP3-477O4.16	0.0147465	13.7214	5.62688	0.00494465	20	1.87356	ENSG00000268340.1
GIP1	rs3737240	gtex_v7	Brain Cerebellar Hemisphere_ENSG00000187145.10	MRPS21	0.0147831	-9.62931	3.95024	0.00419121	20	1.99915	ENSG00000187145.10
GIP2	rs143384	gtex_v7	Artery Coronary_ENSG00000101460.8	MAP1LC3A	0.0147938	7.42573	3.04659	0.534227	20	1.88764	ENSG00000101460.8
GIP1	rs3737240	gtex_v7	Thyroid_ENSG00000228126.1	LINC00568	0.0148138	12.1513	4.98638	0.401877	20	2.0398	ENSG00000228126.1
GIP1	rs3737240	gtex_v7	Cells EBV-transformed lymphocytes_ENSG00000143387.8	CTSK	0.0148389	-23.1374	9.49698	0.0847657	20	1.99219	ENSG00000143387.8
GIP1	rs3737240	gtex_v7	Thyroid_ENSG00000117362.8	APH1A	0.0148632	4.56941	1.87602	0.104077	20	2.03792	ENSG00000117362.8
GIP1	rs7628207	gtex_v7	Thyroid_ENSG00000271858.1	XXcos-LUCA11.4	0.0148855	-4.45037	1.82756	0.0945981	20	1.98626	ENSG00000271858.1
GIP1	rs13107325	gtex_v7	Skin Sun Exposed Lower leg_ENSG00000109320.7	NFKB1	0.0149126	3.54574	1.45646	0.0399437	20	1.94179	ENSG00000109320.7
GIP1	rs3737240	gtex_v7	Nerve Tibial_ENSG00000228126.1	LINC00568	0.0149224	10.9896	4.51456	0.0278764	20	2.03321	ENSG00000228126.1
GIP2	rs143384	gtex_v7	Whole Blood_ENSG00000078814.11	MYH7B	0.0151065	6.04272	2.4869	0.0625363	20	1.90701	ENSG00000078814.11
GIP2	rs143384	gtex_v7	Brain Cerebellum_ENSG00000214078.7	CPNE1	0.0151225	-7.65723	3.15186	0.0202287	20	1.87812	ENSG00000214078.7
GIP1	rs3737240	gtex_v7	Heart Left Ventricle_ENSG00000023902.9	PLEKHO1	0.0151249	6.06209	2.49533	0.120681	20	2.01846	ENSG00000023902.9
GIP1	rs73581580	gtex_v7	Skin Sun Exposed Lower leg_ENSG00000169692.8	AGPAT2	0.0151372	-5.20808	2.14406	0.153971	20	1.93845	ENSG00000169692.8
GIP2	rs143384	gtex_v7	Brain Anterior cingulate cortex BA24_ENSG00000080845.13	DLGAP4	0.0151405	4.47866	1.84383	0.0963311	20	1.86208	ENSG00000080845.13
GIP1	rs7628207	gtex_v7	Artery Coronary_ENSG00000213672.3	NCKIPSD	0.0151734	-8.57967	3.53333	0.386144	11	1.99541	ENSG00000213672.3
GIP2	rs143384	gtex_v7	Ovary_ENSG00000101084.12	C20orf24	0.0152045	-17.5126	7.21436	0.473776	4	2.38211	ENSG00000101084.12
GIP1	rs3737240	gtex_v7	Liver_ENSG00000184678.8	HIST2H2BE	0.0152312	17.9717	7.40539	0.0494512	20	1.98962	ENSG00000184678.8
GIP2	rs143384	gtex_v7	Vagina_ENSG00000181741.7	FDX1P1	0.0153453	11.166	4.60619	0.173231	20	1.85377	ENSG00000181741.7
GIP1	rs7628207	gtex_v7	Adrenal Gland_ENSG00000213689.5	TREX1	0.0153491	17.2293	7.10771		1	2.17992	ENSG00000213689.5
GIP1	rs3737240	gtex_v7	Whole Blood_ENSG00000184270.3	HIST2H2AB	0.0153803	8.10483	3.34454	0.78969	20	2.01685	ENSG00000184270.3
GIP1	rs3737240	gtex_v7	Heart Atrial Appendage_ENSG00000163154.5	TNFAIP8L2	0.0154033	6.09468	2.5156	0.851284	20	2.00727	ENSG00000163154.5
GIP1	rs3737240	gtex_v7	Brain Putamen basal ganglia_ENSG00000163125.11	RPRD2	0.0154071	13.2226	5.45785	0.910789	20	1.96794	ENSG00000163125.11
GIP1	rs7628207	gtex_v7	Brain Nucleus accumbens basal ganglia_ENSG00000114316.8	USP4	0.0155341	-13.7886	5.69853	0.489222	20	1.92774	ENSG00000114316.8
GIP1	rs13107325	gtex_v7	Thyroid_ENSG00000248161.1	RP11-499E18.1	0.0155532	7.0104	2.89777	0.0554484	20	1.91992	ENSG00000248161.1
GIP1	rs13107325	gtex_v7	Esophagus Muscularis_ENSG00000246560.2	RP11-10L12.4	0.0155834	7.78529	3.21902	0.493357	20	1.91602	ENSG00000246560.2
GIP1	rs3737240	gtex_v7	Brain Anterior cingulate cortex BA24_ENSG00000143374.10	TARS2	0.0156383	12.6393	5.2288	0.0968819	20	1.95854	ENSG00000143374.10
GIP1	rs3737240	gtex_v7	Adipose Visceral Omentum_ENSG00000143437.16	ARNT	0.0157077	-8.02731	3.32306	0.0498692	20	2.00187	ENSG00000143437.16
GIP1	rs73581580	gtex_v7	Vagina_ENSG00000204001.5	LCN8	0.0157481	19.171	7.93928	0.739864	20	1.8696	ENSG00000204001.5
GIP1	rs7628207	gtex_v7	Stomach_ENSG00000228008.1	CTD-2330K9.3	0.0157826	11.1577	4.62228	0.0269056	20	1.94377	ENSG00000228008.1
GIP1	rs7628207	gtex_v7	Nerve Tibial_ENSG00000176095.7	IP6K1	0.0158256	4.66499	1.93334	0.171634	20	1.9516	ENSG00000176095.7
GIP1	rs7628207	gtex_v7	Colon Transverse_ENSG00000067560.6	RHOA	0.015833	5.20739	2.15829	0.0364345	20	1.94335	ENSG00000067560.6
GIP1	rs7628207	gtex_v7	Esophagus Gastroesophageal Junction_ENSG00000164068.11	RNF123	0.015862	6.63606	2.75118	0.054629	20	1.93725	ENSG00000164068.11
GIP1	rs7628207	gtex_v7	Muscle Skeletal_ENSG00000224424.7	PRKAR2A-AS1	0.0158892	6.10155	2.53024	0.286484	18	1.99803	ENSG00000224424.7
GIP1	rs3737240	gtex_v7	Pituitary_ENSG00000163157.10	TMOD4	0.0158932	12.8948	5.34753	0.939942	20	1.96834	ENSG00000163157.10
GIP1	rs3737240	gtex_v7	Artery Tibial_ENSG00000203814.5	HIST2H2BF	0.0159379	10.8722	4.51067	0.161082	20	1.99815	ENSG00000203814.5
GIP1	rs7628207	gtex_v7	Ovary_ENSG00000008300.10	CELSR3	0.0159499	-12.5678	5.21473	0.0233364	11	1.96071	ENSG00000008300.10
GIP2	rs143384	gtex_v7	Artery Aorta_ENSG00000214078.7	CPNE1	0.0159568	-7.27646	3.0194	0.00017509	20	1.87329	ENSG00000214078.7
GIP1	rs3737240	gtex_v7	Nerve Tibial_ENSG00000261716.1	RP11-196G18.22	0.0159792	-8.5231	3.53745	0.0555735	20	1.99494	ENSG00000261716.1
GIP1	rs7628207	gtex_v7	Brain Hypothalamus_ENSG00000186792.11	HYAL3	0.0160301	-14.6308	6.07535	0.112259	20	1.89885	ENSG00000186792.11
GIP2	rs143384	gtex_v7	Artery Aorta_ENSG00000268340.1	RP3-477O4.16	0.0160375	10.3594	4.30198	0.00108595	20	1.87087	ENSG00000268340.1
GIP1	rs3737240	gtex_v7	Muscle Skeletal_ENSG00000143409.11	FAM63A	0.016051	-5.82161	2.41786	0.19257	20	1.99882	ENSG00000143409.11
GIP2	rs143384	gtex_v7	Brain Hippocampus_ENSG00000078814.11	MYH7B	0.0160809	-7.15015	2.97047	0.4728	20	1.8356	ENSG00000078814.11
GIP2	rs143384	gtex_v7	Brain Spinal cord cervical c-1_ENSG00000269202.1	RP4-614O4.12	0.016112	-13.5522	5.63182	0.123961	20	1.80925	ENSG00000269202.1
GIP1	rs73581580	gtex_v7	Thyroid_ENSG00000198113.2	TOR4A	0.016128	-6.26308	2.6031	0.148738	20	1.90576	ENSG00000198113.2
GIP1	rs73581580	gtex_v7	Thyroid_ENSG00000169583.12	CLIC3	0.0161384	4.7094	1.95754	0.792924	20	1.90544	ENSG00000169583.12
GIP1	rs7628207	gtex_v7	Thyroid_ENSG00000068001.9	HYAL2	0.0161439	5.47234	2.27479	0.00239643	20	1.94337	ENSG00000068001.9
GIP2	rs143384	gtex_v7	Lung_ENSG00000269202.1	RP4-614O4.12	0.016197	-4.607	1.91603	0.0619648	20	1.87399	ENSG00000269202.1
GIP1	rs7628207	gtex_v7	Esophagus Gastroesophageal Junction_ENSG00000228008.1	CTD-2330K9.3	0.0162596	12.9355	5.38298	0.110318	20	1.92442	ENSG00000228008.1
GIP2	rs143384	gtex_v7	Brain Amygdala_ENSG00000214078.7	CPNE1	0.0162797	-11.4525	4.76675	0.0179789	20	1.81062	ENSG00000214078.7
GIP1	rs7628207	gtex_v7	Lung_ENSG00000173531.11	MST1	0.0162898	-6.54755	2.72547	0.0239204	20	1.93773	ENSG00000173531.11
GIP2	rs143384	gtex_v7	Breast Mammary Tissue_ENSG00000125965.4	GDF5	0.0163304	8.63985	3.59777	0.933943	20	1.86022	ENSG00000125965.4
GIP2	rs143384	gtex_v7	Stomach_ENSG00000214078.7	CPNE1	0.0163953	-8.68286	3.61787	0.00206663	20	1.85845	ENSG00000214078.7
GIP1	rs3737240	gtex_v7	Cells EBV-transformed lymphocytes_ENSG00000163125.11	RPRD2	0.0164144	10.027	4.17865	0.148716	20	1.9384	ENSG00000163125.11
GIP1	rs73581580	gtex_v7	Brain Cerebellar Hemisphere_ENSG00000176101.7	SSNA1	0.016435	-5.20195	2.16829	0.116618	20	1.86059	ENSG00000176101.7
GIP2	rs143384	gtex_v7	Testis_ENSG00000101464.6	PIGU	0.0164419	9.18563	3.82901	0.00234399	20	1.85542	ENSG00000101464.6
GIP1	rs3737240	gtex_v7	Lung_ENSG00000143416.16	SELENBP1	0.0164518	-4.09399	1.70673	0.0060311	18	1.98012	ENSG00000143416.16
GIP1	rs7628207	gtex_v7	Ovary_ENSG00000198218.6	QRICH1	0.0165009	10.6611	4.44649	0.105682	20	1.89312	ENSG00000198218.6
GIP2	rs143384	gtex_v7	Ovary_ENSG00000214185.3	XPOTP1	0.0165345	-31.9191	13.3168	0.331998	4	2.15604	ENSG00000214185.3
GIP1	rs3737240	gtex_v7	Lung_ENSG00000143369.10	ECM1	0.0165359	-7.48028	3.12086	0.58911	20	1.97729	ENSG00000143369.10
GIP2	rs143384	gtex_v7	Minor Salivary Gland_ENSG00000269202.1	RP4-614O4.12	0.0165418	-11.1279	4.64294	0.166627	20	1.79996	ENSG00000269202.1
GIP1	rs3737240	gtex_v7	Esophagus Mucosa_ENSG00000143384.8	MCL1	0.0165754	-5.70303	2.38024	0.0355191	20	1.97433	ENSG00000143384.8
GIP1	rs7628207	gtex_v7	Vagina_ENSG00000114737.11	CISH	0.0166191	16.6379	6.94686	0.504862	20	1.87938	ENSG00000114737.11
GIP1	rs3737240	gtex_v7	Esophagus Muscularis_ENSG00000143418.15	CERS2	0.0167384	-4.90586	2.0506	0.170664	20	1.96832	ENSG00000143418.15
GIP1	rs3737240	gtex_v7	Testis_ENSG00000213190.2	MLLT11	0.016759	-11.7519	4.91311	0.381167	20	1.95715	ENSG00000213190.2
GIP1	rs3737240	gtex_v7	Pancreas_ENSG00000143458.7	GABPB2	0.0168168	9.43641	3.94715	0.153733	20	1.9544	ENSG00000143458.7
GIP1	rs7628207	gtex_v7	Brain Hypothalamus_ENSG00000213672.3	NCKIPSD	0.016842	-10.9754	4.59195	0.0823256	10	1.92245	ENSG00000213672.3
GIP1	rs73581580	gtex_v7	Whole Blood_ENSG00000203993.3	C9orf37	0.0168562	-6.01944	2.51877	0.192737	20	1.88196	ENSG00000203993.3
GIP1	rs7628207	gtex_v7	Vagina_ENSG00000233276.2	GPX1	0.016897	-12.5322	5.24592	0.0557183	20	1.87112	ENSG00000233276.2
GIP1	rs7628207	gtex_v7	Minor Salivary Gland_ENSG00000213689.5	TREX1	0.0172567	22.5613	9.4748		1	2.04533	ENSG00000213689.5
GIP1	rs12705966	gtex_v7	Cells Transformed fibroblasts_ENSG00000135272.5	MDFIC	0.0173073	-6.07067	2.55058	0.181943	20	1.95188	ENSG00000135272.5
GIP2	rs143384	gtex_v7	Spleen_ENSG00000101019.17	UQCC1	0.0174004	-10.1069	4.24992	0.0595143	20	1.81469	ENSG00000101019.17
GIP1	rs73581580	gtex_v7	Brain Amygdala_ENSG00000197768.6	C9orf173	0.017632	-21.9115	9.23267	0.509875	20	1.80008	ENSG00000197768.6
GIP1	rs7628207	gtex_v7	Prostate_ENSG00000213689.5	TREX1	0.017725	14.2975	6.02937		1	2.07197	ENSG00000213689.5
GIP2	rs143384	gtex_v7	Ovary_ENSG00000224497.1	RPL36P4	0.0177373	16.0226	6.75757	0.000144259	20	1.79631	ENSG00000224497.1
GIP1	rs3737240	gtex_v7	Brain Spinal cord cervical c-1_ENSG00000223759.2	RP11-353N4.4	0.0177493	25.2294	10.6417	0.417008	20	1.86591	ENSG00000223759.2
GIP1	rs73581580	gtex_v7	Brain Substantia nigra_ENSG00000176101.7	SSNA1	0.0177547	-12.2311	5.15927	0.0397101	20	1.78695	ENSG00000176101.7
GIP1	rs7628207	gtex_v7	Adipose Subcutaneous_ENSG00000272434.1	RP13-131K19.6	0.0178233	8.37568	3.53513	0.360341	20	1.89063	ENSG00000272434.1
GIP1	rs7628207	gtex_v7	Skin Not Sun Exposed Suprapubic_ENSG00000178252.13	WDR6	0.0178234	-8.89839	3.75575	0.000297104	20	1.88852	ENSG00000178252.13
GIP2	rs143384	gtex_v7	Lung_ENSG00000101084.12	C20orf24	0.0178596	-6.80192	2.87181	0.356097	4	2.30744	ENSG00000101084.12
GIP2	rs143384	gtex_v7	Skin Sun Exposed Lower leg_ENSG00000101460.8	MAP1LC3A	0.0178838	3.23459	1.36595	0.0116373	20	1.82748	ENSG00000101460.8
GIP1	rs7628207	gtex_v7	Esophagus Muscularis_ENSG00000243477.1	NAT6	0.0179354	6.05596	2.55855	0.155444	20	1.88526	ENSG00000243477.1
GIP1	rs3737240	gtex_v7	Brain Frontal Cortex BA9_ENSG00000187145.10	MRPS21	0.0179416	-9.6231	4.06584	0.827253	20	1.89187	ENSG00000187145.10
GIP1	rs7628207	gtex_v7	Colon Transverse_ENSG00000228008.1	CTD-2330K9.3	0.0179837	7.76839	3.28341	0.529459	20	1.87715	ENSG00000228008.1
GIP1	rs7628207	gtex_v7	Adipose Subcutaneous_ENSG00000183763.4	TRAIP	0.0179866	5.09273	2.15256	0.0491625	20	1.88587	ENSG00000183763.4
GIP2	rs143384	gtex_v7	Brain Substantia nigra_ENSG00000101460.8	MAP1LC3A	0.0180049	5.39947	2.28257	0.839197	20	1.7557	ENSG00000101460.8
GIP1	rs7628207	gtex_v7	Brain Cerebellar Hemisphere_ENSG00000235016.1	RP11-493K19.3	0.0180237	14.2361	6.01915	0.0282262	20	1.85025	ENSG00000235016.1
GIP1	rs3737240	gtex_v7	Skin Sun Exposed Lower leg_ENSG00000014914.15	MTMR11	0.0180373	5.21157	2.20376	0.0124934	20	1.93067	ENSG00000014914.15
GIP1	rs13107325	gtex_v7	Brain Amygdala_ENSG00000248161.1	RP11-499E18.1	0.0180948	-14.3186	6.05779	0.150174	20	1.78454	ENSG00000248161.1
GIP1	rs7628207	gtex_v7	Brain Frontal Cortex BA9_ENSG00000186792.11	HYAL3	0.0181585	-13.8059	5.84411	0.100841	20	1.8429	ENSG00000186792.11
GIP1	rs73581580	gtex_v7	Muscle Skeletal_ENSG00000267206.1	LCN6	0.0181948	-5.80876	2.45964	0.14583	20	1.84865	ENSG00000267206.1
GIP2	rs143384	gtex_v7	Minor Salivary Gland_ENSG00000125966.8	MMP24	0.0182399	-9.75359	4.13163	0.588405	20	1.75611	ENSG00000125966.8
GIP1	rs7628207	gtex_v7	Brain Frontal Cortex BA9_ENSG00000213689.5	TREX1	0.0182727	20.0509	8.49598		1	2.04375	ENSG00000213689.5
GIP1	rs3737240	gtex_v7	Brain Nucleus accumbens basal ganglia_ENSG00000234232.2	RP11-353N4.5	0.0182848	-18.3734	7.78602	0.058215	20	1.88803	ENSG00000234232.2
GIP1	rs13107325	gtex_v7	Pancreas_ENSG00000248971.2	KRT8P46	0.0184871	-14.6991	6.23974	0.352608	20	1.82126	ENSG00000248971.2
GIP1	rs3737240	gtex_v7	Brain Frontal Cortex BA9_ENSG00000237976.1	RP11-126K1.6	0.0185335	15.7184	6.6751	0.090618	18	1.87473	ENSG00000237976.1
GIP1	rs3737240	gtex_v7	Esophagus Gastroesophageal Junction_ENSG00000143374.10	TARS2	0.018596	9.23621	3.9244	0.468347	20	1.89835	ENSG00000143374.10
GIP1	rs7628207	gtex_v7	Whole Blood_ENSG00000114738.6	MAPKAPK3	0.0186082	-3.35165	1.42424	0.727212	20	1.86723	ENSG00000114738.6
GIP1	rs3737240	gtex_v7	Brain Cerebellum_ENSG00000163125.11	RPRD2	0.0186864	8.26393	3.51398	0.0172852	20	1.8803	ENSG00000163125.11
GIP1	rs13107325	gtex_v7	Adrenal Gland_ENSG00000251288.2	RP11-10L12.2	0.0187859	-17.2466	7.33975	0.319775	20	1.80467	ENSG00000251288.2
GIP1	rs7628207	gtex_v7	Spleen_ENSG00000221883.2	ARIH2OS	0.0188172	-9.46162	4.02771	0.0875927	20	1.84176	ENSG00000221883.2
GIP2	rs143384	gtex_v7	Thyroid_ENSG00000269202.1	RP4-614O4.12	0.0188589	-4.3476	1.85138	0.0156128	20	1.80118	ENSG00000269202.1
GIP1	rs13107325	gtex_v7	Adrenal Gland_ENSG00000230069.3	LRRC37A15P	0.0188694	-17.019	7.24798	0.800664	20	1.80251	ENSG00000230069.3
GIP1	rs7628207	gtex_v7	Brain Caudate basal ganglia_ENSG00000225399.3	RP11-3B7.1	0.0188773	-17.1348	7.2978	0.511881	20	1.83463	ENSG00000225399.3
GIP2	rs143384	gtex_v7	Liver_ENSG00000078814.11	MYH7B	0.0189767	4.87267	2.07702	0.116082	20	1.77141	ENSG00000078814.11
GIP1	rs3737240	gtex_v7	Muscle Skeletal_ENSG00000159352.11	PSMD4	0.0189883	3.02073	1.28774	0.322239	20	1.90516	ENSG00000159352.11
GIP1	rs7628207	gtex_v7	Small Intestine Terminal Ileum_ENSG00000164078.8	MST1R	0.0190192	6.14688	2.6211	0.17338	20	1.82183	ENSG00000164078.8
GIP1	rs73581580	gtex_v7	Artery Tibial_ENSG00000180539.4	C9orf139	0.0190231	7.64214	3.2588	0.254212	20	1.82251	ENSG00000180539.4
GIP1	rs7628207	gtex_v7	Esophagus Muscularis_ENSG00000164077.9	MON1A	0.0190723	-4.42295	1.88683	0.11818	20	1.85325	ENSG00000164077.9
GIP1	rs3737240	gtex_v7	Brain Amygdala_ENSG00000023902.9	PLEKHO1	0.0192326	14.4981	6.19313	0.715305	20	1.83124	ENSG00000023902.9
GIP1	rs3737240	gtex_v7	Heart Left Ventricle_ENSG00000163154.5	TNFAIP8L2	0.0192448	8.82986	3.77223	0.593537	20	1.88585	ENSG00000163154.5
GIP1	rs3737240	gtex_v7	Whole Blood_ENSG00000163131.6	CTSS	0.019366	-4.50912	1.92829	0.0127039	20	1.88909	ENSG00000163131.6
GIP1	rs7628207	gtex_v7	Heart Atrial Appendage_ENSG00000114302.11	PRKAR2A	0.0194887	4.8016	2.05544	0.219106	18	1.87253	ENSG00000114302.11
GIP1	rs7628207	gtex_v7	Stomach_ENSG00000178057.10	NDUFAF3	0.0195121	-7.0889	3.03515	0.38019	20	1.83391	ENSG00000178057.10
GIP1	rs7628207	gtex_v7	Brain Anterior cingulate cortex BA24_ENSG00000001617.7	SEMA3F	0.0195173	-11.6374	4.98281	0.5481	20	1.80165	ENSG00000001617.7
GIP1	rs7628207	gtex_v7	Artery Aorta_ENSG00000067560.6	RHOA	0.0196396	4.05368	1.73742	0.167005	20	1.83233	ENSG00000067560.6
GIP1	rs7628207	gtex_v7	Pancreas_ENSG00000223343.1	RP13-131K19.2	0.01964	14.2169	6.09343	0.0657468	20	1.82822	ENSG00000223343.1
GIP1	rs7628207	gtex_v7	Pancreas_ENSG00000235016.1	RP11-493K19.3	0.0196412	8.8669	3.80043	0.0816691	20	1.82819	ENSG00000235016.1
GIP2	rs143384	gtex_v7	Thyroid_ENSG00000100991.7	TRPC4AP	0.0196417	-3.14451	1.34777	0.0644317	20	1.78158	ENSG00000100991.7
GIP1	rs7628207	gtex_v7	Adrenal Gland_ENSG00000243477.1	NAT6	0.0196832	9.70523	4.16117	0.0960535	20	1.81819	ENSG00000243477.1
GIP2	rs143384	gtex_v7	Cells Transformed fibroblasts_ENSG00000171222.6	SCAND1	0.0197005	-3.20384	1.37386	0.0809572	20	1.77529	ENSG00000171222.6
GIP1	rs7628207	gtex_v7	Adrenal Gland_ENSG00000172053.10	QARS	0.0197055	8.01226	3.43592	0.29047	20	1.81764	ENSG00000172053.10
GIP1	rs3737240	gtex_v7	Lung_ENSG00000223861.1	RP11-74C1.2	0.0197083	30.3596	13.0195		2	2.7143	ENSG00000223861.1
GIP1	rs3737240	gtex_v7	Esophagus Gastroesophageal Junction_ENSG00000143368.9	SF3B4	0.0197663	-6.31833	2.71085	0.400145	20	1.8653	ENSG00000143368.9
GIP2	rs143384	gtex_v7	Heart Atrial Appendage_ENSG00000260032.1	LINC00657	0.0198714	-4.74715	2.03848	0.376661	20	1.76795	ENSG00000260032.1
GIP1	rs3737240	gtex_v7	Brain Putamen basal ganglia_ENSG00000143374.10	TARS2	0.0199212	17.7077	7.60694	0.513701	20	1.83265	ENSG00000143374.10
GIP1	rs73581580	gtex_v7	Esophagus Mucosa_ENSG00000127191.13	TRAF2	0.0199555	-4.34838	1.86852	0.620489	20	1.79711	ENSG00000127191.13
GIP1	rs73581580	gtex_v7	Ovary_ENSG00000165688.7	PMPCA	0.0200842	13.3155	5.72766	0.296497	20	1.76288	ENSG00000165688.7
GIP1	rs73581580	gtex_v7	Skin Sun Exposed Lower leg_ENSG00000107331.12	ABCA2	0.0201116	4.95944	2.13377	0.0570855	20	1.79593	ENSG00000107331.12
GIP1	rs73581580	gtex_v7	Heart Left Ventricle_ENSG00000180549.7	FUT7	0.0201196	-10.2635	4.41608	0.136475	20	1.7877	ENSG00000180549.7
GIP1	rs3737240	gtex_v7	Heart Atrial Appendage_ENSG00000143401.10	ANP32E	0.0201391	6.12976	2.63788	0.535028	20	1.86024	ENSG00000143401.10
GIP1	rs3737240	gtex_v7	Heart Left Ventricle_ENSG00000143401.10	ANP32E	0.0202845	7.19786	3.10113	0.664157	20	1.85722	ENSG00000143401.10
GIP2	rs143384	gtex_v7	Brain Hippocampus_ENSG00000101444.8	AHCY	0.0203026	10.7103	4.61509	0.38343	16	1.75707	ENSG00000101444.8
GIP1	rs73581580	gtex_v7	Prostate_ENSG00000237419.1	RP11-885N19.6	0.0203104	14.6352	6.30675	0.142029	20	1.76172	ENSG00000237419.1
GIP1	rs73581580	gtex_v7	Skin Sun Exposed Lower leg_ENSG00000172889.11	EGFL7	0.0203308	4.4353	1.91161	0.0364382	20	1.79053	ENSG00000172889.11
GIP1	rs3737240	gtex_v7	Brain Cerebellum_ENSG00000014914.15	MTMR11	0.0203466	12.3728	5.33336	0.259159	20	1.83507	ENSG00000014914.15
GIP1	rs7628207	gtex_v7	Artery Tibial_ENSG00000177352.9	CCDC71	0.0203832	-5.43016	2.34137	0.0547683	20	1.82084	ENSG00000177352.9
GIP1	rs3737240	gtex_v7	Whole Blood_ENSG00000261716.1	RP11-196G18.22	0.0204108	-5.03477	2.17137	0.330885	20	1.8603	ENSG00000261716.1
GIP2	rs143384	gtex_v7	Brain Putamen basal ganglia_ENSG00000125991.14	ERGIC3	0.0204539	10.8247	4.67	0.0829921	20	1.72485	ENSG00000125991.14
GIP1	rs73581580	gtex_v7	Skin Sun Exposed Lower leg_ENSG00000148362.6	C9orf142	0.0204556	3.70736	1.59946	0.00824389	20	1.78748	ENSG00000148362.6
GIP1	rs3737240	gtex_v7	Brain Nucleus accumbens basal ganglia_ENSG00000143384.8	MCL1	0.0204761	-13.746	5.93137	0.0214896	20	1.82812	ENSG00000143384.8
GIP1	rs3737240	gtex_v7	Brain Anterior cingulate cortex BA24_ENSG00000143420.13	ENSA	0.0204921	7.42717	3.20522	0.772263	20	1.81664	ENSG00000143420.13
GIP2	rs143384	gtex_v7	Brain Cerebellar Hemisphere_ENSG00000126005.11	MMP24-AS1	0.0205278	-9.07388	3.91697	0.752177	20	1.72994	ENSG00000126005.11
GIP1	rs3737240	gtex_v7	Skin Not Sun Exposed Suprapubic_ENSG00000143412.5	ANXA9	0.0205297	6.36109	2.74596	0.0223889	20	1.85597	ENSG00000143412.5
GIP1	rs73581580	gtex_v7	Brain Spinal cord cervical c-1_ENSG00000159069.9	FBXW5	0.0205479	11.3275	4.89057	0.0856482	20	1.72346	ENSG00000159069.9
GIP1	rs13107325	gtex_v7	Brain Substantia nigra_ENSG00000248161.1	RP11-499E18.1	0.0206312	14.5462	6.28435	0.329513	20	1.71476	ENSG00000248161.1
GIP1	rs73581580	gtex_v7	Pancreas_ENSG00000268996.1	AL807752.1	0.0206538	12.0855	5.22218	0.448223	20	1.77046	ENSG00000268996.1
GIP1	rs7628207	gtex_v7	Minor Salivary Gland_ENSG00000188315.3	C3orf62	0.0206918	-14.5443	6.28652	0.0573792	20	1.75263	ENSG00000188315.3
GIP1	rs3737240	gtex_v7	Ovary_ENSG00000159208.11	C1orf51	0.0207023	20.9455	9.05411	0.120947	20	1.81867	ENSG00000159208.11
GIP2	rs143384	gtex_v7	Brain Putamen basal ganglia_ENSG00000244462.3	RBM12	0.0207137	11.9012	5.145	0.363117	20	1.71906	ENSG00000244462.3
GIP1	rs7628207	gtex_v7	Brain Hypothalamus_ENSG00000164068.11	RNF123	0.0208403	7.3671	3.18803	0.0638778	20	1.7686	ENSG00000164068.11
GIP1	rs7628207	gtex_v7	Artery Aorta_ENSG00000213689.5	TREX1	0.0208577	13.7698	5.95951		1	1.994	ENSG00000213689.5
GIP1	rs3737240	gtex_v7	Whole Blood_ENSG00000163154.5	TNFAIP8L2	0.0208753	3.31636	1.43551	0.0267445	20	1.84801	ENSG00000163154.5
GIP1	rs13107325	gtex_v7	Brain Hypothalamus_ENSG00000246560.2	RP11-10L12.4	0.0209149	-10.1115	4.37818	0.779074	20	1.73298	ENSG00000246560.2
GIP1	rs73581580	gtex_v7	Brain Substantia nigra_ENSG00000232434.1	C9orf172	0.0209467	-12.0055	5.19957	0.120912	20	1.71097	ENSG00000232434.1
GIP1	rs12705966	gtex_v7	Artery Tibial_ENSG00000135272.5	MDFIC	0.0209836	-7.01253	3.03799	0.268754	20	1.85058	ENSG00000135272.5
GIP1	rs3737240	gtex_v7	Brain Caudate basal ganglia_ENSG00000213190.2	MLLT11	0.0209875	5.65237	2.44881	0.491946	20	1.82039	ENSG00000213190.2
GIP1	rs73581580	gtex_v7	Skin Not Sun Exposed Suprapubic_ENSG00000233013.4	FAM157B	0.0210968	-11.3705	4.93028	0.640458	20	1.76906	ENSG00000233013.4
GIP1	rs7628207	gtex_v7	Uterus_ENSG00000224424.7	PRKAR2A-AS1	0.0211306	20.1034	8.71923	0.389206	17	1.79008	ENSG00000224424.7
GIP1	rs13107325	gtex_v7	Brain Cortex_ENSG00000164039.10	BDH2	0.0211367	-6.80477	2.95149	0.425009	20	1.74075	ENSG00000164039.10
GIP2	rs143384	gtex_v7	Esophagus Gastroesophageal Junction_ENSG00000268340.1	RP3-477O4.16	0.0211461	10.8091	4.68866	0.00176341	20	1.734	ENSG00000268340.1
GIP1	rs7628207	gtex_v7	Ovary_ENSG00000126062.3	TMEM115	0.0211622	10.5098	4.55941	0.0165227	20	1.76858	ENSG00000126062.3
GIP1	rs7628207	gtex_v7	Brain Cortex_ENSG00000001617.7	SEMA3F	0.0211957	-9.31581	4.04248	0.924846	20	1.77352	ENSG00000001617.7
GIP1	rs3737240	gtex_v7	Brain Substantia nigra_ENSG00000178096.8	BOLA1	0.0212925	16.4798	7.15655	0.547471	20	1.76967	ENSG00000178096.8
GIP1	rs3737240	gtex_v7	Ovary_ENSG00000163125.11	RPRD2	0.0213405	11.1291	4.83474	0.0690273	20	1.80275	ENSG00000163125.11
GIP1	rs3737240	gtex_v7	Colon Transverse_ENSG00000212544.1	RNVU1-19	0.0213442	13.5101	5.86928	0.712801	20	1.82844	ENSG00000212544.1
GIP1	rs3737240	gtex_v7	Brain Cerebellum_ENSG00000143373.13	ZNF687	0.0213605	-8.70579	3.78258	0.53522	20	1.80935	ENSG00000143373.13
GIP1	rs13107325	gtex_v7	Adrenal Gland_ENSG00000109323.4	MANBA	0.0214492	7.9138	3.44081	0.149818	20	1.74055	ENSG00000109323.4
GIP2	rs143384	gtex_v7	Esophagus Mucosa_ENSG00000088340.11	FER1L4	0.0215714	-4.71175	2.05052	0.248946	20	1.73459	ENSG00000088340.11
GIP2	rs143384	gtex_v7	Prostate_ENSG00000214078.7	CPNE1	0.0216265	-11.5121	5.01211	0.00112134	20	1.70846	ENSG00000214078.7
GIP1	rs3737240	gtex_v7	Cells EBV-transformed lymphocytes_ENSG00000143452.11	HORMAD1	0.0217374	-21.5681	9.39819	0.0140415	20	1.7906	ENSG00000143452.11
GIP1	rs7628207	gtex_v7	Breast Mammary Tissue_ENSG00000235908.1	RHOA-IT1	0.0217399	-12.059	5.25472	0.0109055	20	1.77834	ENSG00000235908.1
GIP1	rs7628207	gtex_v7	Brain Spinal cord cervical c-1_ENSG00000232352.1	SEMA3B-AS1	0.0217755	17.3251	7.55149	0.00309721	20	1.72577	ENSG00000232352.1
GIP1	rs3737240	gtex_v7	Cells EBV-transformed lymphocytes_ENSG00000163156.7	SCNM1	0.0217876	11.9994	5.23065	0.64201	20	1.78941	ENSG00000163156.7
GIP1	rs73581580	gtex_v7	Brain Nucleus accumbens basal ganglia_ENSG00000260996.1	RP13-122B23.8	0.0218313	-16.6731	7.27039	0.195361	20	1.72632	ENSG00000260996.1
GIP1	rs7628207	gtex_v7	Minor Salivary Gland_ENSG00000114378.12	HYAL1	0.0220331	-16.0185	6.99561	0.0158287	20	1.72241	ENSG00000114378.12
GIP1	rs7628207	gtex_v7	Brain Putamen basal ganglia_ENSG00000003756.12	RBM5	0.0220358	-10.0062	4.36999	0.192634	20	1.74288	ENSG00000003756.12
GIP1	rs3737240	gtex_v7	Pancreas_ENSG00000203818.6	HIST2H3PS2	0.0220374	17.7969	7.7725	0.232415	15	1.82218	ENSG00000203818.6
GIP2	rs143384	gtex_v7	Brain Putamen basal ganglia_ENSG00000088367.16	EPB41L1	0.0220495	-5.48515	2.39577	0.316307	20	1.69039	ENSG00000088367.16
GIP1	rs7628207	gtex_v7	Uterus_ENSG00000187492.4	CDHR4	0.0220572	17.5025	7.64506	0.295616	20	1.73603	ENSG00000187492.4
GIP1	rs73581580	gtex_v7	Pituitary_ENSG00000187713.5	TMEM203	0.0220876	9.81914	4.28997	0.144351	20	1.72482	ENSG00000187713.5
GIP1	rs73581580	gtex_v7	Liver_ENSG00000182154.7	MRPL41	0.0221233	8.83278	3.86007	0.676436	20	1.72277	ENSG00000182154.7
GIP2	rs143384	gtex_v7	Brain Putamen basal ganglia_ENSG00000131051.16	RBM39	0.0221639	-10.2893	4.49797	0.80451	20	1.68801	ENSG00000131051.16
GIP1	rs7628207	gtex_v7	Colon Sigmoid_ENSG00000176095.7	IP6K1	0.0221831	6.73632	2.9452	0.173278	20	1.76337	ENSG00000176095.7
GIP1	rs7628207	gtex_v7	Skin Sun Exposed Lower leg_ENSG00000185614.4	FAM212A	0.0222079	3.59418	1.57171	0.00279102	20	1.77756	ENSG00000185614.4
GIP2	rs143384	gtex_v7	Artery Aorta_ENSG00000230155.2	RP3-477O4.14	0.0222686	-9.32694	4.08046	0.2206	20	1.71403	ENSG00000230155.2
GIP1	rs3737240	gtex_v7	Brain Hippocampus_ENSG00000117360.8	PRPF3	0.02232	13.5649	5.93682	0.864825	20	1.77351	ENSG00000117360.8
GIP2	rs143384	gtex_v7	Brain Hippocampus_ENSG00000232406.2	RP11-234K24.3	0.0223569	-10.2477	4.48625	0.244015	20	1.68404	ENSG00000232406.2
GIP1	rs73581580	gtex_v7	Spleen_ENSG00000197355.6	UAP1L1	0.0226051	11.9005	5.21943	0.691737	20	1.71486	ENSG00000197355.6
GIP1	rs7628207	gtex_v7	Heart Atrial Appendage_ENSG00000273356.1	RP11-804H8.6	0.0226468	-6.54923	2.8733	0.140919	20	1.75889	ENSG00000273356.1
GIP1	rs73581580	gtex_v7	Thyroid_ENSG00000188833.5	ENTPD8	0.0227382	-7.04053	3.09093	0.000324253	20	1.73437	ENSG00000188833.5
GIP1	rs73581580	gtex_v7	Brain Frontal Cortex BA9_ENSG00000177239.10	MAN1B1	0.0229021	-8.44526	3.7121	0.130459	20	1.69849	ENSG00000177239.10
GIP1	rs7628207	gtex_v7	Esophagus Gastroesophageal Junction_ENSG00000114270.11	COL7A1	0.0229246	9.99914	4.39583	0.0625823	9	1.79636	ENSG00000114270.11
GIP1	rs3737240	gtex_v7	Brain Substantia nigra_ENSG00000143376.8	SNX27	0.0230206	-46.1978	20.3238		2	2.38762	ENSG00000143376.8
GIP1	rs13107325	gtex_v7	Artery Aorta_ENSG00000260651.1	AF213884.2	0.0230375	10.9012	4.79635	0.451134	20	1.71748	ENSG00000260651.1
GIP1	rs73581580	gtex_v7	Vagina_ENSG00000181090.13	EHMT1	0.0231508	-10.8473	4.77656	0.563354	20	1.68709	ENSG00000181090.13
GIP1	rs73581580	gtex_v7	Vagina_ENSG00000255585.2	RP11-188C12.2	0.0231738	17.8097	7.84378	0.665849	20	1.68662	ENSG00000255585.2
GIP1	rs73581580	gtex_v7	Colon Transverse_ENSG00000188986.4	NELFB	0.0232162	-5.52455	2.43387	0.587351	20	1.71626	ENSG00000188986.4
GIP2	rs143384	gtex_v7	Adipose Subcutaneous_ENSG00000101460.8	MAP1LC3A	0.0232241	4.27418	1.88313	0.000487716	20	1.70053	ENSG00000101460.8
GIP2	rs143384	gtex_v7	Heart Left Ventricle_ENSG00000224497.1	RPL36P4	0.0232376	10.7487	4.73614	2.61964e-05	20	1.69426	ENSG00000224497.1
GIP1	rs7628207	gtex_v7	Small Intestine Terminal Ileum_ENSG00000172053.10	QARS	0.0233076	-6.91677	3.04925	0.4218	20	1.72065	ENSG00000172053.10
GIP1	rs7628207	gtex_v7	Whole Blood_ENSG00000235908.1	RHOA-IT1	0.0233348	6.0536	2.66924	0.26627	20	1.75004	ENSG00000235908.1
GIP1	rs73581580	gtex_v7	Brain Spinal cord cervical c-1_ENSG00000244187.3	TMEM141	0.0233554	10.8339	4.77774	0.126199	20	1.66451	ENSG00000244187.3
GIP1	rs7628207	gtex_v7	Pancreas_ENSG00000213689.5	TREX1	0.0233783	12.4739	5.50192		1	1.91557	ENSG00000213689.5
GIP1	rs7628207	gtex_v7	Colon Sigmoid_ENSG00000173402.7	DAG1	0.023399	-8.21806	3.62531	0.380096	20	1.73633	ENSG00000173402.7
GIP2	rs143384	gtex_v7	Liver_ENSG00000269202.1	RP4-614O4.12	0.0234055	-8.38893	3.70086	0.197354	20	1.67375	ENSG00000269202.1
GIP1	rs7628207	gtex_v7	Artery Tibial_ENSG00000186792.11	HYAL3	0.023482	-8.3929	3.70466	0.0180214	20	1.74769	ENSG00000186792.11
GIP1	rs7628207	gtex_v7	Brain Hypothalamus_ENSG00000164076.12	CAMKV	0.0234966	-7.40065	3.26702	0.0267891	20	1.7096	ENSG00000164076.12
GIP2	rs143384	gtex_v7	Brain Frontal Cortex BA9_ENSG00000232406.2	RP11-234K24.3	0.0235101	-7.50136	3.3118	0.740472	20	1.66433	ENSG00000232406.2
GIP1	rs7628207	gtex_v7	Ovary_ENSG00000173540.8	GMPPB	0.0235107	14.8326	6.54854	0.592529	20	1.71635	ENSG00000173540.8
GIP1	rs7628207	gtex_v7	Pancreas_ENSG00000178057.10	NDUFAF3	0.0235111	-7.66948	3.38605	0.0920534	20	1.73641	ENSG00000178057.10
GIP1	rs3737240	gtex_v7	Stomach_ENSG00000264508.1	RN7SL473P	0.0235381	-12.1777	5.37746	0.0348134	20	1.7748	ENSG00000264508.1
GIP1	rs3737240	gtex_v7	Adrenal Gland_ENSG00000203814.5	HIST2H2BF	0.0235621	-16.1129	7.11639	0.274034	20	1.76376	ENSG00000203814.5
GIP1	rs7628207	gtex_v7	Small Intestine Terminal Ileum_ENSG00000067560.6	RHOA	0.0236603	6.02614	2.66337	0.0774312	20	1.71321	ENSG00000067560.6
GIP1	rs73581580	gtex_v7	Ovary_ENSG00000188986.4	NELFB	0.0236885	-10.2074	4.51225	0.213029	20	1.6842	ENSG00000188986.4
GIP1	rs7628207	gtex_v7	Liver_ENSG00000114268.7	PFKFB4	0.0236967	-13.6419	6.03087	0.117989	6	1.78028	ENSG00000114268.7
GIP2	rs143384	gtex_v7	Brain Putamen basal ganglia_ENSG00000232406.2	RP11-234K24.3	0.0237393	-8.71461	3.85377	0.634636	20	1.65655	ENSG00000232406.2
GIP1	rs73581580	gtex_v7	Liver_ENSG00000165688.7	PMPCA	0.0237818	10.4528	4.62382	0.607514	20	1.68811	ENSG00000165688.7
GIP1	rs7628207	gtex_v7	Adipose Visceral Omentum_ENSG00000003756.12	RBM5	0.0237888	-3.41837	1.5122	0.164367	20	1.73779	ENSG00000003756.12
GIP1	rs7628207	gtex_v7	Esophagus Gastroesophageal Junction_ENSG00000243477.1	NAT6	0.0238826	8.48284	3.75511	0.00339275	20	1.72749	ENSG00000243477.1
GIP2	rs143384	gtex_v7	Adrenal Gland_ENSG00000101019.17	UQCC1	0.023894	-8.10214	3.58687	0.661512	20	1.66981	ENSG00000101019.17
GIP2	rs143384	gtex_v7	Nerve Tibial_ENSG00000269202.1	RP4-614O4.12	0.0239519	-4.23784	1.87689	0.0134877	20	1.68469	ENSG00000269202.1
GIP1	rs7628207	gtex_v7	Brain Spinal cord cervical c-1_ENSG00000221883.2	ARIH2OS	0.024145	12.7826	5.66904	0.35586	20	1.68028	ENSG00000221883.2
GIP1	rs73581580	gtex_v7	Brain Hippocampus_ENSG00000267206.1	LCN6	0.0241692	-14.9108	6.61398	0.20159	20	1.66956	ENSG00000267206.1
GIP2	rs143384	gtex_v7	Prostate_ENSG00000088340.11	FER1L4	0.0242003	-10.7657	4.77639	0.01951	20	1.65635	ENSG00000088340.11
GIP1	rs73581580	gtex_v7	Breast Mammary Tissue_ENSG00000237419.1	RP11-885N19.6	0.0242184	12.9174	5.73178	0.0967582	20	1.69456	ENSG00000237419.1
GIP1	rs7628207	gtex_v7	Muscle Skeletal_ENSG00000172053.10	QARS	0.024294	-3.32768	1.47736	0.753745	20	1.73363	ENSG00000172053.10
GIP1	rs7628207	gtex_v7	Heart Left Ventricle_ENSG00000214706.6	IFRD2	0.0244008	5.5546	2.46788	0.0340792	20	1.72163	ENSG00000214706.6
GIP2	rs143384	gtex_v7	Lung_ENSG00000236456.1	RP4-785G19.2	0.0244814	16.3914	7.28672	0.570531	5	1.93346	ENSG00000236456.1
GIP1	rs3737240	gtex_v7	Artery Tibial_ENSG00000143390.13	RFX5	0.0245022	-6.23788	2.77342	0.628303	18	1.76208	ENSG00000143390.13
GIP1	rs73581580	gtex_v7	Spleen_ENSG00000130653.11	PNPLA7	0.0245467	9.65143	4.29246	0.00813364	20	1.67528	ENSG00000130653.11
GIP1	rs7628207	gtex_v7	Brain Hypothalamus_ENSG00000270441.1	RP11-694I15.7	0.0245472	-17.6158	7.83463	0.204878	20	1.68814	ENSG00000270441.1
GIP1	rs3737240	gtex_v7	Brain Cerebellum_ENSG00000143384.8	MCL1	0.024549	-9.07379	4.03562	0.291883	20	1.73627	ENSG00000143384.8
GIP2	rs143384	gtex_v7	Brain Cerebellar Hemisphere_ENSG00000125971.12	DYNLRB1	0.024606	4.14044	1.84221	0.508232	20	1.6462	ENSG00000125971.12
GIP1	rs3737240	gtex_v7	Brain Putamen basal ganglia_ENSG00000159352.11	PSMD4	0.0246592	11.2568	5.01038	0.35622	20	1.72204	ENSG00000159352.11
GIP2	rs143384	gtex_v7	Stomach_ENSG00000224497.1	RPL36P4	0.0247187	10.8242	4.8198	1.4076e-05	20	1.66307	ENSG00000224497.1
GIP1	rs7628207	gtex_v7	Prostate_ENSG00000088543.10	C3orf18	0.0247216	5.97914	2.66245	0.347044	20	1.69538	ENSG00000088543.10
GIP1	rs7628207	gtex_v7	Breast Mammary Tissue_ENSG00000186792.11	HYAL3	0.0247537	-9.87819	4.39964	0.00295727	20	1.71224	ENSG00000186792.11
GIP1	rs7628207	gtex_v7	Testis_ENSG00000178035.7	IMPDH2	0.0247961	3.59608	1.60213	0.440475	20	1.71009	ENSG00000178035.7
GIP1	rs7628207	gtex_v7	Esophagus Gastroesophageal Junction_ENSG00000178057.10	NDUFAF3	0.0248072	-6.74535	3.00543	0.233528	20	1.70829	ENSG00000178057.10
GIP1	rs7628207	gtex_v7	Brain Hypothalamus_ENSG00000010256.6	UQCRC1	0.0248533	-7.65074	3.40991	0.0718114	8	1.72238	ENSG00000010256.6
GIP1	rs7628207	gtex_v7	Adipose Visceral Omentum_ENSG00000114353.12	GNAI2	0.0248622	5.02975	2.24188	0.0202048	20	1.71523	ENSG00000114353.12
GIP1	rs13107325	gtex_v7	Adrenal Gland_ENSG00000260651.1	AF213884.2	0.0248754	16.5461	7.3757	0.0150557	20	1.66931	ENSG00000260651.1
GIP1	rs3737240	gtex_v7	Brain Caudate basal ganglia_ENSG00000178096.8	BOLA1	0.0249315	-10.7605	4.79851	0.171013	20	1.72975	ENSG00000178096.8
GIP1	rs7628207	gtex_v7	Brain Nucleus accumbens basal ganglia_ENSG00000183763.4	TRAIP	0.0249691	7.78084	3.47067	0.72687	20	1.68974	ENSG00000183763.4
GIP2	rs143384	gtex_v7	Pancreas_ENSG00000214078.7	CPNE1	0.0250005	-10.3402	4.61331	0.000631425	20	1.65584	ENSG00000214078.7
GIP1	rs7628207	gtex_v7	Artery Tibial_ENSG00000243477.1	NAT6	0.0250291	5.98143	2.66914	0.29075	20	1.71494	ENSG00000243477.1
GIP1	rs73581580	gtex_v7	Brain Frontal Cortex BA9_ENSG00000233198.2	RNF224	0.0250358	10.9026	4.86538	0.786194	20	1.65625	ENSG00000233198.2
GIP1	rs3737240	gtex_v7	Brain Hippocampus_ENSG00000143379.8	SETDB1	0.0250646	12.1136	5.40687	0.177205	20	1.71364	ENSG00000143379.8
GIP1	rs7628207	gtex_v7	Testis_ENSG00000188315.3	C3orf62	0.0251196	-5.45993	2.43795	0.187541	20	1.70352	ENSG00000188315.3
GIP1	rs73581580	gtex_v7	Prostate_ENSG00000148400.9	NOTCH1	0.025161	-9.99383	4.46368	0.464742	20	1.65923	ENSG00000148400.9
GIP2	rs143384	gtex_v7	Brain Amygdala_ENSG00000126005.11	MMP24-AS1	0.0253149	-11.0599	4.94502	0.482237	20	1.61217	ENSG00000126005.11
GIP1	rs7628207	gtex_v7	Brain Caudate basal ganglia_ENSG00000186792.11	HYAL3	0.0255049	-11.794	5.2801	0.0480765	20	1.68365	ENSG00000186792.11
GIP1	rs73581580	gtex_v7	Brain Hypothalamus_ENSG00000177943.9	MAMDC4	0.0255078	10.514	4.70714	0.28735	20	1.64261	ENSG00000177943.9
GIP1	rs3737240	gtex_v7	Heart Atrial Appendage_ENSG00000143393.12	PI4KB	0.0256033	-9.63897	4.31819	0.300634	18	1.73123	ENSG00000143393.12
GIP1	rs73581580	gtex_v7	Brain Amygdala_ENSG00000176884.10	GRIN1	0.0256076	8.03583	3.6001	0.00395995	20	1.62703	ENSG00000176884.10
GIP1	rs7628207	gtex_v7	Artery Aorta_ENSG00000185614.4	FAM212A	0.0256997	-6.66265	2.98677	0.192788	20	1.69481	ENSG00000185614.4
GIP1	rs7628207	gtex_v7	Artery Aorta_ENSG00000224424.7	PRKAR2A-AS1	0.0257124	-9.63134	4.31796	0.0214343	18	1.72469	ENSG00000224424.7
GIP1	rs73581580	gtex_v7	Brain Hypothalamus_ENSG00000172889.11	EGFL7	0.0257479	-8.78214	3.93819	0.115275	20	1.63819	ENSG00000172889.11
GIP1	rs7628207	gtex_v7	Brain Cortex_ENSG00000012171.13	SEMA3B	0.0257789	-6.45206	2.89392	0.167566	20	1.67594	ENSG00000012171.13
GIP1	rs7628207	gtex_v7	Brain Hypothalamus_ENSG00000114388.8	NPRL2	0.0258497	10.483	4.70413	0.144617	20	1.66287	ENSG00000114388.8
GIP1	rs7628207	gtex_v7	Lung_ENSG00000173402.7	DAG1	0.0259138	-3.57849	1.6065	0.283868	20	1.69695	ENSG00000173402.7
GIP1	rs73581580	gtex_v7	Brain Substantia nigra_ENSG00000177239.10	MAN1B1	0.0260235	-11.8031	5.3027	0.131847	20	1.61166	ENSG00000177239.10
GIP1	rs7628207	gtex_v7	Artery Tibial_ENSG00000271858.1	XXcos-LUCA11.4	0.0261318	-7.90013	3.55182	0.526919	20	1.69288	ENSG00000271858.1
GIP1	rs3737240	gtex_v7	Artery Coronary_ENSG00000184260.4	HIST2H2AC	0.0261674	15.3757	6.91439	0.0368682	20	1.70234	ENSG00000184260.4
GIP1	rs13107325	gtex_v7	Brain Nucleus accumbens basal ganglia_ENSG00000164037.12	SLC9B1	0.0263124	12.0553	5.42647	0.941988	20	1.63446	ENSG00000164037.12
GIP1	rs7628207	gtex_v7	Artery Tibial_ENSG00000173531.11	MST1	0.0263379	-6.10801	2.74988	0.0300843	20	1.68887	ENSG00000173531.11
GIP1	rs3737240	gtex_v7	Adipose Subcutaneous_ENSG00000264584.1	RN7SL600P	0.0264297	-11.1383	5.01764	0.676763	20	1.72126	ENSG00000264584.1
GIP1	rs3737240	gtex_v7	Brain Substantia nigra_ENSG00000226067.2	RP11-403I13.7	0.0264389	20.4209	9.19981	0.0941727	13	1.67335	ENSG00000226067.2
GIP2	rs143384	gtex_v7	Brain Hippocampus_ENSG00000268340.1	RP3-477O4.16	0.0265079	12.6004	5.67921	0.00212698	20	1.60611	ENSG00000268340.1
GIP1	rs3737240	gtex_v7	Adipose Visceral Omentum_ENSG00000143375.10	CGN	0.026509	3.77662	1.7022	0.3382	11	1.71662	ENSG00000143375.10
GIP1	rs3737240	gtex_v7	Esophagus Gastroesophageal Junction_ENSG00000143393.12	PI4KB	0.0265171	7.57917	3.41627	0.126794	18	1.70839	ENSG00000143393.12
GIP1	rs7628207	gtex_v7	Brain Cortex_ENSG00000164054.11	SHISA5	0.0266197	13.5232	6.09962	0.456907	4	1.71684	ENSG00000164054.11
GIP1	rs7628207	gtex_v7	Skin Sun Exposed Lower leg_ENSG00000213672.3	NCKIPSD	0.0266651	-4.52706	2.04254	0.00324372	11	1.72059	ENSG00000213672.3
GIP1	rs73581580	gtex_v7	Artery Coronary_ENSG00000188986.4	NELFB	0.026776	-6.30429	2.84648	0.0831778	20	1.63116	ENSG00000188986.4
GIP2	rs143384	gtex_v7	Artery Coronary_ENSG00000101019.17	UQCC1	0.0268126	-7.03121	3.17546	0.307081	20	1.61047	ENSG00000101019.17
GIP2	rs143384	gtex_v7	Brain Anterior cingulate cortex BA24_ENSG00000125991.14	ERGIC3	0.0269176	12.2924	5.55535	0.0297335	20	1.59816	ENSG00000125991.14
GIP1	rs73581580	gtex_v7	Brain Spinal cord cervical c-1_ENSG00000188747.4	NOXA1	0.0269598	9.93662	4.49194	0.00641656	20	1.59866	ENSG00000188747.4
GIP1	rs73581580	gtex_v7	Brain Substantia nigra_ENSG00000188747.4	NOXA1	0.0270382	10.0336	4.53809	0.0646302	20	1.59421	ENSG00000188747.4
GIP1	rs3737240	gtex_v7	Heart Atrial Appendage_ENSG00000143373.13	ZNF687	0.027086	-6.28186	2.84212	0.0910576	20	1.70132	ENSG00000143373.13
GIP1	rs3737240	gtex_v7	Artery Coronary_ENSG00000118292.4	C1orf54	0.0271146	10.4633	4.73482	0.00714156	20	1.68387	ENSG00000118292.4
GIP1	rs7628207	gtex_v7	Brain Amygdala_ENSG00000178057.10	NDUFAF3	0.0272276	-10.309	4.66841	0.0583279	20	1.62386	ENSG00000178057.10
GIP1	rs7628207	gtex_v7	Brain Spinal cord cervical c-1_ENSG00000270441.1	RP11-694I15.7	0.0272356	-19.2637	8.724	0.288787	20	1.61897	ENSG00000270441.1
GIP1	rs7628207	gtex_v7	Liver_ENSG00000007402.7	CACNA2D2	0.0272366	-13.1883	5.97267	0.646188	20	1.6493	ENSG00000007402.7
GIP1	rs13107325	gtex_v7	Brain Cortex_ENSG00000153064.7	BANK1	0.0272521	-12.6399	5.72487	0.823453	20	1.61972	ENSG00000153064.7
GIP2	rs143384	gtex_v7	Nerve Tibial_ENSG00000125991.14	ERGIC3	0.0272954	3.52297	1.59608	0.00253037	20	1.62245	ENSG00000125991.14
GIP1	rs7628207	gtex_v7	Heart Atrial Appendage_ENSG00000187492.4	CDHR4	0.0273044	8.82503	3.99841	0.467959	20	1.66388	ENSG00000187492.4
GIP1	rs7628207	gtex_v7	Brain Anterior cingulate cortex BA24_ENSG00000179564.3	LSMEM2	0.0273289	-14.2635	6.46349	0.283068	20	1.63625	ENSG00000179564.3
GIP1	rs7628207	gtex_v7	Colon Transverse_ENSG00000213672.3	NCKIPSD	0.0273409	-8.63923	3.91515	0.0355431	11	1.69892	ENSG00000213672.3
GIP1	rs73581580	gtex_v7	Minor Salivary Gland_ENSG00000214402.6	LCNL1	0.0273676	-17.6631	8.00601	0.89649	20	1.5937	ENSG00000214402.6
GIP1	rs3737240	gtex_v7	Brain Caudate basal ganglia_ENSG00000143374.10	TARS2	0.0275066	14.511	6.58317	0.00395852	20	1.67851	ENSG00000143374.10
GIP1	rs13107325	gtex_v7	Artery Coronary_ENSG00000164037.12	SLC9B1	0.0275351	9.49805	4.30976	0.187595	20	1.61513	ENSG00000164037.12
GIP1	rs7628207	gtex_v7	Esophagus Gastroesophageal Junction_ENSG00000178149.12	DALRD3	0.0275367	-6.69323	3.0371	0.315196	20	1.65568	ENSG00000178149.12
GIP1	rs7628207	gtex_v7	Artery Tibial_ENSG00000145029.7	NICN1	0.0276237	-4.42407	2.00858	0.0357888	20	1.66455	ENSG00000145029.7
GIP1	rs7628207	gtex_v7	Brain Anterior cingulate cortex BA24_ENSG00000243477.1	NAT6	0.0276432	8.29426	3.76616	0.375555	20	1.63069	ENSG00000243477.1
GIP1	rs73581580	gtex_v7	Pancreas_ENSG00000198113.2	TOR4A	0.0276674	-8.5906	3.90132	0.5561	20	1.62806	ENSG00000198113.2
GIP1	rs13107325	gtex_v7	Uterus_ENSG00000109320.7	NFKB1	0.0276775	9.59173	4.35626	0.347635	20	1.59775	ENSG00000109320.7
GIP1	rs73581580	gtex_v7	Esophagus Muscularis_ENSG00000197191.3	C9orf169	0.0276812	-7.58744	3.44606	0.873893	20	1.6354	ENSG00000197191.3
GIP1	rs73581580	gtex_v7	Minor Salivary Gland_ENSG00000176101.7	SSNA1	0.0277263	-8.70398	3.95431	0.108925	20	1.58772	ENSG00000176101.7
GIP1	rs3737240	gtex_v7	Skin Not Sun Exposed Suprapubic_ENSG00000118298.6	CA14	0.0277284	8.69297	3.94936	0.00403221	20	1.69393	ENSG00000118298.6
GIP2	rs143384	gtex_v7	Heart Left Ventricle_ENSG00000078747.8	ITCH	0.0277314	-3.04927	1.38536	0.467235	19	1.62735	ENSG00000078747.8
GIP1	rs3737240	gtex_v7	Skin Sun Exposed Lower leg_ENSG00000143387.8	CTSK	0.0277893	4.21566	1.91599	0.0158929	20	1.69555	ENSG00000143387.8
GIP1	rs73581580	gtex_v7	Brain Frontal Cortex BA9_ENSG00000177943.9	MAMDC4	0.0278192	8.49677	3.86247	0.196943	20	1.60644	ENSG00000177943.9
GIP1	rs7628207	gtex_v7	Pituitary_ENSG00000164078.8	MST1R	0.0278245	10.4034	4.72936	0.0384268	20	1.63989	ENSG00000164078.8
GIP1	rs73581580	gtex_v7	Colon Transverse_ENSG00000160360.7	GPSM1	0.0278269	-9.68981	4.40502		2	2.22015	ENSG00000160360.7
GIP1	rs13107325	gtex_v7	Brain Nucleus accumbens basal ganglia_ENSG00000138821.8	SLC39A8	0.0278272	-7.90903	3.59548	0.479614	20	1.60797	ENSG00000138821.8
GIP1	rs12705966	gtex_v7	Vagina_ENSG00000225535.2	AC068610.3	0.0278455	-24.3829	11.0859	0.31309	20	1.66042	ENSG00000225535.2
GIP1	rs7628207	gtex_v7	Brain Cerebellum_ENSG00000213689.5	TREX1	0.0278754	14.413	6.55425		1	1.78977	ENSG00000213689.5
GIP1	rs73581580	gtex_v7	Nerve Tibial_ENSG00000198113.2	TOR4A	0.0278955	-5.54177	2.52041	0.552331	20	1.63216	ENSG00000198113.2
GIP2	rs143384	gtex_v7	Artery Tibial_ENSG00000131043.7	AAR2	0.0279301	-2.27604	1.03538	0.510593	20	1.61263	ENSG00000131043.7
GIP1	rs7628207	gtex_v7	Prostate_ENSG00000145040.3	UCN2	0.0279823	-14.6913	6.68534	0.0226543	6	1.68875	ENSG00000145040.3
GIP2	rs143384	gtex_v7	Brain Putamen basal ganglia_ENSG00000126001.11	CEP250	0.0280067	-13.2957	6.05123	0.0624022	20	1.581	ENSG00000126001.11
GIP1	rs7628207	gtex_v7	Skin Not Sun Exposed Suprapubic_ENSG00000213672.3	NCKIPSD	0.0280242	-5.29919	2.41207	0.0359654	11	1.6911	ENSG00000213672.3
GIP2	rs143384	gtex_v7	Brain Amygdala_ENSG00000198646.9	NCOA6	0.0281238	7.70175	3.50788	0.312627	20	1.56505	ENSG00000198646.9
GIP1	rs3737240	gtex_v7	Stomach_ENSG00000143401.10	ANP32E	0.0281814	6.35837	2.89708	0.386824	20	1.67915	ENSG00000143401.10
GIP1	rs73581580	gtex_v7	Pancreas_ENSG00000159247.8	TUBBP5	0.0282088	-13.2798	6.05178	0.486005	20	1.61869	ENSG00000159247.8
GIP1	rs73581580	gtex_v7	Brain Hippocampus_ENSG00000176978.9	DPP7	0.028213	-7.70816	3.51279	0.232849	20	1.59675	ENSG00000176978.9
GIP1	rs7628207	gtex_v7	Brain Frontal Cortex BA9_ENSG00000126062.3	TMEM115	0.0282808	-8.30568	3.78672	0.0288269	20	1.62372	ENSG00000126062.3
GIP1	rs7628207	gtex_v7	Skin Not Sun Exposed Suprapubic_ENSG00000271973.1	RP11-572O6.1	0.0283062	-11.3994	5.19805	0.451868	11	1.68576	ENSG00000271973.1
GIP1	rs3737240	gtex_v7	Spleen_ENSG00000143369.10	ECM1	0.0283324	-12.0297	5.48635	0.114937	20	1.6637	ENSG00000143369.10
GIP1	rs7628207	gtex_v7	Brain Cortex_ENSG00000243477.1	NAT6	0.0283686	8.51277	3.8833	0.374082	20	1.62858	ENSG00000243477.1
GIP1	rs3737240	gtex_v7	Prostate_ENSG00000143382.9	ADAMTSL4	0.0283779	-9.10441	4.15343	0.351858	20	1.65869	ENSG00000143382.9
GIP2	rs143384	gtex_v7	Ovary_ENSG00000126005.11	MMP24-AS1	0.0283982	-7.46956	3.40805	0.878197	20	1.57914	ENSG00000126005.11
GIP1	rs7628207	gtex_v7	Uterus_ENSG00000173540.8	GMPPB	0.0284528	15.4048	7.03098	0.505622	20	1.6122	ENSG00000173540.8
GIP1	rs3737240	gtex_v7	Adipose Subcutaneous_ENSG00000150337.9	FCGR1A	0.0284669	6.21297	2.83595	0.586625	20	1.68159	ENSG00000150337.9
GIP1	rs3737240	gtex_v7	Skin Not Sun Exposed Suprapubic_ENSG00000183558.5	HIST2H2AA3	0.0284959	9.62869	4.39588	0.409205	20	1.67941	ENSG00000183558.5
GIP1	rs7628207	gtex_v7	Colon Transverse_ENSG00000145040.3	UCN2	0.0285247	13.7108	6.26068	0.19702	6	1.69668	ENSG00000145040.3
GIP1	rs73581580	gtex_v7	Esophagus Mucosa_ENSG00000203993.3	C9orf37	0.0285438	4.1768	1.90745	0.105523	20	1.62079	ENSG00000203993.3
GIP1	rs7628207	gtex_v7	Vagina_ENSG00000164068.11	RNF123	0.0286078	9.17735	4.19277	0.392039	20	1.61242	ENSG00000164068.11
GIP1	rs7628207	gtex_v7	Testis_ENSG00000228008.1	CTD-2330K9.3	0.028644	6.11276	2.79332	0.103366	20	1.63732	ENSG00000228008.1
GIP1	rs3737240	gtex_v7	Colon Transverse_ENSG00000143401.10	ANP32E	0.0287255	5.82606	2.66367	0.411688	20	1.66996	ENSG00000143401.10
GIP1	rs7628207	gtex_v7	Muscle Skeletal_ENSG00000173540.8	GMPPB	0.0287616	7.63271	3.49045	0.0350039	20	1.64706	ENSG00000173540.8
GIP1	rs13107325	gtex_v7	Uterus_ENSG00000153064.7	BANK1	0.0287909	-12.8744	5.88856	0.926397	20	1.57944	ENSG00000153064.7
GIP1	rs13107325	gtex_v7	Skin Not Sun Exposed Suprapubic_ENSG00000138778.7	CENPE	0.0288305	5.00754	2.29094	0.535446	20	1.61283	ENSG00000138778.7
GIP1	rs7628207	gtex_v7	Adipose Subcutaneous_ENSG00000243477.1	NAT6	0.0288446	5.70928	2.61222	0.121989	20	1.64244	ENSG00000243477.1
GIP1	rs3737240	gtex_v7	Brain Spinal cord cervical c-1_ENSG00000187145.10	MRPS21	0.0289561	-11.87	5.43477	0.121402	20	1.61978	ENSG00000187145.10
GIP2	rs143384	gtex_v7	Skin Sun Exposed Lower leg_ENSG00000131067.12	GGT7	0.0289828	-4.18783	1.91775	0.0622696	20	1.59592	ENSG00000131067.12
GIP1	rs7628207	gtex_v7	Colon Sigmoid_ENSG00000114395.6	CYB561D2	0.0291022	-6.46265	2.96166	0.0167075	20	1.62661	ENSG00000114395.6
GIP1	rs13107325	gtex_v7	Spleen_ENSG00000164038.10	SLC9B2	0.0291775	-9.15699	4.19837	0.0759107	20	1.59001	ENSG00000164038.10
GIP1	rs7628207	gtex_v7	Brain Cerebellar Hemisphere_ENSG00000114353.12	GNAI2	0.0292179	-7.42755	3.4063	0.637099	20	1.61046	ENSG00000114353.12
GIP1	rs3737240	gtex_v7	Skin Not Sun Exposed Suprapubic_ENSG00000143384.8	MCL1	0.0292335	-6.79706	3.11746	0.06266	20	1.66584	ENSG00000143384.8
GIP1	rs7628207	gtex_v7	Vagina_ENSG00000068028.13	RASSF1	0.0292371	9.78116	4.4862	0.0552761	20	1.60187	ENSG00000068028.13
GIP1	rs3737240	gtex_v7	Skin Sun Exposed Lower leg_ENSG00000117360.8	PRPF3	0.0292591	5.07902	2.32985	0.0648005	20	1.66807	ENSG00000117360.8
GIP1	rs3737240	gtex_v7	Adipose Subcutaneous_ENSG00000143420.13	ENSA	0.0292735	-5.00785	2.29741	0.0896912	20	1.66672	ENSG00000143420.13
GIP1	rs73581580	gtex_v7	Heart Left Ventricle_ENSG00000107331.12	ABCA2	0.0293144	-5.46549	2.50799	0.510239	20	1.60357	ENSG00000107331.12
GIP1	rs3737240	gtex_v7	Lung_ENSG00000163131.6	CTSS	0.0293258	-3.91386	1.79611	2.80596e-05	20	1.66569	ENSG00000163131.6
GIP1	rs7628207	gtex_v7	Prostate_ENSG00000228008.1	CTD-2330K9.3	0.029338	13.9421	6.39866	0.0626733	20	1.6108	ENSG00000228008.1
GIP1	rs3737240	gtex_v7	Esophagus Mucosa_ENSG00000163131.6	CTSS	0.029357	-5.09061	2.33658	5.29176e-06	20	1.66401	ENSG00000163131.6
GIP1	rs13107325	gtex_v7	Brain Spinal cord cervical c-1_ENSG00000109332.15	UBE2D3	0.0295707	7.13647	3.27994	0.237526	20	1.55387	ENSG00000109332.15
GIP1	rs13107325	gtex_v7	Brain Cortex_ENSG00000246560.2	RP11-10L12.4	0.0296341	-12.1997	5.60921	0.227994	20	1.58006	ENSG00000246560.2
GIP1	rs3737240	gtex_v7	Lung_ENSG00000234232.2	RP11-353N4.5	0.0296976	-12.0348	5.53551	0.0620549	20	1.659	ENSG00000234232.2
GIP2	rs143384	gtex_v7	Pituitary_ENSG00000101460.8	MAP1LC3A	0.0297008	6.82199	3.13791	0.304192	20	1.5645	ENSG00000101460.8
GIP1	rs7628207	gtex_v7	Small Intestine Terminal Ileum_ENSG00000183396.3	TMEM89	0.0297017	-7.07022	3.2521	0.351843	11	1.63425	ENSG00000183396.3
GIP1	rs73581580	gtex_v7	Testis_ENSG00000180549.7	FUT7	0.0297393	-11.2664	5.18342	0.596615	20	1.5937	ENSG00000180549.7
GIP1	rs7628207	gtex_v7	Pancreas_ENSG00000114378.12	HYAL1	0.0298387	9.4911	4.3693	0.00146333	20	1.61627	ENSG00000114378.12
GIP1	rs73581580	gtex_v7	Lung_ENSG00000188747.4	NOXA1	0.0298496	-4.37549	2.01442	0.00459424	20	1.59998	ENSG00000188747.4
GIP1	rs7628207	gtex_v7	Brain Putamen basal ganglia_ENSG00000221883.2	ARIH2OS	0.0298812	-10.0111	4.60986	0.456867	20	1.59724	ENSG00000221883.2
GIP2	rs143384	gtex_v7	Brain Spinal cord cervical c-1_ENSG00000078747.8	ITCH	0.0300666	-6.13989	2.83047	0.713933	19	1.54592	ENSG00000078747.8
GIP2	rs143384	gtex_v7	Brain Spinal cord cervical c-1_ENSG00000242372.2	EIF6	0.0302189	-8.9985	4.15211	0.200994	20	1.52872	ENSG00000242372.2
GIP1	rs73581580	gtex_v7	Nerve Tibial_ENSG00000197355.6	UAP1L1	0.0303925	5.45184	2.51825	0.587526	20	1.59031	ENSG00000197355.6
GIP1	rs3737240	gtex_v7	Cells EBV-transformed lymphocytes_ENSG00000014914.15	MTMR11	0.0304054	-13.5259	6.24821	0.142531	20	1.61765	ENSG00000014914.15
GIP1	rs3737240	gtex_v7	Lung_ENSG00000220323.3	HIST2H2BD	0.030425	8.86345	4.09489	0.0409766	20	1.64618	ENSG00000220323.3
GIP1	rs3737240	gtex_v7	Heart Atrial Appendage_ENSG00000269501.1	RP11-353N4.6	0.0304461	12.6275	5.83463	0.0881677	20	1.63962	ENSG00000269501.1
GIP2	rs143384	gtex_v7	Cells EBV-transformed lymphocytes_ENSG00000214078.7	CPNE1	0.0305741	-14.5352	6.72128	0.00866353	20	1.54348	ENSG00000214078.7
GIP1	rs3737240	gtex_v7	Liver_ENSG00000143401.10	ANP32E	0.0305934	15.026	6.94901	0.0283995	20	1.62182	ENSG00000143401.10
GIP1	rs3737240	gtex_v7	Thyroid_ENSG00000163155.7	LYSMD1	0.0305957	-6.36332	2.94286	0.601514	20	1.64382	ENSG00000163155.7
GIP1	rs3737240	gtex_v7	Stomach_ENSG00000226067.2	RP11-403I13.7	0.030609	-12.1347	5.61242	0.303776	13	1.64695	ENSG00000226067.2
GIP1	rs7628207	gtex_v7	Thyroid_ENSG00000114353.12	GNAI2	0.0306202	3.71279	1.71732	0.0418153	20	1.61267	ENSG00000114353.12
GIP1	rs7628207	gtex_v7	Brain Cerebellar Hemisphere_ENSG00000178149.12	DALRD3	0.0306601	-12.5081	5.7869	0.726294	20	1.58686	ENSG00000178149.12
GIP2	rs143384	gtex_v7	Brain Cerebellar Hemisphere_ENSG00000101335.5	MYL9	0.0307293	25.9181	11.996	0.182281	9	1.8326	ENSG00000101335.5
GIP1	rs3737240	gtex_v7	Heart Left Ventricle_ENSG00000235999.1	RP11-403I13.8	0.0307504	-8.00071	3.70354	0.39345	13	1.64631	ENSG00000235999.1
GIP1	rs73581580	gtex_v7	Cells EBV-transformed lymphocytes_ENSG00000197191.3	C9orf169	0.0307589	16.1791	7.48969	0.233733	20	1.55873	ENSG00000197191.3
GIP1	rs7628207	gtex_v7	Colon Transverse_ENSG00000145029.7	NICN1	0.0307668	-5.86797	2.71656	0.418377	20	1.60351	ENSG00000145029.7
GIP1	rs3737240	gtex_v7	Colon Sigmoid_ENSG00000252105.1	RNU1-143P	0.030787	-16.6402	7.70446	0.421189	13	1.63977	ENSG00000252105.1
GIP2	rs143384	gtex_v7	Liver_ENSG00000088298.8	EDEM2	0.030801	7.48087	3.46395	0.0177638	20	1.5467	ENSG00000088298.8
GIP1	rs73581580	gtex_v7	Thyroid_ENSG00000233198.2	RNF224	0.0309515	-5.29898	2.45585	0.524105	20	1.58286	ENSG00000233198.2
GIP1	rs7628207	gtex_v7	Brain Putamen basal ganglia_ENSG00000173540.8	GMPPB	0.0310114	17.7024	8.20723	0.510238	20	1.57574	ENSG00000173540.8
GIP1	rs7628207	gtex_v7	Skin Sun Exposed Lower leg_ENSG00000068001.9	HYAL2	0.0310493	4.60837	2.13703	0.478297	20	1.60612	ENSG00000068001.9
GIP1	rs7628207	gtex_v7	Ovary_ENSG00000213672.3	NCKIPSD	0.03105	-12.6143	5.8496	0.306808	11	1.61148	ENSG00000213672.3
GIP1	rs3737240	gtex_v7	Artery Coronary_ENSG00000203818.6	HIST2H3PS2	0.0311786	18.9812	8.80887	0.627976	15	1.62269	ENSG00000203818.6
GIP1	rs73581580	gtex_v7	Cells EBV-transformed lymphocytes_ENSG00000228544.1	KIAA1984-AS1	0.0311815	8.52605	3.95687	0.539242	20	1.55234	ENSG00000228544.1
GIP1	rs3737240	gtex_v7	Pancreas_ENSG00000163154.5	TNFAIP8L2	0.0312387	8.04262	3.73377	0.350608	20	1.62321	ENSG00000163154.5
GIP1	rs7628207	gtex_v7	Brain Cerebellum_ENSG00000235278.2	ZNF652P1	0.0312515	-14.0056	6.50258	0.391738	20	1.58176	ENSG00000235278.2
GIP1	rs7628207	gtex_v7	Artery Tibial_ENSG00000272434.1	RP13-131K19.6	0.0313038	6.86574	3.18864	0.158807	20	1.60111	ENSG00000272434.1
GIP2	rs143384	gtex_v7	Brain Hippocampus_ENSG00000126005.11	MMP24-AS1	0.0313157	-5.64932	2.62388	0.602198	20	1.53012	ENSG00000126005.11
GIP2	rs143384	gtex_v7	Brain Spinal cord cervical c-1_ENSG00000250917.1	RP4-785G19.5	0.0314113	22.5289	10.4697	0.374355	10	1.62408	ENSG00000250917.1
GIP2	rs143384	gtex_v7	Brain Substantia nigra_ENSG00000078804.8	TP53INP2	0.0314309	-7.49898	3.48535	0.954509	20	1.50847	ENSG00000078804.8
GIP1	rs7628207	gtex_v7	Brain Spinal cord cervical c-1_ENSG00000164078.8	MST1R	0.031566	20.8377	9.69259	0.51338	20	1.54901	ENSG00000164078.8
GIP1	rs7628207	gtex_v7	Heart Atrial Appendage_ENSG00000173540.8	GMPPB	0.0316799	8.75181	4.07359	0.252038	20	1.5891	ENSG00000173540.8
GIP2	rs143384	gtex_v7	Artery Tibial_ENSG00000088298.8	EDEM2	0.0317802	-3.40282	1.5848	0.109202	20	1.55136	ENSG00000088298.8
GIP1	rs3737240	gtex_v7	Esophagus Mucosa_ENSG00000163125.11	RPRD2	0.0318805	4.81623	2.24438	5.40864e-05	20	1.62042	ENSG00000163125.11
GIP1	rs3737240	gtex_v7	Cells EBV-transformed lymphocytes_ENSG00000228126.1	LINC00568	0.0318907	18.6338	8.68394	0.0799066	20	1.59337	ENSG00000228126.1
GIP1	rs3737240	gtex_v7	Breast Mammary Tissue_ENSG00000163125.11	RPRD2	0.0319251	5.88802	2.74455	0.0250604	20	1.61356	ENSG00000163125.11
GIP2	rs143384	gtex_v7	Esophagus Mucosa_ENSG00000181741.7	FDX1P1	0.031945	4.84476	2.25853	0.889254	20	1.54778	ENSG00000181741.7
GIP2	rs143384	gtex_v7	Brain Putamen basal ganglia_ENSG00000078747.8	ITCH	0.0320617	4.62277	2.15651	0.548492	19	1.53405	ENSG00000078747.8
GIP1	rs73581580	gtex_v7	Prostate_ENSG00000148384.11	INPP5E	0.0320935	7.14898	3.33559	0.438422	20	1.54375	ENSG00000148384.11
GIP1	rs73581580	gtex_v7	Small Intestine Terminal Ileum_ENSG00000148400.9	NOTCH1	0.0321007	9.47974	4.42326	0.880093	20	1.54049	ENSG00000148400.9
GIP1	rs3737240	gtex_v7	Brain Putamen basal ganglia_ENSG00000203815.2	AL358813.2	0.0321248	19.4777	9.08962	0.354184	20	1.58706	ENSG00000203815.2
GIP1	rs73581580	gtex_v7	Brain Cortex_ENSG00000268996.1	AL807752.1	0.0322207	12.3159	5.75065	0.88824	20	1.54298	ENSG00000268996.1
GIP1	rs73581580	gtex_v7	Testis_ENSG00000188833.5	ENTPD8	0.0322231	-7.30481	3.41086	0.61857	20	1.55502	ENSG00000188833.5
GIP1	rs7628207	gtex_v7	Whole Blood_ENSG00000198218.6	QRICH1	0.0323433	3.51217	1.64109	0.464817	20	1.58388	ENSG00000198218.6
GIP1	rs73581580	gtex_v7	Brain Frontal Cortex BA9_ENSG00000238268.2	RP11-229P13.19	0.0323867	13.6995	6.4028	0.532075	20	1.53489	ENSG00000238268.2
GIP1	rs7628207	gtex_v7	Adrenal Gland_ENSG00000173540.8	GMPPB	0.0323919	10.6669	4.98561	0.737285	20	1.56881	ENSG00000173540.8
GIP1	rs7628207	gtex_v7	Skin Sun Exposed Lower leg_ENSG00000183763.4	TRAIP	0.0324606	4.30506	2.01294	0.3012	20	1.58364	ENSG00000183763.4
GIP1	rs7628207	gtex_v7	Liver_ENSG00000182179.6	UBA7	0.0325439	-7.76135	3.63076	0.269987	20	1.5616	ENSG00000182179.6
GIP2	rs143384	gtex_v7	Heart Left Ventricle_ENSG00000214078.7	CPNE1	0.0325886	-6.10757	2.85786	0.000145775	20	1.53454	ENSG00000214078.7
GIP1	rs7628207	gtex_v7	Cells Transformed fibroblasts_ENSG00000235908.1	RHOA-IT1	0.0326384	-10.4999	4.91454	0.494396	20	1.57668	ENSG00000235908.1
GIP1	rs7628207	gtex_v7	Cells EBV-transformed lymphocytes_ENSG00000008300.10	CELSR3	0.0326604	-15.4549	7.23463	0.428843	11	1.58369	ENSG00000008300.10
GIP2	rs143384	gtex_v7	Brain Putamen basal ganglia_ENSG00000149646.8	CNBD2	0.0326625	15.5573	7.28269	0.934236	20	1.51094	ENSG00000149646.8
GIP1	rs73581580	gtex_v7	Minor Salivary Gland_ENSG00000228401.3	RP11-251M1.1	0.0327149	-20.1358	9.42881	0.23403	20	1.51194	ENSG00000228401.3
GIP1	rs3737240	gtex_v7	Brain Cerebellar Hemisphere_ENSG00000159164.5	SV2A	0.0327187	9.208	4.31183	0.116252	20	1.58334	ENSG00000159164.5
GIP1	rs3737240	gtex_v7	Breast Mammary Tissue_ENSG00000253047.1	SNORA40	0.0327785	-14.3321	6.71359	0.334419	20	1.59978	ENSG00000253047.1
GIP2	rs143384	gtex_v7	Adrenal Gland_ENSG00000088340.11	FER1L4	0.0328575	-9.75102	4.56975	0.0928931	20	1.52151	ENSG00000088340.11
GIP1	rs3737240	gtex_v7	Nerve Tibial_ENSG00000143393.12	PI4KB	0.0329597	4.31478	2.02327	0.760038	18	1.60303	ENSG00000143393.12
GIP2	rs143384	gtex_v7	Minor Salivary Gland_ENSG00000101335.5	MYL9	0.032967	32.2769	15.1358	0.50454	9	1.75573	ENSG00000101335.5
GIP1	rs3737240	gtex_v7	Colon Transverse_ENSG00000228126.1	LINC00568	0.0329992	14.0388	6.58453	0.00525608	20	1.59719	ENSG00000228126.1
GIP1	rs7628207	gtex_v7	Stomach_ENSG00000235016.1	RP11-493K19.3	0.0330243	7.04445	3.30448	0.765057	20	1.56729	ENSG00000235016.1
GIP1	rs3737240	gtex_v7	Artery Tibial_ENSG00000143434.11	SEMA6C	0.0330957	5.26308	2.46986	0.376781	20	1.60195	ENSG00000143434.11
GIP1	rs3737240	gtex_v7	Ovary_ENSG00000118298.6	CA14	0.0332283	12.7296	5.97826	0.281349	20	1.57443	ENSG00000118298.6
GIP1	rs7628207	gtex_v7	Colon Transverse_ENSG00000145020.10	AMT	0.0332646	-6.36934	2.99188	0.00980846	20	1.56444	ENSG00000145020.10
GIP1	rs3737240	gtex_v7	Brain Hypothalamus_ENSG00000014914.15	MTMR11	0.0333095	13.7312	6.45161	0.143852	20	1.56734	ENSG00000014914.15
GIP2	rs143384	gtex_v7	Brain Hypothalamus_ENSG00000101019.17	UQCC1	0.0333782	-6.17311	2.90157	0.237614	20	1.49983	ENSG00000101019.17
GIP1	rs7628207	gtex_v7	Thyroid_ENSG00000213600.2	U73169.1	0.033504	-9.46374	4.45145	0.157677	20	1.56722	ENSG00000213600.2
GIP2	rs143384	gtex_v7	Heart Atrial Appendage_ENSG00000272945.1	CTD-3216D2.5	0.0335363	-13.3327	6.27242	0.039552	10	1.63397	ENSG00000272945.1
GIP2	rs143384	gtex_v7	Cells EBV-transformed lymphocytes_ENSG00000101444.8	AHCY	0.0337627	7.15531	3.37054	0.0653589	16	1.51855	ENSG00000101444.8
GIP1	rs73581580	gtex_v7	Artery Tibial_ENSG00000196642.11	RABL6	0.0337756	3.64267	1.71602	0.166356	20	1.54	ENSG00000196642.11
GIP2	rs143384	gtex_v7	Brain Hippocampus_ENSG00000125971.12	DYNLRB1	0.0338482	4.08844	1.9268	0.176714	20	1.49474	ENSG00000125971.12
GIP1	rs3737240	gtex_v7	Liver_ENSG00000261716.1	RP11-196G18.22	0.0338618	13.7397	6.47573	0.139063	20	1.56978	ENSG00000261716.1
GIP1	rs73581580	gtex_v7	Heart Atrial Appendage_ENSG00000260996.1	RP13-122B23.8	0.0339249	-8.23936	3.88473	0.614059	20	1.53234	ENSG00000260996.1
GIP1	rs3737240	gtex_v7	Uterus_ENSG00000224690.2	UBE2D3P3	0.0340676	17.3237	8.17438	0.159867	20	1.5524	ENSG00000224690.2
GIP1	rs7628207	gtex_v7	Skin Not Sun Exposed Suprapubic_ENSG00000164068.11	RNF123	0.0341163	4.74803	2.24101	0.00525453	20	1.55625	ENSG00000164068.11
GIP1	rs3737240	gtex_v7	Testis_ENSG00000269501.1	RP11-353N4.6	0.0341644	14.6283	6.90623	0.505539	20	1.57716	ENSG00000269501.1
GIP1	rs3737240	gtex_v7	Brain Putamen basal ganglia_ENSG00000237781.2	RP11-54A4.2	0.0341885	-19.9212	9.40635	0.861372	20	1.55561	ENSG00000237781.2
GIP1	rs7628207	gtex_v7	Breast Mammary Tissue_ENSG00000213672.3	NCKIPSD	0.0342818	-7.41393	3.50252	0.0761355	11	1.57883	ENSG00000213672.3
GIP1	rs7628207	gtex_v7	Brain Putamen basal ganglia_ENSG00000226913.1	BSN-AS2	0.034298	-17.2541	8.15197	0.00863203	20	1.52697	ENSG00000226913.1
GIP1	rs73581580	gtex_v7	Spleen_ENSG00000237419.1	RP11-885N19.6	0.0343317	14.6421	6.91921	0.000880799	20	1.51533	ENSG00000237419.1
GIP1	rs3737240	gtex_v7	Pancreas_ENSG00000261168.1	RP11-68I18.10	0.0344195	-15.2486	7.20933	0.0545433	20	1.57276	ENSG00000261168.1
GIP1	rs7628207	gtex_v7	Brain Anterior cingulate cortex BA24_ENSG00000172046.14	USP19	0.0344237	9.88077	4.6716	0.690113	20	1.52434	ENSG00000172046.14
GIP1	rs73581580	gtex_v7	Heart Atrial Appendage_ENSG00000233016.2	SNHG7	0.0344417	5.17695	2.44789	0.604252	20	1.52505	ENSG00000233016.2
GIP1	rs3737240	gtex_v7	Brain Cortex_ENSG00000163159.7	VPS72	0.0344534	9.46393	4.47526	0.758688	20	1.5604	ENSG00000163159.7
GIP1	rs7628207	gtex_v7	Testis_ENSG00000173540.8	GMPPB	0.0345023	12.1188	5.73224	0.265031	20	1.54436	ENSG00000173540.8
GIP1	rs7628207	gtex_v7	Colon Sigmoid_ENSG00000213672.3	NCKIPSD	0.0345216	-9.09366	4.30179	0.0338398	11	1.57157	ENSG00000213672.3
GIP1	rs7628207	gtex_v7	Nerve Tibial_ENSG00000173531.11	MST1	0.0345796	-4.41338	2.08844	0.00461688	20	1.54995	ENSG00000173531.11
GIP1	rs7628207	gtex_v7	Esophagus Gastroesophageal Junction_ENSG00000198218.6	QRICH1	0.0345931	6.13864	2.90505	0.22354	20	1.54179	ENSG00000198218.6
GIP1	rs3737240	gtex_v7	Cells EBV-transformed lymphocytes_ENSG00000143442.17	POGZ	0.0346363	11.1732	5.28886	0.646192	16	1.55153	ENSG00000143442.17
GIP2	rs143384	gtex_v7	Thyroid_ENSG00000171222.6	SCAND1	0.0346541	-2.86497	1.35628	0.896717	20	1.51077	ENSG00000171222.6
GIP2	rs143384	gtex_v7	Whole Blood_ENSG00000125966.8	MMP24	0.0346945	-4.45017	2.10718	0.14413	20	1.50923	ENSG00000125966.8
GIP1	rs73581580	gtex_v7	Muscle Skeletal_ENSG00000203993.3	C9orf37	0.0347529	-4.81421	2.28029	0.225194	20	1.52872	ENSG00000203993.3
GIP1	rs3737240	gtex_v7	Skin Not Sun Exposed Suprapubic_ENSG00000187145.10	MRPS21	0.0348259	-6.2975	2.98406	5.4375e-05	20	1.57366	ENSG00000187145.10
GIP1	rs3737240	gtex_v7	Whole Blood_ENSG00000183558.5	HIST2H2AA3	0.0351649	6.82321	3.23919	0.0403617	20	1.5694	ENSG00000183558.5
GIP2	rs143384	gtex_v7	Brain Substantia nigra_ENSG00000101019.17	UQCC1	0.0351777	-6.88762	3.27	0.980608	20	1.45867	ENSG00000101019.17
GIP1	rs7628207	gtex_v7	Skin Sun Exposed Lower leg_ENSG00000010256.6	UQCRC1	0.0352613	-2.89649	1.37578	0.336784	9	1.5744	ENSG00000010256.6
GIP1	rs7628207	gtex_v7	Brain Cerebellum_ENSG00000188315.3	C3orf62	0.0352679	8.1589	3.87547	0.898257	20	1.52249	ENSG00000188315.3
GIP1	rs7628207	gtex_v7	Uterus_ENSG00000213689.5	TREX1	0.035308	21.3759	10.1557		1	1.63147	ENSG00000213689.5
GIP2	rs143384	gtex_v7	Brain Nucleus accumbens basal ganglia_ENSG00000126005.11	MMP24-AS1	0.0353155	-7.69034	3.65385	0.523102	20	1.4817	ENSG00000126005.11
GIP1	rs7628207	gtex_v7	Cells Transformed fibroblasts_ENSG00000010256.6	UQCRC1	0.0353612	-3.28942	1.56326	0.0159437	9	1.56874	ENSG00000010256.6
GIP1	rs13107325	gtex_v7	Brain Substantia nigra_ENSG00000109320.7	NFKB1	0.0354023	7.25991	3.45097	0.192046	20	1.46944	ENSG00000109320.7
GIP1	rs7628207	gtex_v7	Brain Hippocampus_ENSG00000185614.4	FAM212A	0.0354547	13.0169	6.18931	0.123556	20	1.51097	ENSG00000185614.4
GIP2	rs143384	gtex_v7	Artery Aorta_ENSG00000025293.11	PHF20	0.0354558	4.44467	2.11338	0.404504	20	1.49464	ENSG00000025293.11
GIP1	rs12705966	gtex_v7	Heart Atrial Appendage_ENSG00000135272.5	MDFIC	0.0355588	-7.40887	3.52478	0.160935	20	1.56148	ENSG00000135272.5
GIP1	rs73581580	gtex_v7	Spleen_ENSG00000260190.1	RP11-229P13.25	0.0355698	-16.1915	7.70359	0.868984	20	1.49856	ENSG00000260190.1
GIP1	rs73581580	gtex_v7	Skin Sun Exposed Lower leg_ENSG00000198435.2	NRARP	0.0355937	-5.50744	2.62067	0.0854445	20	1.51535	ENSG00000198435.2
GIP1	rs7628207	gtex_v7	Esophagus Muscularis_ENSG00000145020.10	AMT	0.0355953	-3.40103	1.61836	0.00059814	20	1.53498	ENSG00000145020.10
GIP1	rs3737240	gtex_v7	Colon Sigmoid_ENSG00000143374.10	TARS2	0.035614	7.10186	3.37973	0.183827	20	1.55313	ENSG00000143374.10
GIP1	rs3737240	gtex_v7	Ovary_ENSG00000014914.15	MTMR11	0.0356158	11.2995	5.37743	0.20202	20	1.53926	ENSG00000014914.15
GIP1	rs7628207	gtex_v7	Artery Aorta_ENSG00000188338.10	SLC38A3	0.0356185	7.17935	3.4167	0.70659	20	1.53084	ENSG00000188338.10
GIP1	rs3737240	gtex_v7	Small Intestine Terminal Ileum_ENSG00000118298.6	CA14	0.0356367	13.6306	6.48753	0.560843	20	1.53896	ENSG00000118298.6
GIP1	rs7628207	gtex_v7	Brain Frontal Cortex BA9_ENSG00000164078.8	MST1R	0.0357267	13.8218	6.58174	0.0471397	20	1.50998	ENSG00000164078.8
GIP1	rs7628207	gtex_v7	Esophagus Gastroesophageal Junction_ENSG00000173540.8	GMPPB	0.0358163	10.5014	5.00304	0.14539	20	1.52457	ENSG00000173540.8
GIP2	rs143384	gtex_v7	Testis_ENSG00000125998.7	FAM83C	0.0358666	5.62073	2.67853	0.409245	20	1.4871	ENSG00000125998.7
GIP1	rs3737240	gtex_v7	Artery Coronary_ENSG00000184678.8	HIST2H2BE	0.0358719	12.085	5.7592	0.327541	20	1.54012	ENSG00000184678.8
GIP1	rs73581580	gtex_v7	Ovary_ENSG00000187796.9	CARD9	0.0359371	-11.301	5.38748	0.513179	11	1.4875	ENSG00000187796.9
GIP1	rs7628207	gtex_v7	Artery Aorta_ENSG00000164078.8	MST1R	0.036023	9.37723	4.47244	0.308275	20	1.52521	ENSG00000164078.8
GIP1	rs7628207	gtex_v7	Heart Atrial Appendage_ENSG00000007402.7	CACNA2D2	0.0360387	5.30546	2.53064	0.178845	20	1.52477	ENSG00000007402.7
GIP1	rs73581580	gtex_v7	Skin Sun Exposed Lower leg_ENSG00000054148.13	PHPT1	0.0361417	4.38774	2.09406	0.226235	20	1.50794	ENSG00000054148.13
GIP1	rs3737240	gtex_v7	Adipose Visceral Omentum_ENSG00000163159.7	VPS72	0.0362248	5.88566	2.8102	0.186642	20	1.55205	ENSG00000163159.7
GIP2	rs143384	gtex_v7	Prostate_ENSG00000214185.3	XPOTP1	0.0362314	27.5011	13.1313	0.215267	4	1.65444	ENSG00000214185.3
GIP2	rs143384	gtex_v7	Lung_ENSG00000078814.11	MYH7B	0.0363542	3.23311	1.54477	0.296725	20	1.48769	ENSG00000078814.11
GIP2	rs143384	gtex_v7	Brain Cortex_ENSG00000101460.8	MAP1LC3A	0.0363728	5.08267	2.42872	0.297157	20	1.46969	ENSG00000101460.8
GIP1	rs7628207	gtex_v7	Adipose Subcutaneous_ENSG00000164062.8	APEH	0.0364111	-3.15669	1.50871	0.172694	20	1.52497	ENSG00000164062.8
GIP1	rs3737240	gtex_v7	Adipose Visceral Omentum_ENSG00000117362.8	APH1A	0.0364354	5.77719	2.76151	0.284479	20	1.54903	ENSG00000117362.8
GIP1	rs3737240	gtex_v7	Heart Left Ventricle_ENSG00000014914.15	MTMR11	0.0364834	5.07479	2.42639	0.329492	20	1.54584	ENSG00000014914.15
GIP1	rs7628207	gtex_v7	Uterus_ENSG00000114395.6	CYB561D2	0.0365354	10.7085	5.12144	0.587979	20	1.49192	ENSG00000114395.6
GIP1	rs7628207	gtex_v7	Liver_ENSG00000176095.7	IP6K1	0.0365371	7.07039	3.38151	0.337013	20	1.50499	ENSG00000176095.7
GIP1	rs3737240	gtex_v7	Breast Mammary Tissue_ENSG00000143376.8	SNX27	0.0365661	-15.2745	7.30638		2	2.00722	ENSG00000143376.8
GIP1	rs3737240	gtex_v7	Brain Hippocampus_ENSG00000118292.4	C1orf54	0.0366668	11.5037	5.50558	0.111556	20	1.52041	ENSG00000118292.4
GIP1	rs7628207	gtex_v7	Heart Atrial Appendage_ENSG00000164068.11	RNF123	0.0367223	3.71326	1.77767	0.017046	20	1.51543	ENSG00000164068.11
GIP1	rs7628207	gtex_v7	Brain Cerebellar Hemisphere_ENSG00000224424.7	PRKAR2A-AS1	0.0367416	10.7164	5.13083	0.594949	18	1.52114	ENSG00000224424.7
GIP1	rs7628207	gtex_v7	Brain Cerebellar Hemisphere_ENSG00000010256.6	UQCRC1	0.0367528	-5.30847	2.54176	0.141579	9	1.52893	ENSG00000010256.6
GIP1	rs12705966	gtex_v7	Breast Mammary Tissue_ENSG00000135272.5	MDFIC	0.0367923	-4.47727	2.14422	0.0529678	20	1.54265	ENSG00000135272.5
GIP1	rs7628207	gtex_v7	Artery Aorta_ENSG00000188315.3	C3orf62	0.0368092	-6.89194	3.30094	0.276	20	1.51448	ENSG00000188315.3
GIP1	rs3737240	gtex_v7	Artery Coronary_ENSG00000143418.15	CERS2	0.0368839	-6.72372	3.22165	0.0187942	20	1.52598	ENSG00000143418.15
GIP1	rs73581580	gtex_v7	Brain Hippocampus_ENSG00000177239.10	MAN1B1	0.0369811	-8.07951	3.87326	0.844907	20	1.47022	ENSG00000177239.10
GIP1	rs3737240	gtex_v7	Small Intestine Terminal Ileum_ENSG00000143374.10	TARS2	0.0370542	7.92193	3.79918	0.413326	20	1.51927	ENSG00000143374.10
GIP1	rs3737240	gtex_v7	Stomach_ENSG00000240929.2	HIST2H2BB	0.0371157	-10.1301	4.85977	0.115586	15	1.54503	ENSG00000240929.2
GIP1	rs3737240	gtex_v7	Thyroid_ENSG00000143401.10	ANP32E	0.0371197	4.9329	2.36653	0.115005	20	1.54219	ENSG00000143401.10
GIP1	rs7628207	gtex_v7	Lung_ENSG00000067560.6	RHOA	0.0371718	3.69513	1.7732	0.299495	20	1.51456	ENSG00000067560.6
GIP1	rs73581580	gtex_v7	Vagina_ENSG00000237886.1	RP11-611D20.2	0.0372384	-8.88218	4.26384	0.0324521	20	1.46492	ENSG00000237886.1
GIP1	rs3737240	gtex_v7	Muscle Skeletal_ENSG00000143437.16	ARNT	0.037244	-4.14782	1.9912	0.466026	20	1.54273	ENSG00000143437.16
GIP1	rs73581580	gtex_v7	Muscle Skeletal_ENSG00000187922.9	LCN10	0.0373146	-4.69865	2.25646	0.233958	20	1.49417	ENSG00000187922.9
GIP1	rs13107325	gtex_v7	Testis_ENSG00000250651.1	PABPC1P7	0.0373209	11.811	5.67225	0.0372788	20	1.48233	ENSG00000250651.1
GIP1	rs73581580	gtex_v7	Brain Spinal cord cervical c-1_ENSG00000177239.10	MAN1B1	0.0373376	-9.98068	4.79367	0.761614	20	1.45004	ENSG00000177239.10
GIP1	rs7628207	gtex_v7	Artery Tibial_ENSG00000173402.7	DAG1	0.0373821	-3.77084	1.81154	0.285583	20	1.5119	ENSG00000173402.7
GIP1	rs7628207	gtex_v7	Brain Cerebellum_ENSG00000228008.1	CTD-2330K9.3	0.037504	14.895	7.16026	0.159832	20	1.4925	ENSG00000228008.1
GIP1	rs7628207	gtex_v7	Cells Transformed fibroblasts_ENSG00000164077.9	MON1A	0.0376041	3.56754	1.71587	0.025429	20	1.50591	ENSG00000164077.9
GIP1	rs3737240	gtex_v7	Lung_ENSG00000203817.5	FAM72C	0.03765	10.737	5.16538	0.394506	16	1.5439	ENSG00000203817.5
GIP1	rs73581580	gtex_v7	Brain Nucleus accumbens basal ganglia_ENSG00000130653.11	PNPLA7	0.0377235	-9.41436	4.53083	0.679738	20	1.46706	ENSG00000130653.11
GIP1	rs73581580	gtex_v7	Ovary_ENSG00000233198.2	RNF224	0.0377746	-13.3851	6.44354	0.129498	20	1.46413	ENSG00000233198.2
GIP2	rs143384	gtex_v7	Muscle Skeletal_ENSG00000131069.15	ACSS2	0.0380181	3.21467	1.54949	0.366905	20	1.46913	ENSG00000131069.15
GIP1	rs3737240	gtex_v7	Esophagus Gastroesophageal Junction_ENSG00000228126.1	LINC00568	0.0380667	12.8097	6.1759	0.0228463	20	1.52001	ENSG00000228126.1
GIP1	rs3737240	gtex_v7	Brain Nucleus accumbens basal ganglia_ENSG00000159352.11	PSMD4	0.0380747	9.29676	4.48242	0.332251	20	1.508	ENSG00000159352.11
GIP1	rs3737240	gtex_v7	Pancreas_ENSG00000253193.4	FCGR1C	0.038099	-12.4685	6.01243	0.693267	14	1.52974	ENSG00000253193.4
GIP1	rs13107325	gtex_v7	Ovary_ENSG00000164037.12	SLC9B1	0.0381387	8.38574	4.04452	0.0801629	20	1.45751	ENSG00000164037.12
GIP2	rs143384	gtex_v7	Brain Hypothalamus_ENSG00000244462.3	RBM12	0.0381813	10.6287	5.12746	0.806147	20	1.4389	ENSG00000244462.3
GIP1	rs73581580	gtex_v7	Pituitary_ENSG00000244187.3	TMEM141	0.0382946	6.395	3.08686	0.251834	20	1.46286	ENSG00000244187.3
GIP1	rs3737240	gtex_v7	Colon Transverse_ENSG00000159208.11	C1orf51	0.0384178	7.73786	3.73743	0.88433	20	1.51829	ENSG00000159208.11
GIP1	rs7628207	gtex_v7	Brain Cerebellum_ENSG00000172053.10	QARS	0.0385115	5.17101	2.49883	0.603177	20	1.47959	ENSG00000172053.10
GIP1	rs3737240	gtex_v7	Cells Transformed fibroblasts_ENSG00000159164.5	SV2A	0.0385672	-7.74421	3.74338	0.0111865	20	1.51883	ENSG00000159164.5
GIP1	rs3737240	gtex_v7	Adipose Subcutaneous_ENSG00000187145.10	MRPS21	0.0385687	-4.42954	2.14116	0.000122469	20	1.52179	ENSG00000187145.10
GIP1	rs7628207	gtex_v7	Brain Frontal Cortex BA9_ENSG00000001617.7	SEMA3F	0.0386407	-12.0183	5.81159	0.140427	20	1.4721	ENSG00000001617.7
GIP1	rs7628207	gtex_v7	Colon Transverse_ENSG00000173421.12	CCDC36	0.0387017	-6.40046	3.09598	0.20225	20	1.48918	ENSG00000173421.12
GIP1	rs7628207	gtex_v7	Brain Cerebellar Hemisphere_ENSG00000233276.2	GPX1	0.0387451	8.63387	4.17724	0.906188	20	1.47301	ENSG00000233276.2
GIP2	rs143384	gtex_v7	Whole Blood_ENSG00000101460.8	MAP1LC3A	0.0387864	3.3341	1.61345	0.219842	20	1.45676	ENSG00000101460.8
GIP1	rs73581580	gtex_v7	Brain Frontal Cortex BA9_ENSG00000233013.4	FAM157B	0.0388468	-15.2953	7.40405	0.629746	20	1.44978	ENSG00000233013.4
GIP2	rs143384	gtex_v7	Breast Mammary Tissue_ENSG00000088367.16	EPB41L1	0.03888	4.27111	2.06788	0.219226	20	1.45039	ENSG00000088367.16
GIP1	rs7628207	gtex_v7	Uterus_ENSG00000001617.7	SEMA3F	0.0388807	-14.872	7.20038	0.232899	20	1.46218	ENSG00000001617.7
GIP1	rs7628207	gtex_v7	Brain Amygdala_ENSG00000183763.4	TRAIP	0.0389083	17.6636	8.55316	0.180965	20	1.45425	ENSG00000183763.4
GIP1	rs3737240	gtex_v7	Nerve Tibial_ENSG00000143443.9	C1orf56	0.0390759	-6.88927	3.33882	0.715988	20	1.51415	ENSG00000143443.9
GIP2	rs143384	gtex_v7	Artery Tibial_ENSG00000131069.15	ACSS2	0.0391242	3.38591	1.64135	0.122163	20	1.45328	ENSG00000131069.15
GIP1	rs12705966	gtex_v7	Brain Nucleus accumbens basal ganglia_ENSG00000128573.18	FOXP2	0.0391248	9.47933	4.59521	0.101462	20	1.49692	ENSG00000128573.18
GIP2	rs143384	gtex_v7	Brain Nucleus accumbens basal ganglia_ENSG00000088298.8	EDEM2	0.0391658	-8.75752	4.24619	0.0389603	20	1.43433	ENSG00000088298.8
GIP1	rs73581580	gtex_v7	Brain Caudate basal ganglia_ENSG00000054148.13	PHPT1	0.0391992	-6.24267	3.02735	0.0662145	20	1.45228	ENSG00000054148.13
GIP1	rs73581580	gtex_v7	Brain Caudate basal ganglia_ENSG00000197191.3	C9orf169	0.0392696	8.12489	3.94154	0.175669	20	1.45143	ENSG00000197191.3
GIP1	rs7628207	gtex_v7	Artery Coronary_ENSG00000188338.10	SLC38A3	0.0393399	9.27019	4.49875	0.41141	20	1.46878	ENSG00000188338.10
GIP1	rs7628207	gtex_v7	Colon Sigmoid_ENSG00000145029.7	NICN1	0.0393446	-6.63335	3.21919	0.188978	20	1.47711	ENSG00000145029.7
GIP1	rs73581580	gtex_v7	Cells EBV-transformed lymphocytes_ENSG00000165716.5	FAM69B	0.0393516	14.3947	6.98603	0.692858	20	1.44343	ENSG00000165716.5
GIP2	rs143384	gtex_v7	Brain Caudate basal ganglia_ENSG00000126005.11	MMP24-AS1	0.039389	-7.62165	3.69965	0.36301	20	1.43487	ENSG00000126005.11
GIP1	rs7628207	gtex_v7	Artery Tibial_ENSG00000164078.8	MST1R	0.0395242	8.466	4.11233	0.0482371	20	1.48409	ENSG00000164078.8
GIP1	rs73581580	gtex_v7	Vagina_ENSG00000184709.7	LRRC26	0.0395383	-11.734	5.70015	0.167595	20	1.43713	ENSG00000184709.7
GIP1	rs7628207	gtex_v7	Liver_ENSG00000271858.1	XXcos-LUCA11.4	0.0395704	-15.5313	7.54603	0.24675	20	1.46617	ENSG00000271858.1
GIP1	rs7628207	gtex_v7	Thyroid_ENSG00000176095.7	IP6K1	0.0396601	3.79094	1.8427	0.207999	20	1.48271	ENSG00000176095.7
GIP1	rs73581580	gtex_v7	Liver_ENSG00000188833.5	ENTPD8	0.039711	6.85222	3.33159	0.112381	20	1.44488	ENSG00000188833.5
GIP2	rs143384	gtex_v7	Pituitary_ENSG00000025293.11	PHF20	0.0398661	7.87146	3.83014	0.683684	20	1.42894	ENSG00000025293.11
GIP1	rs12705966	gtex_v7	Artery Coronary_ENSG00000128573.18	FOXP2	0.0399007	-12.3689	6.01957	0.952716	20	1.48878	ENSG00000128573.18
GIP1	rs7628207	gtex_v7	Stomach_ENSG00000007402.7	CACNA2D2	0.0399134	-4.90852	2.38899	0.0943727	20	1.47325	ENSG00000007402.7
GIP2	rs143384	gtex_v7	Lung_ENSG00000227688.2	HNRNPA3P2	0.0401274	-14.977	7.2972	0.0461585	3	1.6922	ENSG00000227688.2
GIP2	rs143384	gtex_v7	Brain Caudate basal ganglia_ENSG00000125965.4	GDF5	0.0402236	11.2343	5.4763	0.596916	20	1.42524	ENSG00000125965.4
GIP1	rs13107325	gtex_v7	Breast Mammary Tissue_ENSG00000138821.8	SLC39A8	0.0402419	6.93997	3.38328	0.894123	20	1.44736	ENSG00000138821.8
GIP1	rs3737240	gtex_v7	Vagina_ENSG00000228126.1	LINC00568	0.0402707	14.1086	6.87903	0.004911	20	1.47142	ENSG00000228126.1
GIP1	rs73581580	gtex_v7	Adipose Subcutaneous_ENSG00000054148.13	PHPT1	0.0402766	3.56159	1.7366	0.15908	20	1.45477	ENSG00000054148.13
GIP1	rs7628207	gtex_v7	Brain Amygdala_ENSG00000213672.3	NCKIPSD	0.0403054	-13.5814	6.62313	0.0810318	10	1.46298	ENSG00000213672.3
GIP1	rs7628207	gtex_v7	Brain Amygdala_ENSG00000010256.6	UQCRC1	0.040353	-7.74913	3.77985	0.4528	8	1.46454	ENSG00000010256.6
GIP1	rs73581580	gtex_v7	Uterus_ENSG00000186193.7	SAPCD2	0.0404515	12.3085	6.00676	0.684458	20	1.42436	ENSG00000186193.7
GIP2	rs143384	gtex_v7	Esophagus Gastroesophageal Junction_ENSG00000100991.7	TRPC4AP	0.0404564	-5.21364	2.54441	0.135737	20	1.42994	ENSG00000100991.7
GIP1	rs73581580	gtex_v7	Brain Cerebellum_ENSG00000177943.9	MAMDC4	0.0405234	8.24594	4.0256	0.515989	20	1.43559	ENSG00000177943.9
GIP1	rs73581580	gtex_v7	Adrenal Gland_ENSG00000213221.4	DNLZ	0.0406512	-10.8654	5.30779	0.0343406	9	1.43797	ENSG00000213221.4
GIP1	rs7628207	gtex_v7	Skin Sun Exposed Lower leg_ENSG00000067560.6	RHOA	0.0406733	2.60417	1.27229	0.867101	20	1.47055	ENSG00000067560.6
GIP1	rs73581580	gtex_v7	Uterus_ENSG00000187609.11	EXD3	0.0407001	8.03071	3.92398	0.100142	20	1.42154	ENSG00000187609.11
GIP2	rs143384	gtex_v7	Skin Sun Exposed Lower leg_ENSG00000260032.1	LINC00657	0.0407217	-2.8583	1.39678	0.551418	20	1.43518	ENSG00000260032.1
GIP2	rs143384	gtex_v7	Brain Cerebellar Hemisphere_ENSG00000100991.7	TRPC4AP	0.0407821	7.48199	3.65735	0.373362	20	1.41456	ENSG00000100991.7
GIP1	rs3737240	gtex_v7	Pancreas_ENSG00000143367.11	TUFT1	0.0407827	13.8947	6.79205	0.603835	6	1.70673	ENSG00000143367.11
GIP1	rs73581580	gtex_v7	Minor Salivary Gland_ENSG00000186193.7	SAPCD2	0.0407832	-10.1312	4.95235	0.0739707	20	1.4114	ENSG00000186193.7
GIP1	rs73581580	gtex_v7	Brain Hypothalamus_ENSG00000176101.7	SSNA1	0.0408212	-6.30786	3.08401	0.145771	20	1.42315	ENSG00000176101.7
GIP1	rs3737240	gtex_v7	Pituitary_ENSG00000237781.2	RP11-54A4.2	0.0409061	-12.1599	5.94765	0.3786	20	1.47474	ENSG00000237781.2
GIP2	rs143384	gtex_v7	Colon Sigmoid_ENSG00000025293.11	PHF20	0.0409479	-4.28029	2.09402	0.812855	20	1.42334	ENSG00000025293.11
GIP1	rs7628207	gtex_v7	Brain Caudate basal ganglia_ENSG00000008300.10	CELSR3	0.0409529	5.8065	2.84075	0.136286	11	1.47664	ENSG00000008300.10
GIP1	rs7628207	gtex_v7	Heart Atrial Appendage_ENSG00000114353.12	GNAI2	0.0410133	4.91724	2.40641	0.0362201	20	1.46072	ENSG00000114353.12
GIP1	rs3737240	gtex_v7	Ovary_ENSG00000163131.6	CTSS	0.0410531	-11.2381	5.50082	0.108811	20	1.46774	ENSG00000163131.6
GIP1	rs12705966	gtex_v7	Skin Not Sun Exposed Suprapubic_ENSG00000135272.5	MDFIC	0.0410605	-5.56739	2.72522	0.0795808	20	1.49069	ENSG00000135272.5
GIP1	rs3737240	gtex_v7	Brain Cerebellum_ENSG00000223759.2	RP11-353N4.4	0.0410902	17.7054	8.66802	0.100357	20	1.4718	ENSG00000223759.2
GIP1	rs7628207	gtex_v7	Minor Salivary Gland_ENSG00000164078.8	MST1R	0.0410996	8.67316	4.2463	0.477918	20	1.42632	ENSG00000164078.8
GIP2	rs143384	gtex_v7	Stomach_ENSG00000149646.8	CNBD2	0.0412168	-10.0796	4.93774	0.244164	20	1.42329	ENSG00000149646.8
GIP1	rs73581580	gtex_v7	Stomach_ENSG00000180549.7	FUT7	0.0412674	-10.8363	5.30973	0.729548	20	1.4375	ENSG00000180549.7
GIP1	rs73581580	gtex_v7	Brain Nucleus accumbens basal ganglia_ENSG00000176101.7	SSNA1	0.0413283	-6.01677	2.94908	0.0194055	20	1.42428	ENSG00000176101.7
GIP1	rs3737240	gtex_v7	Colon Sigmoid_ENSG00000117362.8	APH1A	0.0413315	8.4989	4.16574	0.0346502	20	1.47677	ENSG00000117362.8
GIP2	rs143384	gtex_v7	Brain Hippocampus_ENSG00000269202.1	RP4-614O4.12	0.0413709	-9.92019	4.86333	0.707226	20	1.40371	ENSG00000269202.1
GIP1	rs7628207	gtex_v7	Colon Transverse_ENSG00000198218.6	QRICH1	0.0413779	5.87134	2.8785	0.11279	20	1.45614	ENSG00000198218.6
GIP1	rs13107325	gtex_v7	Cells Transformed fibroblasts_ENSG00000109323.4	MANBA	0.0414829	4.27204	2.0955	0.337508	20	1.43586	ENSG00000109323.4
GIP1	rs7628207	gtex_v7	Pancreas_ENSG00000003756.12	RBM5	0.041497	-4.18594	2.05341	0.201362	20	1.45265	ENSG00000003756.12
GIP2	rs143384	gtex_v7	Cells Transformed fibroblasts_ENSG00000125966.8	MMP24	0.0415137	-4.74253	2.32664	0.391792	20	1.42277	ENSG00000125966.8
GIP1	rs3737240	gtex_v7	Brain Substantia nigra_ENSG00000143363.11	PRUNE	0.0416603	18.2206	8.94528	0.647983	20	1.43859	ENSG00000143363.11
GIP1	rs3737240	gtex_v7	Spleen_ENSG00000239903.2	RP11-353N4.2	0.0417781	-14.8434	7.29148	0.95073	20	1.46493	ENSG00000239903.2
GIP2	rs143384	gtex_v7	Skin Sun Exposed Lower leg_ENSG00000125966.8	MMP24	0.0417905	-5.37136	2.63871	0.0436502	20	1.42301	ENSG00000125966.8
GIP1	rs7628207	gtex_v7	Brain Caudate basal ganglia_ENSG00000233276.2	GPX1	0.0419018	6.1481	3.02193	0.164387	20	1.43967	ENSG00000233276.2
GIP1	rs3737240	gtex_v7	Brain Cortex_ENSG00000203814.5	HIST2H2BF	0.0419497	14.7232	7.2385	0.870434	20	1.46068	ENSG00000203814.5
GIP1	rs3737240	gtex_v7	Brain Anterior cingulate cortex BA24_ENSG00000237976.1	RP11-126K1.6	0.0419701	11.8157	5.8096	0.390174	18	1.45213	ENSG00000237976.1
GIP1	rs13107325	gtex_v7	Ovary_ENSG00000248971.2	KRT8P46	0.0420176	-14.7646	7.26123	0.278595	20	1.41244	ENSG00000248971.2
GIP1	rs3737240	gtex_v7	Skin Not Sun Exposed Suprapubic_ENSG00000202496.1	RNVU1-20	0.0420734	9.21476	4.53305	0.163268	20	1.4755	ENSG00000202496.1
GIP1	rs3737240	gtex_v7	Pituitary_ENSG00000143409.11	FAM63A	0.042117	-10.2926	5.06436	0.869523	20	1.46002	ENSG00000143409.11
GIP1	rs73581580	gtex_v7	Brain Caudate basal ganglia_ENSG00000176101.7	SSNA1	0.0421806	-4.56992	2.24927	0.210166	20	1.41778	ENSG00000176101.7
GIP1	rs73581580	gtex_v7	Skin Not Sun Exposed Suprapubic_ENSG00000165661.11	QSOX2	0.042291	12.4918	6.15165		2	1.83471	ENSG00000165661.11
GIP1	rs7628207	gtex_v7	Colon Sigmoid_ENSG00000243477.1	NAT6	0.0423031	8.996	4.43038	0.124442	20	1.44151	ENSG00000243477.1
GIP1	rs3737240	gtex_v7	Prostate_ENSG00000203812.2	HIST2H2AA4	0.0423156	-13.1857	6.49411	0.0170318	20	1.45534	ENSG00000203812.2
GIP1	rs7628207	gtex_v7	Adipose Subcutaneous_ENSG00000114302.11	PRKAR2A	0.0423156	3.2167	1.58427	0.166387	18	1.47066	ENSG00000114302.11
GIP2	rs143384	gtex_v7	Brain Anterior cingulate cortex BA24_ENSG00000244005.8	NFS1	0.0423259	8.9715	4.4188	0.880237	20	1.39267	ENSG00000244005.8
GIP2	rs143384	gtex_v7	Minor Salivary Gland_ENSG00000268340.1	RP3-477O4.16	0.042366	15.8808	7.82343	0.0101846	20	1.38027	ENSG00000268340.1
GIP2	rs143384	gtex_v7	Brain Cortex_ENSG00000232406.2	RP11-234K24.3	0.0423844	-7.95922	3.92133	0.675614	20	1.39962	ENSG00000232406.2
GIP1	rs73581580	gtex_v7	Liver_ENSG00000165684.3	SNAPC4	0.0424198	8.27624	4.07821	0.619367	18	1.4139	ENSG00000165684.3
GIP1	rs7628207	gtex_v7	Prostate_ENSG00000114395.6	CYB561D2	0.0424212	6.66632	3.28493	0.59088	20	1.43106	ENSG00000114395.6
GIP1	rs7628207	gtex_v7	Brain Frontal Cortex BA9_ENSG00000164061.4	BSN	0.042493	5.69692	2.80822	0.110797	20	1.42636	ENSG00000164061.4
GIP1	rs73581580	gtex_v7	Pituitary_ENSG00000148408.8	CACNA1B	0.0425121	-8.84211	4.359	0.842047	20	1.4137	ENSG00000148408.8
GIP1	rs7628207	gtex_v7	Heart Left Ventricle_ENSG00000164078.8	MST1R	0.0425207	7.21045	3.55477	0.165325	20	1.44344	ENSG00000164078.8
GIP2	rs143384	gtex_v7	Ovary_ENSG00000269202.1	RP4-614O4.12	0.0425299	-7.47617	3.68593	0.176648	20	1.39464	ENSG00000269202.1
GIP1	rs7628207	gtex_v7	Artery Tibial_ENSG00000067560.6	RHOA	0.0425591	2.70634	1.33448	0.760255	20	1.44731	ENSG00000067560.6
GIP1	rs7628207	gtex_v7	Skin Sun Exposed Lower leg_ENSG00000114378.12	HYAL1	0.0426696	-5.50012	2.71352	0.0861096	20	1.44672	ENSG00000114378.12
GIP1	rs3737240	gtex_v7	Brain Anterior cingulate cortex BA24_ENSG00000143379.8	SETDB1	0.0426899	9.44634	4.66088	0.678846	20	1.44369	ENSG00000143379.8
GIP1	rs3737240	gtex_v7	Liver_ENSG00000136631.8	VPS45	0.0427986	11.5634	5.70845	0.130988	20	1.45107	ENSG00000136631.8
GIP1	rs3737240	gtex_v7	Brain Caudate basal ganglia_ENSG00000143437.16	ARNT	0.0428031	-9.50421	4.69198	0.0866813	20	1.4523	ENSG00000143437.16
GIP1	rs7628207	gtex_v7	Brain Hypothalamus_ENSG00000182179.6	UBA7	0.0429588	9.17077	4.53077	0.243385	20	1.41764	ENSG00000182179.6
GIP1	rs3737240	gtex_v7	Brain Frontal Cortex BA9_ENSG00000136631.8	VPS45	0.0429785	13.2034	6.52367	0.0281386	20	1.44356	ENSG00000136631.8
GIP1	rs3737240	gtex_v7	Stomach_ENSG00000143398.15	PIP5K1A	0.0430002	8.05786	3.98173	0.00265424	20	1.45974	ENSG00000143398.15
GIP1	rs73581580	gtex_v7	Brain Spinal cord cervical c-1_ENSG00000176919.7	C8G	0.0430117	20.0712	9.91858	0.9158	20	1.3858	ENSG00000176919.7
GIP1	rs7628207	gtex_v7	Brain Putamen basal ganglia_ENSG00000067560.6	RHOA	0.0430605	6.5	3.21286	0.429071	20	1.41763	ENSG00000067560.6
GIP2	rs143384	gtex_v7	Esophagus Gastroesophageal Junction_ENSG00000101460.8	MAP1LC3A	0.0430719	5.03942	2.49105	0.0125976	20	1.4009	ENSG00000101460.8
GIP1	rs73581580	gtex_v7	Adipose Visceral Omentum_ENSG00000235117.2	RP11-229P13.20	0.0430776	7.22594	3.57197	0.0290311	20	1.42044	ENSG00000235117.2
GIP1	rs7628207	gtex_v7	Nerve Tibial_ENSG00000213689.5	TREX1	0.0432245	8.26025	4.08613		1	1.54741	ENSG00000213689.5
GIP1	rs3737240	gtex_v7	Whole Blood_ENSG00000143387.8	CTSK	0.0432542	-6.87559	3.40166	0.000546767	20	1.46194	ENSG00000143387.8
GIP1	rs13107325	gtex_v7	Esophagus Muscularis_ENSG00000109332.15	UBE2D3	0.0433158	-1.92289	0.951617	0.770902	20	1.41667	ENSG00000109332.15
GIP1	rs7628207	gtex_v7	Brain Cortex_ENSG00000233276.2	GPX1	0.0433269	8.70787	4.30967	0.172373	20	1.42178	ENSG00000233276.2
GIP1	rs3737240	gtex_v7	Adipose Subcutaneous_ENSG00000143443.9	C1orf56	0.0433369	-5.49367	2.71903	0.0415603	20	1.46148	ENSG00000143443.9
GIP1	rs73581580	gtex_v7	Colon Transverse_ENSG00000107281.5	NPDC1	0.0434049	6.49406	3.21521	0.960525	20	1.41407	ENSG00000107281.5
GIP2	rs143384	gtex_v7	Esophagus Gastroesophageal Junction_ENSG00000272945.1	CTD-3216D2.5	0.0434253	12.2243	6.05282	0.286618	10	1.48873	ENSG00000272945.1
GIP1	rs73581580	gtex_v7	Thyroid_ENSG00000213221.4	DNLZ	0.0434926	-6.59609	3.26709	0.606779	9	1.41822	ENSG00000213221.4
GIP1	rs7628207	gtex_v7	Vagina_ENSG00000179564.3	LSMEM2	0.0435893	9.1689	4.54352	0.560073	20	1.4099	ENSG00000179564.3
GIP2	rs143384	gtex_v7	Nerve Tibial_ENSG00000171222.6	SCAND1	0.0435904	-2.4052	1.19187	0.410333	20	1.40176	ENSG00000171222.6
GIP1	rs73581580	gtex_v7	Liver_ENSG00000214402.6	LCNL1	0.0435953	10.0371	4.97386	0.721809	20	1.4011	ENSG00000214402.6
GIP1	rs73581580	gtex_v7	Cells EBV-transformed lymphocytes_ENSG00000212864.2	RNF208	0.0437761	-12.9667	6.43114	0.745781	20	1.39384	ENSG00000212864.2
GIP1	rs3737240	gtex_v7	Heart Left Ventricle_ENSG00000228126.1	LINC00568	0.0437863	10.6243	5.26967	0.144736	20	1.45187	ENSG00000228126.1
GIP1	rs3737240	gtex_v7	Cells Transformed fibroblasts_ENSG00000163131.6	CTSS	0.0438364	-5.9375	2.9457	0.000213662	20	1.45286	ENSG00000163131.6
GIP1	rs7628207	gtex_v7	Brain Cerebellum_ENSG00000114383.5	TUSC2	0.0439399	6.11879	3.03713	0.0630007	20	1.41564	ENSG00000114383.5
GIP1	rs7628207	gtex_v7	Adrenal Gland_ENSG00000114353.12	GNAI2	0.0439985	7.16548	3.55765	0.283152	20	1.41875	ENSG00000114353.12
GIP1	rs3737240	gtex_v7	Minor Salivary Gland_ENSG00000143437.16	ARNT	0.0439993	-14.3002	7.10006	0.195527	20	1.41605	ENSG00000143437.16
GIP1	rs3737240	gtex_v7	Stomach_ENSG00000178096.8	BOLA1	0.0440318	6.83952	3.39635	0.396672	20	1.44764	ENSG00000178096.8
GIP1	rs73581580	gtex_v7	Whole Blood_ENSG00000233998.1	SETP5	0.0441443	8.48105	4.21373	0.316052	20	1.41022	ENSG00000233998.1
GIP1	rs73581580	gtex_v7	Brain Cortex_ENSG00000204001.5	LCN8	0.0442755	12.8841	6.40528	0.0458542	20	1.39343	ENSG00000204001.5
GIP1	rs73581580	gtex_v7	Nerve Tibial_ENSG00000198435.2	NRARP	0.044283	-6.09195	3.02871	0.876231	20	1.40846	ENSG00000198435.2
GIP1	rs7628207	gtex_v7	Heart Left Ventricle_ENSG00000088538.12	DOCK3	0.0443826	7.30994	3.63595	0.186327	20	1.42234	ENSG00000088538.12
GIP1	rs73581580	gtex_v7	Colon Sigmoid_ENSG00000169583.12	CLIC3	0.0444084	11.1189	5.5312	0.338254	20	1.39968	ENSG00000169583.12
GIP1	rs7628207	gtex_v7	Adipose Subcutaneous_ENSG00000185614.4	FAM212A	0.0444277	-5.13927	2.55681	0.0880124	20	1.42593	ENSG00000185614.4
GIP1	rs7628207	gtex_v7	Brain Hypothalamus_ENSG00000001617.7	SEMA3F	0.0444621	-11.9994	5.97073	0.267987	20	1.40123	ENSG00000001617.7
GIP2	rs143384	gtex_v7	Artery Tibial_ENSG00000171222.6	SCAND1	0.0445584	2.0135	1.00234	0.185796	20	1.39228	ENSG00000171222.6
GIP2	rs143384	gtex_v7	Cells Transformed fibroblasts_ENSG00000101464.6	PIGU	0.0445621	3.145	1.56564	0.632205	20	1.3897	ENSG00000101464.6
GIP1	rs7628207	gtex_v7	Nerve Tibial_ENSG00000178057.10	NDUFAF3	0.0446149	-3.08274	1.53502	0.563414	20	1.42309	ENSG00000178057.10
GIP1	rs7628207	gtex_v7	Heart Atrial Appendage_ENSG00000067560.6	RHOA	0.044667	3.95479	1.96973	0.464518	20	1.4187	ENSG00000067560.6
GIP2	rs143384	gtex_v7	Adipose Visceral Omentum_ENSG00000101084.12	C20orf24	0.0447236	-5.44164	2.711	0.28253	4	1.61557	ENSG00000101084.12
GIP1	rs13107325	gtex_v7	Brain Substantia nigra_ENSG00000153064.7	BANK1	0.0447941	10.9798	5.47191	0.857315	20	1.36335	ENSG00000153064.7
GIP1	rs7628207	gtex_v7	Heart Atrial Appendage_ENSG00000243477.1	NAT6	0.0449953	5.57314	2.78004	0.032829	20	1.4151	ENSG00000243477.1
GIP2	rs143384	gtex_v7	Skin Sun Exposed Lower leg_ENSG00000118707.5	TGIF2	0.0451162	7.71319	3.84972	0.20643	5	1.60229	ENSG00000118707.5
GIP1	rs3737240	gtex_v7	Adipose Subcutaneous_ENSG00000224690.2	UBE2D3P3	0.0452453	6.97538	3.48357	0.771647	20	1.43932	ENSG00000224690.2
GIP1	rs3737240	gtex_v7	Thyroid_ENSG00000163157.10	TMOD4	0.0452515	7.34283	3.66718	0.342563	20	1.43964	ENSG00000163157.10
GIP1	rs7628207	gtex_v7	Brain Frontal Cortex BA9_ENSG00000270441.1	RP11-694I15.7	0.0453337	-12.1237	6.05716	0.812239	20	1.39534	ENSG00000270441.1
GIP1	rs73581580	gtex_v7	Small Intestine Terminal Ileum_ENSG00000260996.1	RP13-122B23.8	0.0453576	-6.28729	3.14157	0.265415	20	1.37879	ENSG00000260996.1
GIP1	rs7628207	gtex_v7	Breast Mammary Tissue_ENSG00000177352.9	CCDC71	0.0454604	5.54088	2.76993	0.251386	20	1.40917	ENSG00000177352.9
GIP1	rs7628207	gtex_v7	Lung_ENSG00000114378.12	HYAL1	0.0454828	-4.83961	2.41961	0.065709	20	1.41427	ENSG00000114378.12
GIP2	rs143384	gtex_v7	Artery Tibial_ENSG00000131067.12	GGT7	0.0455504	3.20448	1.60261	0.368354	20	1.38198	ENSG00000131067.12
GIP1	rs73581580	gtex_v7	Muscle Skeletal_ENSG00000176978.9	DPP7	0.0455904	3.66298	1.83225	0.161427	20	1.39745	ENSG00000176978.9
GIP1	rs7628207	gtex_v7	Ovary_ENSG00000001617.7	SEMA3F	0.04562	-7.94135	3.97288	0.309484	20	1.39348	ENSG00000001617.7
GIP2	rs143384	gtex_v7	Brain Cerebellum_ENSG00000100983.5	GSS	0.0456235	5.24126	2.62213	0.0728504	20	1.36658	ENSG00000100983.5
GIP1	rs7628207	gtex_v7	Stomach_ENSG00000186792.11	HYAL3	0.0456588	-7.08787	3.54653	0.156791	20	1.40711	ENSG00000186792.11
GIP1	rs73581580	gtex_v7	Brain Substantia nigra_ENSG00000260996.1	RP13-122B23.8	0.0458065	-18.182	9.10385	0.00478729	20	1.35508	ENSG00000260996.1
GIP1	rs73581580	gtex_v7	Adipose Visceral Omentum_ENSG00000213590.2	RP11-229P13.2	0.0458369	-9.87617	4.94577	0.883255	20	1.39075	ENSG00000213590.2
GIP1	rs7628207	gtex_v7	Spleen_ENSG00000213689.5	TREX1	0.04598	12.0513	6.03901		1	1.49578	ENSG00000213689.5
GIP1	rs3737240	gtex_v7	Whole Blood_ENSG00000237976.1	RP11-126K1.6	0.0459988	9.64634	4.83428	0.357682	18	1.43034	ENSG00000237976.1
GIP1	rs7628207	gtex_v7	Artery Tibial_ENSG00000226913.1	BSN-AS2	0.0460671	-9.31619	4.67029	0.0639719	20	1.4081	ENSG00000226913.1
GIP1	rs13107325	gtex_v7	Brain Nucleus accumbens basal ganglia_ENSG00000109323.4	MANBA	0.0461308	6.06331	3.04048	0.379162	20	1.37107	ENSG00000109323.4
GIP1	rs7628207	gtex_v7	Testis_ENSG00000001617.7	SEMA3F	0.0461352	-8.00961	4.01655	0.0699327	20	1.40113	ENSG00000001617.7
GIP1	rs73581580	gtex_v7	Minor Salivary Gland_ENSG00000260190.1	RP11-229P13.25	0.0462137	17.5497	8.80374	0.212517	20	1.35463	ENSG00000260190.1
GIP1	rs73581580	gtex_v7	Spleen_ENSG00000227512.1	RP11-413M3.4	0.0463033	13.9215	6.98652	0.131421	20	1.37439	ENSG00000227512.1
GIP1	rs3737240	gtex_v7	Artery Tibial_ENSG00000228126.1	LINC00568	0.046358	8.62338	4.32875	0.0203765	20	1.42694	ENSG00000228126.1
GIP1	rs7628207	gtex_v7	Brain Caudate basal ganglia_ENSG00000114268.7	PFKFB4	0.0465312	-10.0123	5.02995	0.0164433	6	1.42556	ENSG00000114268.7
GIP1	rs7628207	gtex_v7	Uterus_ENSG00000271973.1	RP11-572O6.1	0.0465393	-15.766	7.92075	0.220119	11	1.39948	ENSG00000271973.1
GIP1	rs73581580	gtex_v7	Adrenal Gland_ENSG00000188163.6	FAM166A	0.0465808	-10.7616	5.4076	0.624597	20	1.37379	ENSG00000188163.6
GIP1	rs73581580	gtex_v7	Brain Spinal cord cervical c-1_ENSG00000227512.1	RP11-413M3.4	0.0465975	-17.4573	8.77275	0.745735	20	1.34954	ENSG00000227512.1
GIP1	rs73581580	gtex_v7	Colon Transverse_ENSG00000176978.9	DPP7	0.0467111	4.04944	2.03601	0.0425185	20	1.37914	ENSG00000176978.9
GIP1	rs7628207	gtex_v7	Skin Not Sun Exposed Suprapubic_ENSG00000183396.3	TMEM89	0.046725	8.77437	4.41193	0.538384	11	1.42354	ENSG00000183396.3
GIP1	rs7628207	gtex_v7	Brain Hypothalamus_ENSG00000004838.9	ZMYND10	0.0467521	-6.16817	3.10186	0.468073	20	1.37732	ENSG00000004838.9
GIP1	rs73581580	gtex_v7	Lung_ENSG00000054179.7	ENTPD2	0.0468345	-5.06861	2.54987	0.505193	20	1.3823	ENSG00000054179.7
GIP1	rs3737240	gtex_v7	Skin Not Sun Exposed Suprapubic_ENSG00000228126.1	LINC00568	0.0469226	8.74069	4.39894	0.0343896	20	1.41952	ENSG00000228126.1
GIP2	rs143384	gtex_v7	Artery Tibial_ENSG00000078814.11	MYH7B	0.046927	3.21363	1.61736	0.010909	20	1.36807	ENSG00000078814.11
GIP1	rs7628207	gtex_v7	Skin Sun Exposed Lower leg_ENSG00000114383.5	TUSC2	0.0470403	-3.79513	1.911	0.058362	20	1.39844	ENSG00000114383.5
GIP1	rs7628207	gtex_v7	Brain Substantia nigra_ENSG00000173540.8	GMPPB	0.0470539	20.9383	10.5439	0.170981	20	1.35938	ENSG00000173540.8
GIP2	rs143384	gtex_v7	Liver_ENSG00000101019.17	UQCC1	0.0471159	-7.63636	3.84654	0.0334796	20	1.35169	ENSG00000101019.17
GIP1	rs3737240	gtex_v7	Pituitary_ENSG00000143437.16	ARNT	0.0474052	-6.7463	3.40265	0.586412	20	1.40064	ENSG00000143437.16
GIP1	rs3737240	gtex_v7	Stomach_ENSG00000239903.2	RP11-353N4.2	0.0474265	12.0554	6.08098	0.0718462	20	1.40986	ENSG00000239903.2
GIP2	rs143384	gtex_v7	Brain Substantia nigra_ENSG00000078747.8	ITCH	0.0474538	6.21898	3.13737	0.598691	19	1.33716	ENSG00000078747.8
GIP1	rs7628207	gtex_v7	Prostate_ENSG00000114388.8	NPRL2	0.047507	7.92097	3.99695	0.35812	20	1.37652	ENSG00000114388.8
GIP1	rs73581580	gtex_v7	Esophagus Gastroesophageal Junction_ENSG00000159247.8	TUBBP5	0.0475405	12.0142	6.06335	0.0990052	20	1.36838	ENSG00000159247.8
GIP2	rs143384	gtex_v7	Brain Caudate basal ganglia_ENSG00000088340.11	FER1L4	0.0476102	-5.74544	2.90052	0.0600307	20	1.34801	ENSG00000088340.11
GIP1	rs7628207	gtex_v7	Brain Cortex_ENSG00000235236.1	RP13-131K19.1	0.0476144	13.1328	6.63009	0.143298	20	1.37629	ENSG00000235236.1
GIP1	rs7628207	gtex_v7	Artery Tibial_ENSG00000185614.4	FAM212A	0.0476437	-4.2949	2.16856	0.0895434	20	1.3915	ENSG00000185614.4
GIP2	rs143384	gtex_v7	Muscle Skeletal_ENSG00000269202.1	RP4-614O4.12	0.0476777	-5.39879	2.72634	0.23576	20	1.36266	ENSG00000269202.1
GIP2	rs143384	gtex_v7	Brain Cortex_ENSG00000214078.7	CPNE1	0.047685	-9.67607	4.8865	0.0497968	20	1.34581	ENSG00000214078.7
GIP1	rs73581580	gtex_v7	Nerve Tibial_ENSG00000187796.9	CARD9	0.0478559	4.57906	2.31424	0.450536	11	1.37135	ENSG00000187796.9
GIP1	rs3737240	gtex_v7	Artery Tibial_ENSG00000264584.1	RN7SL600P	0.0478935	-7.8949	3.99072	0.637273	20	1.41026	ENSG00000264584.1
GIP1	rs73581580	gtex_v7	Brain Hippocampus_ENSG00000176884.10	GRIN1	0.0479034	4.68406	2.36781	0.18547	20	1.35021	ENSG00000176884.10
GIP1	rs3737240	gtex_v7	Artery Tibial_ENSG00000163154.5	TNFAIP8L2	0.047935	-5.05435	2.55536	0.240772	20	1.40982	ENSG00000163154.5
GIP1	rs7628207	gtex_v7	Brain Amygdala_ENSG00000173540.8	GMPPB	0.0479722	16.5833	8.3855	0.16263	20	1.35582	ENSG00000173540.8
GIP1	rs13107325	gtex_v7	Brain Frontal Cortex BA9_ENSG00000248971.2	KRT8P46	0.0479731	-10.9998	5.56217	0.636792	20	1.34989	ENSG00000248971.2
GIP1	rs73581580	gtex_v7	Spleen_ENSG00000235117.2	RP11-229P13.20	0.0481349	6.66368	3.37201	0.100741	20	1.35622	ENSG00000235117.2
GIP1	rs3737240	gtex_v7	Uterus_ENSG00000163131.6	CTSS	0.0482962	-12.4494	6.30431	0.114344	20	1.37949	ENSG00000163131.6
GIP2	rs143384	gtex_v7	Nerve Tibial_ENSG00000125971.12	DYNLRB1	0.0483093	2.10284	1.06492	0.37442	20	1.35376	ENSG00000125971.12
GIP1	rs7628207	gtex_v7	Vagina_ENSG00000178057.10	NDUFAF3	0.0483933	-9.77432	4.95179	0.257025	20	1.36019	ENSG00000178057.10
GIP2	rs143384	gtex_v7	Cells Transformed fibroblasts_ENSG00000131051.16	RBM39	0.0484002	-3.38202	1.71342	0.1164	20	1.35124	ENSG00000131051.16
GIP1	rs13107325	gtex_v7	Esophagus Gastroesophageal Junction_ENSG00000138814.12	PPP3CA	0.048427	-5.68502	2.88053	0.352447	20	1.35785	ENSG00000138814.12
GIP1	rs7628207	gtex_v7	Brain Putamen basal ganglia_ENSG00000273356.1	RP11-804H8.6	0.0484968	-12.6835	6.42859	0.754397	20	1.36094	ENSG00000273356.1
GIP1	rs73581580	gtex_v7	Brain Caudate basal ganglia_ENSG00000255585.2	RP11-188C12.2	0.048656	-12.6186	6.40019	0.214791	20	1.35083	ENSG00000255585.2
GIP1	rs7628207	gtex_v7	Brain Cortex_ENSG00000183763.4	TRAIP	0.0486678	11.6179	5.89294	0.149802	20	1.36577	ENSG00000183763.4
GIP2	rs143384	gtex_v7	Ovary_ENSG00000088298.8	EDEM2	0.048725	-8.88951	4.51018	0.046234	20	1.33287	ENSG00000088298.8
GIP1	rs73581580	gtex_v7	Colon Sigmoid_ENSG00000107317.7	PTGDS	0.0488524	-9.22688	4.68399	0.156426	20	1.35462	ENSG00000107317.7
GIP1	rs3737240	gtex_v7	Adipose Subcutaneous_ENSG00000143363.11	PRUNE	0.0488728	-5.76713	2.92792	0.0585379	20	1.39984	ENSG00000143363.11
GIP1	rs12705966	gtex_v7	Artery Tibial_ENSG00000225535.2	AC068610.3	0.048884	-10.9578	5.56346	0.13493	20	1.40205	ENSG00000225535.2
GIP1	rs7628207	gtex_v7	Artery Coronary_ENSG00000185614.4	FAM212A	0.0488899	-7.43548	3.77522	0.20669	20	1.36378	ENSG00000185614.4
GIP1	rs3737240	gtex_v7	Brain Amygdala_ENSG00000143393.12	PI4KB	0.0489003	-13.3348	6.77077	0.871675	18	1.36677	ENSG00000143393.12
GIP1	rs3737240	gtex_v7	Artery Tibial_ENSG00000143369.10	ECM1	0.0490477	-4.26946	2.16925	0.710982	20	1.39809	ENSG00000143369.10
GIP1	rs73581580	gtex_v7	Esophagus Gastroesophageal Junction_ENSG00000186193.7	SAPCD2	0.0490566	11.428	5.8066	0.364838	20	1.35354	ENSG00000186193.7
GIP1	rs7628207	gtex_v7	Liver_ENSG00000243477.1	NAT6	0.0490603	6.97735	3.54528	0.122951	20	1.36231	ENSG00000243477.1
GIP1	rs3737240	gtex_v7	Brain Amygdala_ENSG00000143379.8	SETDB1	0.0491249	13.3392	6.77974	0.179225	20	1.36454	ENSG00000143379.8
GIP1	rs7628207	gtex_v7	Muscle Skeletal_ENSG00000221883.2	ARIH2OS	0.0491289	5.66742	2.88056	0.490848	20	1.38087	ENSG00000221883.2
GIP1	rs73581580	gtex_v7	Brain Caudate basal ganglia_ENSG00000054179.7	ENTPD2	0.0491774	-6.29808	3.20179	0.707309	20	1.34585	ENSG00000054179.7
GIP2	rs143384	gtex_v7	Liver_ENSG00000061656.5	SPAG4	0.0491932	-6.07383	3.088	0.0404105	20	1.332	ENSG00000061656.5
GIP2	rs143384	gtex_v7	Brain Cerebellum_ENSG00000131069.15	ACSS2	0.0492047	6.42282	3.26559	0.155069	20	1.33208	ENSG00000131069.15
GIP1	rs73581580	gtex_v7	Cells EBV-transformed lymphocytes_ENSG00000232434.1	C9orf172	0.0492256	-11.8012	6.0007	0.0429132	20	1.33944	ENSG00000232434.1
GIP1	rs73581580	gtex_v7	Breast Mammary Tissue_ENSG00000159247.8	TUBBP5	0.0492615	-7.70846	3.92024	0.603171	20	1.35329	ENSG00000159247.8
GIP1	rs7628207	gtex_v7	Vagina_ENSG00000272434.1	RP13-131K19.6	0.0493307	-14.0938	7.16979	0.0694887	20	1.3511	ENSG00000272434.1
GIP2	rs143384	gtex_v7	Nerve Tibial_ENSG00000125965.4	GDF5	0.0493753	6.4268	3.27007	0.303486	20	1.34359	ENSG00000125965.4
GIP1	rs73581580	gtex_v7	Nerve Tibial_ENSG00000237419.1	RP11-885N19.6	0.0493786	9.31173	4.73805	0.0609704	20	1.3564	ENSG00000237419.1
GIP1	rs7628207	gtex_v7	Brain Spinal cord cervical c-1_ENSG00000114349.5	GNAT1	0.04951	-18.1716	9.25153	0.242821	20	1.33792	ENSG00000114349.5
GIP1	rs3737240	gtex_v7	Esophagus Muscularis_ENSG00000163155.7	LYSMD1	0.0496042	-7.53566	3.83814	0.486826	20	1.39117	ENSG00000163155.7
GIP1	rs3737240	gtex_v7	Colon Sigmoid_ENSG00000163125.11	RPRD2	0.0496102	3.93134	2.00241	0.0759538	20	1.38423	ENSG00000163125.11
GIP2	rs143384	gtex_v7	Brain Anterior cingulate cortex BA24_ENSG00000101082.9	SLA2	0.049611	38.9785	19.8535		1	1.62737	ENSG00000101082.9
GIP1	rs3737240	gtex_v7	Prostate_ENSG00000203804.3	ADAMTSL4-AS1	0.0496416	-16.7441	8.52966	0.851367	20	1.37558	ENSG00000203804.3
GIP2	rs143384	gtex_v7	Brain Caudate basal ganglia_ENSG00000101082.9	SLA2	0.049702	31.6137	16.1088		1	1.63889	ENSG00000101082.9
GIP1	rs73581580	gtex_v7	Adipose Subcutaneous_ENSG00000213221.4	DNLZ	0.0497071	-6.04726	3.08144	0.305158	9	1.35392	ENSG00000213221.4
GIP1	rs3737240	gtex_v7	Whole Blood_ENSG00000143375.10	CGN	0.0497657	9.70297	4.94552	0.461293	11	1.39013	ENSG00000143375.10
GIP1	rs3737240	gtex_v7	Cells Transformed fibroblasts_ENSG00000159377.6	PSMB4	0.0497669	-2.74249	1.39783	0.769608	17	1.38812	ENSG00000159377.6
GIP1	rs13107325	gtex_v7	Muscle Skeletal_ENSG00000138821.8	SLC39A8	0.049986	4.79444	2.44604	0.00703715	20	1.35153	ENSG00000138821.8
GIP2	rs143384	gtex_v7	Brain Amygdala_ENSG00000078814.11	MYH7B	0.0500352	7.77199	3.96598	0.0416436	20	1.30828	ENSG00000078814.11
GIP2	rs143384	gtex_v7	Brain Cerebellum_ENSG00000101082.9	SLA2	0.0501258	24.2725	12.391		1	1.63109	ENSG00000101082.9
GIP1	rs7628207	gtex_v7	Brain Putamen basal ganglia_ENSG00000164076.12	CAMKV	0.050177	3.7522	1.9159	0.467119	20	1.34475	ENSG00000164076.12
GIP1	rs3737240	gtex_v7	Brain Substantia nigra_ENSG00000143384.8	MCL1	0.050186	-12.8552	6.56424	0.559155	20	1.34879	ENSG00000143384.8
GIP1	rs3737240	gtex_v7	Brain Amygdala_ENSG00000143369.10	ECM1	0.0502245	15.3967	7.86329	0.157309	20	1.35382	ENSG00000143369.10
GIP1	rs3737240	gtex_v7	Pancreas_ENSG00000178096.8	BOLA1	0.0502729	7.3909	3.77542	0.519731	20	1.37907	ENSG00000178096.8
GIP1	rs3737240	gtex_v7	Colon Sigmoid_ENSG00000233030.2	RP11-196G18.3	0.0502895	-13.4491	6.87057	0.1518	20	1.37739	ENSG00000233030.2
GIP1	rs3737240	gtex_v7	Breast Mammary Tissue_ENSG00000143382.9	ADAMTSL4	0.050298	6.25739	3.19675	0.481846	20	1.38002	ENSG00000143382.9
GIP1	rs73581580	gtex_v7	Brain Cortex_ENSG00000054148.13	PHPT1	0.0503081	-5.90267	3.01567	0.704577	20	1.33378	ENSG00000054148.13
GIP2	rs143384	gtex_v7	Thyroid_ENSG00000181741.7	FDX1P1	0.0503745	6.01626	3.07459	0.109731	20	1.33526	ENSG00000181741.7
GIP1	rs73581580	gtex_v7	Heart Left Ventricle_ENSG00000176919.7	C8G	0.0504409	-5.66165	2.8942	0.668126	20	1.34332	ENSG00000176919.7
GIP1	rs3737240	gtex_v7	Nerve Tibial_ENSG00000220323.3	HIST2H2BD	0.0504507	-10.2071	5.21803	0.0518528	20	1.38293	ENSG00000220323.3
GIP1	rs73581580	gtex_v7	Artery Coronary_ENSG00000196642.11	RABL6	0.0505181	-6.18812	3.16439	0.318282	20	1.33203	ENSG00000196642.11
GIP1	rs7628207	gtex_v7	Minor Salivary Gland_ENSG00000088543.10	C3orf18	0.0505739	-7.26581	3.71638	0.0311613	20	1.32933	ENSG00000088543.10
GIP2	rs143384	gtex_v7	Artery Tibial_ENSG00000088367.16	EPB41L1	0.0506919	3.01306	1.54194	0.340803	20	1.33206	ENSG00000088367.16
GIP1	rs13107325	gtex_v7	Prostate_ENSG00000109332.15	UBE2D3	0.0508529	-4.22635	2.16434	0.970033	20	1.32628	ENSG00000109332.15
GIP1	rs7628207	gtex_v7	Stomach_ENSG00000114383.5	TUSC2	0.0508618	4.846	2.48176	0.327134	20	1.35439	ENSG00000114383.5
GIP1	rs3737240	gtex_v7	Minor Salivary Gland_ENSG00000203817.5	FAM72C	0.0509842	-18.2774	9.36529	0.189646	16	1.35175	ENSG00000203817.5
GIP1	rs7628207	gtex_v7	Cells Transformed fibroblasts_ENSG00000185909.10	KLHDC8B	0.0510018	6.20883	3.18162	0.0449625	20	1.35559	ENSG00000185909.10
GIP1	rs7628207	gtex_v7	Brain Amygdala_ENSG00000001617.7	SEMA3F	0.0510979	-10.4156	5.33954	0.475247	20	1.32631	ENSG00000001617.7
GIP1	rs7628207	gtex_v7	Brain Anterior cingulate cortex BA24_ENSG00000178252.13	WDR6	0.0511457	-9.42206	4.8312	0.0483018	20	1.33502	ENSG00000178252.13
GIP1	rs13107325	gtex_v7	Cells EBV-transformed lymphocytes_ENSG00000109332.15	UBE2D3	0.0514504	-5.76049	2.95758	0.208706	20	1.31732	ENSG00000109332.15
GIP1	rs7628207	gtex_v7	Minor Salivary Gland_ENSG00000235016.1	RP11-493K19.3	0.0515818	9.69697	4.98147	0.11828	20	1.32013	ENSG00000235016.1
GIP1	rs3737240	gtex_v7	Esophagus Mucosa_ENSG00000239903.2	RP11-353N4.2	0.051611	9.842	5.05661	0.702347	20	1.37128	ENSG00000239903.2
GIP1	rs73581580	gtex_v7	Adrenal Gland_ENSG00000148399.7	DPH7	0.0516654	4.47669	2.30056	0.965367	20	1.32517	ENSG00000148399.7
GIP1	rs3737240	gtex_v7	Esophagus Mucosa_ENSG00000237781.2	RP11-54A4.2	0.0516757	-8.41959	4.327	0.0759331	20	1.37065	ENSG00000237781.2
GIP2	rs143384	gtex_v7	Ovary_ENSG00000080845.13	DLGAP4	0.0516764	-8.24558	4.23759	0.201219	20	1.30622	ENSG00000080845.13
GIP1	rs3737240	gtex_v7	Brain Anterior cingulate cortex BA24_ENSG00000136631.8	VPS45	0.0517975	10.7467	5.52582	0.15203	20	1.34824	ENSG00000136631.8
GIP1	rs7628207	gtex_v7	Brain Frontal Cortex BA9_ENSG00000145020.10	AMT	0.0519156	-9.35742	4.8139	0.163226	20	1.33064	ENSG00000145020.10
GIP1	rs73581580	gtex_v7	Breast Mammary Tissue_ENSG00000159069.9	FBXW5	0.0519537	3.30858	1.70236	0.39119	20	1.32811	ENSG00000159069.9
GIP1	rs3737240	gtex_v7	Heart Atrial Appendage_ENSG00000143387.8	CTSK	0.051956	5.14827	2.64897	0.00625683	20	1.36448	ENSG00000143387.8
GIP1	rs13107325	gtex_v7	Heart Left Ventricle_ENSG00000109332.15	UBE2D3	0.0520555	-2.12822	1.09551	0.259166	20	1.3267	ENSG00000109332.15
GIP1	rs3737240	gtex_v7	Nerve Tibial_ENSG00000203818.6	HIST2H3PS2	0.0520884	-10.8544	5.58815	0.0346039	15	1.37397	ENSG00000203818.6
GIP1	rs7628207	gtex_v7	Esophagus Muscularis_ENSG00000010256.6	UQCRC1	0.052121	2.84185	1.46326	0.552901	9	1.36953	ENSG00000010256.6
GIP1	rs73581580	gtex_v7	Brain Nucleus accumbens basal ganglia_ENSG00000198435.2	NRARP	0.0521462	-8.46575	4.35946	0.0118544	20	1.31587	ENSG00000198435.2
GIP1	rs73581580	gtex_v7	Heart Atrial Appendage_ENSG00000054179.7	ENTPD2	0.0524345	-4.51143	2.32602	0.490009	20	1.32452	ENSG00000054179.7
GIP1	rs3737240	gtex_v7	Artery Coronary_ENSG00000143416.16	SELENBP1	0.0524859	10.4803	5.40467	0.0878738	19	1.34896	ENSG00000143416.16
GIP2	rs143384	gtex_v7	Uterus_ENSG00000268340.1	RP3-477O4.16	0.0525142	13.6788	7.05494	0.0977848	20	1.29265	ENSG00000268340.1
GIP1	rs73581580	gtex_v7	Brain Putamen basal ganglia_ENSG00000213213.9	KIAA1984	0.052532	12.487	6.44075	0.144728	20	1.30766	ENSG00000213213.9
GIP1	rs7628207	gtex_v7	Adipose Subcutaneous_ENSG00000067560.6	RHOA	0.0525335	3.66458	1.89019	0.335069	20	1.34341	ENSG00000067560.6
GIP1	rs7628207	gtex_v7	Brain Caudate basal ganglia_ENSG00000001617.7	SEMA3F	0.0527772	-12.0785	6.23649	0.103564	20	1.32834	ENSG00000001617.7
GIP1	rs7628207	gtex_v7	Artery Tibial_ENSG00000213689.5	TREX1	0.0527902	7.0869	3.65939		1	1.43191	ENSG00000213689.5
GIP1	rs73581580	gtex_v7	Esophagus Muscularis_ENSG00000130653.11	PNPLA7	0.0527925	4.31214	2.22664	0.925514	20	1.32425	ENSG00000130653.11
GIP1	rs3737240	gtex_v7	Lung_ENSG00000117360.8	PRPF3	0.0528228	4.4554	2.30091	0.800755	20	1.36023	ENSG00000117360.8
GIP1	rs3737240	gtex_v7	Lung_ENSG00000228126.1	LINC00568	0.0528663	10.0577	5.19504	0.330428	20	1.35981	ENSG00000228126.1
GIP1	rs3737240	gtex_v7	Adipose Subcutaneous_ENSG00000143401.10	ANP32E	0.0528779	4.05508	2.09466	0.0792448	20	1.35975	ENSG00000143401.10
GIP1	rs73581580	gtex_v7	Lung_ENSG00000188229.5	TUBB4B	0.0528799	-3.28594	1.69737	0.250067	20	1.32439	ENSG00000188229.5
GIP1	rs7628207	gtex_v7	Brain Hippocampus_ENSG00000007402.7	CACNA2D2	0.0528968	8.05961	4.16353	0.512639	20	1.31972	ENSG00000007402.7
GIP1	rs7628207	gtex_v7	Artery Tibial_ENSG00000164061.4	BSN	0.0529371	6.01568	3.10818	0.246298	20	1.33974	ENSG00000164061.4
GIP1	rs7628207	gtex_v7	Lung_ENSG00000145022.4	TCTA	0.052939	-3.37784	1.74528	0.0887709	20	1.3396	ENSG00000145022.4
GIP1	rs7628207	gtex_v7	Whole Blood_ENSG00000067560.6	RHOA	0.0530138	2.85067	1.47336	0.809496	20	1.33852	ENSG00000067560.6
GIP2	rs143384	gtex_v7	Esophagus Gastroesophageal Junction_ENSG00000269202.1	RP4-614O4.12	0.0530223	-4.31266	2.22906	0.168201	20	1.3049	ENSG00000269202.1
GIP1	rs73581580	gtex_v7	Brain Frontal Cortex BA9_ENSG00000187922.9	LCN10	0.0531049	11.567	5.98064	0.242645	20	1.30463	ENSG00000187922.9
GIP1	rs7628207	gtex_v7	Brain Hippocampus_ENSG00000233276.2	GPX1	0.0531533	9.04703	4.67868	0.668885	20	1.31742	ENSG00000233276.2
GIP1	rs3737240	gtex_v7	Ovary_ENSG00000163141.14	BNIPL	0.0533038	-14.6575	7.58493	0.339368	20	1.33796	ENSG00000163141.14
GIP1	rs3737240	gtex_v7	Adrenal Gland_ENSG00000159377.6	PSMB4	0.053324	-6.64983	3.44143	0.0417544	17	1.34483	ENSG00000159377.6
GIP2	rs143384	gtex_v7	Uterus_ENSG00000126005.11	MMP24-AS1	0.0533924	-10.0855	5.22095	0.0856018	20	1.28522	ENSG00000126005.11
GIP1	rs7628207	gtex_v7	Esophagus Mucosa_ENSG00000232352.1	SEMA3B-AS1	0.0534482	9.31832	4.82494	0.0661457	20	1.33421	ENSG00000232352.1
GIP1	rs7628207	gtex_v7	Whole Blood_ENSG00000173531.11	MST1	0.0534998	-5.03503	2.60765	0.167549	20	1.33406	ENSG00000173531.11
GIP2	rs143384	gtex_v7	Cells Transformed fibroblasts_ENSG00000244462.3	RBM12	0.0535654	3.30289	1.71104	0.580582	20	1.30417	ENSG00000244462.3
GIP1	rs73581580	gtex_v7	Brain Cerebellar Hemisphere_ENSG00000130653.11	PNPLA7	0.0535824	-9.21383	4.77352	0.26659	20	1.30219	ENSG00000130653.11
GIP1	rs7628207	gtex_v7	Minor Salivary Gland_ENSG00000179564.3	LSMEM2	0.0535875	17.0672	8.84241	0.0417345	20	1.30238	ENSG00000179564.3
GIP1	rs3737240	gtex_v7	Esophagus Gastroesophageal Junction_ENSG00000203814.5	HIST2H2BF	0.0536322	10.9245	5.66095	0.223964	20	1.34597	ENSG00000203814.5
GIP1	rs7628207	gtex_v7	Breast Mammary Tissue_ENSG00000273356.1	RP11-804H8.6	0.0536613	-7.04419	3.65067	0.134245	20	1.32827	ENSG00000273356.1
GIP1	rs7628207	gtex_v7	Adipose Visceral Omentum_ENSG00000145029.7	NICN1	0.0536849	-4.84519	2.51128	0.00536446	20	1.33106	ENSG00000145029.7
GIP1	rs73581580	gtex_v7	Lung_ENSG00000188833.5	ENTPD8	0.05371	6.56996	3.40559	0.116095	20	1.31698	ENSG00000188833.5
GIP1	rs73581580	gtex_v7	Brain Hippocampus_ENSG00000255585.2	RP11-188C12.2	0.0538085	-12.2186	6.3362	0.669098	20	1.2966	ENSG00000255585.2
GIP2	rs143384	gtex_v7	Vagina_ENSG00000101019.17	UQCC1	0.0539569	-7.34728	3.81245	0.259802	20	1.28225	ENSG00000101019.17
GIP1	rs73581580	gtex_v7	Adipose Visceral Omentum_ENSG00000177984.6	LCN15	0.0539586	-8.89669	4.61646	0.0892301	20	1.31314	ENSG00000177984.6
GIP1	rs73581580	gtex_v7	Minor Salivary Gland_ENSG00000238268.2	RP11-229P13.19	0.0541898	18.7318	9.72923	0.204607	20	1.28254	ENSG00000238268.2
GIP1	rs73581580	gtex_v7	Artery Tibial_ENSG00000181090.13	EHMT1	0.054203	-3.18341	1.65354	0.374279	20	1.31276	ENSG00000181090.13
GIP1	rs7628207	gtex_v7	Whole Blood_ENSG00000114302.11	PRKAR2A	0.0542665	2.33798	1.21472	0.352128	18	1.34369	ENSG00000114302.11
GIP1	rs3737240	gtex_v7	Esophagus Gastroesophageal Junction_ENSG00000014914.15	MTMR11	0.0543612	-5.69027	2.9576	0.596452	20	1.33921	ENSG00000014914.15
GIP1	rs73581580	gtex_v7	Brain Cerebellum_ENSG00000237886.1	RP11-611D20.2	0.05437	8.65812	4.50035	0.883104	20	1.29819	ENSG00000237886.1
GIP2	rs143384	gtex_v7	Nerve Tibial_ENSG00000126001.11	CEP250	0.0543711	-3.82502	1.98819	0.00183459	20	1.29876	ENSG00000126001.11
GIP1	rs7628207	gtex_v7	Adipose Visceral Omentum_ENSG00000172037.9	LAMB2	0.054418	4.32079	2.24632	0.606268	20	1.32444	ENSG00000172037.9
GIP1	rs3737240	gtex_v7	Artery Aorta_ENSG00000163156.7	SCNM1	0.0545038	5.03885	2.62056	0.402243	20	1.34053	ENSG00000163156.7
GIP1	rs3737240	gtex_v7	Testis_ENSG00000159352.11	PSMD4	0.0547791	-4.15843	2.16515	0.345533	20	1.33629	ENSG00000159352.11
GIP1	rs3737240	gtex_v7	Vagina_ENSG00000163125.11	RPRD2	0.0549046	12.9783	6.76086	0.0575628	20	1.31871	ENSG00000163125.11
GIP1	rs73581580	gtex_v7	Pancreas_ENSG00000255585.2	RP11-188C12.2	0.0549606	-11.1174	5.79279	0.00745612	20	1.3005	ENSG00000255585.2
GIP1	rs7628207	gtex_v7	Brain Cerebellar Hemisphere_ENSG00000186792.11	HYAL3	0.0549626	-12.7988	6.66891	0.11837	20	1.30524	ENSG00000186792.11
GIP1	rs73581580	gtex_v7	Nerve Tibial_ENSG00000165716.5	FAM69B	0.0549794	-4.42342	2.30502	0.213053	20	1.30531	ENSG00000165716.5
GIP1	rs73581580	gtex_v7	Esophagus Muscularis_ENSG00000165802.15	NSMF	0.0550075	4.08361	2.12819	0.0233585	20	1.30475	ENSG00000165802.15
GIP1	rs73581580	gtex_v7	Whole Blood_ENSG00000212864.2	RNF208	0.055016	4.17812	2.17752	0.088889	20	1.30521	ENSG00000212864.2
GIP1	rs73581580	gtex_v7	Pancreas_ENSG00000165716.5	FAM69B	0.055108	-6.9935	3.6462	0.276763	20	1.29924	ENSG00000165716.5
GIP1	rs7628207	gtex_v7	Brain Cerebellum_ENSG00000177352.9	CCDC71	0.0551334	-8.92884	4.65572	0.000804034	20	1.30657	ENSG00000177352.9
GIP1	rs3737240	gtex_v7	Artery Coronary_ENSG00000143437.16	ARNT	0.0553775	-9.69745	5.06156	0.197596	20	1.32241	ENSG00000143437.16
GIP1	rs7628207	gtex_v7	Brain Hypothalamus_ENSG00000164078.8	MST1R	0.0553971	14.3982	7.5157	0.153138	20	1.29692	ENSG00000164078.8
GIP1	rs3737240	gtex_v7	Cells Transformed fibroblasts_ENSG00000014914.15	MTMR11	0.0554503	4.05987	2.11967	0.218388	20	1.33344	ENSG00000014914.15
GIP1	rs3737240	gtex_v7	Adipose Visceral Omentum_ENSG00000159164.5	SV2A	0.0554659	-7.2791	3.80068	0.0583829	20	1.33381	ENSG00000159164.5
GIP1	rs7628207	gtex_v7	Artery Coronary_ENSG00000178149.12	DALRD3	0.0555087	-7.47245	3.90232	0.0869537	20	1.30296	ENSG00000178149.12
GIP1	rs7628207	gtex_v7	Whole Blood_ENSG00000173421.12	CCDC36	0.0555135	4.4963	2.34814	0.63452	20	1.31601	ENSG00000173421.12
GIP1	rs3737240	gtex_v7	Artery Tibial_ENSG00000143398.15	PIP5K1A	0.0555963	4.73144	2.47178	0.0690352	20	1.33444	ENSG00000143398.15
GIP1	rs12705966	gtex_v7	Skin Sun Exposed Lower leg_ENSG00000135272.5	MDFIC	0.0556187	-4.33383	2.26427	0.0801528	20	1.33683	ENSG00000135272.5
GIP2	rs143384	gtex_v7	Vagina_ENSG00000080845.13	DLGAP4	0.0556565	-6.28529	3.28434	0.289103	20	1.26832	ENSG00000080845.13
GIP2	rs143384	gtex_v7	Minor Salivary Gland_ENSG00000260032.1	LINC00657	0.0557281	-7.91835	4.13889	0.481379	20	1.25887	ENSG00000260032.1
GIP2	rs143384	gtex_v7	Brain Anterior cingulate cortex BA24_ENSG00000101460.8	MAP1LC3A	0.0557302	4.87529	2.54832	0.266037	20	1.26866	ENSG00000101460.8
GIP1	rs73581580	gtex_v7	Artery Aorta_ENSG00000148396.14	SEC16A	0.0557307	-4.80951	2.51394	0.0464207	20	1.29588	ENSG00000148396.14
GIP1	rs3737240	gtex_v7	Colon Transverse_ENSG00000143363.11	PRUNE	0.0557644	6.98945	3.6539	0.047858	20	1.32871	ENSG00000143363.11
GIP2	rs143384	gtex_v7	Thyroid_ENSG00000088298.8	EDEM2	0.0558338	-3.7889	1.9813	0.166709	20	1.28735	ENSG00000088298.8
GIP1	rs7628207	gtex_v7	Brain Cerebellar Hemisphere_ENSG00000173540.8	GMPPB	0.0558505	15.4306	8.06958	0.884765	20	1.29761	ENSG00000173540.8
GIP1	rs73581580	gtex_v7	Brain Caudate basal ganglia_ENSG00000107223.8	EDF1	0.0558573	-6.30444	3.29705	0.354258	20	1.28646	ENSG00000107223.8
GIP1	rs7628207	gtex_v7	Liver_ENSG00000068745.10	IP6K2	0.0558905	-6.44251	3.36971	0.485253	15	1.31566	ENSG00000068745.10
GIP1	rs7628207	gtex_v7	Esophagus Mucosa_ENSG00000114268.7	PFKFB4	0.0558907	5.70923	2.98618	0.582893	6	1.34413	ENSG00000114268.7
GIP1	rs7628207	gtex_v7	Cells Transformed fibroblasts_ENSG00000243477.1	NAT6	0.0560033	4.87465	2.55083	0.556615	20	1.30997	ENSG00000243477.1
GIP1	rs7628207	gtex_v7	Adipose Subcutaneous_ENSG00000213689.5	TREX1	0.056101	7.02418	3.6771		1	1.39703	ENSG00000213689.5
GIP1	rs3737240	gtex_v7	Pituitary_ENSG00000163131.6	CTSS	0.0561809	-7.94876	4.16246	0.000317686	20	1.31618	ENSG00000163131.6
GIP1	rs7628207	gtex_v7	Adipose Subcutaneous_ENSG00000225697.6	SLC26A6	0.0562009	5.02819	2.63329	0.0898949	11	1.33048	ENSG00000225697.6
GIP2	rs143384	gtex_v7	Ovary_ENSG00000101000.4	PROCR	0.0562018	-8.52898	4.46668	0.523188	20	1.26824	ENSG00000101000.4
GIP1	rs7628207	gtex_v7	Brain Hippocampus_ENSG00000114737.11	CISH	0.0562322	-12.9579	6.78699	0.516339	20	1.29078	ENSG00000114737.11
GIP1	rs73581580	gtex_v7	Brain Anterior cingulate cortex BA24_ENSG00000107317.7	PTGDS	0.0564372	-5.26662	2.7608	0.26154	20	1.27407	ENSG00000107317.7
GIP1	rs7628207	gtex_v7	Pancreas_ENSG00000145020.10	AMT	0.056439	-4.26625	2.23641	0.168145	20	1.30274	ENSG00000145020.10
GIP1	rs7628207	gtex_v7	Esophagus Gastroesophageal Junction_ENSG00000213689.5	TREX1	0.0565312	10.2177	5.35823		1	1.38567	ENSG00000213689.5
GIP2	rs143384	gtex_v7	Adrenal Gland_ENSG00000131043.7	AAR2	0.056621	5.54932	2.91116	0.518288	20	1.27111	ENSG00000131043.7
GIP2	rs143384	gtex_v7	Cells EBV-transformed lymphocytes_ENSG00000100991.7	TRPC4AP	0.0566407	-8.96417	4.70295	0.507509	20	1.26353	ENSG00000100991.7
GIP1	rs73581580	gtex_v7	Brain Nucleus accumbens basal ganglia_ENSG00000054179.7	ENTPD2	0.0566818	-9.89722	5.19333	0.371152	20	1.2772	ENSG00000054179.7
GIP1	rs7628207	gtex_v7	Muscle Skeletal_ENSG00000114735.5	HEMK1	0.0566986	-2.99383	1.57104	0.0607027	20	1.30802	ENSG00000114735.5
GIP1	rs73581580	gtex_v7	Esophagus Mucosa_ENSG00000148400.9	NOTCH1	0.0570179	5.26887	2.76847	0.0252289	20	1.28796	ENSG00000148400.9
GIP2	rs143384	gtex_v7	Skin Not Sun Exposed Suprapubic_ENSG00000236456.1	RP4-785G19.2	0.0571351	15.0185	7.89502	0.135963	5	1.40175	ENSG00000236456.1
GIP2	rs143384	gtex_v7	Brain Spinal cord cervical c-1_ENSG00000198646.9	NCOA6	0.0571525	-9.3017	4.89012	0.722446	20	1.24658	ENSG00000198646.9
GIP1	rs13107325	gtex_v7	Esophagus Muscularis_ENSG00000138821.8	SLC39A8	0.0571883	-4.64909	2.44448	0.00364685	20	1.28475	ENSG00000138821.8
GIP1	rs7628207	gtex_v7	Pituitary_ENSG00000187492.4	CDHR4	0.0572266	-12.3588	6.49923	0.153546	20	1.28926	ENSG00000187492.4
GIP1	rs73581580	gtex_v7	Small Intestine Terminal Ileum_ENSG00000177943.9	MAMDC4	0.0573622	8.66925	4.56146	0.258725	20	1.26999	ENSG00000177943.9
GIP2	rs143384	gtex_v7	Brain Spinal cord cervical c-1_ENSG00000125991.14	ERGIC3	0.057695	9.49646	5.00338	0.213574	20	1.2424	ENSG00000125991.14
GIP2	rs143384	gtex_v7	Brain Hippocampus_ENSG00000025293.11	PHF20	0.0577065	-6.39733	3.3707	0.152471	20	1.25356	ENSG00000025293.11
GIP1	rs73581580	gtex_v7	Esophagus Muscularis_ENSG00000176884.10	GRIN1	0.0577222	4.0244	2.12056	0.529036	20	1.28192	ENSG00000176884.10
GIP2	rs143384	gtex_v7	Artery Aorta_ENSG00000088367.16	EPB41L1	0.0577884	3.61121	1.90334	0.0779516	20	1.26764	ENSG00000088367.16
GIP1	rs3737240	gtex_v7	Cells Transformed fibroblasts_ENSG00000237781.2	RP11-54A4.2	0.0578495	-10.2343	5.39548	0.793415	20	1.31214	ENSG00000237781.2
GIP1	rs3737240	gtex_v7	Brain Spinal cord cervical c-1_ENSG00000269501.1	RP11-353N4.6	0.0578875	21.9623	11.5801	0.152978	20	1.28245	ENSG00000269501.1
GIP1	rs13107325	gtex_v7	Breast Mammary Tissue_ENSG00000145354.5	CISD2	0.0578892	-4.63669	2.44482	0.12826	20	1.27556	ENSG00000145354.5
GIP1	rs73581580	gtex_v7	Cells EBV-transformed lymphocytes_ENSG00000165802.15	NSMF	0.0579462	-12.4693	6.57626	0.655695	20	1.26413	ENSG00000165802.15
GIP1	rs73581580	gtex_v7	Skin Not Sun Exposed Suprapubic_ENSG00000165716.5	FAM69B	0.0579545	-4.50391	2.37543	0.47525	20	1.28001	ENSG00000165716.5
GIP1	rs73581580	gtex_v7	Brain Frontal Cortex BA9_ENSG00000227512.1	RP11-413M3.4	0.0579943	-11.7741	6.21081	0.0503038	20	1.264	ENSG00000227512.1
GIP1	rs7628207	gtex_v7	Brain Nucleus accumbens basal ganglia_ENSG00000145020.10	AMT	0.0580701	-8.70271	4.59205	0.21122	20	1.28014	ENSG00000145020.10
GIP1	rs3737240	gtex_v7	Esophagus Muscularis_ENSG00000143437.16	ARNT	0.0580715	-5.75866	3.03862	0.00119864	20	1.31143	ENSG00000143437.16
GIP1	rs7628207	gtex_v7	Thyroid_ENSG00000178149.12	DALRD3	0.0581632	-3.42634	1.8086	0.532571	20	1.29399	ENSG00000178149.12
GIP1	rs3737240	gtex_v7	Vagina_ENSG00000163159.7	VPS72	0.0582566	-14.5326	7.67394	0.281954	20	1.28982	ENSG00000163159.7
GIP2	rs143384	gtex_v7	Whole Blood_ENSG00000126001.11	CEP250	0.0582712	-2.61855	1.38281	0.173442	20	1.26683	ENSG00000126001.11
GIP2	rs143384	gtex_v7	Prostate_ENSG00000126005.11	MMP24-AS1	0.0583226	-5.87233	3.10169	0.377119	20	1.2535	ENSG00000126005.11
GIP1	rs7628207	gtex_v7	Brain Putamen basal ganglia_ENSG00000188315.3	C3orf62	0.0583336	9.77903	5.16539	0.208753	20	1.27346	ENSG00000188315.3
GIP1	rs3737240	gtex_v7	Brain Putamen basal ganglia_ENSG00000187145.10	MRPS21	0.0583704	-9.02552	4.76808	0.00152788	20	1.29045	ENSG00000187145.10
GIP1	rs3737240	gtex_v7	Testis_ENSG00000226067.2	RP11-403I13.7	0.0583968	12.1829	6.43677	0.361032	13	1.31079	ENSG00000226067.2
GIP2	rs143384	gtex_v7	Skin Not Sun Exposed Suprapubic_ENSG00000126005.11	MMP24-AS1	0.0584155	-3.43186	1.81334	0.0822142	20	1.26519	ENSG00000126005.11
GIP1	rs73581580	gtex_v7	Brain Hypothalamus_ENSG00000188747.4	NOXA1	0.0584296	6.3218	3.34052	0.00767986	20	1.25785	ENSG00000188747.4
GIP1	rs7628207	gtex_v7	Adrenal Gland_ENSG00000173531.11	MST1	0.0584737	-8.60052	4.54542	0.0373689	20	1.28149	ENSG00000173531.11
GIP1	rs73581580	gtex_v7	Lung_ENSG00000197355.6	UAP1L1	0.0584825	2.94771	1.55794	0.177443	20	1.27658	ENSG00000197355.6
GIP1	rs73581580	gtex_v7	Lung_ENSG00000198569.5	SLC34A3	0.0585471	4.7703	2.52186	0.043053	20	1.27606	ENSG00000198569.5
GIP2	rs143384	gtex_v7	Breast Mammary Tissue_ENSG00000244462.3	RBM12	0.0585733	4.82115	2.54901	0.524364	20	1.26059	ENSG00000244462.3
GIP1	rs73581580	gtex_v7	Skin Not Sun Exposed Suprapubic_ENSG00000165802.15	NSMF	0.0586204	3.25565	1.72163	0.123889	20	1.27462	ENSG00000165802.15
GIP1	rs7628207	gtex_v7	Muscle Skeletal_ENSG00000114302.11	PRKAR2A	0.0587799	2.71481	1.43653	0.17339	18	1.30587	ENSG00000114302.11
GIP2	rs143384	gtex_v7	Minor Salivary Gland_ENSG00000214185.3	XPOTP1	0.0587828	-23.7811	12.5838	0.416544	4	1.35228	ENSG00000214185.3
GIP1	rs73581580	gtex_v7	Adrenal Gland_ENSG00000180549.7	FUT7	0.0588801	-10.0876	5.33991	0.689696	20	1.2641	ENSG00000180549.7
GIP1	rs73581580	gtex_v7	Esophagus Muscularis_ENSG00000186193.7	SAPCD2	0.0589201	-7.3941	3.91473	0.433851	20	1.27219	ENSG00000186193.7
GIP1	rs7628207	gtex_v7	Adrenal Gland_ENSG00000164076.12	CAMKV	0.0590682	8.60161	4.5567	0.757197	20	1.27664	ENSG00000164076.12
GIP1	rs7628207	gtex_v7	Testis_ENSG00000236980.5	C3orf84	0.0591828	-3.92894	2.08229	0.79241	20	1.28016	ENSG00000236980.5
GIP2	rs143384	gtex_v7	Pituitary_ENSG00000149646.8	CNBD2	0.0591838	10.462	5.54476	0.795576	20	1.24852	ENSG00000149646.8
GIP1	rs7628207	gtex_v7	Esophagus Gastroesophageal Junction_ENSG00000173531.11	MST1	0.0591945	-6.5249	3.45828	0.0376906	20	1.27922	ENSG00000173531.11
GIP1	rs73581580	gtex_v7	Artery Coronary_ENSG00000213213.9	KIAA1984	0.0592387	-6.43147	3.40935	0.324521	20	1.25804	ENSG00000213213.9
GIP1	rs3737240	gtex_v7	Vagina_ENSG00000183598.3	HIST2H3D	0.0592818	15.9941	8.48001	0.215388	20	1.28134	ENSG00000183598.3
GIP1	rs7628207	gtex_v7	Liver_ENSG00000185614.4	FAM212A	0.0592925	9.98768	5.29564	0.578231	20	1.27169	ENSG00000185614.4
GIP1	rs73581580	gtex_v7	Whole Blood_ENSG00000169583.12	CLIC3	0.0593161	2.8362	1.50394	0.218731	20	1.26954	ENSG00000169583.12
GIP1	rs73581580	gtex_v7	Brain Cortex_ENSG00000213213.9	KIAA1984	0.0593532	9.0038	4.77511	0.929608	20	1.25696	ENSG00000213213.9
GIP1	rs7628207	gtex_v7	Small Intestine Terminal Ileum_ENSG00000172046.14	USP19	0.0593724	-8.66897	4.59788	0.0330933	20	1.26791	ENSG00000172046.14
GIP2	rs143384	gtex_v7	Brain Cerebellar Hemisphere_ENSG00000269202.1	RP4-614O4.12	0.0593848	-8.90573	4.72369	0.281018	20	1.24398	ENSG00000269202.1
GIP1	rs73581580	gtex_v7	Artery Aorta_ENSG00000176248.7	ANAPC2	0.0594317	-4.24602	2.25254	0.0207495	20	1.26559	ENSG00000176248.7
GIP1	rs73581580	gtex_v7	Spleen_ENSG00000232434.1	C9orf172	0.0595231	-10.166	5.39507	0.529253	20	1.25721	ENSG00000232434.1
GIP2	rs143384	gtex_v7	Brain Substantia nigra_ENSG00000101440.5	ASIP	0.059639	35.3438	18.7654		2	1.3931	ENSG00000101440.5
GIP1	rs73581580	gtex_v7	Lung_ENSG00000107317.7	PTGDS	0.0596527	-3.99214	2.1197	0.0329185	20	1.2672	ENSG00000107317.7
GIP1	rs73581580	gtex_v7	Thyroid_ENSG00000130653.11	PNPLA7	0.0596998	3.65689	1.94205	0.616628	20	1.26717	ENSG00000130653.11
GIP1	rs3737240	gtex_v7	Artery Tibial_ENSG00000163156.7	SCNM1	0.0597099	3.38574	1.79813	0.372472	20	1.29845	ENSG00000163156.7
GIP1	rs73581580	gtex_v7	Heart Left Ventricle_ENSG00000054179.7	ENTPD2	0.0597312	-4.34075	2.30551	0.839615	20	1.26346	ENSG00000054179.7
GIP2	rs143384	gtex_v7	Brain Hypothalamus_ENSG00000242372.2	EIF6	0.0598213	-6.22558	3.30777	0.590214	20	1.23654	ENSG00000242372.2
GIP1	rs7628207	gtex_v7	Brain Hypothalamus_ENSG00000188338.10	SLC38A3	0.0599254	-9.87213	5.24739	0.871327	20	1.25988	ENSG00000188338.10
GIP1	rs73581580	gtex_v7	Stomach_ENSG00000148400.9	NOTCH1	0.0599711	-4.46549	2.37399	0.137342	20	1.26054	ENSG00000148400.9
GIP1	rs7628207	gtex_v7	Esophagus Muscularis_ENSG00000185614.4	FAM212A	0.0600605	-5.22162	2.77694	0.459359	20	1.27716	ENSG00000185614.4
GIP2	rs143384	gtex_v7	Stomach_ENSG00000088367.16	EPB41L1	0.0600648	3.24712	1.7269	0.322488	20	1.24906	ENSG00000088367.16
GIP1	rs73581580	gtex_v7	Colon Sigmoid_ENSG00000238268.2	RP11-229P13.19	0.0600679	-11.5114	6.12214	0.00762946	20	1.25751	ENSG00000238268.2
GIP1	rs7628207	gtex_v7	Minor Salivary Gland_ENSG00000271973.1	RP11-572O6.1	0.0600967	-19.7343	10.4965	0.360769	11	1.26714	ENSG00000271973.1
GIP2	rs143384	gtex_v7	Skin Sun Exposed Lower leg_ENSG00000101440.5	ASIP	0.0601787	-8.18065	4.35261		2	1.42842	ENSG00000101440.5
GIP1	rs3737240	gtex_v7	Stomach_ENSG00000264584.1	RN7SL600P	0.0602681	9.95869	5.30048	0.355315	20	1.28932	ENSG00000264584.1
GIP1	rs3737240	gtex_v7	Spleen_ENSG00000143420.13	ENSA	0.060291	8.81979	4.69473	0.401321	20	1.28197	ENSG00000143420.13
GIP1	rs3737240	gtex_v7	Heart Atrial Appendage_ENSG00000163125.11	RPRD2	0.0603347	3.75925	2.00137	0.337086	20	1.28944	ENSG00000163125.11
GIP1	rs3737240	gtex_v7	Brain Cerebellum_ENSG00000163131.6	CTSS	0.0603622	-13.0184	6.93155	0.00175336	20	1.28028	ENSG00000163131.6
GIP1	rs73581580	gtex_v7	Brain Cerebellar Hemisphere_ENSG00000107187.11	LHX3	0.0603664	-34.1588	18.1879		2	1.5217	ENSG00000107187.11
GIP2	rs143384	gtex_v7	Brain Nucleus accumbens basal ganglia_ENSG00000242372.2	EIF6	0.0604466	6.13539	3.26781	0.188792	20	1.23694	ENSG00000242372.2
GIP1	rs73581580	gtex_v7	Skin Not Sun Exposed Suprapubic_ENSG00000264527.1	WI2-1959D15.1	0.0604747	16.1283	8.59115		2	1.54143	ENSG00000264527.1
GIP1	rs7628207	gtex_v7	Brain Substantia nigra_ENSG00000001617.7	SEMA3F	0.0606043	-13.219	7.045	0.601205	20	1.24235	ENSG00000001617.7
GIP1	rs73581580	gtex_v7	Breast Mammary Tissue_ENSG00000176058.7	TPRN	0.0606888	-4.55602	2.4289	0.446957	20	1.25491	ENSG00000176058.7
GIP1	rs7628207	gtex_v7	Testis_ENSG00000114316.8	USP4	0.0607197	-7.0989	3.78501	0.141572	20	1.2678	ENSG00000114316.8
GIP1	rs3737240	gtex_v7	Esophagus Mucosa_ENSG00000143420.13	ENSA	0.0607383	3.17094	1.69081	0.394147	20	1.28912	ENSG00000143420.13
GIP1	rs3737240	gtex_v7	Brain Anterior cingulate cortex BA24_ENSG00000023902.9	PLEKHO1	0.0607761	8.47372	4.51903	0.219098	20	1.27018	ENSG00000023902.9
GIP1	rs3737240	gtex_v7	Pituitary_ENSG00000239903.2	RP11-353N4.2	0.0608363	-12.6559	6.75093	0.42323	20	1.27692	ENSG00000239903.2
GIP1	rs73581580	gtex_v7	Spleen_ENSG00000127191.13	TRAF2	0.0608403	-6.44921	3.44021	0.834327	20	1.24705	ENSG00000127191.13
GIP1	rs7628207	gtex_v7	Lung_ENSG00000214706.6	IFRD2	0.060883	2.19659	1.17193	0.206746	20	1.27141	ENSG00000214706.6
GIP1	rs7628207	gtex_v7	Muscle Skeletal_ENSG00000114270.11	COL7A1	0.060887	4.35293	2.32241	0.759809	9	1.29528	ENSG00000114270.11
GIP2	rs143384	gtex_v7	Brain Anterior cingulate cortex BA24_ENSG00000125965.4	GDF5	0.0609456	12.6543	6.75297	0.750501	20	1.22848	ENSG00000125965.4
GIP1	rs73581580	gtex_v7	Thyroid_ENSG00000188747.4	NOXA1	0.0609802	-3.22029	1.71874	0.000355949	20	1.25713	ENSG00000188747.4
GIP1	rs73581580	gtex_v7	Skin Not Sun Exposed Suprapubic_ENSG00000181090.13	EHMT1	0.0610683	-3.58238	1.91264	0.0768084	20	1.25528	ENSG00000181090.13
GIP1	rs7628207	gtex_v7	Uterus_ENSG00000183396.3	TMEM89	0.0611285	15.4589	8.25544	0.887274	11	1.26617	ENSG00000183396.3
GIP1	rs73581580	gtex_v7	Brain Amygdala_ENSG00000187713.5	TMEM203	0.0611449	-8.52263	4.5516	0.165692	20	1.22955	ENSG00000187713.5
GIP1	rs73581580	gtex_v7	Artery Aorta_ENSG00000196642.11	RABL6	0.0612129	-4.86523	2.59901	0.741485	20	1.25169	ENSG00000196642.11
GIP1	rs3737240	gtex_v7	Vagina_ENSG00000143390.13	RFX5	0.0613016	11.279	6.0273	0.267395	18	1.26508	ENSG00000143390.13
GIP1	rs73581580	gtex_v7	Esophagus Muscularis_ENSG00000198569.5	SLC34A3	0.0614652	-6.08722	3.25496	0.292934	20	1.25222	ENSG00000198569.5
GIP1	rs3737240	gtex_v7	Colon Sigmoid_ENSG00000143457.6	GOLPH3L	0.0614682	5.31208	2.84052	0.138756	20	1.27713	ENSG00000143457.6
GIP1	rs3737240	gtex_v7	Cells Transformed fibroblasts_ENSG00000136631.8	VPS45	0.0614933	4.73171	2.53042	0.902102	20	1.28153	ENSG00000136631.8
GIP1	rs73581580	gtex_v7	Cells Transformed fibroblasts_ENSG00000198435.2	NRARP	0.0615505	-6.44154	3.44556	0.38286	20	1.25047	ENSG00000198435.2
GIP1	rs13107325	gtex_v7	Adrenal Gland_ENSG00000254531.1	AP001816.1	0.061589	8.87289	4.74678	0.403607	20	1.24172	ENSG00000254531.1
GIP1	rs73581580	gtex_v7	Artery Tibial_ENSG00000165661.11	QSOX2	0.0616032	9.17787	4.91021		2	1.52863	ENSG00000165661.11
GIP2	rs143384	gtex_v7	Brain Cerebellar Hemisphere_ENSG00000224497.1	RPL36P4	0.0616069	11.2152	6.00027	0.00125739	20	1.22739	ENSG00000224497.1
GIP1	rs73581580	gtex_v7	Ovary_ENSG00000228401.3	RP11-251M1.1	0.0616306	-9.66763	5.17278	0.421616	20	1.2369	ENSG00000228401.3
GIP1	rs3737240	gtex_v7	Vagina_ENSG00000232536.1	RP11-74C1.4	0.0616577	-23.2976	12.4669	0.0181698	6	1.40662	ENSG00000232536.1
GIP1	rs13107325	gtex_v7	Lung_ENSG00000109323.4	MANBA	0.0617779	3.11471	1.66751	0.181115	20	1.24918	ENSG00000109323.4
GIP1	rs73581580	gtex_v7	Stomach_ENSG00000238268.2	RP11-229P13.19	0.0618074	-9.32617	4.99346	0.375673	20	1.24639	ENSG00000238268.2
GIP1	rs7628207	gtex_v7	Brain Cerebellar Hemisphere_ENSG00000221883.2	ARIH2OS	0.0618081	-8.93669	4.78494	0.39911	20	1.25145	ENSG00000221883.2
GIP1	rs3737240	gtex_v7	Adipose Subcutaneous_ENSG00000143369.10	ECM1	0.0618315	3.8352	2.05365	0.19541	20	1.28086	ENSG00000143369.10
GIP1	rs3737240	gtex_v7	Skin Not Sun Exposed Suprapubic_ENSG00000163131.6	CTSS	0.0618564	-5.69237	3.04841	0.035713	20	1.27975	ENSG00000163131.6
GIP1	rs73581580	gtex_v7	Adrenal Gland_ENSG00000198569.5	SLC34A3	0.0619018	10.3607	5.54938	0.398942	20	1.24079	ENSG00000198569.5
GIP1	rs73581580	gtex_v7	Adrenal Gland_ENSG00000237886.1	RP11-611D20.2	0.0619789	9.69665	5.19525	0.345413	20	1.24021	ENSG00000237886.1
GIP1	rs7628207	gtex_v7	Heart Left Ventricle_ENSG00000010256.6	UQCRC1	0.0620606	2.97477	1.59431	0.397856	9	1.27872	ENSG00000010256.6
GIP1	rs7628207	gtex_v7	Nerve Tibial_ENSG00000172046.14	USP19	0.0621355	3.09975	1.66178	0.491643	20	1.26099	ENSG00000172046.14
GIP1	rs3737240	gtex_v7	Colon Sigmoid_ENSG00000237781.2	RP11-54A4.2	0.0621778	-9.81103	5.26053	0.630338	20	1.27144	ENSG00000237781.2
GIP1	rs3737240	gtex_v7	Colon Sigmoid_ENSG00000143387.8	CTSK	0.0622051	6.38614	3.42451	0.319626	20	1.27122	ENSG00000143387.8
GIP1	rs7628207	gtex_v7	Cells EBV-transformed lymphocytes_ENSG00000185909.10	KLHDC8B	0.0622704	10.3868	5.57125	0.219628	20	1.24422	ENSG00000185909.10
GIP1	rs73581580	gtex_v7	Brain Anterior cingulate cortex BA24_ENSG00000176058.7	TPRN	0.0623175	7.63011	4.09334	0.116552	20	1.22863	ENSG00000176058.7
GIP1	rs3737240	gtex_v7	Muscle Skeletal_ENSG00000143369.10	ECM1	0.0623465	4.2652	2.28841	0.0755854	20	1.27851	ENSG00000143369.10
GIP1	rs7628207	gtex_v7	Brain Amygdala_ENSG00000213689.5	TREX1	0.0626012	16.2272	8.71488		1	1.30542	ENSG00000213689.5
GIP1	rs7628207	gtex_v7	Brain Spinal cord cervical c-1_ENSG00000145040.3	UCN2	0.0626058	-20.3309	10.919	0.526006	6	1.25632	ENSG00000145040.3
GIP1	rs3737240	gtex_v7	Brain Substantia nigra_ENSG00000234232.2	RP11-353N4.5	0.0626626	-13.535	7.27073	0.480219	20	1.24282	ENSG00000234232.2
GIP1	rs7628207	gtex_v7	Ovary_ENSG00000114383.5	TUSC2	0.0626937	-7.22819	3.88329	0.186028	20	1.24216	ENSG00000114383.5
GIP1	rs13107325	gtex_v7	Brain Cerebellar Hemisphere_ENSG00000109320.7	NFKB1	0.0627011	-5.77015	3.10006	0.297082	20	1.22817	ENSG00000109320.7
GIP1	rs3737240	gtex_v7	Brain Anterior cingulate cortex BA24_ENSG00000273481.1	RP11-126K1.9	0.0627864	16.7892	9.02304	0.336934	18	1.2544	ENSG00000273481.1
GIP1	rs7628207	gtex_v7	Brain Cortex_ENSG00000224424.7	PRKAR2A-AS1	0.0627937	9.27048	4.98239	0.283774	17	1.25825	ENSG00000224424.7
GIP1	rs7628207	gtex_v7	Artery Aorta_ENSG00000007402.7	CACNA2D2	0.0628077	-6.79981	3.65473	0.567391	20	1.25299	ENSG00000007402.7
GIP1	rs3737240	gtex_v7	Skin Not Sun Exposed Suprapubic_ENSG00000143367.11	TUFT1	0.0628994	-5.56901	2.99425	0.0425487	6	1.41776	ENSG00000143367.11
GIP2	rs143384	gtex_v7	Brain Anterior cingulate cortex BA24_ENSG00000126005.11	MMP24-AS1	0.062921	-7.87607	4.23502	0.139953	20	1.21416	ENSG00000126005.11
GIP1	rs73581580	gtex_v7	Spleen_ENSG00000107331.12	ABCA2	0.0629851	-8.0938	4.35315	0.321525	20	1.23098	ENSG00000107331.12
GIP1	rs7628207	gtex_v7	Breast Mammary Tissue_ENSG00000183396.3	TMEM89	0.0630284	-10.0198	5.38993	0.78783	11	1.26837	ENSG00000183396.3
GIP1	rs73581580	gtex_v7	Adipose Subcutaneous_ENSG00000197355.6	UAP1L1	0.0630362	3.90778	2.10216	0.519758	20	1.24116	ENSG00000197355.6
GIP2	rs143384	gtex_v7	Esophagus Muscularis_ENSG00000101440.5	ASIP	0.0630924	14.8317	7.98027		2	1.39655	ENSG00000101440.5
GIP1	rs7628207	gtex_v7	Brain Spinal cord cervical c-1_ENSG00000010256.6	UQCRC1	0.0631314	-9.19664	4.94905	0.115491	9	1.24386	ENSG00000010256.6
GIP1	rs7628207	gtex_v7	Esophagus Mucosa_ENSG00000164068.11	RNF123	0.0631376	3.84551	2.06946	0.0332179	20	1.25316	ENSG00000164068.11
GIP1	rs73581580	gtex_v7	Liver_ENSG00000130653.11	PNPLA7	0.063174	5.8938	3.17218	0.502806	20	1.22841	ENSG00000130653.11
GIP1	rs3737240	gtex_v7	Colon Transverse_ENSG00000117362.8	APH1A	0.0632078	3.29601	1.77422	0.636359	20	1.2661	ENSG00000117362.8
GIP1	rs3737240	gtex_v7	Stomach_ENSG00000163131.6	CTSS	0.0632258	-5.24636	2.82427	0.00285029	20	1.26547	ENSG00000163131.6
GIP1	rs3737240	gtex_v7	Brain Hippocampus_ENSG00000143393.12	PI4KB	0.0632588	10.6305	5.72341	0.614944	18	1.25132	ENSG00000143393.12
GIP1	rs3737240	gtex_v7	Esophagus Mucosa_ENSG00000143363.11	PRUNE	0.0633173	6.57186	3.53905	0.908745	20	1.26829	ENSG00000143363.11
GIP1	rs13107325	gtex_v7	Testis_ENSG00000153064.7	BANK1	0.0633863	-4.86824	2.62231	0.610085	20	1.23246	ENSG00000153064.7
GIP1	rs73581580	gtex_v7	Testis_ENSG00000165716.5	FAM69B	0.0634689	6.58842	3.55	0.243946	20	1.23327	ENSG00000165716.5
GIP1	rs73581580	gtex_v7	Brain Cortex_ENSG00000165684.3	SNAPC4	0.0634744	-6.84523	3.68845	0.550291	18	1.22591	ENSG00000165684.3
GIP1	rs73581580	gtex_v7	Colon Transverse_ENSG00000187922.9	LCN10	0.0635452	6.97613	3.75999	0.388389	20	1.23384	ENSG00000187922.9
GIP1	rs73581580	gtex_v7	Adipose Visceral Omentum_ENSG00000238268.2	RP11-229P13.19	0.0636978	-7.79932	4.2061	0.0270052	20	1.23475	ENSG00000238268.2
GIP2	rs143384	gtex_v7	Nerve Tibial_ENSG00000078747.8	ITCH	0.0637206	-2.70663	1.45978	0.211679	19	1.23388	ENSG00000078747.8
GIP1	rs7628207	gtex_v7	Brain Cerebellum_ENSG00000270441.1	RP11-694I15.7	0.0639061	-7.91161	4.27001	0.387246	20	1.23622	ENSG00000270441.1
GIP1	rs3737240	gtex_v7	Brain Cerebellar Hemisphere_ENSG00000118298.6	CA14	0.0640127	-15.3458	8.28566	0.47097	20	1.2489	ENSG00000118298.6
GIP1	rs73581580	gtex_v7	Whole Blood_ENSG00000165716.5	FAM69B	0.0640397	5.2809	2.85161	0.347816	20	1.23335	ENSG00000165716.5
GIP2	rs143384	gtex_v7	Brain Substantia nigra_ENSG00000244005.8	NFS1	0.0640622	7.82408	4.22524	0.271667	20	1.19458	ENSG00000244005.8
GIP1	rs13107325	gtex_v7	Stomach_ENSG00000164037.12	SLC9B1	0.0640801	8.87152	4.79122	0.87632	20	1.22805	ENSG00000164037.12
GIP1	rs3737240	gtex_v7	Whole Blood_ENSG00000143390.13	RFX5	0.0641238	-3.08505	1.66641	0.236745	18	1.26225	ENSG00000143390.13
GIP1	rs7628207	gtex_v7	Skin Sun Exposed Lower leg_ENSG00000271858.1	XXcos-LUCA11.4	0.0641621	-4.46021	2.40955	0.744506	20	1.24658	ENSG00000271858.1
GIP2	rs143384	gtex_v7	Brain Spinal cord cervical c-1_ENSG00000131051.16	RBM39	0.0641994	8.89374	4.80537	0.176418	20	1.19532	ENSG00000131051.16
GIP1	rs73581580	gtex_v7	Cells EBV-transformed lymphocytes_ENSG00000188986.4	NELFB	0.0642464	-8.68985	4.69603	0.352474	20	1.21668	ENSG00000188986.4
GIP1	rs73581580	gtex_v7	Adrenal Gland_ENSG00000107331.12	ABCA2	0.0643381	-6.45688	3.49053	0.157803	20	1.22284	ENSG00000107331.12
GIP1	rs73581580	gtex_v7	Stomach_ENSG00000213213.9	KIAA1984	0.0643714	4.3206	2.33597	0.765914	20	1.22733	ENSG00000213213.9
GIP1	rs73581580	gtex_v7	Skin Sun Exposed Lower leg_ENSG00000165802.15	NSMF	0.0645237	3.9018	2.11074	0.141005	20	1.23071	ENSG00000165802.15
GIP1	rs3737240	gtex_v7	Adrenal Gland_ENSG00000143373.13	ZNF687	0.0645548	-6.88898	3.72714	0.839991	20	1.25018	ENSG00000143373.13
GIP2	rs143384	gtex_v7	Cells EBV-transformed lymphocytes_ENSG00000272945.1	CTD-3216D2.5	0.0645656	-22.7132	12.289	0.381843	10	1.26753	ENSG00000272945.1
GIP1	rs7628207	gtex_v7	Brain Cerebellar Hemisphere_ENSG00000004838.9	ZMYND10	0.0646069	7.86865	4.258	0.764984	20	1.22859	ENSG00000004838.9
GIP2	rs143384	gtex_v7	Adipose Visceral Omentum_ENSG00000125965.4	GDF5	0.064627	4.79154	2.59307	0.0727159	20	1.21785	ENSG00000125965.4
GIP1	rs73581580	gtex_v7	Esophagus Mucosa_ENSG00000165661.11	QSOX2	0.0646305	7.87719	4.263		2	1.49103	ENSG00000165661.11
GIP1	rs7628207	gtex_v7	Muscle Skeletal_ENSG00000164062.8	APEH	0.0647943	-3.24554	1.7575	0.485584	20	1.24296	ENSG00000164062.8
GIP2	rs143384	gtex_v7	Cells Transformed fibroblasts_ENSG00000088340.11	FER1L4	0.0648087	-2.34528	1.27007	0.0253577	20	1.21614	ENSG00000088340.11
GIP1	rs7628207	gtex_v7	Brain Cerebellum_ENSG00000172037.9	LAMB2	0.0649062	6.006	3.25369	0.293916	20	1.22885	ENSG00000172037.9
GIP1	rs73581580	gtex_v7	Brain Hypothalamus_ENSG00000107331.12	ABCA2	0.064931	-4.69248	2.54234	0.916487	20	1.20955	ENSG00000107331.12
GIP1	rs73581580	gtex_v7	Skin Not Sun Exposed Suprapubic_ENSG00000107187.11	LHX3	0.0650466	19.1545	10.3822		2	1.48587	ENSG00000107187.11
GIP1	rs73581580	gtex_v7	Stomach_ENSG00000212864.2	RNF208	0.0651609	-5.02977	2.72742	0.0589404	20	1.22162	ENSG00000212864.2
GIP1	rs3737240	gtex_v7	Minor Salivary Gland_ENSG00000226067.2	RP11-403I13.7	0.0652229	17.188	9.32242	0.613144	13	1.2323	ENSG00000226067.2
GIP1	rs13107325	gtex_v7	Nerve Tibial_ENSG00000138778.7	CENPE	0.0653459	-6.28106	3.40828	0.784787	20	1.22226	ENSG00000138778.7
GIP1	rs7628207	gtex_v7	Artery Coronary_ENSG00000145029.7	NICN1	0.0654058	-4.84708	2.63075	0.0767629	20	1.2249	ENSG00000145029.7
GIP1	rs3737240	gtex_v7	Artery Tibial_ENSG00000264508.1	RN7SL473P	0.0654605	-7.9091	4.29352	0.402717	20	1.25238	ENSG00000264508.1
GIP1	rs3737240	gtex_v7	Brain Hippocampus_ENSG00000143442.17	POGZ	0.0656886	-6.23186	3.38588	0.00712414	15	1.23305	ENSG00000143442.17
GIP2	rs143384	gtex_v7	Brain Frontal Cortex BA9_ENSG00000198646.9	NCOA6	0.0657126	-7.19136	3.90754	0.72896	20	1.19684	ENSG00000198646.9
GIP2	rs143384	gtex_v7	Cells EBV-transformed lymphocytes_ENSG00000078804.8	TP53INP2	0.0657499	-8.08092	4.39151	0.545184	20	1.19637	ENSG00000078804.8
GIP1	rs7628207	gtex_v7	Thyroid_ENSG00000145022.4	TCTA	0.0657656	-2.55679	1.38955	0.0981984	20	1.23434	ENSG00000145022.4
GIP1	rs13107325	gtex_v7	Cells EBV-transformed lymphocytes_ENSG00000138778.7	CENPE	0.0657745	-6.29581	3.42171	0.356521	20	1.20455	ENSG00000138778.7
GIP2	rs143384	gtex_v7	Esophagus Gastroesophageal Junction_ENSG00000125971.12	DYNLRB1	0.0658909	-2.78587	1.51475	0.683219	20	1.20515	ENSG00000125971.12
GIP2	rs143384	gtex_v7	Colon Sigmoid_ENSG00000101460.8	MAP1LC3A	0.0660205	4.66001	2.53498	0.013213	20	1.20356	ENSG00000101460.8
GIP1	rs3737240	gtex_v7	Artery Coronary_ENSG00000143398.15	PIP5K1A	0.0660346	10.0943	5.49143	0.0737061	20	1.23592	ENSG00000143398.15
GIP1	rs3737240	gtex_v7	Brain Hypothalamus_ENSG00000159164.5	SV2A	0.0660682	4.77343	2.59714	0.0927728	20	1.22943	ENSG00000159164.5
GIP1	rs73581580	gtex_v7	Brain Hippocampus_ENSG00000148408.8	CACNA1B	0.0660942	3.72636	2.02764	0.188276	20	1.20223	ENSG00000148408.8
GIP1	rs73581580	gtex_v7	Whole Blood_ENSG00000198435.2	NRARP	0.066115	-6.19267	3.3699	0.461292	20	1.21832	ENSG00000198435.2
GIP1	rs73581580	gtex_v7	Spleen_ENSG00000180539.4	C9orf139	0.0661334	6.03526	3.28446	0.0580727	20	1.20839	ENSG00000180539.4
GIP1	rs73581580	gtex_v7	Thyroid_ENSG00000148408.8	CACNA1B	0.0661908	-4.88398	2.65849	0.30771	20	1.21841	ENSG00000148408.8
GIP1	rs73581580	gtex_v7	Colon Sigmoid_ENSG00000203993.3	C9orf37	0.0662571	5.12211	2.78878	0.484061	20	1.21169	ENSG00000203993.3
GIP1	rs73581580	gtex_v7	Breast Mammary Tissue_ENSG00000054148.13	PHPT1	0.0664107	4.15158	2.26165	0.164825	20	1.21268	ENSG00000054148.13
GIP1	rs7628207	gtex_v7	Nerve Tibial_ENSG00000185909.10	KLHDC8B	0.0664484	3.50157	1.90781	0.0634748	20	1.22852	ENSG00000185909.10
GIP2	rs143384	gtex_v7	Brain Hypothalamus_ENSG00000131067.12	GGT7	0.0665341	5.38752	2.93629	0.943291	20	1.18886	ENSG00000131067.12
GIP1	rs7628207	gtex_v7	Stomach_ENSG00000213672.3	NCKIPSD	0.0665416	-6.27066	3.4177	0.0129121	11	1.24143	ENSG00000213672.3
GIP1	rs12705966	gtex_v7	Stomach_ENSG00000135272.5	MDFIC	0.0665537	-5.2491	2.86105	0.142718	20	1.24169	ENSG00000135272.5
GIP1	rs3737240	gtex_v7	Artery Aorta_ENSG00000213190.2	MLLT11	0.0665714	-6.12493	3.33864	0.519635	20	1.24064	ENSG00000213190.2
GIP1	rs7628207	gtex_v7	Nerve Tibial_ENSG00000178467.13	P4HTM	0.0668638	-4.05	2.20999	0.0244559	20	1.22551	ENSG00000178467.13
GIP1	rs7628207	gtex_v7	Skin Not Sun Exposed Suprapubic_ENSG00000188338.10	SLC38A3	0.0669513	7.07342	3.86104	0.327282	20	1.2246	ENSG00000188338.10
GIP1	rs3737240	gtex_v7	Esophagus Gastroesophageal Junction_ENSG00000184678.8	HIST2H2BE	0.0669721	10.7348	5.86003	0.647438	20	1.23546	ENSG00000184678.8
GIP1	rs7628207	gtex_v7	Colon Sigmoid_ENSG00000164078.8	MST1R	0.0670073	5.69934	3.11163	0.0543389	20	1.21898	ENSG00000164078.8
GIP1	rs7628207	gtex_v7	Artery Tibial_ENSG00000182179.6	UBA7	0.0670157	-2.50582	1.36813	0.000295979	20	1.22501	ENSG00000182179.6
GIP1	rs73581580	gtex_v7	Testis_ENSG00000228544.1	KIAA1984-AS1	0.0670179	-7.80481	4.26131	0.0510892	20	1.20782	ENSG00000228544.1
GIP1	rs7628207	gtex_v7	Heart Atrial Appendage_ENSG00000272434.1	RP13-131K19.6	0.0670291	8.28677	4.52464	0.141687	20	1.22156	ENSG00000272434.1
GIP1	rs73581580	gtex_v7	Stomach_ENSG00000232434.1	C9orf172	0.0670723	-4.70613	2.56998	0.338381	20	1.20809	ENSG00000232434.1
GIP1	rs3737240	gtex_v7	Esophagus Muscularis_ENSG00000237781.2	RP11-54A4.2	0.067158	-8.04386	4.39408	0.000451819	20	1.2387	ENSG00000237781.2
GIP1	rs3737240	gtex_v7	Brain Cerebellar Hemisphere_ENSG00000163125.11	RPRD2	0.0672469	8.89462	4.86039	0.198793	20	1.2249	ENSG00000163125.11
GIP1	rs3737240	gtex_v7	Artery Coronary_ENSG00000143420.13	ENSA	0.0672869	7.23062	3.95169	0.420782	20	1.22674	ENSG00000143420.13
GIP1	rs3737240	gtex_v7	Brain Hypothalamus_ENSG00000163159.7	VPS72	0.0673229	8.1749	4.46835	0.322764	20	1.22034	ENSG00000163159.7
GIP1	rs73581580	gtex_v7	Breast Mammary Tissue_ENSG00000160360.7	GPSM1	0.0673258	8.41295	4.59852		2	1.4555	ENSG00000160360.7
GIP1	rs73581580	gtex_v7	Artery Tibial_ENSG00000172889.11	EGFL7	0.0673339	2.70211	1.47702	0.980119	20	1.21012	ENSG00000172889.11
GIP1	rs73581580	gtex_v7	Artery Aorta_ENSG00000169692.8	AGPAT2	0.0674225	5.62628	3.07641	0.192184	20	1.20636	ENSG00000169692.8
GIP1	rs7628207	gtex_v7	Brain Spinal cord cervical c-1_ENSG00000172053.10	QARS	0.0674865	-11.0241	6.02932	0.271725	20	1.19458	ENSG00000172053.10
GIP1	rs3737240	gtex_v7	Testis_ENSG00000136631.8	VPS45	0.0675424	-8.62579	4.71858	0.839692	20	1.23204	ENSG00000136631.8
GIP2	rs143384	gtex_v7	Artery Aorta_ENSG00000100983.5	GSS	0.0675448	4.17482	2.28378	0.375642	20	1.19586	ENSG00000100983.5
GIP1	rs7628207	gtex_v7	Nerve Tibial_ENSG00000223343.1	RP13-131K19.2	0.0675685	-8.23658	4.5061	0.199503	20	1.22044	ENSG00000223343.1
GIP1	rs7628207	gtex_v7	Skin Sun Exposed Lower leg_ENSG00000173402.7	DAG1	0.0676602	-2.30399	1.2609	0.451798	20	1.22089	ENSG00000173402.7
GIP2	rs143384	gtex_v7	Esophagus Gastroesophageal Junction_ENSG00000131067.12	GGT7	0.0676877	-3.64676	1.99595	0.466834	20	1.19284	ENSG00000131067.12
GIP1	rs3737240	gtex_v7	Prostate_ENSG00000143367.11	TUFT1	0.0678753	-18.2785	10.011	0.0430355	7	1.35384	ENSG00000143367.11
GIP1	rs3737240	gtex_v7	Esophagus Gastroesophageal Junction_ENSG00000213190.2	MLLT11	0.0680163	-7.59703	4.16299	0.62115	20	1.22783	ENSG00000213190.2
GIP1	rs73581580	gtex_v7	Brain Cortex_ENSG00000176248.7	ANAPC2	0.0680716	-6.15158	3.37159	0.278008	20	1.19361	ENSG00000176248.7
GIP1	rs73581580	gtex_v7	Skin Not Sun Exposed Suprapubic_ENSG00000165684.3	SNAPC4	0.0681228	4.60647	2.52521	0.0483701	18	1.20378	ENSG00000165684.3
GIP2	rs143384	gtex_v7	Brain Frontal Cortex BA9_ENSG00000269202.1	RP4-614O4.12	0.0681567	-8.44922	4.63233	0.778381	20	1.18041	ENSG00000269202.1
GIP1	rs7628207	gtex_v7	Heart Atrial Appendage_ENSG00000182179.6	UBA7	0.0682001	-3.14738	1.72584	0.562302	20	1.21324	ENSG00000182179.6
GIP1	rs7628207	gtex_v7	Esophagus Muscularis_ENSG00000230454.1	U73166.2	0.0682705	-5.11121	2.8034	0.314971	20	1.21519	ENSG00000230454.1
GIP1	rs3737240	gtex_v7	Brain Cerebellum_ENSG00000143398.15	PIP5K1A	0.0682722	7.50076	4.11405	0.217252	20	1.21996	ENSG00000143398.15
GIP1	rs7628207	gtex_v7	Heart Atrial Appendage_ENSG00000185614.4	FAM212A	0.0684871	5.17381	2.83996	0.444747	20	1.21122	ENSG00000185614.4
GIP1	rs7628207	gtex_v7	Brain Anterior cingulate cortex BA24_ENSG00000004838.9	ZMYND10	0.0684897	-13.0311	7.15298	0.675229	20	1.19747	ENSG00000004838.9
GIP2	rs143384	gtex_v7	Brain Hypothalamus_ENSG00000125965.4	GDF5	0.0685357	13.7407	7.54377	0.661929	20	1.1756	ENSG00000125965.4
GIP1	rs3737240	gtex_v7	Stomach_ENSG00000234571.1	RP5-998N21.4	0.0686193	-9.91414	5.44459	0.434599	14	1.23046	ENSG00000234571.1
GIP1	rs7628207	gtex_v7	Vagina_ENSG00000182179.6	UBA7	0.0686209	-5.45245	2.99436	0.447525	20	1.19576	ENSG00000182179.6
GIP1	rs3737240	gtex_v7	Brain Putamen basal ganglia_ENSG00000143442.17	POGZ	0.0686389	-7.46883	4.10197	0.776249	15	1.2118	ENSG00000143442.17
GIP1	rs7628207	gtex_v7	Spleen_ENSG00000145020.10	AMT	0.068655	-6.70852	3.68461	0.00380732	20	1.20323	ENSG00000145020.10
GIP1	rs73581580	gtex_v7	Liver_ENSG00000107281.5	NPDC1	0.068668	6.00045	3.29587	0.487777	20	1.1899	ENSG00000107281.5
GIP1	rs3737240	gtex_v7	Brain Nucleus accumbens basal ganglia_ENSG00000143393.12	PI4KB	0.0686925	-10.7092	5.88275	0.809884	18	1.21549	ENSG00000143393.12
GIP2	rs143384	gtex_v7	Brain Caudate basal ganglia_ENSG00000125971.12	DYNLRB1	0.0687041	4.00447	2.19982	0.564276	20	1.18112	ENSG00000125971.12
GIP1	rs73581580	gtex_v7	Skin Not Sun Exposed Suprapubic_ENSG00000213212.3	NCLP1	0.0687887	7.99068	4.39095	0.748005	20	1.19921	ENSG00000213212.3
GIP1	rs3737240	gtex_v7	Cells Transformed fibroblasts_ENSG00000117360.8	PRPF3	0.0688992	4.14788	2.28021	0.00767704	20	1.22492	ENSG00000117360.8
GIP1	rs7628207	gtex_v7	Brain Cortex_ENSG00000226913.1	BSN-AS2	0.0689172	-12.5401	6.89411	0.0136896	20	1.20001	ENSG00000226913.1
GIP1	rs73581580	gtex_v7	Brain Cerebellar Hemisphere_ENSG00000165802.15	NSMF	0.0691	-8.81962	4.8519	0.230076	20	1.18487	ENSG00000165802.15
GIP2	rs143384	gtex_v7	Vagina_ENSG00000101335.5	MYL9	0.0691356	-11.8733	6.53267	0.0126883	9	1.30869	ENSG00000101335.5
GIP1	rs3737240	gtex_v7	Uterus_ENSG00000143390.13	RFX5	0.0691761	15.714	8.64705	0.201902	17	1.20516	ENSG00000143390.13
GIP2	rs143384	gtex_v7	Heart Left Ventricle_ENSG00000242372.2	EIF6	0.0691936	4.14167	2.2792	0.0178983	20	1.18501	ENSG00000242372.2
GIP1	rs7628207	gtex_v7	Vagina_ENSG00000228008.1	CTD-2330K9.3	0.0692635	15.6769	8.62934	0.0849475	20	1.1914	ENSG00000228008.1
GIP2	rs143384	gtex_v7	Adipose Visceral Omentum_ENSG00000181741.7	FDX1P1	0.0692682	5.35189	2.946	0.274072	20	1.18591	ENSG00000181741.7
GIP1	rs7628207	gtex_v7	Muscle Skeletal_ENSG00000178035.7	IMPDH2	0.069292	2.85516	1.57178	0.720874	20	1.21044	ENSG00000178035.7
GIP1	rs73581580	gtex_v7	Brain Anterior cingulate cortex BA24_ENSG00000260996.1	RP13-122B23.8	0.0692932	-13.6166	7.49606	0.518701	20	1.18012	ENSG00000260996.1
GIP1	rs3737240	gtex_v7	Esophagus Mucosa_ENSG00000183598.3	HIST2H3D	0.0693784	8.73345	4.80931	0.128299	20	1.22274	ENSG00000183598.3
GIP1	rs73581580	gtex_v7	Esophagus Gastroesophageal Junction_ENSG00000148384.11	INPP5E	0.069456	-4.65658	2.56498	0.640675	20	1.19041	ENSG00000148384.11
GIP1	rs7628207	gtex_v7	Heart Left Ventricle_ENSG00000235236.1	RP13-131K19.1	0.0695586	9.69277	5.34104	0.181311	20	1.20413	ENSG00000235236.1
GIP2	rs143384	gtex_v7	Esophagus Muscularis_ENSG00000101082.9	SLA2	0.0695929	19.0817	10.516		1	1.40856	ENSG00000101082.9
GIP1	rs7628207	gtex_v7	Cells Transformed fibroblasts_ENSG00000226913.1	BSN-AS2	0.0695946	9.76594	5.38204	0.213239	20	1.20493	ENSG00000226913.1
GIP1	rs73581580	gtex_v7	Skin Not Sun Exposed Suprapubic_ENSG00000184925.7	LCN12	0.0699698	-6.5853	3.63406	0.685602	20	1.19123	ENSG00000184925.7
GIP1	rs73581580	gtex_v7	Adipose Subcutaneous_ENSG00000237419.1	RP11-885N19.6	0.0699719	7.39677	4.08189	0.11495	20	1.19198	ENSG00000237419.1
GIP1	rs3737240	gtex_v7	Prostate_ENSG00000143452.11	HORMAD1	0.0699847	-15.4865	8.54658	0.0559827	20	1.20678	ENSG00000143452.11
GIP1	rs73581580	gtex_v7	Brain Cortex_ENSG00000213212.3	NCLP1	0.0700309	-11.1183	6.13693	0.168766	20	1.18054	ENSG00000213212.3
GIP1	rs7628207	gtex_v7	Liver_ENSG00000114270.11	COL7A1	0.0700701	-10.8511	5.99028	0.310838	9	1.21127	ENSG00000114270.11
GIP1	rs3737240	gtex_v7	Nerve Tibial_ENSG00000143369.10	ECM1	0.0701727	-5.68145	3.13755	0.713017	20	1.21716	ENSG00000143369.10
GIP1	rs3737240	gtex_v7	Cells Transformed fibroblasts_ENSG00000197622.8	CDC42SE1	0.0701913	4.64348	2.5645	0.345892	20	1.21572	ENSG00000197622.8
GIP1	rs7628207	gtex_v7	Breast Mammary Tissue_ENSG00000213689.5	TREX1	0.0702012	8.69869	4.80428		1	1.267	ENSG00000213689.5
GIP1	rs3737240	gtex_v7	Vagina_ENSG00000143457.6	GOLPH3L	0.0702553	-10.7574	5.94248	0.554397	20	1.19923	ENSG00000143457.6
GIP1	rs73581580	gtex_v7	Liver_ENSG00000187922.9	LCN10	0.070283	9.31462	5.14597	0.014707	20	1.17918	ENSG00000187922.9
GIP2	rs143384	gtex_v7	Pituitary_ENSG00000061656.5	SPAG4	0.070343	-5.95927	3.29297	0.82808	20	1.17018	ENSG00000061656.5
GIP1	rs3737240	gtex_v7	Small Intestine Terminal Ileum_ENSG00000202496.1	RNVU1-20	0.0704354	14.0784	7.782	0.38165	20	1.20182	ENSG00000202496.1
GIP1	rs3737240	gtex_v7	Artery Coronary_ENSG00000150337.9	FCGR1A	0.0704492	7.40255	4.09204	0.85435	20	1.20436	ENSG00000150337.9
GIP2	rs143384	gtex_v7	Uterus_ENSG00000025293.11	PHF20	0.0705201	5.52689	3.05597	0.0641012	20	1.1609	ENSG00000025293.11
GIP1	rs7628207	gtex_v7	Skin Not Sun Exposed Suprapubic_ENSG00000273356.1	RP11-804H8.6	0.0705428	-4.62734	2.55879	0.320249	20	1.19942	ENSG00000273356.1
GIP2	rs143384	gtex_v7	Lung_ENSG00000125995.11	ROMO1	0.0705847	-2.13599	1.18132	0.466005	20	1.17855	ENSG00000125995.11
GIP1	rs3737240	gtex_v7	Brain Cerebellar Hemisphere_ENSG00000163159.7	VPS72	0.0706182	-7.05952	3.90476	0.182592	20	1.20116	ENSG00000163159.7
GIP1	rs7628207	gtex_v7	Whole Blood_ENSG00000114735.5	HEMK1	0.0706216	-3.07121	1.69877	0.706894	20	1.19934	ENSG00000114735.5
GIP1	rs7628207	gtex_v7	Artery Tibial_ENSG00000114383.5	TUSC2	0.0706824	2.78768	1.54228	0.0366494	20	1.19931	ENSG00000114383.5
GIP1	rs73581580	gtex_v7	Brain Cortex_ENSG00000107281.5	NPDC1	0.0706868	-6.13432	3.39385	0.428579	20	1.17625	ENSG00000107281.5
GIP1	rs3737240	gtex_v7	Artery Tibial_ENSG00000184678.8	HIST2H2BE	0.0707047	4.64894	2.57222	0.0571692	20	1.214	ENSG00000184678.8
GIP1	rs7628207	gtex_v7	Lung_ENSG00000004838.9	ZMYND10	0.0707416	2.70477	1.49672	0.574765	20	1.19881	ENSG00000004838.9
GIP1	rs73581580	gtex_v7	Stomach_ENSG00000196642.11	RABL6	0.0707966	-3.87342	2.14383	0.397846	20	1.18284	ENSG00000196642.11
GIP1	rs7628207	gtex_v7	Brain Hippocampus_ENSG00000226913.1	BSN-AS2	0.0708125	14.1132	7.8117	0.654277	20	1.18238	ENSG00000226913.1
GIP1	rs73581580	gtex_v7	Cells EBV-transformed lymphocytes_ENSG00000177984.6	LCN15	0.0709137	13.3693	7.40258	0.862452	20	1.17141	ENSG00000177984.6
GIP1	rs7628207	gtex_v7	Brain Spinal cord cervical c-1_ENSG00000179564.3	LSMEM2	0.0709488	17.2091	9.52988	0.517879	20	1.17157	ENSG00000179564.3
GIP2	rs143384	gtex_v7	Uterus_ENSG00000088367.16	EPB41L1	0.0712306	8.00112	4.4352	0.432144	20	1.15643	ENSG00000088367.16
GIP1	rs3737240	gtex_v7	Artery Aorta_ENSG00000264508.1	RN7SL473P	0.0712727	8.05455	4.46548	0.219092	20	1.20689	ENSG00000264508.1
GIP1	rs3737240	gtex_v7	Artery Aorta_ENSG00000187145.10	MRPS21	0.0712769	-4.67736	2.59319	0.000263909	20	1.20686	ENSG00000187145.10
GIP1	rs7628207	gtex_v7	Ovary_ENSG00000114302.11	PRKAR2A	0.0713197	5.50219	3.05095	0.115062	18	1.1939	ENSG00000114302.11
GIP1	rs73581580	gtex_v7	Cells EBV-transformed lymphocytes_ENSG00000176978.9	DPP7	0.0713709	-11.8869	6.59245	0.966709	20	1.16847	ENSG00000176978.9
GIP1	rs7628207	gtex_v7	Heart Atrial Appendage_ENSG00000213672.3	NCKIPSD	0.0713883	-4.6234	2.56428	0.0209675	11	1.2072	ENSG00000213672.3
GIP1	rs3737240	gtex_v7	Cells EBV-transformed lymphocytes_ENSG00000237976.1	RP11-126K1.6	0.0715591	13.8246	7.67215	0.176051	19	1.1931	ENSG00000237976.1
GIP1	rs3737240	gtex_v7	Ovary_ENSG00000143376.8	SNX27	0.0715821	23.5085	13.0475		2	1.41909	ENSG00000143376.8
GIP1	rs73581580	gtex_v7	Brain Putamen basal ganglia_ENSG00000176884.10	GRIN1	0.0716099	-5.47895	3.04117	0.586284	20	1.1656	ENSG00000176884.10
GIP1	rs3737240	gtex_v7	Minor Salivary Gland_ENSG00000117362.8	APH1A	0.071954	10.282	5.7141	0.306077	20	1.18002	ENSG00000117362.8
GIP1	rs3737240	gtex_v7	Colon Sigmoid_ENSG00000178096.8	BOLA1	0.0719582	6.71403	3.7313	0.35644	20	1.1994	ENSG00000178096.8
GIP1	rs7628207	gtex_v7	Stomach_ENSG00000145020.10	AMT	0.0719777	-4.75893	2.64494	0.0550016	20	1.18685	ENSG00000145020.10
GIP2	rs143384	gtex_v7	Pituitary_ENSG00000088298.8	EDEM2	0.0720023	-5.70607	3.17162	0.0501335	20	1.15963	ENSG00000088298.8
GIP1	rs7628207	gtex_v7	Whole Blood_ENSG00000164076.12	CAMKV	0.0720043	-5.71203	3.17495	0.10405	20	1.19001	ENSG00000164076.12
GIP1	rs7628207	gtex_v7	Brain Anterior cingulate cortex BA24_ENSG00000273356.1	RP11-804H8.6	0.0720807	-11.3417	6.30584	0.17671	20	1.17357	ENSG00000273356.1
GIP1	rs7628207	gtex_v7	Cells Transformed fibroblasts_ENSG00000225697.6	SLC26A6	0.0721701	4.35994	2.42482	0.317919	11	1.2032	ENSG00000225697.6
GIP1	rs7628207	gtex_v7	Brain Nucleus accumbens basal ganglia_ENSG00000225399.3	RP11-3B7.1	0.0722611	-12.7017	7.06642	0.507317	20	1.1767	ENSG00000225399.3
GIP1	rs7628207	gtex_v7	Skin Sun Exposed Lower leg_ENSG00000213689.5	TREX1	0.0723082	4.40561	2.45141		1	1.25556	ENSG00000213689.5
GIP1	rs3737240	gtex_v7	Brain Caudate basal ganglia_ENSG00000159377.6	PSMB4	0.0723574	8.19841	4.56263	0.681512	17	1.19235	ENSG00000159377.6
GIP1	rs3737240	gtex_v7	Brain Cerebellum_ENSG00000143401.10	ANP32E	0.0723656	-5.20557	2.89712	0.799804	20	1.1916	ENSG00000143401.10
GIP1	rs7628207	gtex_v7	Skin Sun Exposed Lower leg_ENSG00000164054.11	SHISA5	0.0724512	3.65377	2.03409	0.304916	5	1.21262	ENSG00000164054.11
GIP1	rs7628207	gtex_v7	Brain Nucleus accumbens basal ganglia_ENSG00000185909.10	KLHDC8B	0.0724681	-7.83761	4.36352	0.0806062	20	1.17534	ENSG00000185909.10
GIP1	rs7628207	gtex_v7	Esophagus Muscularis_ENSG00000273356.1	RP11-804H8.6	0.0725072	-4.19852	2.33781	0.341023	20	1.18622	ENSG00000273356.1
GIP1	rs13107325	gtex_v7	Minor Salivary Gland_ENSG00000246560.2	RP11-10L12.4	0.0725298	13.1045	7.29741	0.959002	20	1.15001	ENSG00000246560.2
GIP1	rs3737240	gtex_v7	Cells Transformed fibroblasts_ENSG00000233030.2	RP11-196G18.3	0.0728136	-8.03034	4.47623	0.198872	20	1.19759	ENSG00000233030.2
GIP1	rs3737240	gtex_v7	Brain Hippocampus_ENSG00000184260.4	HIST2H2AC	0.0728227	15.4823	8.63032	0.114167	20	1.18328	ENSG00000184260.4
GIP1	rs3737240	gtex_v7	Esophagus Mucosa_ENSG00000143452.11	HORMAD1	0.0728385	-10.3817	5.78739	1.16318e-08	20	1.19861	ENSG00000143452.11
GIP2	rs143384	gtex_v7	Uterus_ENSG00000125965.4	GDF5	0.0728484	11.3131	6.30686	0.179741	20	1.14641	ENSG00000125965.4
GIP1	rs73581580	gtex_v7	Liver_ENSG00000176101.7	SSNA1	0.0728961	-5.845	3.25903	0.719288	20	1.16236	ENSG00000176101.7
GIP1	rs73581580	gtex_v7	Esophagus Muscularis_ENSG00000181090.13	EHMT1	0.0730895	-3.49889	1.95221	0.00855793	20	1.17076	ENSG00000181090.13
GIP1	rs3737240	gtex_v7	Pituitary_ENSG00000143387.8	CTSK	0.0733121	-8.96938	5.00836	0.0181954	20	1.18572	ENSG00000143387.8
GIP2	rs143384	gtex_v7	Brain Cerebellum_ENSG00000100991.7	TRPC4AP	0.073451	-5.46806	3.05475	0.104716	20	1.15023	ENSG00000100991.7
GIP1	rs73581580	gtex_v7	Nerve Tibial_ENSG00000176248.7	ANAPC2	0.0734565	2.63652	1.47293	0.813743	20	1.16867	ENSG00000176248.7
GIP1	rs7628207	gtex_v7	Uterus_ENSG00000004838.9	ZMYND10	0.0734911	12.0952	6.75795	0.00448116	20	1.16235	ENSG00000004838.9
GIP1	rs3737240	gtex_v7	Lung_ENSG00000240929.2	HIST2H2BB	0.0735605	-9.89029	5.52735	0.242148	15	1.19949	ENSG00000240929.2
GIP1	rs73581580	gtex_v7	Spleen_ENSG00000267206.1	LCN6	0.073592	9.99338	5.58557	0.488461	20	1.15902	ENSG00000267206.1
GIP1	rs73581580	gtex_v7	Spleen_ENSG00000214402.6	LCNL1	0.073779	11.4657	6.41266	0.0338815	20	1.15786	ENSG00000214402.6
GIP1	rs7628207	gtex_v7	Esophagus Mucosa_ENSG00000001617.7	SEMA3F	0.0737821	-2.82952	1.58254	0.18311	20	1.17804	ENSG00000001617.7
GIP1	rs3737240	gtex_v7	Minor Salivary Gland_ENSG00000143363.11	PRUNE	0.0737883	12.8502	7.18722	0.375202	20	1.1681	ENSG00000143363.11
GIP1	rs7628207	gtex_v7	Esophagus Gastroesophageal Junction_ENSG00000235016.1	RP11-493K19.3	0.0738663	4.93334	2.76	0.176608	20	1.17317	ENSG00000235016.1
GIP1	rs7628207	gtex_v7	Pancreas_ENSG00000164068.11	RNF123	0.0739048	6.43963	3.60319	0.262882	20	1.17333	ENSG00000164068.11
GIP1	rs73581580	gtex_v7	Brain Frontal Cortex BA9_ENSG00000213212.3	NCLP1	0.0739308	-11.5256	6.44956	0.847899	20	1.15255	ENSG00000213212.3
GIP1	rs7628207	gtex_v7	Brain Spinal cord cervical c-1_ENSG00000145020.10	AMT	0.0739562	-11.2444	6.29273	0.352341	20	1.15251	ENSG00000145020.10
GIP1	rs73581580	gtex_v7	Ovary_ENSG00000197191.3	C9orf169	0.0739719	-13.3048	7.4462	0.342595	20	1.15307	ENSG00000197191.3
GIP2	rs143384	gtex_v7	Vagina_ENSG00000236456.1	RP4-785G19.2	0.0739963	23.5048	13.1559	0.647343	5	1.23559	ENSG00000236456.1
GIP1	rs7628207	gtex_v7	Spleen_ENSG00000186792.11	HYAL3	0.0740857	-10.4332	5.84136	0.0296501	20	1.16722	ENSG00000186792.11
GIP1	rs3737240	gtex_v7	Nerve Tibial_ENSG00000197622.8	CDC42SE1	0.0741762	-3.48485	1.95172	0.531666	20	1.18968	ENSG00000197622.8
GIP1	rs73581580	gtex_v7	Brain Anterior cingulate cortex BA24_ENSG00000176884.10	GRIN1	0.0742019	-4.3285	2.42443	0.0772331	20	1.1489	ENSG00000176884.10
GIP1	rs7628207	gtex_v7	Pancreas_ENSG00000145022.4	TCTA	0.0742138	7.40426	4.14736	0.0755721	20	1.17135	ENSG00000145022.4
GIP1	rs3737240	gtex_v7	Esophagus Gastroesophageal Junction_ENSG00000233030.2	RP11-196G18.3	0.0743051	12.2561	6.86718	0.0320488	20	1.18433	ENSG00000233030.2
GIP1	rs7628207	gtex_v7	Brain Frontal Cortex BA9_ENSG00000233276.2	GPX1	0.0743916	8.39845	4.70713	0.133595	20	1.16085	ENSG00000233276.2
GIP2	rs143384	gtex_v7	Thyroid_ENSG00000078814.11	MYH7B	0.0744174	2.52357	1.41453	0.000142348	20	1.15448	ENSG00000078814.11
GIP1	rs73581580	gtex_v7	Minor Salivary Gland_ENSG00000148399.7	DPH7	0.0744726	7.86237	4.4079	0.559467	20	1.13934	ENSG00000148399.7
GIP2	rs143384	gtex_v7	Cells Transformed fibroblasts_ENSG00000131067.12	GGT7	0.0744879	-3.07149	1.72207	0.137612	20	1.15216	ENSG00000131067.12
GIP1	rs3737240	gtex_v7	Brain Cerebellar Hemisphere_ENSG00000143374.10	TARS2	0.0745912	11.9653	6.71089	0.142164	20	1.17466	ENSG00000143374.10
GIP1	rs13107325	gtex_v7	Thyroid_ENSG00000109332.15	UBE2D3	0.0748081	-2.34854	1.31819	0.272305	20	1.15964	ENSG00000109332.15
GIP1	rs3737240	gtex_v7	Cells Transformed fibroblasts_ENSG00000143398.15	PIP5K1A	0.0748316	-4.33898	2.43558	0.0720932	20	1.18409	ENSG00000143398.15
GIP1	rs13107325	gtex_v7	Thyroid_ENSG00000164038.10	SLC9B2	0.0748755	-3.03805	1.7056	0.484064	20	1.15922	ENSG00000164038.10
GIP2	rs143384	gtex_v7	Cells EBV-transformed lymphocytes_ENSG00000268340.1	RP3-477O4.16	0.0749022	9.18699	5.15815	0.0304664	20	1.13782	ENSG00000268340.1
GIP1	rs3737240	gtex_v7	Spleen_ENSG00000264584.1	RN7SL600P	0.0749847	-11.8377	6.64828	0.60322	20	1.17527	ENSG00000264584.1
GIP1	rs7628207	gtex_v7	Brain Caudate basal ganglia_ENSG00000213672.3	NCKIPSD	0.0751201	-7.60295	4.27197	0.0464972	11	1.17531	ENSG00000213672.3
GIP1	rs7628207	gtex_v7	Heart Atrial Appendage_ENSG00000271973.1	RP11-572O6.1	0.075134	-9.63885	5.41617	0.692502	11	1.18195	ENSG00000271973.1
GIP2	rs143384	gtex_v7	Muscle Skeletal_ENSG00000100991.7	TRPC4AP	0.0751379	2.47067	1.38831	0.99756	20	1.15125	ENSG00000100991.7
GIP1	rs73581580	gtex_v7	Cells EBV-transformed lymphocytes_ENSG00000198113.2	TOR4A	0.075153	-11.3466	6.37617	0.0684868	20	1.14486	ENSG00000198113.2
GIP2	rs143384	gtex_v7	Colon Transverse_ENSG00000125965.4	GDF5	0.0752642	4.27182	2.40145	0.623048	20	1.14603	ENSG00000125965.4
GIP1	rs73581580	gtex_v7	Whole Blood_ENSG00000148400.9	NOTCH1	0.0752967	-2.35897	1.32627	0.657906	20	1.15725	ENSG00000148400.9
GIP1	rs73581580	gtex_v7	Testis_ENSG00000187796.9	CARD9	0.0753286	-8.23842	4.63234	0.584374	11	1.15332	ENSG00000187796.9
GIP2	rs143384	gtex_v7	Muscle Skeletal_ENSG00000101082.9	SLA2	0.075329	15.8616	8.91874		1	1.35652	ENSG00000101082.9
GIP2	rs143384	gtex_v7	Brain Substantia nigra_ENSG00000088340.11	FER1L4	0.0753603	-10.2841	5.78321	0.569854	20	1.12329	ENSG00000088340.11
GIP1	rs7628207	gtex_v7	Whole Blood_ENSG00000233276.2	GPX1	0.0753773	-3.07493	1.72927	0.00932493	20	1.16802	ENSG00000233276.2
GIP1	rs73581580	gtex_v7	Brain Caudate basal ganglia_ENSG00000176884.10	GRIN1	0.0754309	-3.73108	2.09867	0.836198	20	1.14741	ENSG00000176884.10
[truncated: 13,448 more rows]
