# Supplementary material for: Analysis of genetically independent phenotypes identifies shared genetic factors associated with chronic musculoskeletal pain conditions
Source: Commun Biol. 2020 Jun 25;3:329. doi: 10.1038/s42003-020-1051-9 (PMC7316754; doi:10.1038/s42003-020-1051-9)
Supplement: Supplementary file 9 — Supplementary Data 8 [file 42003_2020_1051_MOESM9_ESM.xlsx]

## Sheet: GIP1_GENES_1e-5
Supplementary Table 8a. GIP1. Results of DEPICT analysis for SNPs with P < 1e-05. Gene prioritization.
Yellow color depicts genes prioritized with FDR < 0.05.
SNP	Chromosome and position	Number of genes in a locus	GWAS P	Ensembl gene ID	Gene symbol	Gene closest to lead SNP	Top cis eQTL SNP (Westra et al. Nature Genetics 2014)	Nominal P	False discovery rate
rs178161	chr14:26912299-27066960	1	6.80e-06	ENSG00000139910	NOVA1	yes	rs2144334	2.13e-09	<=0.01
rs182915962;rs28641083	chr8:143530791-143763386	4	6.66e-08	ENSG00000198576	ARC	yes	-	3.46e-09	<=0.01
rs1990577;rs62467103	chr7:77646393-79082890	1	2.71e-07	ENSG00000187391	MAGI2	no	rs2215936	7.41e-09	<=0.01
rs182915962;rs28641083	chr8:143530791-143763386	4	6.66e-08	ENSG00000181790	BAI1	no	rs7822554	7.90e-09	<=0.01
rs7660676	chr4:62066976-62938184	1	8.95e-06	ENSG00000150471	LPHN3	yes	-	8.38e-09	<=0.01
rs62098013;rs2043187;rs11082930;rs62099178	chr18:49867158-51062269	1	4.51e-14	ENSG00000187323	DCC	yes	-	9.76e-09	<=0.01
rs12614245	chr2:171571861-171717661	3	2.20e-07	ENSG00000128683	GAD1	no	rs10803852;rs10803852	1.37e-08	<=0.01
rs9591893	chr13:58205944-58303445	1	8.14e-06	ENSG00000118946	PCDH17	yes	-	2.08e-08	<=0.01
rs1352522;rs10959627;rs10960319	chr9:8314246-12710274	2	6.27e-09	ENSG00000153707	PTPRD	yes	rs7864527;rs324457;rs4742560;rs7867067	3.09e-08	<=0.01
rs117484189	chr11:131240373-132206716	1	9.95e-06	ENSG00000182667	NTM	yes	rs1448363	3.46e-08	<=0.01
rs149060408	chr19:19287712-19791761	16	2.99e-06	ENSG00000130287	NCAN	no	-	5.60e-08	<=0.01
rs2608137;rs7635805	chr3:75955846-77699115	1	5.48e-06	ENSG00000185008	ROBO2	yes	-	6.44e-08	<=0.01
rs909001	chr1:32117848-32230494	2	2.53e-08	ENSG00000121753	BAI2	no	-	6.66e-08	<=0.01
rs3860181	chr9:119187504-120177348	1	7.05e-07	ENSG00000148219	ASTN2	no	-	8.71e-08	<=0.01
rs596668	chr18:52889562-53303185	1	1.25e-10	ENSG00000196628	TCF4	yes	rs1660233	1.15e-07	<=0.01
rs11549877;rs351974	chr19:797392-821967	2	2.58e-07	ENSG00000129951	MIR3187	no	-	1.25e-07	<=0.01
rs197441	chr1:112223252-112531777	4	2.93e-08	ENSG00000197852	C1orf183	no	rs7548973;rs6537709	1.49e-07	<=0.01
rs74838492	chr5:112043195-112181936	1	4.08e-06	ENSG00000134982	APC	yes	-	2.52e-07	<=0.01
rs197441	chr1:112223252-112531777	4	2.93e-08	ENSG00000171385	KCND3	no	rs1348469	2.76e-07	<=0.01
rs554843	chr5:113696666-113832321	1	1.05e-07	ENSG00000080709	KCNN2	yes	-	2.77e-07	<=0.01
rs1544725	chr17:7565097-7737058	4	6.80e-06	ENSG00000108947	EFNB3	no	-	2.90e-07	<=0.01
rs2178487	chr5:31193857-31329253	1	4.53e-09	ENSG00000113361	CDH6	yes	rs7722943;rs11746052	3.54e-07	<=0.01
rs6962623	chr7:39017598-39532694	1	2.50e-06	ENSG00000106536	POU6F2	no	rs17770523	4.48e-07	<=0.01
rs77034317	chr17:41843490-42277453	17	5.73e-07	ENSG00000108840	HDAC5	no	rs1476512	4.70e-07	<=0.01
rs11146237;rs77586901	chr10:133918175-134145353	3	2.80e-07	ENSG00000151640	DPYSL4	yes	rs2101613	7.36e-07	<=0.01
rs142743962	chr19:17360838-17445638	7	3.50e-06	ENSG00000074855	ANO8	no	-	8.32e-07	<=0.01
rs6757016;rs10496101	chr2:62900986-64246567	7	8.90e-08	ENSG00000115507	OTX1	no	rs17407696	9.63e-07	<=0.01
rs17030496	chr12:101111304-101522419	1	9.75e-07	ENSG00000151572	ANO4	yes	rs2653452	1.11e-06	<=0.01
rs72825486	chr10:83635070-84746723	1	2.51e-06	ENSG00000185737	NRG3	yes	rs342393	1.27e-06	<=0.01
rs1871729	chr8:136469700-136668965	1	7.53e-06	ENSG00000131773	KHDRBS3	yes	rs7005670	1.30e-06	<=0.01
rs11861214	chr16:616995-818865	15	2.70e-06	ENSG00000127585	FBXL16	no	rs4984682	1.35e-06	<=0.01
rs6846809	chr4:152330368-152682175	4	4.84e-06	ENSG00000251455	-	no	-	1.82e-06	<=0.01
rs10932332;rs7576225;rs73985439;rs56016194;rs116181500;rs116645453	chr2:210636717-213403565	9	4.53e-09	ENSG00000178568	ERBB4	no	rs3791707	2.16e-06	<=0.01
rs74091676	chr13:66876967-67804468	1	4.08e-06	ENSG00000184226	PCDH9	yes	rs9564360	2.28e-06	<=0.01
rs977610	chr13:100615275-100624163	1	3.63e-06	ENSG00000139800	ZIC5	yes	-	2.34e-06	<=0.01
rs67627084;rs1352889;rs11917431;rs143756010;rs142935903;rs35260967;rs114783302;rs116781404;rs7433888;rs114205165;rs148169609	chr3:48601506-52017425	82	2.56e-14	ENSG00000090097	PCBP4	no	-	2.36e-06	<=0.01
rs1520455;rs10490173;rs10469917	chr2:50145643-51259674	1	5.73e-07	ENSG00000179915	NRXN1	yes	-	2.36e-06	<=0.01
rs114635781	chr6:39282474-39872648	3	7.13e-06	ENSG00000146122	DAAM2	no	rs303678	2.53e-06	<=0.01
rs4841510	chr8:10753555-11058875	5	6.66e-08	ENSG00000171044	XKR6	yes	rs4618656;rs2409667	2.78e-06	<=0.01
rs4852567	chr2:79412357-80875905	1	7.11e-07	ENSG00000066032	CTNNA2	no	rs17261454;rs4852153	3.01e-06	<=0.01
rs11861214	chr16:616995-818865	15	2.70e-06	ENSG00000197562	RAB40C	no	rs11639717	3.12e-06	<=0.01
rs77234329	chr1:57460451-59012406	1	7.37e-06	ENSG00000173406	DAB1	no	-	3.44e-06	<=0.01
rs77034317	chr17:41843490-42277453	17	5.73e-07	ENSG00000108852	MPP2	no	-	3.50e-06	<=0.01
rs73185917	chr3:115528641-117716095	1	4.58e-06	ENSG00000185565	LSAMP	yes	rs4831212	6.59e-06	<=0.01
rs12253527	chr10:21783421-22292698	4	1.58e-08	ENSG00000204682	C10orf114	no	rs7923552	7.22e-06	<=0.01
rs67627084;rs1352889;rs11917431;rs143756010;rs142935903;rs35260967;rs114783302;rs116781404;rs7433888;rs114205165;rs148169609	chr3:48601506-52017425	82	2.56e-14	ENSG00000213672	NCKIPSD	yes	rs12497850	7.54e-06	<=0.01
rs7706000	chr5:170736288-170739528	1	4.75e-10	ENSG00000164438	TLX3	yes	-	7.91e-06	<=0.01
rs7625774	chr3:71728440-71805647	2	3.75e-06	ENSG00000170837	GPR27	no	rs11927001	7.95e-06	<=0.01
rs4468381	chr11:115039938-115375675	1	8.03e-06	ENSG00000182985	CADM1	no	-	8.22e-06	<=0.01
rs10883026	chr10:99624757-99790585	1	4.41e-06	ENSG00000095713	CRTAC1	yes	rs4919173	1.19e-05	<=0.01
rs4691	chr10:75432880-75682535	10	4.58e-06	ENSG00000148660	CAMK2G	no	rs2242256	1.26e-05	<=0.01
rs11214441	chr11:112830002-113149158	2	3.80e-08	ENSG00000149294	NCAM1	no	rs17115310	1.28e-05	<=0.01
rs13160173	chr5:146939557-147162338	2	6.80e-06	ENSG00000176049	JAKMIP2	yes	rs2436340	1.40e-05	<=0.01
rs4415100;rs11955430;rs248001	chr5:166711804-167691162	1	7.05e-07	ENSG00000145934	ODZ2	yes	rs2243779;rs888913	1.42e-05	<=0.01
rs7184956;rs12920969;rs3785181	chr16:89679716-90142338	17	2.28e-06	ENSG00000158792	SPATA2L	no	rs648548	1.93e-05	<=0.01
rs11861214	chr16:616995-818865	15	2.70e-06	ENSG00000228201	-	no	-	1.96e-05	<=0.01
rs28788559;rs11771515	chr7:157331750-158380480	1	5.58e-06	ENSG00000155093	PTPRN2	no	-	2.16e-05	<=0.01
rs118176086	chr8:42552519-43057998	8	9.49e-06	ENSG00000147432	CHRNB3	no	-	3.02e-05	<=0.01
rs2108959	chr17:11464473-11467380	1	4.05e-06	ENSG00000254652	-	no	-	3.03e-05	<=0.01
rs150655400	chr5:67511548-67597649	1	9.97e-06	ENSG00000145675	PIK3R1	yes	rs16897464	3.05e-05	<=0.01
rs274623	chr7:86273230-86494200	1	6.34e-10	ENSG00000198822	GRM3	yes	rs10429051	3.23e-05	<=0.01
rs11146237;rs77586901	chr10:133918175-134145353	3	2.80e-07	ENSG00000188385	JAKMIP3	no	rs11146249	3.35e-05	<=0.01
rs142743962	chr19:17360838-17445638	7	3.50e-06	ENSG00000127220	ABHD8	no	rs2288464	3.74e-05	<=0.01
rs1101391	chr14:42057064-42373752	2	1.09e-06	ENSG00000165379	LRFN5	yes	-	4.28e-05	<=0.01
rs11134999	chr5:176237478-176307897	1	7.18e-07	ENSG00000113763	UNC5A	yes	-	4.32e-05	<=0.01
rs62260764	chr3:47603729-48130769	4	8.80e-07	ENSG00000114646	CSPG5	no	-	4.56e-05	<=0.01
rs11849488	chr14:93703896-94174222	3	1.97e-06	ENSG00000133958	UNC79	no	-	4.70e-05	<=0.01
rs10224368	chr7:938415-1177896	5	1.12e-09	ENSG00000164850	GPER	no	rs10262070	4.89e-05	<=0.01
rs1101391	chr14:42057064-42373752	2	1.09e-06	ENSG00000258636	-	no	-	5.17e-05	<=0.01
rs67627084;rs1352889;rs11917431;rs143756010;rs142935903;rs35260967;rs114783302;rs116781404;rs7433888;rs114205165;rs148169609	chr3:48601506-52017425	82	2.56e-14	ENSG00000088538	DOCK3	no	-	5.26e-05	<=0.01
rs149806890	chr4:20254883-20622184	1	6.71e-07	ENSG00000145147	SLIT2	yes	rs7696638	5.59e-05	<=0.01
rs1034811	chr2:107418056-107503564	1	4.99e-06	ENSG00000144057	ST6GAL2	yes	rs12712255	5.88e-05	<=0.01
rs13031851	chr2:100163718-100759201	1	2.80e-07	ENSG00000144218	AFF3	no	rs17022653	5.94e-05	<=0.01
rs58819932	chr1:2985732-3355185	1	1.28e-06	ENSG00000142611	PRDM16	yes	rs10492937	5.95e-05	<=0.01
rs7959961	chr12:15260717-15501609	1	7.05e-07	ENSG00000134533	RERG	no	-	6.20e-05	<=0.01
rs13267077	chr8:2792992-4852494	1	2.43e-06	ENSG00000183117	CSMD1	yes	rs17390295;rs4875857	6.53e-05	<=0.01
rs67627084;rs1352889;rs11917431;rs143756010;rs142935903;rs35260967;rs114783302;rs116781404;rs7433888;rs114205165;rs148169609	chr3:48601506-52017425	82	2.56e-14	ENSG00000164082	GRM2	no	-	7.29e-05	<=0.01
rs67627084;rs1352889;rs11917431;rs143756010;rs142935903;rs35260967;rs114783302;rs116781404;rs7433888;rs114205165;rs148169609	chr3:48601506-52017425	82	2.56e-14	ENSG00000008300	CELSR3	no	rs6773261	7.58e-05	<=0.01
rs74455003	chr4:123073488-123542224	4	6.25e-07	ENSG00000138688	KIAA1109	yes	-	7.72e-05	<=0.01
rs6576954	chr1:84041459-84464833	3	9.49e-06	ENSG00000137941	TTLL7	no	-	7.98e-05	<=0.01
rs7184956;rs12920969;rs3785181	chr16:89679716-90142338	17	2.28e-06	ENSG00000003249	DBNDD1	no	rs11076654;rs11076654	8.08e-05	<=0.01
rs17795563	chr2:163227917-163695240	1	7.45e-06	ENSG00000184611	KCNH7	yes	-	8.30e-05	<=0.01
rs11121740	chr1:11539223-11597641	1	5.32e-06	ENSG00000204624	PTCHD2	yes	-	8.94e-05	<=0.01
rs12918288	chr16:49524522-49860918	1	4.96e-07	ENSG00000102935	ZNF423	no	-	9.08e-05	<=0.01
rs10747275	chr6:149887410-150219238	7	1.15e-06	ENSG00000120256	LRP11	no	rs9397438	9.50e-05	<=0.01
rs10953957	chr7:121958481-122526813	1	1.45e-06	ENSG00000081803	CADPS2	no	rs3919490	1.03e-04	<=0.01
rs303954	chr13:72012098-72441330	1	8.66e-06	ENSG00000165659	DACH1	yes	rs9542624	1.13e-04	<=0.01
rs2336880	chr5:139026884-139063467	1	3.28e-06	ENSG00000171604	CXXC5	yes	rs682164	1.18e-04	<=0.01
rs117829627	chr10:134884433-135039916	2	4.81e-08	ENSG00000197177	GPR123	no	-	1.26e-04	<=0.01
rs11214441	chr11:112830002-113149158	2	3.80e-08	ENSG00000247416	-	yes	-	1.32e-04	<=0.01
rs10932332;rs7576225;rs73985439;rs56016194;rs116181500;rs116645453	chr2:210636717-213403565	9	4.53e-09	ENSG00000144406	UNC80	no	-	1.48e-04	<=0.01
rs10506678	chr12:75433857-75603648	1	7.25e-07	ENSG00000166006	KCNC2	yes	rs12427015;rs17114487	1.49e-04	<=0.01
rs1710896	chr3:11034410-11080933	1	8.00e-07	ENSG00000157103	SLC6A1	yes	-	1.54e-04	<=0.01
rs28832366;rs68135341	chr7:3341080-4308632	1	1.61e-07	ENSG00000146555	SDK1	yes	-	1.62e-04	<=0.01
rs67627084;rs1352889;rs11917431;rs143756010;rs142935903;rs35260967;rs114783302;rs116781404;rs7433888;rs114205165;rs148169609	chr3:48601506-52017425	82	2.56e-14	ENSG00000164061	BSN	yes	-	1.67e-04	<=0.01
rs11103667	chr9:137967268-138013025	1	3.89e-07	ENSG00000130558	OLFM1	yes	rs12377780;rs11103600;rs625292	1.74e-04	<=0.01
rs66742037	chr7:71244476-71912148	1	7.53e-06	ENSG00000183166	CALN1	yes	rs10244344	1.76e-04	<=0.01
rs79215096;rs61884294	chr11:46299212-47260767	15	3.63e-06	ENSG00000180720	CHRM4	no	-	1.87e-04	<=0.01
rs7327929	chr13:107142093-107187462	1	3.55e-06	ENSG00000125266	EFNB2	yes	rs9514545	1.91e-04	<=0.01
rs79215096;rs61884294	chr11:46299212-47260767	15	3.63e-06	ENSG00000149179	C11orf49	no	rs4494268	2.16e-04	<=0.01
rs6557830	chr8:21946670-21990897	3	7.33e-07	ENSG00000168453	HR	no	rs3176292	2.49e-04	<=0.01
rs1388485	chr3:68053359-68594776	1	1.73e-06	ENSG00000183662	FAM19A1	yes	-	2.70e-04	<=0.01
rs11596214	chr10:106400859-107024993	2	4.53e-09	ENSG00000156395	SORCS3	no	-	2.81e-04	<=0.01
rs10170341;rs113784412;rs1715832;rs12617561	chr2:228844666-229046361	1	3.32e-08	ENSG00000153820	SPHKAP	yes	-	3.05e-04	<=0.01
rs11060605	chr12:129556270-130388211	2	8.03e-06	ENSG00000151952	TMEM132D	yes	rs7972301	3.37e-04	<=0.01
rs79215096;rs61884294	chr11:46299212-47260767	15	3.63e-06	ENSG00000134569	LRP4	no	-	3.53e-04	<=0.01
rs1946247;rs62381583	chr5:160715436-161129599	2	1.99e-08	ENSG00000145864	GABRB2	no	-	3.70e-04	<=0.01
rs67881741	chr5:152869175-153193240	1	7.53e-06	ENSG00000155511	GRIA1	no	-	3.70e-04	<=0.01
rs9844514;rs6549007	chr3:85008132-86117944	1	1.21e-07	ENSG00000175161	CADM2	yes	rs9811546;rs4507269;rs10454775	4.01e-04	<=0.01
rs6721975;rs13019074;rs76565731	chr2:5832799-5841516	1	3.63e-10	ENSG00000176887	SOX11	yes	-	4.03e-04	<=0.01
rs12253527	chr10:21783421-22292698	4	1.58e-08	ENSG00000180592	C10orf140	no	-	4.11e-04	<=0.01
rs11899920;rs186776211	chr2:197831741-199437305	12	5.73e-07	ENSG00000162944	RFTN2	no	-	4.36e-04	<=0.01
rs7905192;rs7070092	chr10:12391481-12877545	1	9.64e-08	ENSG00000183049	CAMK1D	yes	rs1757051;rs2482023;rs1627294	4.41e-04	<=0.01
rs34616559;rs61925727	chr12:23682440-24103966	1	4.57e-09	ENSG00000134532	SOX5	yes	-	4.60e-04	<=0.01
rs8049644	chr16:89154783-89261900	3	3.64e-07	ENSG00000129910	CDH15	yes	rs4782474	4.80e-04	<=0.01
rs34884217	chr4:778745-952444	3	4.49e-08	ENSG00000168993	CPLX1	no	rs4690206	4.81e-04	<=0.01
rs10224368	chr7:938415-1177896	5	1.12e-09	ENSG00000073067	CYP2W1	no	-	5.29e-04	<=0.01
rs67627084;rs1352889;rs11917431;rs143756010;rs142935903;rs35260967;rs114783302;rs116781404;rs7433888;rs114205165;rs148169609	chr3:48601506-52017425	82	2.56e-14	ENSG00000164076	CAMKV	no	rs11130240	5.44e-04	<=0.01
rs11146237;rs77586901	chr10:133918175-134145353	3	2.80e-07	ENSG00000165752	STK32C	no	rs7099831;rs12258957	5.61e-04	<=0.01
rs983833;rs74737734	chr14:30045687-30766249	2	2.89e-07	ENSG00000184304	PRKD1	yes	rs10145103	5.99e-04	<=0.01
rs114635781	chr6:39282474-39872648	3	7.13e-06	ENSG00000095981	KCNK16	yes	rs6903109	6.89e-04	<=0.01
rs929175	chr7:126078652-126893348	1	5.48e-06	ENSG00000179603	GRM8	no	-	6.89e-04	<=0.01
rs11384422;rs144843566	chr2:60678302-60780702	1	4.52e-07	ENSG00000119866	BCL11A	yes	rs13034649;rs7573683	6.96e-04	<=0.01
rs12537376;rs10250103;rs200963485	chr7:113726382-114333827	1	4.37e-11	ENSG00000128573	FOXP2	yes	rs1058335;rs6945523	7.01e-04	<=0.01
rs7184956;rs12920969;rs3785181	chr16:89679716-90142338	17	2.28e-06	ENSG00000204991	SPIRE2	no	rs7195066	7.65e-04	<=0.01
rs4290489	chr16:6069095-7763340	1	4.51e-06	ENSG00000078328	RBFOX1	no	rs9673471;rs13331702	8.01e-04	<=0.01
rs5758708	chr22:42760406-42765242	1	2.64e-09	ENSG00000229891	-	yes	-	8.02e-04	<=0.01
rs12888977	chr14:73075742-73360809	1	4.35e-08	ENSG00000205683	DPF3	yes	-	8.50e-04	<=0.01
rs72817470	chr5:161274197-161326975	1	1.34e-06	ENSG00000022355	GABRA1	yes	-	8.52e-04	<=0.01
rs344824	chr5:135548999-135701225	1	2.53e-08	ENSG00000069018	TRPC7	yes	-	8.59e-04	<=0.01
rs8068044	chr17:67410838-67538451	1	5.48e-06	ENSG00000108984	MAP2K6	yes	rs16974282	8.78e-04	<=0.01
rs3003602;rs9644916	chr9:130928343-131051269	4	2.84e-06	ENSG00000106976	DNM1	no	-	9.13e-04	<=0.01
rs71496537	chr10:103867317-104192418	10	5.12e-06	ENSG00000107859	PITX3	no	rs4919626	9.92e-04	<=0.01
rs17391694;rs60708769	chr1:77747736-78604133	9	4.16e-08	ENSG00000154027	AK5	no	rs4949655;rs4949655	9.92e-04	<=0.01
rs78073277	chr2:148602086-148688393	1	1.04e-07	ENSG00000121989	ACVR2A	yes	rs13016512	1.00e-03	<=0.01
rs11060753	chr12:130647004-130650285	1	1.09e-06	ENSG00000111432	FZD10	yes	-	1.01e-03	<=0.01
rs11861214	chr16:616995-818865	15	2.70e-06	ENSG00000127578	WFIKKN1	no	rs8642	1.12e-03	<=0.01
rs1630820;rs190758489	chr12:123405498-123921264	7	8.52e-07	ENSG00000150967	ABCB9	yes	rs1615350;rs1051434	1.18e-03	<0.05
rs61675430	chr8:61591337-61779465	1	1.77e-06	ENSG00000171316	CHD7	yes	rs4237038	1.22e-03	<0.05
rs8104252	chr19:54291959-54292027	1	9.32e-06	ENSG00000199143	MIR373	yes	-	1.24e-03	<0.05
rs11861214	chr16:616995-818865	15	2.70e-06	ENSG00000103269	RHBDL1	no	rs2076425	1.33e-03	<0.05
rs7184956;rs12920969;rs3785181	chr16:89679716-90142338	17	2.28e-06	ENSG00000075399	C16orf7	no	rs17746039	1.42e-03	<0.05
rs71513872	chr8:22077222-22109485	2	1.34e-06	ENSG00000168490	PHYHIP	no	-	1.43e-03	<0.05
rs931221	chr12:85253492-85307394	1	2.36e-06	ENSG00000072041	SLC6A15	yes	rs12301980	1.50e-03	<0.05
rs17831190	chr10:61005890-61122939	1	1.54e-06	ENSG00000148541	FAM13C	yes	rs17829274	1.62e-03	<0.05
rs17391694;rs60708769	chr1:77747736-78604133	9	4.16e-08	ENSG00000077254	USP33	no	rs872342	1.69e-03	<0.05
rs7712702	chr5:84408160-84408574	1	3.24e-06	ENSG00000249349	-	yes	-	1.71e-03	<0.05
rs139642070	chr15:75136071-75343067	7	4.43e-10	ENSG00000198794	SCAMP5	no	-	1.76e-03	<0.05
rs10061080	chr5:92953775-93954309	4	3.97e-06	ENSG00000113391	FAM172A	yes	rs1046217	1.77e-03	<0.05
rs406856	chr12:83080659-83528649	1	3.86e-06	ENSG00000179104	TMTC2	yes	rs11115606	2.13e-03	<0.05
rs16823659	chr3:114056941-114866118	1	3.84e-07	ENSG00000181722	ZBTB20	yes	rs17670486	2.15e-03	<0.05
rs75742406	chr11:16799842-17371521	4	2.03e-06	ENSG00000166689	PLEKHA7	yes	-	2.30e-03	<0.05
rs71606385	chr4:2061239-2243848	2	3.81e-06	ENSG00000185818	NAT8L	yes	-	2.34e-03	<0.05
rs11899920;rs186776211	chr2:197831741-199437305	12	5.73e-07	ENSG00000222017	-	yes	-	2.46e-03	<0.05
rs7184956;rs12920969;rs3785181	chr16:89679716-90142338	17	2.28e-06	ENSG00000221819	C16orf3	yes	-	2.47e-03	<0.05
rs141326719	chr18:42260138-42648475	1	3.36e-08	ENSG00000152217	SETBP1	yes	rs1036929;rs4890486	2.53e-03	<0.05
rs67627084;rs1352889;rs11917431;rs143756010;rs142935903;rs35260967;rs114783302;rs116781404;rs7433888;rs114205165;rs148169609	chr3:48601506-52017425	82	2.56e-14	ENSG00000012171	SEMA3B	no	-	2.87e-03	<0.05
rs12627769	chr22:20004537-20135530	5	1.47e-06	ENSG00000099904	ZDHHC8	no	rs405342	2.88e-03	<0.05
rs601100	chr11:65590493-65659105	7	2.31e-06	ENSG00000172803	SNX32	no	-	2.90e-03	<0.05
rs435613	chr16:77822483-78014003	1	2.50e-06	ENSG00000171724	VAT1L	no	-	2.92e-03	<0.05
rs72893124	chr18:34823010-35146000	1	4.08e-07	ENSG00000101489	CELF4	yes	-	2.92e-03	<0.05
rs10781493	chr9:80331003-80646374	1	5.73e-07	ENSG00000156052	GNAQ	yes	rs7860911	2.95e-03	<0.05
rs72666774	chr8:69242957-69731257	1	6.90e-07	ENSG00000165084	C8orf34	no	-	2.98e-03	<0.05
rs71496537	chr10:103867317-104192418	10	5.12e-06	ENSG00000059915	PSD	no	-	3.05e-03	<0.05
rs12619326	chr2:168675182-168727366	1	1.25e-07	ENSG00000172318	B3GALT1	yes	-	3.18e-03	<0.05
rs62441156	chr7:5346421-5465045	1	2.56e-12	ENSG00000182095	TNRC18	no	rs852374	3.28e-03	<0.05
rs67627084;rs1352889;rs11917431;rs143756010;rs142935903;rs35260967;rs114783302;rs116781404;rs7433888;rs114205165;rs148169609	chr3:48601506-52017425	82	2.56e-14	ENSG00000180929	GPR62	no	-	3.59e-03	<0.05
rs569670	chr1:109852192-110045554	5	1.59e-06	ENSG00000134243	SORT1	no	rs10494041	3.62e-03	<0.05
rs1179595	chr7:75162621-75368280	1	1.24e-06	ENSG00000127946	HIP1	yes	rs1179620	3.70e-03	<0.05
rs11012148	chr10:21462943-21463977	1	5.58e-06	ENSG00000231920	-	yes	-	3.85e-03	<0.05
rs1143333;rs66528329	chr17:18281079-18547740	3	1.81e-07	ENSG00000189375	TBC1D28	yes	-	4.13e-03	<0.05
rs11946704	chr4:46037786-46126098	1	4.09e-07	ENSG00000163285	GABRG1	yes	-	4.61e-03	<0.05
rs1204765	chr20:49620193-49639666	1	7.60e-06	ENSG00000026559	KCNG1	yes	rs4809820	4.63e-03	<0.05
rs1131924	chr11:27516123-27719721	2	9.00e-06	ENSG00000245573	BDNF-AS1	no	-	4.97e-03	<0.05
rs71448429;rs7157678	chr14:55308726-55878576	8	2.87e-06	ENSG00000178974	FBXO34	yes	rs10144418	5.18e-03	<0.05
rs1630820;rs190758489	chr12:123405498-123921264	7	8.52e-07	ENSG00000090975	PITPNM2	no	-	5.83e-03	<0.05
rs186548547	chr7:44256749-44580914	3	4.34e-06	ENSG00000058404	CAMK2B	no	-	6.14e-03	<0.05
rs182915962;rs28641083	chr8:143530791-143763386	4	6.66e-08	ENSG00000253753	-	yes	-	6.25e-03	<0.05
rs1436056	chr16:61685917-62070739	1	2.20e-07	ENSG00000150394	CDH8	yes	-	6.44e-03	<0.05
rs67627084;rs1352889;rs11917431;rs143756010;rs142935903;rs35260967;rs114783302;rs116781404;rs7433888;rs114205165;rs148169609	chr3:48601506-52017425	82	2.56e-14	ENSG00000114383	TUSC2	no	-	6.52e-03	<0.05
rs79215096;rs61884294	chr11:46299212-47260767	15	3.63e-06	ENSG00000149091	DGKZ	no	rs4625425	6.52e-03	<0.05
rs9810051;rs9879531;rs503973	chr3:135684515-136729927	8	4.66e-07	ENSG00000168917	TMEM22	no	-	6.85e-03	<0.05
rs10769191	chr11:45950871-46142985	1	6.99e-07	ENSG00000135365	PHF21A	yes	rs4756042	6.97e-03	<0.05
rs118176086	chr8:42552519-43057998	8	9.49e-06	ENSG00000185900	-	no	-	7.05e-03	<0.05
rs1630820;rs190758489	chr12:123405498-123921264	7	8.52e-07	ENSG00000183955	SETD8	yes	rs12366872	7.13e-03	<0.05
rs149060408	chr19:19287712-19791761	16	2.99e-06	ENSG00000187664	HAPLN4	no	-	7.17e-03	<0.05
rs61198277;rs59048787	chr7:97361220-97501854	2	4.67e-08	ENSG00000006128	TAC1	yes	rs9801627	7.28e-03	<0.05
rs17099333	chr14:62453803-62568431	1	4.66e-07	ENSG00000139973	SYT16	yes	-	7.77e-03	<0.05
rs67627084;rs1352889;rs11917431;rs143756010;rs142935903;rs35260967;rs114783302;rs116781404;rs7433888;rs114205165;rs148169609	chr3:48601506-52017425	82	2.56e-14	ENSG00000007402	CACNA2D2	yes	-	7.86e-03	<0.05
rs2653892;rs12092511	chr1:50883222-51440305	3	2.71e-07	ENSG00000142700	DMRTA2	yes	-	8.09e-03	<0.05
rs13303058	chr1:1981909-2116834	1	9.15e-06	ENSG00000067606	PRKCZ	yes	-	8.26e-03	<0.05
rs967823	chr17:49707675-50237377	1	1.26e-11	ENSG00000154975	CA10	yes	rs6504736	8.43e-03	<0.05
rs67627084;rs1352889;rs11917431;rs143756010;rs142935903;rs35260967;rs114783302;rs116781404;rs7433888;rs114205165;rs148169609	chr3:48601506-52017425	82	2.56e-14	ENSG00000178467	P4HTM	no	-	8.64e-03	<0.05
rs7978751	chr12:175931-287626	1	6.80e-06	ENSG00000120645	IQSEC3	yes	rs2291926	8.65e-03	<0.05
rs7115922	chr11:13983914-14289646	1	4.05e-06	ENSG00000152268	SPON1	yes	rs1528643	8.65e-03	<0.05
rs61779314	chr1:39546988-40011859	4	9.43e-09	ENSG00000182109	-	no	-	8.72e-03	<0.05
rs17075317	chr3:43328004-43733086	2	8.81e-06	ENSG00000163788	SNRK	yes	rs1018175;rs2135511	8.76e-03	<0.05
rs4691	chr10:75432880-75682535	10	4.58e-06	ENSG00000214655	KIAA0913	no	-	9.55e-03	<0.05
rs67627084;rs1352889;rs11917431;rs143756010;rs142935903;rs35260967;rs114783302;rs116781404;rs7433888;rs114205165;rs148169609	chr3:48601506-52017425	82	2.56e-14	ENSG00000114349	GNAT1	yes	-	9.60e-03	<0.05
rs11736161	chr4:148999913-149365850	1	8.41e-06	ENSG00000151623	NR3C2	yes	rs4835111;rs3846307	9.62e-03	<0.05
rs13260666;rs12550457	chr8:141541264-142012315	2	7.33e-07	ENSG00000169398	PTK2	no	rs7011412	9.74e-03	<0.05
rs73016459	chr6:161768452-163736524	2	3.51e-07	ENSG00000185345	PARK2	no	rs2209247;rs13202365	9.91e-03	<0.05
rs17553733	chr11:15987995-16761138	1	1.59e-07	ENSG00000110693	SOX6	no	-	0.01	<0.05
rs149200764	chr19:46030685-46148726	3	5.07e-06	ENSG00000177464	GPR4	no	-	0.01	<0.05
rs9880354	chr3:54156574-55108584	1	4.41e-06	ENSG00000157445	CACNA2D3	yes	rs11130443	0.01	<0.05
rs518587	chr6:24126350-24156424	1	6.80e-06	ENSG00000152954	NRSN1	yes	-	0.01	<0.05
rs61779314	chr1:39546988-40011859	4	9.43e-09	ENSG00000183682	BMP8A	yes	-	0.01	<0.05
rs11871043	chr17:43100710-43210580	3	4.91e-08	ENSG00000161714	PLCD3	no	rs721579	0.01	<0.05
rs9436127;rs79614966	chr1:150190717-150602088	15	4.37e-11	ENSG00000163125	RPRD2	no	rs12119250	0.01	<0.05
rs142743962	chr19:17360838-17445638	7	3.50e-06	ENSG00000130307	USHBP1	no	-	0.01	<0.05
rs918733;rs34988742;rs2195433	chr16:64977656-65156101	1	1.82e-06	ENSG00000140937	CDH11	yes	-	0.01	<0.20
rs13160173	chr5:146939557-147162338	2	6.80e-06	ENSG00000248255	-	no	-	0.01	<0.20
rs139642070	chr15:75136071-75343067	7	4.43e-10	ENSG00000178718	RPP25	no	rs7172677	0.01	<0.20
rs4652200;rs1653636;rs6677243;rs12354130	chr1:173684080-174992561	12	6.07e-08	ENSG00000185278	ZBTB37	no	-	0.01	<0.20
rs2080578	chr14:77490888-77495034	1	9.22e-06	ENSG00000119669	IRF2BPL	yes	-	0.01	<0.20
rs11899920;rs186776211	chr2:197831741-199437305	12	5.73e-07	ENSG00000115896	PLCL1	no	rs2117339	0.01	<0.20
rs35812151	chr4:17802278-18023499	3	9.10e-06	ENSG00000178177	LCORL	no	rs4270585	0.01	<0.20
rs17142554	chr7:7680342-8133902	2	1.59e-06	ENSG00000106415	GLCCI1	yes	rs6968802	0.01	<0.20
rs12614245	chr2:171571861-171717661	3	2.20e-07	ENSG00000204335	SP5	yes	-	0.01	<0.20
rs6835521	chr4:1246779-1400119	5	5.58e-06	ENSG00000235608	NKX1-1	no	-	0.01	<0.20
rs7219766	chr17:2699732-2941034	1	4.22e-06	ENSG00000132359	RAP1GAP2	yes	rs9902647	0.01	<0.20
rs16980973	chr20:19193290-19703545	1	8.92e-09	ENSG00000185052	SLC24A3	no	-	0.01	<0.20
rs758889;rs45455308	chr7:150521715-150675403	2	2.20e-07	ENSG00000055118	KCNH2	yes	rs4725984;rs6947821;rs6956432	0.02	<0.20
rs6757016;rs10496101	chr2:62900986-64246567	7	8.90e-08	ENSG00000115504	EHBP1	no	-	0.02	<0.20
rs11861214	chr16:616995-818865	15	2.70e-06	ENSG00000103266	STUB1	no	-	0.02	<0.20
rs569670	chr1:109852192-110045554	5	1.59e-06	ENSG00000162650	ATXN7L2	yes	-	0.02	<0.20
rs515394	chr1:65713902-65881552	1	2.70e-06	ENSG00000116675	DNAJC6	yes	-	0.02	<0.20
rs62260764	chr3:47603729-48130769	4	8.80e-07	ENSG00000047849	MAP4	yes	-	0.02	<0.20
rs10007304	chr4:93225550-94695707	1	6.80e-06	ENSG00000152208	GRID2	yes	-	0.02	<0.20
rs9919496	chr10:107900022-107959138	1	4.51e-06	ENSG00000229775	-	yes	-	0.02	<0.20
rs67627084;rs1352889;rs11917431;rs143756010;rs142935903;rs35260967;rs114783302;rs116781404;rs7433888;rs114205165;rs148169609	chr3:48601506-52017425	82	2.56e-14	ENSG00000179837	RBM15B	no	rs11928276	0.02	<0.20
rs149060408	chr19:19287712-19791761	16	2.99e-06	ENSG00000178093	TSSK6	no	-	0.02	<0.20
rs7184956;rs12920969;rs3785181	chr16:89679716-90142338	17	2.28e-06	ENSG00000141002	TCF25	no	rs2270460	0.02	<0.20
rs7237757	chr18:31158541-31327377	1	2.20e-07	ENSG00000141431	ASXL3	yes	-	0.02	<0.20
rs118176086	chr8:42552519-43057998	8	9.49e-06	ENSG00000147434	CHRNA6	no	-	0.02	<0.20
rs12527704;rs265388	chr6:129204286-129837714	1	1.02e-08	ENSG00000196569	LAMA2	yes	rs7760943;rs7453253;rs7751571	0.02	<0.20
rs2006281	chr14:104182067-104313927	2	1.25e-07	ENSG00000088808	PPP1R13B	yes	rs6576009	0.02	<0.20
rs16892713;rs112972565;rs4030102	chr8:113235157-114449328	1	3.34e-07	ENSG00000164796	CSMD3	yes	-	0.02	<0.20
rs4945713	chr6:105175968-105307794	1	5.73e-07	ENSG00000085382	HACE1	yes	-	0.02	<0.20
rs2006281	chr14:104182067-104313927	2	1.25e-07	ENSG00000100711	ZFYVE21	no	rs722637	0.02	<0.20
rs34004794	chr15:74466012-74628813	3	4.69e-07	ENSG00000137868	STRA6	no	-	0.02	<0.20
rs4886861	chr15:74275547-74339112	2	8.52e-07	ENSG00000067221	STOML1	no	rs2507	0.02	<0.20
rs35625885	chr15:96670598-96870590	1	3.55e-06	ENSG00000247809	-	yes	-	0.02	<0.20
rs1146300	chr1:117910071-118071494	1	7.60e-06	ENSG00000198162	MAN1A2	yes	rs2622361	0.02	<0.20
rs60183117	chr10:55562531-57387702	1	4.58e-06	ENSG00000150275	PCDH15	yes	rs10763039	0.02	<0.20
rs149200764	chr19:46030685-46148726	3	5.07e-06	ENSG00000125746	EML2	yes	-	0.02	<0.20
rs55863936	chr2:159825146-160089170	1	7.46e-06	ENSG00000115183	TANC1	no	-	0.02	<0.20
rs875640	chr15:89904810-89939471	1	3.24e-06	ENSG00000255571	-	yes	-	0.03	<0.20
rs77034317	chr17:41843490-42277453	17	5.73e-07	ENSG00000087152	ATXN7L3	no	-	0.03	<0.20
rs117829627	chr10:134884433-135039916	2	4.81e-08	ENSG00000171798	KNDC1	yes	rs2998144	0.03	<0.20
rs186548547	chr7:44256749-44580914	3	4.34e-06	ENSG00000015676	NUDCD3	yes	rs11772126	0.03	<0.20
rs191800971;rs34327492;rs55841375	chr5:104435174-104435799	1	1.58e-08	ENSG00000232159	RAB9BP1	yes	-	0.03	<0.20
rs73210543	chr3:196769431-197026171	1	1.59e-06	ENSG00000075711	DLG1	no	-	0.03	<0.20
rs12926905;rs12922830;rs310332	chr16:71481500-71962913	11	1.22e-08	ENSG00000102984	ZNF821	no	-	0.03	<0.20
rs111340254	chr10:34398488-35104253	1	1.17e-06	ENSG00000148498	PARD3	yes	rs4934625	0.03	<0.20
rs61779314	chr1:39546988-40011859	4	9.43e-09	ENSG00000255103	KIAA0754	no	-	0.03	<0.20
rs6061461;rs1108342	chr20:60813580-60942368	4	4.84e-06	ENSG00000226332	-	no	-	0.03	<0.20
rs11072134	chr15:70340129-70390515	1	2.13e-06	ENSG00000140332	TLE3	yes	-	0.03	<0.20
rs2380345	chr16:73420704-73455292	1	2.84e-06	ENSG00000258779	-	yes	-	0.03	<0.20
rs67627084;rs1352889;rs11917431;rs143756010;rs142935903;rs35260967;rs114783302;rs116781404;rs7433888;rs114205165;rs148169609	chr3:48601506-52017425	82	2.56e-14	ENSG00000114270	COL7A1	no	-	0.03	<0.20
rs73581580	chr9:140201348-140317714	1	9.37e-17	ENSG00000187609	EXD3	no	-	0.03	<0.20
rs72737510	chr4:154701744-154710272	1	7.24e-06	ENSG00000145423	SFRP2	yes	rs6847810	0.03	<0.20
rs7756362	chr6:148593440-148873186	1	6.80e-06	ENSG00000111961	SASH1	yes	rs9386223;rs9498028	0.04	<0.20
rs6061461;rs1108342	chr20:60813580-60942368	4	4.84e-06	ENSG00000130703	OSBPL2	yes	rs3088238;rs3088238	0.04	<0.20
rs67627084;rs1352889;rs11917431;rs143756010;rs142935903;rs35260967;rs114783302;rs116781404;rs7433888;rs114205165;rs148169609	chr3:48601506-52017425	82	2.56e-14	ENSG00000164080	RAD54L2	no	-	0.04	<0.20
rs758889;rs45455308	chr7:150521715-150675403	2	2.20e-07	ENSG00000002726	ABP1	yes	rs6464101	0.04	<0.20
rs3863241	chr8:73921099-74036323	2	1.25e-07	ENSG00000164764	C8orf84	no	-	0.04	<0.20
rs11595854;rs147520859	chr10:1228073-1779670	1	5.73e-07	ENSG00000185736	ADARB2	no	rs3793735;rs1027604	0.04	<0.20
rs67627084;rs1352889;rs11917431;rs143756010;rs142935903;rs35260967;rs114783302;rs116781404;rs7433888;rs114205165;rs148169609	chr3:48601506-52017425	82	2.56e-14	ENSG00000178252	WDR6	no	rs9846123	0.04	<0.20
rs114728400	chr2:6072819-6141407	1	1.24e-06	ENSG00000232044	-	yes	-	0.04	<0.20
rs1503523	chr5:63256183-63258334	1	2.43e-06	ENSG00000178394	HTR1A	yes	-	0.05	<0.20
rs11022766	chr11:13298199-13408813	1	2.28e-06	ENSG00000133794	ARNTL	yes	-	0.05	<0.20
rs4841510	chr8:10753555-11058875	5	6.66e-08	ENSG00000254936	-	no	-	0.05	<0.20
rs1325266	chr1:66999066-67213982	1	6.80e-06	ENSG00000118473	SGIP1	no	-	0.05	<0.20
rs10061080	chr5:92953775-93954309	4	3.97e-06	ENSG00000185261	KIAA0825	no	-	0.05	<0.20
rs77034317	chr17:41843490-42277453	17	5.73e-07	ENSG00000131096	PYY	no	rs1642592	0.05	<0.20
rs67627084;rs1352889;rs11917431;rs143756010;rs142935903;rs35260967;rs114783302;rs116781404;rs7433888;rs114205165;rs148169609	chr3:48601506-52017425	82	2.56e-14	ENSG00000001617	SEMA3F	no	-	0.05	<0.20
rs4841510	chr8:10753555-11058875	5	6.66e-08	ENSG00000254556	-	no	-	0.05	<0.20
rs1946247;rs62381583	chr5:160715436-161129599	2	1.99e-08	ENSG00000145863	GABRA6	yes	-	0.05	<0.20
rs118176086	chr8:42552519-43057998	8	9.49e-06	ENSG00000120925	RNF170	no	-	0.06	<0.20
rs6061461;rs1108342	chr20:60813580-60942368	4	4.84e-06	ENSG00000130702	LAMA5	no	rs12481249	0.06	<0.20
rs77034317	chr17:41843490-42277453	17	5.73e-07	ENSG00000161654	LSM12	no	-	0.06	<0.20
rs55772859	chr2:207938861-208100790	2	2.15e-06	ENSG00000118263	KLF7	yes	rs2287503	0.07	<0.20
rs601100	chr11:65590493-65659105	7	2.31e-06	ENSG00000175602	CCDC85B	no	-	0.07	>0.20
rs10985869	chr9:125606835-126030855	5	5.17e-07	ENSG00000171448	ZBTB26	no	-	0.07	>0.20
rs10985869	chr9:125606835-126030855	5	5.17e-07	ENSG00000165209	STRBP	no	rs7026688	0.07	>0.20
rs61779314	chr1:39546988-40011859	4	9.43e-09	ENSG00000127603	MACF1	no	rs645061;rs6700698	0.07	>0.20
rs186400594	chr2:36583069-36778278	1	3.24e-06	ENSG00000150938	CRIM1	yes	-	0.07	>0.20
rs13004819	chr2:201170604-201343253	1	3.86e-06	ENSG00000196141	SPATS2L	no	-	0.07	>0.20
rs10176964;rs72791827	chr2:21540532-21784185	1	1.46e-08	ENSG00000231204	-	yes	-	0.07	>0.20
rs4841510	chr8:10753555-11058875	5	6.66e-08	ENSG00000255310	-	no	-	0.07	>0.20
rs67627084;rs1352889;rs11917431;rs143756010;rs142935903;rs35260967;rs114783302;rs116781404;rs7433888;rs114205165;rs148169609	chr3:48601506-52017425	82	2.56e-14	ENSG00000243477	NAT6	no	-	0.07	>0.20
rs9810051;rs9879531;rs503973	chr3:135684515-136729927	8	4.66e-07	ENSG00000174579	MSL2	no	-	0.07	>0.20
rs77034317	chr17:41843490-42277453	17	5.73e-07	ENSG00000161647	MPP3	no	-	0.07	>0.20
rs3003602;rs9644916	chr9:130928343-131051269	4	2.84e-06	ENSG00000167110	GOLGA2	no	-	0.08	>0.20
rs709284	chr12:122516628-122629266	1	6.80e-06	ENSG00000175727	MLXIP	no	-	0.08	>0.20
rs11775423	chr8:127564687-127570638	1	3.75e-06	ENSG00000168672	FAM84B	yes	rs12546489	0.08	>0.20
rs12253527	chr10:21783421-22292698	4	1.58e-08	ENSG00000078403	MLLT10	yes	rs10828248	0.08	>0.20
rs79215096;rs61884294	chr11:46299212-47260767	15	3.63e-06	ENSG00000157613	CREB3L1	no	-	0.08	>0.20
rs77034317	chr17:41843490-42277453	17	5.73e-07	ENSG00000168591	TMUB2	no	rs228754	0.08	>0.20
rs77034317	chr17:41843490-42277453	17	5.73e-07	ENSG00000108849	PPY	no	-	0.08	>0.20
rs12479995	chr20:51588946-52107617	1	3.26e-06	ENSG00000182463	TSHZ2	yes	-	0.08	>0.20
rs6757016;rs10496101	chr2:62900986-64246567	7	8.90e-08	ENSG00000014641	MDH1	no	-	0.08	>0.20
rs4744240;rs6479494	chr9:96197614-96441869	4	9.52e-09	ENSG00000197724	PHF2	yes	rs17535326	0.08	>0.20
rs12926905;rs12922830;rs310332	chr16:71481500-71962913	11	1.22e-08	ENSG00000040199	PHLPP2	no	-	0.08	>0.20
rs9436127;rs79614966	chr1:150190717-150602088	15	4.37e-11	ENSG00000143420	ENSA	no	-	0.08	>0.20
rs10932332;rs7576225;rs73985439;rs56016194;rs116181500;rs116645453	chr2:210636717-213403565	9	4.53e-09	ENSG00000115365	LANCL1	yes	rs3856348;rs7893	0.09	>0.20
rs6926377	chr6:144606837-145174170	1	3.64e-07	ENSG00000152818	UTRN	yes	rs6936275	0.09	>0.20
rs67627084;rs1352889;rs11917431;rs143756010;rs142935903;rs35260967;rs114783302;rs116781404;rs7433888;rs114205165;rs148169609	chr3:48601506-52017425	82	2.56e-14	ENSG00000173402	DAG1	no	rs6784820	0.09	>0.20
rs310468	chr19:56102738-56114504	2	5.73e-07	ENSG00000179943	FIZ1	yes	-	0.09	>0.20
rs836511	chr7:6414154-6523873	3	3.06e-06	ENSG00000136238	RAC1	yes	-	0.09	>0.20
rs6466522	chr7:114719012-114766368	1	1.82e-06	ENSG00000225535	-	yes	-	0.09	>0.20
rs12614245	chr2:171571861-171717661	3	2.20e-07	ENSG00000234350	-	no	-	0.09	>0.20
rs9436127;rs79614966	chr1:150190717-150602088	15	4.37e-11	ENSG00000118298	CA14	no	-	0.10	>0.20
rs75742406	chr11:16799842-17371521	4	2.03e-06	ENSG00000184669	OR7E14P	no	-	0.10	>0.20
rs10747275	chr6:149887410-150219238	7	1.15e-06	ENSG00000131023	LATS1	no	rs426133	0.10	>0.20
rs10822146	chr10:64893050-65384883	3	5.67e-06	ENSG00000171988	JMJD1C	no	-	0.10	>0.20
rs8049644	chr16:89154783-89261900	3	3.64e-07	ENSG00000180422	LINC00304	no	-	0.10	>0.20
rs13065490	chr3:44916100-45077558	3	2.38e-07	ENSG00000163812	ZDHHC3	yes	rs2139538	0.11	>0.20
rs11899920;rs186776211	chr2:197831741-199437305	12	5.73e-07	ENSG00000115540	MOB4	no	-	0.11	>0.20
rs71496537	chr10:103867317-104192418	10	5.12e-06	ENSG00000198728	LDB1	no	-	0.12	>0.20
rs67627084;rs1352889;rs11917431;rs143756010;rs142935903;rs35260967;rs114783302;rs116781404;rs7433888;rs114205165;rs148169609	chr3:48601506-52017425	82	2.56e-14	ENSG00000145029	NICN1	no	rs3870339	0.12	>0.20
rs13260666;rs12550457	chr8:141541264-142012315	2	7.33e-07	ENSG00000123908	EIF2C2	yes	rs2977461	0.13	>0.20
rs61323744	chr12:22216707-22589975	1	8.22e-06	ENSG00000111728	ST8SIA1	no	rs11046309	0.13	>0.20
rs34884217	chr4:778745-952444	3	4.49e-08	ENSG00000127419	TMEM175	yes	rs6599389	0.13	>0.20
rs67627084;rs1352889;rs11917431;rs143756010;rs142935903;rs35260967;rs114783302;rs116781404;rs7433888;rs114205165;rs148169609	chr3:48601506-52017425	82	2.56e-14	ENSG00000067560	RHOA	no	-	0.13	>0.20
rs34478813	chr7:18126572-19036993	1	5.32e-06	ENSG00000048052	HDAC9	yes	rs2704280;rs1624397	0.13	>0.20
rs215696	chr7:31790793-32338941	1	5.73e-07	ENSG00000154678	PDE1C	yes	rs12665987;rs6960612;rs170016	0.13	>0.20
rs4841510	chr8:10753555-11058875	5	6.66e-08	ENSG00000254839	-	no	-	0.13	>0.20
rs13118612	chr4:121606074-121844025	1	1.30e-06	ENSG00000138738	PRDM5	yes	-	0.14	>0.20
rs34004794	chr15:74466012-74628813	3	4.69e-07	ENSG00000129009	ISLR	no	rs16968478;rs8029133	0.14	>0.20
rs10747275	chr6:149887410-150219238	7	1.15e-06	ENSG00000120265	PCMT1	no	rs9322188	0.14	>0.20
rs601100	chr11:65590493-65659105	7	2.31e-06	ENSG00000172638	EFEMP2	no	rs1204771	0.14	>0.20
rs67627084;rs1352889;rs11917431;rs143756010;rs142935903;rs35260967;rs114783302;rs116781404;rs7433888;rs114205165;rs148169609	chr3:48601506-52017425	82	2.56e-14	ENSG00000164078	MST1R	no	-	0.15	>0.20
rs79215096;rs61884294	chr11:46299212-47260767	15	3.63e-06	ENSG00000175224	ATG13	no	-	0.15	>0.20
rs67627084;rs1352889;rs11917431;rs143756010;rs142935903;rs35260967;rs114783302;rs116781404;rs7433888;rs114205165;rs148169609	chr3:48601506-52017425	82	2.56e-14	ENSG00000003756	RBM5	no	rs6776145	0.16	>0.20
rs61198277;rs59048787	chr7:97361220-97501854	2	4.67e-08	ENSG00000070669	ASNS	yes	rs11983172;rs11983172	0.16	>0.20
rs139642070	chr15:75136071-75343067	7	4.43e-10	ENSG00000178761	C15orf17	no	rs16973172	0.16	>0.20
rs78922739	chr6:116262693-116566855	3	4.32e-06	ENSG00000123500	COL10A1	no	-	0.16	>0.20
rs149060408	chr19:19287712-19791761	16	2.99e-06	ENSG00000254901	MEF2BNB	no	-	0.16	>0.20
rs77808410	chr12:52300692-52317145	1	9.68e-06	ENSG00000139567	ACVRL1	yes	-	0.17	>0.20
rs149060408	chr19:19287712-19791761	16	2.99e-06	ENSG00000105726	ATP13A1	no	rs2304130	0.17	>0.20
rs11849488	chr14:93703896-94174222	3	1.97e-06	ENSG00000011114	BTBD7	no	rs6575317;rs11622193	0.17	>0.20
rs17391694;rs60708769	chr1:77747736-78604133	9	4.16e-08	ENSG00000180488	FAM73A	no	-	0.17	>0.20
rs6757016;rs10496101	chr2:62900986-64246567	7	8.90e-08	ENSG00000143951	WDPCP	yes	-	0.17	>0.20
rs79215096;rs61884294	chr11:46299212-47260767	15	3.63e-06	ENSG00000110497	AMBRA1	no	-	0.17	>0.20
rs17075317	chr3:43328004-43733086	2	8.81e-06	ENSG00000160746	ANO10	no	-	0.18	>0.20
rs10985869	chr9:125606835-126030855	5	5.17e-07	ENSG00000011454	RABGAP1	yes	-	0.18	>0.20
rs6757016;rs10496101	chr2:62900986-64246567	7	8.90e-08	ENSG00000242412	DBIL5P2	yes	-	0.19	>0.20
rs67627084;rs1352889;rs11917431;rs143756010;rs142935903;rs35260967;rs114783302;rs116781404;rs7433888;rs114205165;rs148169609	chr3:48601506-52017425	82	2.56e-14	ENSG00000172037	LAMB2	no	-	0.19	>0.20
rs67627084;rs1352889;rs11917431;rs143756010;rs142935903;rs35260967;rs114783302;rs116781404;rs7433888;rs114205165;rs148169609	chr3:48601506-52017425	82	2.56e-14	ENSG00000179564	C3orf45	no	-	0.19	>0.20
rs73034295	chr11:133785185-133826880	1	8.81e-06	ENSG00000080854	IGSF9B	yes	-	0.19	>0.20
rs3015656	chr8:38020839-38267045	6	5.48e-06	ENSG00000147548	WHSC1L1	no	rs1488936;rs1488934	0.19	>0.20
rs149060408	chr19:19287712-19791761	16	2.99e-06	ENSG00000160161	CILP2	no	-	0.20	>0.20
rs6835521	chr4:1246779-1400119	5	5.58e-06	ENSG00000163945	KIAA1530	yes	rs1732115	0.20	>0.20
rs67627084;rs1352889;rs11917431;rs143756010;rs142935903;rs35260967;rs114783302;rs116781404;rs7433888;rs114205165;rs148169609	chr3:48601506-52017425	82	2.56e-14	ENSG00000198218	QRICH1	no	rs4974083	0.20	>0.20
rs61975938	chr13:92050929-93519490	1	6.18e-06	ENSG00000179399	GPC5	no	-	0.20	>0.20
rs67627084;rs1352889;rs11917431;rs143756010;rs142935903;rs35260967;rs114783302;rs116781404;rs7433888;rs114205165;rs148169609	chr3:48601506-52017425	82	2.56e-14	ENSG00000225697	SLC26A6	no	-	0.20	>0.20
rs12926905;rs12922830;rs310332	chr16:71481500-71962913	11	1.22e-08	ENSG00000224470	ATXN1L	no	-	0.20	>0.20
rs601100	chr11:65590493-65659105	7	2.31e-06	ENSG00000172757	CFL1	no	-	0.21	>0.20
rs113480613	chr16:2525147-2553486	1	5.73e-07	ENSG00000162065	TBC1D24	yes	-	0.21	>0.20
rs78393553	chr6:111981535-112194655	1	2.08e-07	ENSG00000010810	FYN	no	rs17072881;rs6926405	0.21	>0.20
rs149060408	chr19:19287712-19791761	16	2.99e-06	ENSG00000167491	GATAD2A	no	rs6909;rs7259773	0.21	>0.20
rs77034317	chr17:41843490-42277453	17	5.73e-07	ENSG00000108861	DUSP3	no	rs1230395	0.21	>0.20
rs11871043	chr17:43100710-43210580	3	4.91e-08	ENSG00000172992	DCAKD	no	rs4793172	0.21	>0.20
rs12121824	chr1:103342023-103574052	1	8.98e-08	ENSG00000060718	COL11A1	yes	rs2783570	0.22	>0.20
rs13274119	chr8:143293441-143484601	1	8.52e-06	ENSG00000171045	TSNARE1	no	-	0.22	>0.20
rs12926905;rs12922830;rs310332	chr16:71481500-71962913	11	1.22e-08	ENSG00000247324	-	no	-	0.23	>0.20
rs1364300	chr16:82660663-83829174	1	9.64e-08	ENSG00000140945	CDH13	no	rs16962255;rs6565105	0.23	>0.20
rs67627084;rs1352889;rs11917431;rs143756010;rs142935903;rs35260967;rs114783302;rs116781404;rs7433888;rs114205165;rs148169609	chr3:48601506-52017425	82	2.56e-14	ENSG00000068001	HYAL2	no	-	0.23	>0.20
rs77034317	chr17:41843490-42277453	17	5.73e-07	ENSG00000141349	G6PC3	no	rs850856	0.23	>0.20
rs75169822	chr15:75491233-75941047	8	8.80e-07	ENSG00000169410	PTPN9	yes	-	0.24	>0.20
rs2111019	chr17:55333212-55757658	1	5.73e-07	ENSG00000153944	MSI2	no	rs9899614;rs3826301;rs11079290;rs12603207	0.24	>0.20
rs67627084;rs1352889;rs11917431;rs143756010;rs142935903;rs35260967;rs114783302;rs116781404;rs7433888;rs114205165;rs148169609	chr3:48601506-52017425	82	2.56e-14	ENSG00000213600	-	no	-	0.24	>0.20
rs113985803;rs5024718	chr17:65821637-66033571	2	1.00e-08	ENSG00000171634	BPTF	yes	-	0.24	>0.20
rs2378261	chr20:33516236-33865928	4	1.73e-06	ENSG00000078814	MYH7B	no	-	0.24	>0.20
rs11899920;rs186776211	chr2:197831741-199437305	12	5.73e-07	ENSG00000115524	SF3B1	no	rs4685	0.24	>0.20
rs62263345	chr3:107149777-107530171	2	1.08e-09	ENSG00000114439	BBX	yes	rs9862385	0.24	>0.20
rs62260764	chr3:47603729-48130769	4	8.80e-07	ENSG00000173473	SMARCC1	no	rs7638103	0.24	>0.20
rs13065490	chr3:44916100-45077558	3	2.38e-07	ENSG00000163810	TGM4	no	-	0.24	>0.20
rs75621460	chr19:41816094-41830785	1	1.75e-06	ENSG00000142039	CCDC97	yes	rs11466345	0.24	>0.20
rs12527127	chr6:117639374-117923691	2	4.41e-06	ENSG00000164465	DCBLD1	yes	rs13195673;rs210645	0.25	>0.20
rs12570090	chr10:10100685-10105465	1	5.73e-07	ENSG00000224788	-	yes	-	0.25	>0.20
rs78278289	chr5:157600609-157603430	1	9.49e-06	ENSG00000253792	-	yes	-	0.25	>0.20
rs118176086	chr8:42552519-43057998	8	9.49e-06	ENSG00000168172	HOOK3	no	-	0.26	>0.20
rs7023126	chr9:16416404-16870841	1	2.93e-08	ENSG00000173068	BNC2	yes	rs10962474	0.26	>0.20
rs13136239;rs17367750	chr4:140640419-141075338	1	4.91e-08	ENSG00000196782	MAML3	yes	-	0.26	>0.20
rs836511	chr7:6414154-6523873	3	3.06e-06	ENSG00000164535	DAGLB	no	rs12537894	0.27	>0.20
rs67627084;rs1352889;rs11917431;rs143756010;rs142935903;rs35260967;rs114783302;rs116781404;rs7433888;rs114205165;rs148169609	chr3:48601506-52017425	82	2.56e-14	ENSG00000184345	IQCF2	no	-	0.27	>0.20
rs11998578;rs754275	chr8:95499921-95565757	2	2.04e-08	ENSG00000212997	-	no	-	0.27	>0.20
rs4652200;rs1653636;rs6677243;rs12354130	chr1:173684080-174992561	12	6.07e-08	ENSG00000203737	GPR52	yes	-	0.27	>0.20
rs60616825	chr5:139739787-140086266	13	3.13e-07	ENSG00000131503	ANKHD1	no	rs250428;rs1835959;rs2337137	0.28	>0.20
rs8018823	chr14:37147636-38069245	4	3.75e-06	ENSG00000258708	-	no	-	0.28	>0.20
rs4722033	chr7:21467652-21554440	1	1.05e-07	ENSG00000105866	SP4	yes	rs12669528;rs6966442	0.28	>0.20
rs12435797	chr14:73704205-74025651	4	9.89e-10	ENSG00000133961	NUMB	no	rs2079319;rs3087637	0.28	>0.20
rs71496537	chr10:103867317-104192418	10	5.12e-06	ENSG00000107872	FBXL15	no	-	0.28	>0.20
rs67627084;rs1352889;rs11917431;rs143756010;rs142935903;rs35260967;rs114783302;rs116781404;rs7433888;rs114205165;rs148169609	chr3:48601506-52017425	82	2.56e-14	ENSG00000248487	ABHD14A	no	-	0.28	>0.20
rs4652200;rs1653636;rs6677243;rs12354130	chr1:173684080-174992561	12	6.07e-08	ENSG00000152061	RABGAP1L	yes	-	0.28	>0.20
rs35490707	chr20:62375019-62462597	1	6.80e-06	ENSG00000130584	ZBTB46	yes	rs13043797;rs816951	0.29	>0.20
rs150724256	chr2:105974169-106054960	1	9.64e-08	ENSG00000115641	FHL2	no	rs10190186	0.29	>0.20
rs67627084;rs1352889;rs11917431;rs143756010;rs142935903;rs35260967;rs114783302;rs116781404;rs7433888;rs114205165;rs148169609	chr3:48601506-52017425	82	2.56e-14	ENSG00000188338	SLC38A3	no	-	0.29	>0.20
rs1487657	chr12:24719898-24737102	1	2.28e-06	ENSG00000197503	LINC00477	yes	-	0.29	>0.20
rs17142554	chr7:7680342-8133902	2	1.59e-06	ENSG00000219545	-	no	-	0.29	>0.20
rs9287989	chr2:176788620-176867567	1	1.62e-07	ENSG00000144320	KIAA1715	yes	rs6706026	0.30	>0.20
rs80002698	chr21:35552978-35562220	1	7.20e-06	ENSG00000227456	LINC00310	yes	-	0.30	>0.20
rs12069226	chr1:243219131-243663394	2	7.36e-09	ENSG00000214837	-	yes	-	0.30	>0.20
rs3015656	chr8:38020839-38267045	6	5.48e-06	ENSG00000156735	BAG4	yes	rs4733930	0.30	>0.20
rs7177699	chr15:79051546-79103805	1	2.43e-06	ENSG00000136378	ADAMTS7	yes	-	0.31	>0.20
rs12627769	chr22:20004537-20135530	5	1.47e-06	ENSG00000183597	C22orf25	yes	-	0.31	>0.20
rs1131924	chr11:27516123-27719721	2	9.00e-06	ENSG00000148943	LIN7C	yes	-	0.31	>0.20
rs71496537	chr10:103867317-104192418	10	5.12e-06	ENSG00000107862	GBF1	no	-	0.31	>0.20
rs6846809	chr4:152330368-152682175	4	4.84e-06	ENSG00000164142	FAM160A1	no	-	0.32	>0.20
rs67627084;rs1352889;rs11917431;rs143756010;rs142935903;rs35260967;rs114783302;rs116781404;rs7433888;rs114205165;rs148169609	chr3:48601506-52017425	82	2.56e-14	ENSG00000088543	C3orf18	no	rs399484	0.32	>0.20
rs909001	chr1:32117848-32230494	2	2.53e-08	ENSG00000084636	COL16A1	yes	-	0.32	>0.20
rs67627084;rs1352889;rs11917431;rs143756010;rs142935903;rs35260967;rs114783302;rs116781404;rs7433888;rs114205165;rs148169609	chr3:48601506-52017425	82	2.56e-14	ENSG00000221883	C3orf71	no	-	0.33	>0.20
rs34960871	chr8:11534468-11644855	3	6.71e-07	ENSG00000255394	C8orf49	yes	-	0.34	>0.20
rs1544725	chr17:7565097-7737058	4	6.80e-06	ENSG00000183914	DNAH2	yes	rs9907759	0.34	>0.20
rs4083497	chr1:41972036-42501596	1	6.94e-07	ENSG00000127124	HIVEP3	no	rs710243	0.34	>0.20
rs9810051;rs9879531;rs503973	chr3:135684515-136729927	8	4.66e-07	ENSG00000118007	STAG1	no	rs3931416	0.35	>0.20
rs12926905;rs12922830;rs310332	chr16:71481500-71962913	11	1.22e-08	ENSG00000157429	ZNF19	no	-	0.35	>0.20
rs67627084;rs1352889;rs11917431;rs143756010;rs142935903;rs35260967;rs114783302;rs116781404;rs7433888;rs114205165;rs148169609	chr3:48601506-52017425	82	2.56e-14	ENSG00000185909	KLHDC8B	no	rs11706189	0.35	>0.20
rs11549877;rs351974	chr19:797392-821967	2	2.58e-07	ENSG00000011304	PTBP1	yes	rs4375794	0.35	>0.20
rs34945223	chr18:77623668-77659816	1	5.73e-07	ENSG00000178342	KCNG2	yes	-	0.35	>0.20
rs6757016;rs10496101	chr2:62900986-64246567	7	8.90e-08	ENSG00000169764	UGP2	no	rs10165165;rs2919222	0.36	>0.20
rs310468	chr19:56102738-56114504	2	5.73e-07	ENSG00000171443	ZNF524	no	rs1423054	0.36	>0.20
rs71448429;rs7157678	chr14:55308726-55878576	8	2.87e-06	ENSG00000126775	ATG14	no	rs11621265	0.36	>0.20
rs71448429;rs7157678	chr14:55308726-55878576	8	2.87e-06	ENSG00000168175	MAPK1IP1L	yes	rs8013027	0.37	>0.20
rs11861214	chr16:616995-818865	15	2.70e-06	ENSG00000197727	-	no	-	0.37	>0.20
rs9996826	chr4:29119930-29204392	1	5.48e-06	ENSG00000248176	-	yes	-	0.37	>0.20
rs67627084;rs1352889;rs11917431;rs143756010;rs142935903;rs35260967;rs114783302;rs116781404;rs7433888;rs114205165;rs148169609	chr3:48601506-52017425	82	2.56e-14	ENSG00000068745	IP6K2	no	-	0.37	>0.20
rs142743962	chr19:17360838-17445638	7	3.50e-06	ENSG00000130311	DDA1	no	-	0.38	>0.20
rs67627084;rs1352889;rs11917431;rs143756010;rs142935903;rs35260967;rs114783302;rs116781404;rs7433888;rs114205165;rs148169609	chr3:48601506-52017425	82	2.56e-14	ENSG00000172046	USP19	no	-	0.38	>0.20
rs1352522;rs10959627;rs10960319	chr9:8314246-12710274	2	6.27e-09	ENSG00000107165	TYRP1	yes	-	0.38	>0.20
rs12926905;rs12922830;rs310332	chr16:71481500-71962913	11	1.22e-08	ENSG00000140832	MARVELD3	no	-	0.38	>0.20
rs10932332;rs7576225;rs73985439;rs56016194;rs116181500;rs116645453	chr2:210636717-213403565	9	4.53e-09	ENSG00000229127	-	yes	-	0.39	>0.20
rs6897726	chr5:117618270-117620477	1	1.12e-06	ENSG00000250427	-	yes	-	0.39	>0.20
rs6557830	chr8:21946670-21990897	3	7.33e-07	ENSG00000158863	FAM160B2	no	-	0.39	>0.20
rs11861214	chr16:616995-818865	15	2.70e-06	ENSG00000161999	JMJD8	no	-	0.39	>0.20
rs6978112;rs56226325	chr7:1855383-2272878	2	1.15e-06	ENSG00000176349	-	yes	-	0.40	>0.20
rs118176086	chr8:42552519-43057998	8	9.49e-06	ENSG00000165102	HGSNAT	yes	-	0.40	>0.20
rs6835521	chr4:1246779-1400119	5	5.58e-06	ENSG00000179979	CRIPAK	no	-	0.40	>0.20
rs1143333;rs66528329	chr17:18281079-18547740	3	1.81e-07	ENSG00000220161	-	no	-	0.41	>0.20
rs67627084;rs1352889;rs11917431;rs143756010;rs142935903;rs35260967;rs114783302;rs116781404;rs7433888;rs114205165;rs148169609	chr3:48601506-52017425	82	2.56e-14	ENSG00000114353	GNAI2	no	rs2526387	0.41	>0.20
rs67627084;rs1352889;rs11917431;rs143756010;rs142935903;rs35260967;rs114783302;rs116781404;rs7433888;rs114205165;rs148169609	chr3:48601506-52017425	82	2.56e-14	ENSG00000114316	USP4	no	rs11713297;rs3774800	0.42	>0.20
rs17391694;rs60708769	chr1:77747736-78604133	9	4.16e-08	ENSG00000162614	NEXN	no	rs1166698	0.42	>0.20
rs67627084;rs1352889;rs11917431;rs143756010;rs142935903;rs35260967;rs114783302;rs116781404;rs7433888;rs114205165;rs148169609	chr3:48601506-52017425	82	2.56e-14	ENSG00000185614	C3orf54	yes	rs7645061	0.42	>0.20
rs12516928;rs2910576	chr5:57749809-57756087	1	3.06e-06	ENSG00000145632	PLK2	yes	rs10513141	0.43	>0.20
rs67627084;rs1352889;rs11917431;rs143756010;rs142935903;rs35260967;rs114783302;rs116781404;rs7433888;rs114205165;rs148169609	chr3:48601506-52017425	82	2.56e-14	ENSG00000114302	PRKAR2A	no	rs11716614	0.43	>0.20
rs11861214	chr16:616995-818865	15	2.70e-06	ENSG00000007541	PIGQ	no	rs11648728	0.43	>0.20
rs9810051;rs9879531;rs503973	chr3:135684515-136729927	8	4.66e-07	ENSG00000073711	PPP2R3A	no	-	0.44	>0.20
rs3806624	chr3:27757440-27764206	1	6.07e-06	ENSG00000163508	EOMES	yes	rs11129295	0.44	>0.20
rs10985869	chr9:125606835-126030855	5	5.17e-07	ENSG00000056586	RC3H2	no	-	0.45	>0.20
rs12909047	chr15:74701630-75048941	8	7.25e-07	ENSG00000179335	CLK3	no	rs4646421	0.45	>0.20
rs746839	chr8:142402093-142441620	1	1.12e-09	ENSG00000184489	PTP4A3	yes	-	0.46	>0.20
rs293549	chr20:30697309-31172876	7	9.15e-07	ENSG00000101350	KIF3B	no	rs6121381	0.46	>0.20
rs11861214	chr16:616995-818865	15	2.70e-06	ENSG00000140983	RHOT2	no	rs6597	0.46	>0.20
rs4652200;rs1653636;rs6677243;rs12354130	chr1:173684080-174992561	12	6.07e-08	ENSG00000231792	-	no	-	0.47	>0.20
rs9953647	chr18:36786888-37380282	1	1.39e-06	ENSG00000249862	-	yes	-	0.47	>0.20
rs1606655	chr17:68164814-68176160	1	5.68e-08	ENSG00000123700	KCNJ2	yes	rs4968799	0.47	>0.20
rs79215096;rs61884294	chr11:46299212-47260767	15	3.63e-06	ENSG00000175213	ZNF408	no	-	0.47	>0.20
rs12627769	chr22:20004537-20135530	5	1.47e-06	ENSG00000099901	RANBP1	no	-	0.47	>0.20
rs8018823	chr14:37147636-38069245	4	3.75e-06	ENSG00000183032	SLC25A21	no	rs848087	0.49	>0.20
rs12435797	chr14:73704205-74025651	4	9.89e-10	ENSG00000100767	PAPLN	no	rs214267	0.49	>0.20
rs193794	chr7:105517242-105676877	1	1.19e-06	ENSG00000128536	CDHR3	yes	rs4730148	0.49	>0.20
rs67627084;rs1352889;rs11917431;rs143756010;rs142935903;rs35260967;rs114783302;rs116781404;rs7433888;rs114205165;rs148169609	chr3:48601506-52017425	82	2.56e-14	ENSG00000177479	ARIH2	no	rs7628719	0.49	>0.20
rs62260764	chr3:47603729-48130769	4	8.80e-07	ENSG00000132153	DHX30	no	-	0.49	>0.20
rs182915962;rs28641083	chr8:143530791-143763386	4	6.66e-08	ENSG00000234616	JRK	no	-	0.49	>0.20
rs11861214	chr16:616995-818865	15	2.70e-06	ENSG00000127580	WDR24	yes	rs4984682	0.49	>0.20
rs117885355	chr11:2465914-2870221	1	9.73e-06	ENSG00000053918	KCNQ1	no	rs2237888	0.50	>0.20
rs11125795;rs62148582	chr2:58654934-59290901	1	3.86e-06	ENSG00000233723	-	yes	-	0.50	>0.20
rs892087	chr19:10713121-10942586	4	7.80e-09	ENSG00000129351	ILF3	no	rs4804519;rs2043305	0.50	>0.20
rs78328956	chr2:160956177-161350305	2	9.43e-07	ENSG00000153250	RBMS1	no	-	0.50	>0.20
rs4744240;rs6479494	chr9:96197614-96441869	4	9.52e-09	ENSG00000048828	FAM120A	no	-	0.51	>0.20
rs67627084;rs1352889;rs11917431;rs143756010;rs142935903;rs35260967;rs114783302;rs116781404;rs7433888;rs114205165;rs148169609	chr3:48601506-52017425	82	2.56e-14	ENSG00000164068	RNF123	no	-	0.51	>0.20
rs75169822	chr15:75491233-75941047	8	8.80e-07	ENSG00000169375	SIN3A	no	-	0.51	>0.20
rs149780468	chr6:140388572-140414858	1	1.65e-06	ENSG00000236013	-	yes	-	0.51	>0.20
rs12909047	chr15:74701630-75048941	8	7.25e-07	ENSG00000179361	ARID3B	no	-	0.52	>0.20
rs4691	chr10:75432880-75682535	10	4.58e-06	ENSG00000251582	-	no	-	0.52	>0.20
rs149060408	chr19:19287712-19791761	16	2.99e-06	ENSG00000129933	MAU2	no	rs2301668	0.52	>0.20
rs11640047;rs6564409	chr16:77224819-77236302	1	2.76e-07	ENSG00000103111	MON1B	yes	rs8061864	0.53	>0.20
rs3003602;rs9644916	chr9:130928343-131051269	4	2.84e-06	ENSG00000148337	CIZ1	yes	-	0.53	>0.20
rs149060408	chr19:19287712-19791761	16	2.99e-06	ENSG00000064490	RFXANK	no	rs11668319;rs3819578	0.53	>0.20
rs857253	chr20:3088219-3140842	2	2.71e-07	ENSG00000185019	UBOX5	no	rs306757;rs2422843	0.54	>0.20
rs773114	chr12:56390964-56497289	3	1.15e-06	ENSG00000065361	ERBB3	no	rs705702	0.55	>0.20
rs10822146	chr10:64893050-65384883	3	5.67e-06	ENSG00000165476	REEP3	no	rs7076601	0.55	>0.20
rs67627084;rs1352889;rs11917431;rs143756010;rs142935903;rs35260967;rs114783302;rs116781404;rs7433888;rs114205165;rs148169609	chr3:48601506-52017425	82	2.56e-14	ENSG00000145022	TCTA	no	rs9881860	0.55	>0.20
rs1630820;rs190758489	chr12:123405498-123921264	7	8.52e-07	ENSG00000139697	SBNO1	no	rs1790116	0.55	>0.20
rs293549	chr20:30697309-31172876	7	9.15e-07	ENSG00000197183	C20orf112	no	-	0.55	>0.20
rs75742406	chr11:16799842-17371521	4	2.03e-06	ENSG00000011405	PIK3C2A	no	rs7109209	0.56	>0.20
rs139852150	chr19:49999634-50046889	3	3.44e-06	ENSG00000142534	RPS11	no	-	0.56	>0.20
rs12679150;rs75582926	chr8:135490031-135725292	1	6.39e-08	ENSG00000066827	ZFAT	yes	rs11780632	0.57	>0.20
rs67627084;rs1352889;rs11917431;rs143756010;rs142935903;rs35260967;rs114783302;rs116781404;rs7433888;rs114205165;rs148169609	chr3:48601506-52017425	82	2.56e-14	ENSG00000004534	RBM6	yes	rs2245365	0.57	>0.20
rs12253527	chr10:21783421-22292698	4	1.58e-08	ENSG00000136770	DNAJC1	no	-	0.57	>0.20
rs8018823	chr14:37147636-38069245	4	3.75e-06	ENSG00000129514	FOXA1	no	-	0.57	>0.20
rs113247159	chr7:140152840-140179369	1	3.77e-07	ENSG00000133606	MKRN1	yes	-	0.57	>0.20
rs12527127	chr6:117639374-117923691	2	4.41e-06	ENSG00000047932	GOPC	no	-	0.58	>0.20
rs6576954	chr1:84041459-84464833	3	9.49e-06	ENSG00000233061	TTLL7-IT1	no	-	0.58	>0.20
rs28656031	chr16:88880142-88929094	2	7.18e-07	ENSG00000141012	GALNS	no	rs4695	0.58	>0.20
rs71448429;rs7157678	chr14:55308726-55878576	8	2.87e-06	ENSG00000180008	SOCS4	no	rs13379159	0.59	>0.20
rs3015656	chr8:38020839-38267045	6	5.48e-06	ENSG00000085788	DDHD2	no	rs6999796	0.59	>0.20
rs4691	chr10:75432880-75682535	10	4.58e-06	ENSG00000196968	FUT11	no	-	0.59	>0.20
rs10985869	chr9:125606835-126030855	5	5.17e-07	ENSG00000186130	ZBTB6	no	-	0.59	>0.20
rs7184956;rs12920969;rs3785181	chr16:89679716-90142338	17	2.28e-06	ENSG00000126856	PRDM7	no	-	0.60	>0.20
rs67627084;rs1352889;rs11917431;rs143756010;rs142935903;rs35260967;rs114783302;rs116781404;rs7433888;rs114205165;rs148169609	chr3:48601506-52017425	82	2.56e-14	ENSG00000214681	IQCF5	no	-	0.60	>0.20
rs7687633	chr4:130692814-130876523	1	3.80e-08	ENSG00000249618	-	yes	-	0.61	>0.20
rs7184956;rs12920969;rs3785181	chr16:89679716-90142338	17	2.28e-06	ENSG00000158805	ZNF276	no	rs1230	0.61	>0.20
rs71496537	chr10:103867317-104192418	10	5.12e-06	ENSG00000148840	PPRC1	no	rs10736156	0.61	>0.20
rs569670	chr1:109852192-110045554	5	1.59e-06	ENSG00000174151	CYB561D1	no	-	0.61	>0.20
rs11899920;rs186776211	chr2:197831741-199437305	12	5.73e-07	ENSG00000236977	ANKRD44-IT1	no	-	0.62	>0.20
rs77034317	chr17:41843490-42277453	17	5.73e-07	ENSG00000161664	ASB16	no	-	0.62	>0.20
rs67627084;rs1352889;rs11917431;rs143756010;rs142935903;rs35260967;rs114783302;rs116781404;rs7433888;rs114205165;rs148169609	chr3:48601506-52017425	82	2.56e-14	ENSG00000178149	DALRD3	no	-	0.62	>0.20
rs79215096;rs61884294	chr11:46299212-47260767	15	3.63e-06	ENSG00000180423	HARBI1	no	-	0.62	>0.20
rs9810051;rs9879531;rs503973	chr3:135684515-136729927	8	4.66e-07	ENSG00000174564	IL20RB	yes	-	0.62	>0.20
rs75169822	chr15:75491233-75941047	8	8.80e-07	ENSG00000140398	NEIL1	no	-	0.63	>0.20
rs72923890	chr11:56542737-56543682	1	7.69e-06	ENSG00000181296	-	yes	-	0.64	>0.20
rs67627084;rs1352889;rs11917431;rs143756010;rs142935903;rs35260967;rs114783302;rs116781404;rs7433888;rs114205165;rs148169609	chr3:48601506-52017425	82	2.56e-14	ENSG00000178035	IMPDH2	no	-	0.64	>0.20
rs12435797	chr14:73704205-74025651	4	9.89e-10	ENSG00000258944	-	yes	-	0.64	>0.20
rs4652200;rs1653636;rs6677243;rs12354130	chr1:173684080-174992561	12	6.07e-08	ENSG00000234741	GAS5	no	-	0.64	>0.20
rs10061080	chr5:92953775-93954309	4	3.97e-06	ENSG00000251023	-	no	-	0.64	>0.20
rs12627769	chr22:20004537-20135530	5	1.47e-06	ENSG00000099899	TRMT2A	no	-	0.66	>0.20
rs10932332;rs7576225;rs73985439;rs56016194;rs116181500;rs116645453	chr2:210636717-213403565	9	4.53e-09	ENSG00000115361	ACADL	no	-	0.66	>0.20
rs79215096;rs61884294	chr11:46299212-47260767	15	3.63e-06	ENSG00000175216	CKAP5	no	-	0.66	>0.20
rs71496537	chr10:103867317-104192418	10	5.12e-06	ENSG00000166197	NOLC1	no	-	0.66	>0.20
rs9436127;rs79614966	chr1:150190717-150602088	15	4.37e-11	ENSG00000159208	C1orf51	no	-	0.66	>0.20
rs7205116	chr16:88718343-88729518	1	6.90e-07	ENSG00000167508	MVD	yes	rs3736112	0.67	>0.20
rs114635781	chr6:39282474-39872648	3	7.13e-06	ENSG00000164627	KIF6	no	rs2561435	0.67	>0.20
rs773114	chr12:56390964-56497289	3	1.15e-06	ENSG00000123411	IKZF4	no	-	0.67	>0.20
rs10061080	chr5:92953775-93954309	4	3.97e-06	ENSG00000248483	POU5F2	no	-	0.67	>0.20
rs11861214	chr16:616995-818865	15	2.70e-06	ENSG00000102854	MSLN	no	rs3764246	0.67	>0.20
rs149060408	chr19:19287712-19791761	16	2.99e-06	ENSG00000064547	LPAR2	no	rs880090	0.68	>0.20
rs7184956;rs12920969;rs3785181	chr16:89679716-90142338	17	2.28e-06	ENSG00000015413	DPEP1	yes	-	0.68	>0.20
rs78328956	chr2:160956177-161350305	2	9.43e-07	ENSG00000115221	ITGB6	yes	-	0.69	>0.20
rs34884217	chr4:778745-952444	3	4.49e-08	ENSG00000178950	GAK	no	rs6964	0.70	>0.20
rs67627084;rs1352889;rs11917431;rs143756010;rs142935903;rs35260967;rs114783302;rs116781404;rs7433888;rs114205165;rs148169609	chr3:48601506-52017425	82	2.56e-14	ENSG00000114767	RRP9	no	-	0.70	>0.20
rs73016459	chr6:161768452-163736524	2	3.51e-07	ENSG00000112530	PACRG	yes	rs13202401;rs1764020;rs9458828;rs9365499	0.70	>0.20
rs892087	chr19:10713121-10942586	4	7.80e-09	ENSG00000079805	DNM2	no	-	0.71	>0.20
rs569670	chr1:109852192-110045554	5	1.59e-06	ENSG00000143028	SYPL2	no	-	0.71	>0.20
rs2187605	chr4:1619642-1746898	4	1.59e-06	ENSG00000174137	FAM53A	no	rs798741	0.71	>0.20
rs77034317	chr17:41843490-42277453	17	5.73e-07	ENSG00000091947	TMEM101	yes	rs16940462	0.71	>0.20
rs201291765	chr4:2936626-3042474	3	2.66e-06	ENSG00000249673	C4orf10	no	-	0.72	>0.20
rs17391694;rs60708769	chr1:77747736-78604133	9	4.16e-08	ENSG00000036549	ZZZ3	yes	rs17385707;rs17385707	0.72	>0.20
rs293549	chr20:30697309-31172876	7	9.15e-07	ENSG00000126003	PLAGL2	no	rs1205843	0.72	>0.20
rs12627769	chr22:20004537-20135530	5	1.47e-06	ENSG00000128191	DGCR8	no	rs2286928	0.72	>0.20
rs11998578;rs754275	chr8:95499921-95565757	2	2.04e-08	ENSG00000164944	KIAA1429	yes	-	0.72	>0.20
rs293549	chr20:30697309-31172876	7	9.15e-07	ENSG00000236772	-	yes	-	0.72	>0.20
rs3863241	chr8:73921099-74036323	2	1.25e-07	ENSG00000147601	TERF1	yes	-	0.72	>0.20
rs67627084;rs1352889;rs11917431;rs143756010;rs142935903;rs35260967;rs114783302;rs116781404;rs7433888;rs114205165;rs148169609	chr3:48601506-52017425	82	2.56e-14	ENSG00000164077	MON1A	no	-	0.72	>0.20
rs71513872	chr8:22077222-22109485	2	1.34e-06	ENSG00000168495	POLR3D	yes	-	0.72	>0.20
rs75169822	chr15:75491233-75941047	8	8.80e-07	ENSG00000140400	MAN2C1	no	-	0.72	>0.20
rs9436127;rs79614966	chr1:150190717-150602088	15	4.37e-11	ENSG00000143382	ADAMTSL4	no	-	0.73	>0.20
rs601100	chr11:65590493-65659105	7	2.31e-06	ENSG00000172732	MUS81	no	rs659824	0.73	>0.20
rs17391694;rs60708769	chr1:77747736-78604133	9	4.16e-08	ENSG00000162613	FUBP1	no	-	0.73	>0.20
rs79215096;rs61884294	chr11:46299212-47260767	15	3.63e-06	ENSG00000149182	ARFGAP2	no	rs4647709	0.74	>0.20
rs7184956;rs12920969;rs3785181	chr16:89679716-90142338	17	2.28e-06	ENSG00000140995	DEF8	yes	rs3803684;rs8063761	0.74	>0.20
rs10932332;rs7576225;rs73985439;rs56016194;rs116181500;rs116645453	chr2:210636717-213403565	9	4.53e-09	ENSG00000144445	C2orf67	yes	rs12694188	0.74	>0.20
rs293549	chr20:30697309-31172876	7	9.15e-07	ENSG00000171456	ASXL1	no	rs3746612	0.74	>0.20
rs1061638	chr14:77843032-77935817	4	7.53e-06	ENSG00000100591	AHSA1	no	rs17824322	0.74	>0.20
rs71359336;rs12959202	chr18:28570052-28622781	1	1.98e-07	ENSG00000134762	DSC3	yes	-	0.75	>0.20
rs1544725	chr17:7565097-7737058	4	6.80e-06	ENSG00000141510	TP53	no	-	0.75	>0.20
rs62263345	chr3:107149777-107530171	2	1.08e-09	ENSG00000245070	-	no	-	0.75	>0.20
rs1674891	chr10:127700950-128077024	1	4.41e-06	ENSG00000148848	ADAM12	no	rs4272714	0.76	>0.20
rs60616825	chr5:139739787-140086266	13	3.13e-07	ENSG00000113141	IK	no	rs753279	0.76	>0.20
rs139642070	chr15:75136071-75343067	7	4.43e-10	ENSG00000178741	COX5A	no	-	0.76	>0.20
rs59504596	chr21:18811208-18821503	1	5.86e-08	ENSG00000232560	C21orf37	yes	-	0.76	>0.20
rs4652200;rs1653636;rs6677243;rs12354130	chr1:173684080-174992561	12	6.07e-08	ENSG00000116161	CACYBP	yes	rs2285210	0.76	>0.20
rs67627084;rs1352889;rs11917431;rs143756010;rs142935903;rs35260967;rs114783302;rs116781404;rs7433888;rs114205165;rs148169609	chr3:48601506-52017425	82	2.56e-14	ENSG00000126062	TMEM115	no	rs2282751	0.76	>0.20
rs2653892;rs12092511	chr1:50883222-51440305	3	2.71e-07	ENSG00000185104	FAF1	no	rs12566635	0.77	>0.20
rs7194643	chr16:27078028-27080486	1	6.07e-06	ENSG00000234186	C16orf82	yes	-	0.77	>0.20
rs11899920;rs186776211	chr2:197831741-199437305	12	5.73e-07	ENSG00000144381	HSPD1	yes	-	0.77	>0.20
rs12909047	chr15:74701630-75048941	8	7.25e-07	ENSG00000138623	SEMA7A	no	rs7182869	0.77	>0.20
rs892087	chr19:10713121-10942586	4	7.80e-09	ENSG00000213339	QTRT1	yes	-	0.77	>0.20
rs715964	chr11:76493295-76509198	1	1.72e-07	ENSG00000182704	TSKU	yes	-	0.77	>0.20
rs67627084;rs1352889;rs11917431;rs143756010;rs142935903;rs35260967;rs114783302;rs116781404;rs7433888;rs114205165;rs148169609	chr3:48601506-52017425	82	2.56e-14	ENSG00000145041	VPRBP	yes	-	0.78	>0.20
rs149060408	chr19:19287712-19791761	16	2.99e-06	ENSG00000105717	PBX4	no	rs12611058	0.78	>0.20
rs77034317	chr17:41843490-42277453	17	5.73e-07	ENSG00000168597	C17orf65	no	rs227580	0.78	>0.20
rs11899920;rs186776211	chr2:197831741-199437305	12	5.73e-07	ENSG00000115541	HSPE1	no	rs787980	0.78	>0.20
rs4764285	chr12:10310902-10344400	2	9.49e-06	ENSG00000165685	C12orf59	no	-	0.78	>0.20
rs6456382;rs72832401	chr6:20534688-21232635	1	1.91e-07	ENSG00000145996	CDKAL1	no	rs10946439	0.78	>0.20
rs79208510;rs4388822	chr10:86039736-86278273	2	3.18e-06	ENSG00000107771	FAM190B	yes	-	0.78	>0.20
rs142743962	chr19:17360838-17445638	7	3.50e-06	ENSG00000130312	MRPL34	no	rs8100448	0.79	>0.20
rs836511	chr7:6414154-6523873	3	3.06e-06	ENSG00000136240	KDELR2	no	rs6796	0.79	>0.20
rs5770992	chr22:51063446-51066607	1	2.28e-06	ENSG00000100299	ARSA	yes	rs2071421	0.79	>0.20
rs142632970	chr12:121416346-121477045	3	2.15e-06	ENSG00000157895	C12orf43	no	rs2259816;rs2071190	0.79	>0.20
rs201291765	chr4:2936626-3042474	3	2.66e-06	ENSG00000087269	NOP14	yes	-	0.79	>0.20
rs67627084;rs1352889;rs11917431;rs143756010;rs142935903;rs35260967;rs114783302;rs116781404;rs7433888;rs114205165;rs148169609	chr3:48601506-52017425	82	2.56e-14	ENSG00000230454	-	no	-	0.79	>0.20
rs10932332;rs7576225;rs73985439;rs56016194;rs116181500;rs116645453	chr2:210636717-213403565	9	4.53e-09	ENSG00000168530	MYL1	yes	rs2287420	0.79	>0.20
rs75169822	chr15:75491233-75941047	8	8.80e-07	ENSG00000167173	C15orf39	no	rs8040061	0.79	>0.20
rs12909047	chr15:74701630-75048941	8	7.25e-07	ENSG00000138629	UBL7	no	rs2075591;rs11858661	0.80	>0.20
rs6061461;rs1108342	chr20:60813580-60942368	4	4.84e-06	ENSG00000130706	ADRM1	no	rs6062207;rs6062014	0.80	>0.20
rs293549	chr20:30697309-31172876	7	9.15e-07	ENSG00000101346	POFUT1	no	rs2281362;rs242610	0.80	>0.20
rs2378261	chr20:33516236-33865928	4	1.73e-06	ENSG00000100991	TRPC4AP	no	rs6120819;rs6120777	0.80	>0.20
rs8018823	chr14:37147636-38069245	4	3.75e-06	ENSG00000151338	MIPOL1	yes	rs1884803	0.80	>0.20
rs6846809	chr4:152330368-152682175	4	4.84e-06	ENSG00000251603	-	no	-	0.80	>0.20
rs308652	chr13:62578226-62603681	1	7.60e-06	ENSG00000229578	LINC00358	yes	-	0.80	>0.20
rs7522954	chr1:229761981-229795946	1	8.52e-06	ENSG00000135763	URB2	yes	rs1931331	0.80	>0.20
rs4691	chr10:75432880-75682535	10	4.58e-06	ENSG00000176986	SEC24C	no	rs11000828	0.80	>0.20
rs12958589	chr18:77439801-77514510	1	4.41e-06	ENSG00000060069	CTDP1	yes	rs3786228;rs3859317;rs308526	0.80	>0.20
rs4617154	chr8:12623358-12668987	1	5.58e-06	ENSG00000254813	-	yes	-	0.80	>0.20
rs67627084;rs1352889;rs11917431;rs143756010;rs142935903;rs35260967;rs114783302;rs116781404;rs7433888;rs114205165;rs148169609	chr3:48601506-52017425	82	2.56e-14	ENSG00000226913	BSN-AS2	no	-	0.80	>0.20
rs9436127;rs79614966	chr1:150190717-150602088	15	4.37e-11	ENSG00000118292	C1orf54	no	rs2274127	0.81	>0.20
rs9436127;rs79614966	chr1:150190717-150602088	15	4.37e-11	ENSG00000143369	ECM1	yes	-	0.81	>0.20
rs12197025	chr6:99321334-99395849	1	8.40e-07	ENSG00000112234	FBXL4	yes	-	0.81	>0.20
rs7625774	chr3:71728440-71805647	2	3.75e-06	ENSG00000163412	EIF4E3	yes	rs6804667;rs6804667	0.82	>0.20
rs4652200;rs1653636;rs6677243;rs12354130	chr1:173684080-174992561	12	6.07e-08	ENSG00000135870	RC3H1	no	-	0.82	>0.20
rs79215096;rs61884294	chr11:46299212-47260767	15	3.63e-06	ENSG00000175220	ARHGAP1	yes	rs2070852	0.82	>0.20
rs6757016;rs10496101	chr2:62900986-64246567	7	8.90e-08	ENSG00000143952	VPS54	no	-	0.82	>0.20
rs1061638	chr14:77843032-77935817	4	7.53e-06	ENSG00000151445	C14orf133	yes	rs12587525	0.82	>0.20
rs78468028	chr6:68936864-69039791	1	2.14e-06	ENSG00000226497	-	yes	-	0.82	>0.20
rs9436127;rs79614966	chr1:150190717-150602088	15	4.37e-11	ENSG00000117362	APH1A	no	-	0.82	>0.20
rs892087	chr19:10713121-10942586	4	7.80e-09	ENSG00000129353	SLC44A2	no	rs892078	0.82	>0.20
rs67627084;rs1352889;rs11917431;rs143756010;rs142935903;rs35260967;rs114783302;rs116781404;rs7433888;rs114205165;rs148169609	chr3:48601506-52017425	82	2.56e-14	ENSG00000235455	IQCF5-AS1	no	-	0.82	>0.20
rs12926905;rs12922830;rs310332	chr16:71481500-71962913	11	1.22e-08	ENSG00000182149	IST1	yes	-	0.82	>0.20
rs67627084;rs1352889;rs11917431;rs143756010;rs142935903;rs35260967;rs114783302;rs116781404;rs7433888;rs114205165;rs148169609	chr3:48601506-52017425	82	2.56e-14	ENSG00000214686	IQCF6	no	-	0.83	>0.20
rs12909047	chr15:74701630-75048941	8	7.25e-07	ENSG00000179151	EDC3	no	-	0.83	>0.20
rs4744240;rs6479494	chr9:96197614-96441869	4	9.52e-09	ENSG00000188938	FAM120AOS	yes	rs11791374	0.83	>0.20
rs4652200;rs1653636;rs6677243;rs12354130	chr1:173684080-174992561	12	6.07e-08	ENSG00000076321	KLHL20	no	rs794706	0.83	>0.20
rs293549	chr20:30697309-31172876	7	9.15e-07	ENSG00000101337	TM9SF4	no	rs6119771;rs2281362	0.83	>0.20
rs10075828;rs6595271	chr5:119799973-120023027	1	3.56e-07	ENSG00000184838	PRR16	yes	-	0.83	>0.20
rs60616825	chr5:139739787-140086266	13	3.13e-07	ENSG00000176087	SLC35A4	no	rs6860077	0.83	>0.20
rs67627084;rs1352889;rs11917431;rs143756010;rs142935903;rs35260967;rs114783302;rs116781404;rs7433888;rs114205165;rs148169609	chr3:48601506-52017425	82	2.56e-14	ENSG00000004838	ZMYND10	no	-	0.84	>0.20
rs66550213	chr14:47120222-47121028	1	5.14e-06	ENSG00000165496	RPL10L	yes	-	0.84	>0.20
rs12154055	chr6:44355262-44418163	1	6.33e-08	ENSG00000096401	CDC5L	yes	-	0.84	>0.20
rs60616825	chr5:139739787-140086266	13	3.13e-07	ENSG00000120314	WDR55	no	rs801399	0.84	>0.20
rs9810051;rs9879531;rs503973	chr3:135684515-136729927	8	4.66e-07	ENSG00000114054	PCCB	yes	rs1153877	0.86	>0.20
rs67627084;rs1352889;rs11917431;rs143756010;rs142935903;rs35260967;rs114783302;rs116781404;rs7433888;rs114205165;rs148169609	chr3:48601506-52017425	82	2.56e-14	ENSG00000010256	UQCRC1	no	-	0.86	>0.20
rs142632970	chr12:121416346-121477045	3	2.15e-06	ENSG00000135100	HNF1A	yes	-	0.86	>0.20
rs6835521	chr4:1246779-1400119	5	5.58e-06	ENSG00000249548	-	no	-	0.86	>0.20
rs79215096;rs61884294	chr11:46299212-47260767	15	3.63e-06	ENSG00000165912	PACSIN3	yes	-	0.86	>0.20
rs141959677	chr10:10216193-10216540	1	7.00e-06	ENSG00000229919	TCEB1P3	yes	-	0.86	>0.20
rs11060605	chr12:129556270-130388211	2	8.03e-06	ENSG00000251536	-	no	-	0.86	>0.20
rs1143333;rs66528329	chr17:18281079-18547740	3	1.81e-07	ENSG00000214860	EVPLL	no	-	0.87	>0.20
rs9436127;rs79614966	chr1:150190717-150602088	15	4.37e-11	ENSG00000143401	ANP32E	no	-	0.87	>0.20
rs4886861	chr15:74275547-74339112	2	8.52e-07	ENSG00000140464	PML	yes	rs16958273	0.87	>0.20
rs9436127;rs79614966	chr1:150190717-150602088	15	4.37e-11	ENSG00000117360	PRPF3	no	rs1050818	0.87	>0.20
rs149060408	chr19:19287712-19791761	16	2.99e-06	ENSG00000105705	SUGP1	no	-	0.88	>0.20
rs6557830	chr8:21946670-21990897	3	7.33e-07	ENSG00000173566	NUDT18	yes	rs716008	0.88	>0.20
rs12926905;rs12922830;rs310332	chr16:71481500-71962913	11	1.22e-08	ENSG00000166747	AP1G1	no	rs17356316	0.88	>0.20
rs8026678	chr15:91498100-91565833	3	2.93e-08	ENSG00000184056	VPS33B	yes	rs7162685	0.88	>0.20
rs10747275	chr6:149887410-150219238	7	1.15e-06	ENSG00000186625	KATNA1	yes	-	0.88	>0.20
rs67627084;rs1352889;rs11917431;rs143756010;rs142935903;rs35260967;rs114783302;rs116781404;rs7433888;rs114205165;rs148169609	chr3:48601506-52017425	82	2.56e-14	ENSG00000214706	IFRD2	no	-	0.88	>0.20
rs118176086	chr8:42552519-43057998	8	9.49e-06	ENSG00000168522	FNTA	no	-	0.88	>0.20
rs7526108;rs12725934;rs114904431	chr1:97543299-98511014	2	7.27e-10	ENSG00000225206	MIR2682	no	-	0.89	>0.20
rs12713015	chr2:48859428-48982880	1	6.07e-06	ENSG00000138039	LHCGR	yes	rs12987764	0.89	>0.20
rs4691	chr10:75432880-75682535	10	4.58e-06	ENSG00000166507	NDST2	no	rs11000787	0.89	>0.20
rs190276696	chr1:247002400-247095280	1	3.75e-08	ENSG00000153207	AHCTF1	yes	-	0.89	>0.20
rs67627084;rs1352889;rs11917431;rs143756010;rs142935903;rs35260967;rs114783302;rs116781404;rs7433888;rs114205165;rs148169609	chr3:48601506-52017425	82	2.56e-14	ENSG00000173421	CCDC36	no	rs1134043	0.89	>0.20
rs11871043	chr17:43100710-43210580	3	4.91e-08	ENSG00000136448	NMT1	yes	rs2239916	0.89	>0.20
rs71496537	chr10:103867317-104192418	10	5.12e-06	ENSG00000077150	NFKB2	no	-	0.90	>0.20
rs67627084;rs1352889;rs11917431;rs143756010;rs142935903;rs35260967;rs114783302;rs116781404;rs7433888;rs114205165;rs148169609	chr3:48601506-52017425	82	2.56e-14	ENSG00000173389	IQCF1	no	-	0.90	>0.20
rs67627084;rs1352889;rs11917431;rs143756010;rs142935903;rs35260967;rs114783302;rs116781404;rs7433888;rs114205165;rs148169609	chr3:48601506-52017425	82	2.56e-14	ENSG00000178057	NDUFAF3	no	rs10865954	0.90	>0.20
rs1941562;rs17785503	chr18:39535171-39667794	1	1.21e-07	ENSG00000078142	PIK3C3	yes	-	0.90	>0.20
rs11599424	chr10:3818188-3827473	1	2.80e-07	ENSG00000067082	KLF6	yes	rs4514308	0.90	>0.20
rs6835521	chr4:1246779-1400119	5	5.58e-06	ENSG00000090316	MAEA	no	rs13112706	0.90	>0.20
rs60616825	chr5:139739787-140086266	13	3.13e-07	ENSG00000112855	HARS2	no	rs801171	0.90	>0.20
rs7184956;rs12920969;rs3785181	chr16:89679716-90142338	17	2.28e-06	ENSG00000185324	CDK10	no	rs12924138;rs1006548	0.90	>0.20
rs197441	chr1:112223252-112531777	4	2.93e-08	ENSG00000064703	DDX20	no	rs11811128	0.90	>0.20
rs12926905;rs12922830;rs310332	chr16:71481500-71962913	11	1.22e-08	ENSG00000167377	ZNF23	yes	rs8050871;rs17343777	0.91	>0.20
rs6978112;rs56226325	chr7:1855383-2272878	2	1.15e-06	ENSG00000002822	MAD1L1	yes	rs7783715	0.91	>0.20
rs67627084;rs1352889;rs11917431;rs143756010;rs142935903;rs35260967;rs114783302;rs116781404;rs7433888;rs114205165;rs148169609	chr3:48601506-52017425	82	2.56e-14	ENSG00000225399	-	no	-	0.91	>0.20
rs11655898	chr17:62120390-62340653	2	1.92e-06	ENSG00000178607	ERN1	yes	-	0.91	>0.20
rs139852150	chr19:49999634-50046889	3	3.44e-06	ENSG00000142552	RCN3	yes	rs8108243	0.91	>0.20
rs67627084;rs1352889;rs11917431;rs143756010;rs142935903;rs35260967;rs114783302;rs116781404;rs7433888;rs114205165;rs148169609	chr3:48601506-52017425	82	2.56e-14	ENSG00000182179	UBA7	no	rs1128535	0.91	>0.20
rs34811474	chr4:25314407-25420120	2	4.52e-12	ENSG00000053900	ANAPC4	yes	rs1533133	0.92	>0.20
rs1544725	chr17:7565097-7737058	4	6.80e-06	ENSG00000141499	WRAP53	no	rs8066124	0.92	>0.20
rs149060408	chr19:19287712-19791761	16	2.99e-06	ENSG00000213996	TM6SF2	no	-	0.92	>0.20
rs12069226	chr1:243219131-243663394	2	7.36e-09	ENSG00000054282	SDCCAG8	no	rs2275155	0.92	>0.20
rs1630820;rs190758489	chr12:123405498-123921264	7	8.52e-07	ENSG00000150977	RILPL2	no	rs1662	0.92	>0.20
rs11899920;rs186776211	chr2:197831741-199437305	12	5.73e-07	ENSG00000247626	MARS2	no	-	0.92	>0.20
rs569670	chr1:109852192-110045554	5	1.59e-06	ENSG00000143106	PSMA5	no	-	0.92	>0.20
rs7184956;rs12920969;rs3785181	chr16:89679716-90142338	17	2.28e-06	ENSG00000177946	CENPBD1	no	-	0.92	>0.20
rs118176086	chr8:42552519-43057998	8	9.49e-06	ENSG00000131931	THAP1	no	rs2005165;rs16891604	0.92	>0.20
rs6092939	chr20:58662895-59102516	1	4.22e-06	ENSG00000228340	-	no	-	0.92	>0.20
rs60616825	chr5:139739787-140086266	13	3.13e-07	ENSG00000170445	HARS	no	rs2569188	0.92	>0.20
rs11899920;rs186776211	chr2:197831741-199437305	12	5.73e-07	ENSG00000115520	COQ10B	no	rs7590697	0.92	>0.20
rs67627084;rs1352889;rs11917431;rs143756010;rs142935903;rs35260967;rs114783302;rs116781404;rs7433888;rs114205165;rs148169609	chr3:48601506-52017425	82	2.56e-14	ENSG00000172053	QARS	no	rs11706052	0.93	>0.20
rs6576954	chr1:84041459-84464833	3	9.49e-06	ENSG00000233008	-	yes	-	0.93	>0.20
rs1061638	chr14:77843032-77935817	4	7.53e-06	ENSG00000100583	SAMD15	no	-	0.93	>0.20
rs35812151	chr4:17802278-18023499	3	9.10e-06	ENSG00000163257	DCAF16	yes	-	0.93	>0.20
rs11655898	chr17:62120390-62340653	2	1.92e-06	ENSG00000136478	TEX2	no	rs9889894	0.93	>0.20
rs67627084;rs1352889;rs11917431;rs143756010;rs142935903;rs35260967;rs114783302;rs116781404;rs7433888;rs114205165;rs148169609	chr3:48601506-52017425	82	2.56e-14	ENSG00000164081	TEX264	no	rs4234644	0.93	>0.20
rs118103137	chr11:43577986-43878167	1	4.85e-07	ENSG00000149084	HSD17B12	no	rs1518814	0.93	>0.20
rs77034317	chr17:41843490-42277453	17	5.73e-07	ENSG00000125319	C17orf53	no	rs11079983	0.93	>0.20
rs60616825	chr5:139739787-140086266	13	3.13e-07	ENSG00000146007	ZMAT2	yes	rs2302104	0.93	>0.20
rs201291765	chr4:2936626-3042474	3	2.66e-06	ENSG00000125388	GRK4	no	rs2285084	0.93	>0.20
rs2187605	chr4:1619642-1746898	4	1.59e-06	ENSG00000168936	TMEM129	no	rs2854915	0.93	>0.20
rs67627084;rs1352889;rs11917431;rs143756010;rs142935903;rs35260967;rs114783302;rs116781404;rs7433888;rs114205165;rs148169609	chr3:48601506-52017425	82	2.56e-14	ENSG00000145020	AMT	no	rs1568661	0.93	>0.20
rs17391694;rs60708769	chr1:77747736-78604133	9	4.16e-08	ENSG00000162616	DNAJB4	no	-	0.93	>0.20
rs34960871	chr8:11534468-11644855	3	6.71e-07	ENSG00000136574	GATA4	no	-	0.94	>0.20
rs60616825	chr5:139739787-140086266	13	3.13e-07	ENSG00000131495	NDUFA2	no	-	0.94	>0.20
rs60616825	chr5:139739787-140086266	13	3.13e-07	ENSG00000213523	SRA1	no	rs250431	0.94	>0.20
rs7184956;rs12920969;rs3785181	chr16:89679716-90142338	17	2.28e-06	ENSG00000131165	CHMP1A	no	-	0.94	>0.20
rs78922739	chr6:116262693-116566855	3	4.32e-06	ENSG00000111816	FRK	no	-	0.94	>0.20
rs9563769	chr13:60239717-60738119	2	1.12e-06	ENSG00000227528	DIAPH3-AS1	yes	-	0.94	>0.20
rs67627084;rs1352889;rs11917431;rs143756010;rs142935903;rs35260967;rs114783302;rs116781404;rs7433888;rs114205165;rs148169609	chr3:48601506-52017425	82	2.56e-14	ENSG00000229972	IQCF3	no	-	0.94	>0.20
rs28656031	chr16:88880142-88929094	2	7.18e-07	ENSG00000167515	TRAPPC2L	yes	rs3826061	0.94	>0.20
rs7184956;rs12920969;rs3785181	chr16:89679716-90142338	17	2.28e-06	ENSG00000187741	FANCA	no	rs2079672	0.94	>0.20
rs67627084;rs1352889;rs11917431;rs143756010;rs142935903;rs35260967;rs114783302;rs116781404;rs7433888;rs114205165;rs148169609	chr3:48601506-52017425	82	2.56e-14	ENSG00000041880	PARP3	no	rs4687798	0.94	>0.20
rs11899920;rs186776211	chr2:197831741-199437305	12	5.73e-07	ENSG00000065413	ANKRD44	no	-	0.94	>0.20
rs7526108;rs12725934;rs114904431	chr1:97543299-98511014	2	7.27e-10	ENSG00000188641	DPYD	yes	rs1399291;rs1333717	0.94	>0.20
rs11861214	chr16:616995-818865	15	2.70e-06	ENSG00000130731	-	no	-	0.94	>0.20
rs9436127;rs79614966	chr1:150190717-150602088	15	4.37e-11	ENSG00000143384	MCL1	no	rs4970966;rs4970966	0.94	>0.20
rs601100	chr11:65590493-65659105	7	2.31e-06	ENSG00000172500	FIBP	no	rs641018;rs641018	0.95	>0.20
rs77034317	chr17:41843490-42277453	17	5.73e-07	ENSG00000161649	CD300LG	no	-	0.95	>0.20
rs7184956;rs12920969;rs3785181	chr16:89679716-90142338	17	2.28e-06	ENSG00000141013	GAS8	no	rs868045	0.95	>0.20
rs72678859	chr4:113066553-113110237	1	2.03e-06	ENSG00000174749	C4orf32	yes	rs4833392;rs7661969	0.95	>0.20
rs7184956;rs12920969;rs3785181	chr16:89679716-90142338	17	2.28e-06	ENSG00000223959	AFG3L1P	no	-	0.95	>0.20
rs10932332;rs7576225;rs73985439;rs56016194;rs116181500;rs116645453	chr2:210636717-213403565	9	4.53e-09	ENSG00000021826	CPS1	yes	-	0.95	>0.20
rs142743962	chr19:17360838-17445638	7	3.50e-06	ENSG00000160117	ANKLE1	yes	rs9676419	0.95	>0.20
rs1443914	chr13:53602830-53626196	1	1.29e-10	ENSG00000102837	OLFM4	yes	rs17552047;rs17552047	0.96	>0.20
rs34595556	chr3:170712659-170744539	2	1.30e-06	ENSG00000163581	SLC2A2	no	-	0.96	>0.20
rs2187605	chr4:1619642-1746898	4	1.59e-06	ENSG00000163950	SLBP	yes	rs743569;rs2854915	0.96	>0.20
rs11849488	chr14:93703896-94174222	3	1.97e-06	ENSG00000187581	COX8C	yes	-	0.96	>0.20
rs7141236;rs1191467	chr14:29252697-29254993	1	9.64e-08	ENSG00000257056	-	yes	-	0.96	>0.20
rs10225195	chr7:108194987-108210194	1	1.51e-06	ENSG00000177683	THAP5	yes	-	0.96	>0.20
rs4691	chr10:75432880-75682535	10	4.58e-06	ENSG00000222047	C10orf55	no	-	0.96	>0.20
rs11861214	chr16:616995-818865	15	2.70e-06	ENSG00000172366	FAM195A	no	-	0.96	>0.20
rs11861214	chr16:616995-818865	15	2.70e-06	ENSG00000161996	WDR90	no	-	0.96	>0.20
rs857253	chr20:3088219-3140842	2	2.71e-07	ENSG00000215251	FASTKD5	yes	rs2422859	0.96	>0.20
rs10892784	chr11:121986062-121986923	1	7.25e-07	ENSG00000259571	BLID	yes	-	0.96	>0.20
rs4744240;rs6479494	chr9:96197614-96441869	4	9.52e-09	ENSG00000227603	-	no	-	0.96	>0.20
rs149200764	chr19:46030685-46148726	3	5.07e-06	ENSG00000125741	OPA3	no	rs1264226	0.97	>0.20
rs9436127;rs79614966	chr1:150190717-150602088	15	4.37e-11	ENSG00000187145	MRPS21	no	-	0.97	>0.20
rs2378261	chr20:33516236-33865928	4	1.73e-06	ENSG00000100983	GSS	yes	-	0.97	>0.20
rs61771920	chr1:73240954-73256963	1	2.78e-07	ENSG00000227016	-	yes	-	0.97	>0.20
rs3015656	chr8:38020839-38267045	6	5.48e-06	ENSG00000175324	LSM1	no	rs10958606	0.97	>0.20
rs11901649	chr2:21224301-21266945	1	4.47e-07	ENSG00000084674	APOB	yes	-	0.97	>0.20
rs10224368	chr7:938415-1177896	5	1.12e-09	ENSG00000240230	COX19	no	-	0.97	>0.20
rs149060408	chr19:19287712-19791761	16	2.99e-06	ENSG00000181896	ZNF101	no	rs247775	0.97	>0.20
rs72884238	chr11:38520545-38521736	1	6.80e-06	ENSG00000255477	-	yes	-	0.97	>0.20
rs139642070	chr15:75136071-75343067	7	4.43e-10	ENSG00000178802	MPI	no	rs4886636	0.97	>0.20
rs9436127;rs79614966	chr1:150190717-150602088	15	4.37e-11	ENSG00000143374	TARS2	no	-	0.97	>0.20
rs149060408	chr19:19287712-19791761	16	2.99e-06	ENSG00000089639	GMIP	yes	rs1476459	0.97	>0.20
rs7184956;rs12920969;rs3785181	chr16:89679716-90142338	17	2.28e-06	ENSG00000167523	C16orf55	no	rs648548	0.97	>0.20
rs75169822	chr15:75491233-75941047	8	8.80e-07	ENSG00000177971	IMP3	no	rs1128585	0.97	>0.20
rs10747275	chr6:149887410-150219238	7	1.15e-06	ENSG00000120253	NUP43	no	rs9688350;rs4870529	0.97	>0.20
rs6869446	chr5:65502040-65505275	1	4.41e-06	ENSG00000248846	-	yes	-	0.97	>0.20
rs186548547	chr7:44256749-44580914	3	4.34e-06	ENSG00000015520	NPC1L1	no	-	0.97	>0.20
rs9436127;rs79614966	chr1:150190717-150602088	15	4.37e-11	ENSG00000248003	-	no	-	0.97	>0.20
rs67627084;rs1352889;rs11917431;rs143756010;rs142935903;rs35260967;rs114783302;rs116781404;rs7433888;rs114205165;rs148169609	chr3:48601506-52017425	82	2.56e-14	ENSG00000114737	CISH	no	-	0.98	>0.20
rs7797141	chr7:115319399-115322672	1	4.22e-06	ENSG00000240973	-	yes	-	0.98	>0.20
rs13065490	chr3:44916100-45077558	3	2.38e-07	ENSG00000075914	EXOSC7	no	-	0.98	>0.20
rs34004794	chr15:74466012-74628813	3	4.69e-07	ENSG00000140481	CCDC33	yes	-	0.98	>0.20
rs10774712	chr12:114117264-114211488	1	5.58e-06	ENSG00000249550	-	yes	-	0.98	>0.20
rs75169822	chr15:75491233-75941047	8	8.80e-07	ENSG00000169371	SNUPN	no	rs4886722	0.98	>0.20
rs9522194;rs11838686	chr13:111968531-111996596	1	1.45e-06	ENSG00000153495	C13orf16	yes	rs9515403	0.98	>0.20
rs2187605	chr4:1619642-1746898	4	1.59e-06	ENSG00000013810	TACC3	no	-	0.98	>0.20
rs67627084;rs1352889;rs11917431;rs143756010;rs142935903;rs35260967;rs114783302;rs116781404;rs7433888;rs114205165;rs148169609	chr3:48601506-52017425	82	2.56e-14	ENSG00000068028	RASSF1	no	rs739431;rs17225749	0.98	>0.20
rs77034317	chr17:41843490-42277453	17	5.73e-07	ENSG00000231256	C17orf105	no	-	0.98	>0.20
rs10747275	chr6:149887410-150219238	7	1.15e-06	ENSG00000055211	C6orf72	no	rs9322189	0.98	>0.20
rs60616825	chr5:139739787-140086266	13	3.13e-07	ENSG00000113073	SLC4A9	no	-	0.98	>0.20
rs34960871	chr8:11534468-11644855	3	6.71e-07	ENSG00000154328	NEIL2	no	-	0.98	>0.20
rs10001051	chr4:135176328-135248628	1	4.84e-06	ENSG00000251199	-	yes	-	0.98	>0.20
rs8026678	chr15:91498100-91565833	3	2.93e-08	ENSG00000198901	PRC1	no	rs7601	0.98	>0.20
rs142632970	chr12:121416346-121477045	3	2.15e-06	ENSG00000135114	OASL	no	rs2259693;rs2259693	0.98	>0.20
rs79215096;rs61884294	chr11:46299212-47260767	15	3.63e-06	ENSG00000180210	F2	no	-	0.98	>0.20
rs729448	chr3:73110810-73112488	1	1.92e-06	ENSG00000255423	EBLN2	yes	-	0.98	>0.20
rs142743962	chr19:17360838-17445638	7	3.50e-06	ENSG00000105393	BABAM1	no	rs7246262;rs891017	0.98	>0.20
rs2378261	chr20:33516236-33865928	4	1.73e-06	ENSG00000088298	EDEM2	no	rs6058194	0.98	>0.20
rs71448429;rs7157678	chr14:55308726-55878576	8	2.87e-06	ENSG00000126787	DLGAP5	no	-	0.98	>0.20
rs2653892;rs12092511	chr1:50883222-51440305	3	2.71e-07	ENSG00000123080	CDKN2C	yes	rs17392154;rs4131141	0.98	>0.20
rs4652200;rs1653636;rs6677243;rs12354130	chr1:173684080-174992561	12	6.07e-08	ENSG00000120333	MRPS14	no	-	0.98	>0.20
rs12926905;rs12922830;rs310332	chr16:71481500-71962913	11	1.22e-08	ENSG00000198650	TAT	no	-	0.98	>0.20
rs13135092	chr4:102332443-103352415	2	3.29e-17	ENSG00000138821	SLC39A8	yes	rs7655493	0.98	>0.20
rs4691	chr10:75432880-75682535	10	4.58e-06	ENSG00000172586	CHCHD1	no	-	0.99	>0.20
rs71496537	chr10:103867317-104192418	10	5.12e-06	ENSG00000107874	CUEDC2	no	rs11191274	0.99	>0.20
rs149060408	chr19:19287712-19791761	16	2.99e-06	ENSG00000184162	NR2C2AP	no	-	0.99	>0.20
rs12042328	chr1:205882176-205912588	1	4.05e-06	ENSG00000174502	SLC26A9	yes	-	0.99	>0.20
rs12435797	chr14:73704205-74025651	4	9.89e-10	ENSG00000187105	HEATR4	no	rs758109;rs11628104	0.99	>0.20
rs4652200;rs1653636;rs6677243;rs12354130	chr1:173684080-174992561	12	6.07e-08	ENSG00000117601	SERPINC1	no	rs10127823	0.99	>0.20
rs34811474	chr4:25314407-25420120	2	4.52e-12	ENSG00000168228	ZCCHC4	no	-	0.99	>0.20
rs71448429;rs7157678	chr14:55308726-55878576	8	2.87e-06	ENSG00000131981	LGALS3	no	rs8011834;rs7155954	0.99	>0.20
rs10224368	chr7:938415-1177896	5	1.12e-09	ENSG00000146540	C7orf50	no	-	0.99	>0.20
rs10932332;rs7576225;rs73985439;rs56016194;rs116181500;rs116645453	chr2:210636717-213403565	9	4.53e-09	ENSG00000197713	RPE	no	-	0.99	>0.20
rs983833;rs74737734	chr14:30045687-30766249	2	2.89e-07	ENSG00000248975	-	yes	-	0.99	>0.20
rs35812151	chr4:17802278-18023499	3	9.10e-06	ENSG00000109805	NCAPG	no	-	0.99	>0.20
rs71448429;rs7157678	chr14:55308726-55878576	8	2.87e-06	ENSG00000131979	GCH1	no	rs10498471	0.99	>0.20
rs1630820;rs190758489	chr12:123405498-123921264	7	8.52e-07	ENSG00000051825	MPHOSPH9	no	-	0.99	>0.20
rs17391694;rs60708769	chr1:77747736-78604133	9	4.16e-08	ENSG00000235927	NEXN-AS1	no	-	0.99	>0.20
rs75742406	chr11:16799842-17371521	4	2.03e-06	ENSG00000070081	NUCB2	no	-	0.99	>0.20
rs67627084;rs1352889;rs11917431;rs143756010;rs142935903;rs35260967;rs114783302;rs116781404;rs7433888;rs114205165;rs148169609	chr3:48601506-52017425	82	2.56e-14	ENSG00000183763	TRAIP	no	-	0.99	>0.20
rs74455003	chr4:123073488-123542224	4	6.25e-07	ENSG00000109471	IL2	no	-	0.99	>0.20
rs8026678	chr15:91498100-91565833	3	2.93e-08	ENSG00000166965	RCCD1	no	rs2290202;rs16945239	0.99	>0.20
rs67627084;rs1352889;rs11917431;rs143756010;rs142935903;rs35260967;rs114783302;rs116781404;rs7433888;rs114205165;rs148169609	chr3:48601506-52017425	82	2.56e-14	ENSG00000188315	C3orf62	yes	rs4955411	0.99	>0.20
rs60616825	chr5:139739787-140086266	13	3.13e-07	ENSG00000113119	TMCO6	no	rs2245643	0.99	>0.20
rs10224368	chr7:938415-1177896	5	1.12e-09	ENSG00000164849	GPR146	yes	rs1997243	0.99	>0.20
rs71496537	chr10:103867317-104192418	10	5.12e-06	ENSG00000119915	ELOVL3	yes	-	0.99	>0.20
rs67627084;rs1352889;rs11917431;rs143756010;rs142935903;rs35260967;rs114783302;rs116781404;rs7433888;rs114205165;rs148169609	chr3:48601506-52017425	82	2.56e-14	ENSG00000224792	-	no	-	0.99	>0.20
rs67627084;rs1352889;rs11917431;rs143756010;rs142935903;rs35260967;rs114783302;rs116781404;rs7433888;rs114205165;rs148169609	chr3:48601506-52017425	82	2.56e-14	ENSG00000114779	ABHD14B	no	-	0.99	>0.20
rs12909047	chr15:74701630-75048941	8	7.25e-07	ENSG00000140505	CYP1A2	no	-	0.99	>0.20
rs67627084;rs1352889;rs11917431;rs143756010;rs142935903;rs35260967;rs114783302;rs116781404;rs7433888;rs114205165;rs148169609	chr3:48601506-52017425	82	2.56e-14	ENSG00000114395	CYB561D2	no	-	0.99	>0.20
rs72671542	chr1:60452941-60539442	1	3.92e-06	ENSG00000162598	C1orf87	yes	rs7415657	0.99	>0.20
rs9810051;rs9879531;rs503973	chr3:135684515-136729927	8	4.66e-07	ENSG00000239213	-	no	-	0.99	>0.20
rs1971101	chr2:9983483-10074537	1	3.55e-06	ENSG00000115750	TAF1B	yes	rs2245344;rs2245344	0.99	>0.20
rs113985803;rs5024718	chr17:65821637-66033571	2	1.00e-08	ENSG00000186665	C17orf58	yes	-	0.99	>0.20
rs67627084;rs1352889;rs11917431;rs143756010;rs142935903;rs35260967;rs114783302;rs116781404;rs7433888;rs114205165;rs148169609	chr3:48601506-52017425	82	2.56e-14	ENSG00000145050	MANF	no	rs7616967	0.99	>0.20
rs3015656	chr8:38020839-38267045	6	5.48e-06	ENSG00000165046	LETM2	no	rs10958700	0.99	>0.20
rs61235686;rs6954407	chr7:95749532-95951459	1	1.12e-09	ENSG00000004864	SLC25A13	yes	rs12216562;rs448	0.99	>0.20
rs71448429;rs7157678	chr14:55308726-55878576	8	2.87e-06	ENSG00000198554	WDHD1	no	-	0.99	>0.20
rs74455003	chr4:123073488-123542224	4	6.25e-07	ENSG00000164113	ADAD1	no	-	0.99	>0.20
rs3015656	chr8:38020839-38267045	6	5.48e-06	ENSG00000147535	PPAPDC1B	no	rs10105686	0.99	>0.20
rs34595556	chr3:170712659-170744539	2	1.30e-06	ENSG00000199488	-	no	-	0.99	>0.20
rs9810051;rs9879531;rs503973	chr3:135684515-136729927	8	4.66e-07	ENSG00000158092	NCK1	no	rs7610507	0.99	>0.20
rs12909047	chr15:74701630-75048941	8	7.25e-07	ENSG00000140465	CYP1A1	no	-	1.00	>0.20
rs74455003	chr4:123073488-123542224	4	6.25e-07	ENSG00000138684	IL21	no	-	1.00	>0.20
rs1154758	chr5:162864575-162875197	1	1.15e-06	ENSG00000113328	CCNG1	yes	rs169920	1.00	>0.20
rs139642070	chr15:75136071-75343067	7	4.43e-10	ENSG00000140497	SCAMP2	no	rs872263	1.00	>0.20
rs4764285	chr12:10310902-10344400	2	9.49e-06	ENSG00000173391	OLR1	no	-	1.00	>0.20
rs11899920;rs186776211	chr2:197831741-199437305	12	5.73e-07	ENSG00000152430	BOLL	no	-	1.00	>0.20
rs601100	chr11:65590493-65659105	7	2.31e-06	ENSG00000172543	CTSW	no	rs583887	1.00	>0.20
rs8049644	chr16:89154783-89261900	3	3.64e-07	ENSG00000176715	ACSF3	no	rs2002259	1.00	>0.20
rs9436127;rs79614966	chr1:150190717-150602088	15	4.37e-11	ENSG00000237781	-	no	-	1.00	>0.20
rs79215096;rs61884294	chr11:46299212-47260767	15	3.63e-06	ENSG00000134574	DDB2	no	rs3758674	1.00	>0.20
rs7763054	chr6:128029217-128239776	1	5.12e-06	ENSG00000172673	THEMIS	yes	rs9491889	1.00	>0.20
rs3003602;rs9644916	chr9:130928343-131051269	4	2.84e-06	ENSG00000175854	SWI5	no	-	1.00	>0.20
rs197441	chr1:112223252-112531777	4	2.93e-08	ENSG00000227811	-	yes	-	1.00	>0.20
rs2401010	chr5:102884556-102898494	1	2.89e-07	ENSG00000112874	NUDT12	yes	-	1.00	>0.20
rs79208510;rs4388822	chr10:86039736-86278273	2	3.18e-06	ENSG00000229404	-	no	-	1.00	>0.20
rs7002798	chr8:103563800-103573245	1	1.39e-06	ENSG00000155087	ODF1	yes	-	1.00	>0.20
rs6535254	chr4:82347547-82393082	1	5.73e-07	ENSG00000138670	RASGEF1B	yes	-	1.00	>0.20
rs67627084;rs1352889;rs11917431;rs143756010;rs142935903;rs35260967;rs114783302;rs116781404;rs7433888;rs114205165;rs148169609	chr3:48601506-52017425	82	2.56e-14	ENSG00000164062	APEH	yes	rs3197999	1.00	>0.20
rs17391694;rs60708769	chr1:77747736-78604133	9	4.16e-08	ENSG00000137960	GIPC2	no	-	1.00	>0.20
rs67627084;rs1352889;rs11917431;rs143756010;rs142935903;rs35260967;rs114783302;rs116781404;rs7433888;rs114205165;rs148169609	chr3:48601506-52017425	82	2.56e-14	ENSG00000178537	SLC25A20	no	-	1.00	>0.20
rs4691	chr10:75432880-75682535	10	4.58e-06	ENSG00000122861	PLAU	no	rs2227551	1.00	>0.20
rs55772859	chr2:207938861-208100790	2	2.15e-06	ENSG00000234902	-	no	-	1.00	>0.20
rs67627084;rs1352889;rs11917431;rs143756010;rs142935903;rs35260967;rs114783302;rs116781404;rs7433888;rs114205165;rs148169609	chr3:48601506-52017425	82	2.56e-14	ENSG00000114735	HEMK1	no	-	1.00	>0.20
rs773114	chr12:56390964-56497289	3	1.15e-06	ENSG00000139531	SUOX	yes	-	1.00	>0.20
rs71606385	chr4:2061239-2243848	2	3.81e-06	ENSG00000130997	POLN	no	rs17132259;rs3811803	1.00	>0.20
rs67627084;rs1352889;rs11917431;rs143756010;rs142935903;rs35260967;rs114783302;rs116781404;rs7433888;rs114205165;rs148169609	chr3:48601506-52017425	82	2.56e-14	ENSG00000114738	MAPKAPK3	no	rs6791880	1.00	>0.20
rs75169822	chr15:75491233-75941047	8	8.80e-07	ENSG00000140365	COMMD4	no	rs9673084	1.00	>0.20
rs78922739	chr6:116262693-116566855	3	4.32e-06	ENSG00000178425	NT5DC1	yes	rs9387383	1.00	>0.20
rs77034317	chr17:41843490-42277453	17	5.73e-07	ENSG00000161653	NAGS	no	-	1.00	>0.20
rs6846809	chr4:152330368-152682175	4	4.84e-06	ENSG00000059691	PET112	yes	rs3828546	1.00	>0.20
rs35730788	chr4:68283023-68333969	1	7.80e-09	ENSG00000250075	-	yes	-	1.00	>0.20
rs60616825	chr5:139739787-140086266	13	3.13e-07	ENSG00000256453	DND1	no	-	1.00	>0.20
rs10747275	chr6:149887410-150219238	7	1.15e-06	ENSG00000164520	RAET1E	no	-	1.00	>0.20
rs10887480	chr10:87209349-87251753	1	2.28e-06	ENSG00000230962	-	yes	-	1.00	>0.20
rs13135092	chr4:102332443-103352415	2	3.29e-17	ENSG00000153064	BANK1	no	rs17031974	1.00	>0.20
rs1630820;rs190758489	chr12:123405498-123921264	7	8.52e-07	ENSG00000130921	C12orf65	no	-	1.00	>0.20
rs4652200;rs1653636;rs6677243;rs12354130	chr1:173684080-174992561	12	6.07e-08	ENSG00000120334	CENPL	no	-	1.00	>0.20
rs9563769	chr13:60239717-60738119	2	1.12e-06	ENSG00000139734	DIAPH3	no	rs1336517	1.00	>0.20
rs761718	chr1:36931644-36948879	1	3.64e-07	ENSG00000119535	CSF3R	yes	rs11263901	1.00	>0.20
rs4652200;rs1653636;rs6677243;rs12354130	chr1:173684080-174992561	12	6.07e-08	ENSG00000117593	DARS2	no	rs12561931	1.00	>0.20
rs12909047	chr15:74701630-75048941	8	7.25e-07	ENSG00000247240	-	yes	-	1.00	>0.20
rs17601294	chr9:75766673-75785309	1	4.38e-06	ENSG00000135046	ANXA1	yes	rs7867580	1.00	>0.20
rs34802737	chr8:87878670-88627447	1	3.48e-07	ENSG00000176571	CNBD1	yes	-	1.00	>0.20
rs10822146	chr10:64893050-65384883	3	5.67e-06	ENSG00000148572	NRBF2	yes	-	1.00	>0.20
rs75755306	chr15:98462784-98517068	1	1.70e-08	ENSG00000140450	ARRDC4	no	rs1552673;rs7170095	1.00	>0.20
rs12926905;rs12922830;rs310332	chr16:71481500-71962913	11	1.22e-08	ENSG00000140835	CHST4	yes	-	1.00	>0.20
rs139852150	chr19:49999634-50046889	3	3.44e-06	ENSG00000104870	FCGRT	no	rs8108243	1.00	>0.20
rs9976560	chr21:42733870-45746674	1	5.12e-06	ENSG00000183486	MX2	no	rs982872	1.00	>0.20
rs139642070	chr15:75136071-75343067	7	4.43e-10	ENSG00000138621	PPCDC	yes	-	1.00	>0.20
rs4691	chr10:75432880-75682535	10	4.58e-06	ENSG00000236370	-	yes	-	1.00	>0.20
rs1270969	chr9:120410884-120419305	1	4.69e-07	ENSG00000233569	-	yes	-	1.00	>0.20
rs11596214	chr10:106400859-107024993	2	4.53e-09	ENSG00000226387	-	yes	-	1.00	>0.20
rs60616825	chr5:139739787-140086266	13	3.13e-07	ENSG00000170458	CD14	no	rs778587;rs7711117	1.00	>0.20
rs1061638	chr14:77843032-77935817	4	7.53e-06	ENSG00000165555	NOXRED1	no	-	1.00	>0.20

## Sheet: GIP1_GENES_5e-8
Supplementary Table 8b. GIP1. Results of DEPICT analysis for SNPs with P < 5e-08. Gene prioritization.
SNP	Chromosome and position	Number of genes in a locus	GWAS P	Ensembl gene ID	Gene symbol	Gene closest to lead SNP	Top cis eQTL SNP (Westra et al. Nature Genetics 2014)	Nominal P	False discovery rate
rs62098013;rs2043187	chr18:49867158-51062269	1	4.51e-14	ENSG00000187323	DCC	yes	-	3.65e-04	<0.20
rs2178487	chr5:31193857-31329253	1	4.53e-09	ENSG00000113361	CDH6	yes	rs7722943;rs11746052	2.80e-03	>0.20
rs139642070	chr15:75136071-75343067	7	4.43e-10	ENSG00000178718	RPP25	no	rs7172677	6.48e-03	>0.20
rs67627084;rs1352889;rs11917431;rs143756010;rs142935903	chr3:48701364-50258411	40	2.56e-14	ENSG00000114349	GNAT1	yes	-	7.33e-03	>0.20
rs1352522	chr9:8314246-10612723	1	6.27e-09	ENSG00000153707	PTPRD	yes	rs7864527;rs324457;rs4742560;rs7867067	0.01	>0.20
rs67627084;rs1352889;rs11917431;rs143756010;rs142935903	chr3:48701364-50258411	40	2.56e-14	ENSG00000178252	WDR6	no	rs9846123	0.01	>0.20
rs12527704	chr6:129204286-129837714	1	1.02e-08	ENSG00000196569	LAMA2	yes	rs7760943;rs7453253;rs7751571	0.02	>0.20
rs11214441	chr11:112830002-113149158	2	3.80e-08	ENSG00000247416	-	yes	-	0.02	>0.20
rs909001	chr1:32117848-32230494	2	2.53e-08	ENSG00000121753	BAI2	no	-	0.03	>0.20
rs197441	chr1:112223252-112531777	4	2.93e-08	ENSG00000171385	KCND3	no	rs1348469	0.03	>0.20
rs7706000	chr5:170736288-170739528	1	4.75e-10	ENSG00000164438	TLX3	yes	-	0.03	>0.20
rs67627084;rs1352889;rs11917431;rs143756010;rs142935903	chr3:48701364-50258411	40	2.56e-14	ENSG00000213672	NCKIPSD	no	rs12497850	0.03	>0.20
rs596668	chr18:52889562-53303185	1	1.25e-10	ENSG00000196628	TCF4	yes	rs1660233	0.03	>0.20
rs10176964	chr2:21540532-21784185	1	1.46e-08	ENSG00000231204	-	yes	-	0.03	>0.20
rs12537376;rs10250103	chr7:113726382-114333827	1	4.37e-11	ENSG00000128573	FOXP2	yes	rs1058335;rs6945523	0.04	>0.20
rs11871043	chr17:43100710-43210580	3	4.91e-08	ENSG00000161714	PLCD3	no	rs721579	0.04	>0.20
rs17391694	chr1:77747736-78604133	9	4.16e-08	ENSG00000077254	USP33	no	rs872342	0.05	>0.20
rs17391694	chr1:77747736-78604133	9	4.16e-08	ENSG00000162613	FUBP1	no	-	0.05	>0.20
rs67627084;rs1352889;rs11917431;rs143756010;rs142935903	chr3:48701364-50258411	40	2.56e-14	ENSG00000172037	LAMB2	no	-	0.05	>0.20
rs12069226	chr1:243219131-243663394	2	7.36e-09	ENSG00000214837	-	yes	-	0.05	>0.20
rs11214441	chr11:112830002-113149158	2	3.80e-08	ENSG00000149294	NCAM1	no	rs17115310	0.06	>0.20
rs197441	chr1:112223252-112531777	4	2.93e-08	ENSG00000197852	C1orf183	no	rs7548973;rs6537709	0.06	>0.20
rs67627084;rs1352889;rs11917431;rs143756010;rs142935903	chr3:48701364-50258411	40	2.56e-14	ENSG00000001617	SEMA3F	no	-	0.06	>0.20
rs67627084;rs1352889;rs11917431;rs143756010;rs142935903	chr3:48701364-50258411	40	2.56e-14	ENSG00000185909	KLHDC8B	no	rs11706189	0.07	>0.20
rs61779314	chr1:39546988-40011859	4	9.43e-09	ENSG00000183682	BMP8A	yes	-	0.07	>0.20
rs11871043	chr17:43100710-43210580	3	4.91e-08	ENSG00000172992	DCAKD	no	rs4793172	0.08	>0.20
rs12253527	chr10:21783421-22292698	4	1.58e-08	ENSG00000204682	C10orf114	no	rs7923552	0.08	>0.20
rs9436127	chr1:150240600-150486265	7	4.37e-11	ENSG00000163125	RPRD2	no	rs12119250	0.08	>0.20
rs62441156	chr7:5346421-5465045	1	2.56e-12	ENSG00000182095	TNRC18	no	rs852374	0.09	>0.20
rs141326719	chr18:42260138-42648475	1	3.36e-08	ENSG00000152217	SETBP1	yes	rs1036929;rs4890486	0.09	>0.20
rs13136239	chr4:140640419-141075338	1	4.91e-08	ENSG00000196782	MAML3	yes	-	0.09	>0.20
rs892087	chr19:10713121-10942586	4	7.80e-09	ENSG00000129351	ILF3	no	rs4804519;rs2043305	0.10	>0.20
rs10224368	chr7:938415-1177896	5	1.12e-09	ENSG00000073067	CYP2W1	no	-	0.11	>0.20
rs9436127	chr1:150240600-150486265	7	4.37e-11	ENSG00000143369	ECM1	yes	-	0.11	>0.20
rs274623	chr7:86273230-86494200	1	6.34e-10	ENSG00000198822	GRM3	yes	rs10429051	0.12	>0.20
rs67627084;rs1352889;rs11917431;rs143756010;rs142935903	chr3:48701364-50258411	40	2.56e-14	ENSG00000004534	RBM6	yes	rs2245365	0.12	>0.20
rs17391694	chr1:77747736-78604133	9	4.16e-08	ENSG00000036549	ZZZ3	no	rs17385707;rs17385707	0.13	>0.20
rs117829627	chr10:134884433-135039916	2	4.81e-08	ENSG00000197177	GPR123	no	-	0.13	>0.20
rs190276696	chr1:247002400-247095280	1	3.75e-08	ENSG00000153207	AHCTF1	yes	-	0.13	>0.20
rs139642070	chr15:75136071-75343067	7	4.43e-10	ENSG00000178741	COX5A	no	-	0.14	>0.20
rs67627084;rs1352889;rs11917431;rs143756010;rs142935903	chr3:48701364-50258411	40	2.56e-14	ENSG00000164076	CAMKV	no	rs11130240	0.14	>0.20
rs67627084;rs1352889;rs11917431;rs143756010;rs142935903	chr3:48701364-50258411	40	2.56e-14	ENSG00000178035	IMPDH2	no	-	0.15	>0.20
rs67627084;rs1352889;rs11917431;rs143756010;rs142935903	chr3:48701364-50258411	40	2.56e-14	ENSG00000173402	DAG1	no	rs6784820	0.15	>0.20
rs12926905	chr16:71599563-71962913	7	1.22e-08	ENSG00000166747	AP1G1	no	rs17356316	0.15	>0.20
rs12253527	chr10:21783421-22292698	4	1.58e-08	ENSG00000180592	C10orf140	no	-	0.16	>0.20
rs6721975	chr2:5832799-5841516	1	3.63e-10	ENSG00000176887	SOX11	yes	-	0.17	>0.20
rs9436127	chr1:150240600-150486265	7	4.37e-11	ENSG00000117360	PRPF3	no	rs1050818	0.17	>0.20
rs12926905	chr16:71599563-71962913	7	1.22e-08	ENSG00000102984	ZNF821	no	-	0.17	>0.20
rs67627084;rs1352889;rs11917431;rs143756010;rs142935903	chr3:48701364-50258411	40	2.56e-14	ENSG00000172046	USP19	no	-	0.18	>0.20
rs10224368	chr7:938415-1177896	5	1.12e-09	ENSG00000164850	GPER	no	rs10262070	0.18	>0.20
rs67627084;rs1352889;rs11917431;rs143756010;rs142935903	chr3:48701364-50258411	40	2.56e-14	ENSG00000067560	RHOA	no	-	0.19	>0.20
rs11998578	chr8:95499921-95565757	2	2.04e-08	ENSG00000164944	KIAA1429	yes	-	0.19	>0.20
rs62263345	chr3:107149777-107530171	2	1.08e-09	ENSG00000114439	BBX	yes	rs9862385	0.19	>0.20
rs34616559	chr12:23682440-24103966	1	4.57e-09	ENSG00000134532	SOX5	yes	-	0.19	>0.20
rs61779314	chr1:39546988-40011859	4	9.43e-09	ENSG00000127603	MACF1	no	rs645061;rs6700698	0.19	>0.20
rs12253527	chr10:21783421-22292698	4	1.58e-08	ENSG00000078403	MLLT10	yes	rs10828248	0.20	>0.20
rs34884217	chr4:778745-952444	3	4.49e-08	ENSG00000168993	CPLX1	no	rs4690206	0.20	>0.20
rs892087	chr19:10713121-10942586	4	7.80e-09	ENSG00000213339	QTRT1	yes	-	0.20	>0.20
rs67627084;rs1352889;rs11917431;rs143756010;rs142935903	chr3:48701364-50258411	40	2.56e-14	ENSG00000003756	RBM5	no	rs6776145	0.20	>0.20
rs7023126	chr9:16416404-16870841	1	2.93e-08	ENSG00000173068	BNC2	yes	rs10962474	0.21	>0.20
rs12435797	chr14:73704205-74025651	4	9.89e-10	ENSG00000100767	PAPLN	no	rs214267	0.21	>0.20
rs34811474	chr4:25314407-25420120	2	4.52e-12	ENSG00000053900	ANAPC4	yes	rs1533133	0.22	>0.20
rs191800971	chr5:104435174-104435799	1	1.58e-08	ENSG00000232159	RAB9BP1	yes	-	0.22	>0.20
rs67627084;rs1352889;rs11917431;rs143756010;rs142935903	chr3:48701364-50258411	40	2.56e-14	ENSG00000178467	P4HTM	no	-	0.22	>0.20
rs67627084;rs1352889;rs11917431;rs143756010;rs142935903	chr3:48701364-50258411	40	2.56e-14	ENSG00000188338	SLC38A3	no	-	0.25	>0.20
rs67627084;rs1352889;rs11917431;rs143756010;rs142935903	chr3:48701364-50258411	40	2.56e-14	ENSG00000198218	QRICH1	no	rs4974083	0.25	>0.20
rs67627084;rs1352889;rs11917431;rs143756010;rs142935903	chr3:48701364-50258411	40	2.56e-14	ENSG00000185614	C3orf54	no	rs7645061	0.26	>0.20
rs67627084;rs1352889;rs11917431;rs143756010;rs142935903	chr3:48701364-50258411	40	2.56e-14	ENSG00000114316	USP4	no	rs11713297;rs3774800	0.26	>0.20
rs10170341	chr2:228844666-229046361	1	3.32e-08	ENSG00000153820	SPHKAP	yes	-	0.27	>0.20
rs12926905	chr16:71599563-71962913	7	1.22e-08	ENSG00000182149	IST1	yes	-	0.28	>0.20
rs67627084;rs1352889;rs11917431;rs143756010;rs142935903	chr3:48701364-50258411	40	2.56e-14	ENSG00000221883	C3orf71	no	-	0.29	>0.20
rs67627084;rs1352889;rs11917431;rs143756010;rs142935903	chr3:48701364-50258411	40	2.56e-14	ENSG00000164062	APEH	yes	rs3197999	0.29	>0.20
rs67627084;rs1352889;rs11917431;rs143756010;rs142935903	chr3:48701364-50258411	40	2.56e-14	ENSG00000114302	PRKAR2A	no	rs11716614	0.29	>0.20
rs67627084;rs1352889;rs11917431;rs143756010;rs142935903	chr3:48701364-50258411	40	2.56e-14	ENSG00000068745	IP6K2	no	-	0.30	>0.20
rs67627084;rs1352889;rs11917431;rs143756010;rs142935903	chr3:48701364-50258411	40	2.56e-14	ENSG00000172053	QARS	no	rs11706052	0.31	>0.20
rs11596214	chr10:106400859-107024993	2	4.53e-09	ENSG00000156395	SORCS3	no	-	0.31	>0.20
rs12926905	chr16:71599563-71962913	7	1.22e-08	ENSG00000224470	ATXN1L	no	-	0.32	>0.20
rs12888977	chr14:73075742-73360809	1	4.35e-08	ENSG00000205683	DPF3	yes	-	0.33	>0.20
rs5758708	chr22:42760406-42765242	1	2.64e-09	ENSG00000229891	-	yes	-	0.33	>0.20
rs17391694	chr1:77747736-78604133	9	4.16e-08	ENSG00000162614	NEXN	no	rs1166698	0.34	>0.20
rs67627084;rs1352889;rs11917431;rs143756010;rs142935903	chr3:48701364-50258411	40	2.56e-14	ENSG00000164061	BSN	yes	-	0.35	>0.20
rs197441	chr1:112223252-112531777	4	2.93e-08	ENSG00000064703	DDX20	no	rs11811128	0.35	>0.20
rs8026678	chr15:91498100-91565833	3	2.93e-08	ENSG00000166965	RCCD1	no	rs2290202;rs16945239	0.36	>0.20
rs8026678	chr15:91498100-91565833	3	2.93e-08	ENSG00000184056	VPS33B	yes	rs7162685	0.36	>0.20
rs61779314	chr1:39546988-40011859	4	9.43e-09	ENSG00000182109	-	no	-	0.37	>0.20
rs73581580	chr9:140201348-140317714	1	9.37e-17	ENSG00000187609	EXD3	no	-	0.37	>0.20
rs909001	chr1:32117848-32230494	2	2.53e-08	ENSG00000084636	COL16A1	yes	-	0.38	>0.20
rs9436127	chr1:150240600-150486265	7	4.37e-11	ENSG00000187145	MRPS21	no	-	0.38	>0.20
rs67627084;rs1352889;rs11917431;rs143756010;rs142935903	chr3:48701364-50258411	40	2.56e-14	ENSG00000177479	ARIH2	no	rs7628719	0.40	>0.20
rs17391694	chr1:77747736-78604133	9	4.16e-08	ENSG00000154027	AK5	no	rs4949655;rs4949655	0.40	>0.20
rs67627084;rs1352889;rs11917431;rs143756010;rs142935903	chr3:48701364-50258411	40	2.56e-14	ENSG00000164078	MST1R	no	-	0.42	>0.20
rs34884217	chr4:778745-952444	3	4.49e-08	ENSG00000178950	GAK	no	rs6964	0.44	>0.20
rs67627084;rs1352889;rs11917431;rs143756010;rs142935903	chr3:48701364-50258411	40	2.56e-14	ENSG00000164068	RNF123	no	-	0.45	>0.20
rs344824	chr5:135548999-135701225	1	2.53e-08	ENSG00000069018	TRPC7	yes	-	0.46	>0.20
rs61198277	chr7:97481430-97501854	1	4.67e-08	ENSG00000070669	ASNS	yes	rs11983172;rs11983172	0.47	>0.20
rs7687633	chr4:130692814-130876523	1	3.80e-08	ENSG00000249618	-	yes	-	0.47	>0.20
rs746839	chr8:142402093-142441620	1	1.12e-09	ENSG00000184489	PTP4A3	yes	-	0.47	>0.20
rs117829627	chr10:134884433-135039916	2	4.81e-08	ENSG00000171798	KNDC1	yes	rs2998144	0.47	>0.20
rs139642070	chr15:75136071-75343067	7	4.43e-10	ENSG00000178761	C15orf17	no	rs16973172	0.48	>0.20
rs9436127	chr1:150240600-150486265	7	4.37e-11	ENSG00000143374	TARS2	no	-	0.48	>0.20
rs67627084;rs1352889;rs11917431;rs143756010;rs142935903	chr3:48701364-50258411	40	2.56e-14	ENSG00000226913	BSN-AS2	no	-	0.49	>0.20
rs4744240	chr9:96197614-96441869	4	9.52e-09	ENSG00000197724	PHF2	no	rs17535326	0.51	>0.20
rs11871043	chr17:43100710-43210580	3	4.91e-08	ENSG00000136448	NMT1	yes	rs2239916	0.52	>0.20
rs67627084;rs1352889;rs11917431;rs143756010;rs142935903	chr3:48701364-50258411	40	2.56e-14	ENSG00000183763	TRAIP	no	-	0.53	>0.20
rs67627084;rs1352889;rs11917431;rs143756010;rs142935903	chr3:48701364-50258411	40	2.56e-14	ENSG00000178537	SLC25A20	no	-	0.53	>0.20
rs61779314	chr1:39546988-40011859	4	9.43e-09	ENSG00000255103	KIAA0754	no	-	0.53	>0.20
rs8026678	chr15:91498100-91565833	3	2.93e-08	ENSG00000198901	PRC1	no	rs7601	0.53	>0.20
rs10932332	chr2:211295973-211543831	2	4.53e-09	ENSG00000115365	LANCL1	yes	rs3856348;rs7893	0.54	>0.20
rs113985803	chr17:65821637-66033571	2	1.00e-08	ENSG00000171634	BPTF	no	-	0.55	>0.20
rs12435797	chr14:73704205-74025651	4	9.89e-10	ENSG00000258944	-	yes	-	0.57	>0.20
rs67627084;rs1352889;rs11917431;rs143756010;rs142935903	chr3:48701364-50258411	40	2.56e-14	ENSG00000178149	DALRD3	no	-	0.57	>0.20
rs62263345	chr3:107149777-107530171	2	1.08e-09	ENSG00000245070	-	no	-	0.57	>0.20
rs16980973	chr20:19193290-19703545	1	8.92e-09	ENSG00000185052	SLC24A3	no	-	0.58	>0.20
rs67627084;rs1352889;rs11917431;rs143756010;rs142935903	chr3:48701364-50258411	40	2.56e-14	ENSG00000178057	NDUFAF3	no	rs10865954	0.59	>0.20
rs1946247	chr5:160715436-160976050	1	1.99e-08	ENSG00000145864	GABRB2	no	-	0.59	>0.20
rs4744240	chr9:96197614-96441869	4	9.52e-09	ENSG00000227603	-	no	-	0.60	>0.20
rs12253527	chr10:21783421-22292698	4	1.58e-08	ENSG00000136770	DNAJC1	no	-	0.60	>0.20
rs67627084;rs1352889;rs11917431;rs143756010;rs142935903	chr3:48701364-50258411	40	2.56e-14	ENSG00000188315	C3orf62	yes	rs4955411	0.61	>0.20
rs4744240	chr9:96197614-96441869	4	9.52e-09	ENSG00000188938	FAM120AOS	yes	rs11791374	0.61	>0.20
rs11998578	chr8:95499921-95565757	2	2.04e-08	ENSG00000212997	-	no	-	0.64	>0.20
rs67627084;rs1352889;rs11917431;rs143756010;rs142935903	chr3:48701364-50258411	40	2.56e-14	ENSG00000145020	AMT	no	rs1568661	0.64	>0.20
rs9436127	chr1:150240600-150486265	7	4.37e-11	ENSG00000159208	C1orf51	no	-	0.66	>0.20
rs139642070	chr15:75136071-75343067	7	4.43e-10	ENSG00000198794	SCAMP5	no	-	0.68	>0.20
rs12926905	chr16:71599563-71962913	7	1.22e-08	ENSG00000140832	MARVELD3	no	-	0.71	>0.20
rs139642070	chr15:75136071-75343067	7	4.43e-10	ENSG00000178802	MPI	no	rs4886636	0.72	>0.20
rs12069226	chr1:243219131-243663394	2	7.36e-09	ENSG00000054282	SDCCAG8	no	rs2275155	0.74	>0.20
rs67627084;rs1352889;rs11917431;rs143756010;rs142935903	chr3:48701364-50258411	40	2.56e-14	ENSG00000225399	-	no	-	0.75	>0.20
rs61235686	chr7:95749532-95951459	1	1.12e-09	ENSG00000004864	SLC25A13	yes	rs12216562;rs448	0.75	>0.20
rs10932332	chr2:211295973-211543831	2	4.53e-09	ENSG00000021826	CPS1	no	-	0.76	>0.20
rs892087	chr19:10713121-10942586	4	7.80e-09	ENSG00000079805	DNM2	no	-	0.76	>0.20
rs12926905	chr16:71599563-71962913	7	1.22e-08	ENSG00000040199	PHLPP2	no	-	0.77	>0.20
rs35730788	chr4:68283023-68333969	1	7.80e-09	ENSG00000250075	-	yes	-	0.78	>0.20
rs67627084;rs1352889;rs11917431;rs143756010;rs142935903	chr3:48701364-50258411	40	2.56e-14	ENSG00000182179	UBA7	no	rs1128535	0.79	>0.20
rs67627084;rs1352889;rs11917431;rs143756010;rs142935903	chr3:48701364-50258411	40	2.56e-14	ENSG00000145022	TCTA	no	rs9881860	0.79	>0.20
rs892087	chr19:10713121-10942586	4	7.80e-09	ENSG00000129353	SLC44A2	no	rs892078	0.80	>0.20
rs12435797	chr14:73704205-74025651	4	9.89e-10	ENSG00000133961	NUMB	no	rs2079319;rs3087637	0.80	>0.20
rs4744240	chr9:96197614-96441869	4	9.52e-09	ENSG00000048828	FAM120A	no	-	0.81	>0.20
rs13135092	chr4:102332443-103352415	2	3.29e-17	ENSG00000138821	SLC39A8	yes	rs7655493	0.83	>0.20
rs34884217	chr4:778745-952444	3	4.49e-08	ENSG00000127419	TMEM175	yes	rs6599389	0.83	>0.20
rs10224368	chr7:938415-1177896	5	1.12e-09	ENSG00000146540	C7orf50	no	-	0.86	>0.20
rs17391694	chr1:77747736-78604133	9	4.16e-08	ENSG00000235927	NEXN-AS1	no	-	0.86	>0.20
rs113985803	chr17:65821637-66033571	2	1.00e-08	ENSG00000186665	C17orf58	yes	-	0.89	>0.20
rs197441	chr1:112223252-112531777	4	2.93e-08	ENSG00000227811	-	yes	-	0.91	>0.20
rs1443914	chr13:53602830-53626196	1	1.29e-10	ENSG00000102837	OLFM4	yes	rs17552047;rs17552047	0.92	>0.20
rs10224368	chr7:938415-1177896	5	1.12e-09	ENSG00000164849	GPR146	yes	rs1997243	0.92	>0.20
rs9436127	chr1:150240600-150486265	7	4.37e-11	ENSG00000118292	C1orf54	no	rs2274127	0.93	>0.20
rs34811474	chr4:25314407-25420120	2	4.52e-12	ENSG00000168228	ZCCHC4	no	-	0.93	>0.20
rs139642070	chr15:75136071-75343067	7	4.43e-10	ENSG00000140497	SCAMP2	no	rs872263	0.93	>0.20
rs17391694	chr1:77747736-78604133	9	4.16e-08	ENSG00000162616	DNAJB4	no	-	0.93	>0.20
rs967823	chr17:49707675-50237377	1	1.26e-11	ENSG00000154975	CA10	yes	rs6504736	0.93	>0.20
rs12926905	chr16:71599563-71962913	7	1.22e-08	ENSG00000198650	TAT	no	-	0.94	>0.20
rs7526108	chr1:97543299-98386605	1	7.27e-10	ENSG00000188641	DPYD	yes	rs1399291;rs1333717	0.94	>0.20
rs139642070	chr15:75136071-75343067	7	4.43e-10	ENSG00000138621	PPCDC	yes	-	0.94	>0.20
rs75755306	chr15:98462784-98517068	1	1.70e-08	ENSG00000140450	ARRDC4	no	rs1552673;rs7170095	0.95	>0.20
rs17391694	chr1:77747736-78604133	9	4.16e-08	ENSG00000180488	FAM73A	no	-	0.96	>0.20
rs67627084;rs1352889;rs11917431;rs143756010;rs142935903	chr3:48701364-50258411	40	2.56e-14	ENSG00000164077	MON1A	no	-	0.96	>0.20
rs10224368	chr7:938415-1177896	5	1.12e-09	ENSG00000240230	COX19	no	-	0.96	>0.20
rs67627084;rs1352889;rs11917431;rs143756010;rs142935903	chr3:48701364-50258411	40	2.56e-14	ENSG00000145029	NICN1	no	rs3870339	0.96	>0.20
rs12435797	chr14:73704205-74025651	4	9.89e-10	ENSG00000187105	HEATR4	no	rs758109;rs11628104	0.99	>0.20
rs67627084;rs1352889;rs11917431;rs143756010;rs142935903	chr3:48701364-50258411	40	2.56e-14	ENSG00000173421	CCDC36	no	rs1134043	0.99	>0.20
rs17391694	chr1:77747736-78604133	9	4.16e-08	ENSG00000137960	GIPC2	no	-	0.99	>0.20
rs13135092	chr4:102332443-103352415	2	3.29e-17	ENSG00000153064	BANK1	no	rs17031974	1.00	>0.20
rs11596214	chr10:106400859-107024993	2	4.53e-09	ENSG00000226387	-	yes	-	1.00	>0.20

## Sheet: GIP1_TISSUE_1e-5
Supplementary Table 8c. GIP1. Results of DEPICT analysis for SNPs with P < 1e-05. Tissue enrichment analysis.
Yellow color depicts tissues with FDR < 0.05.
						Top 10 genes in reconstituted set
MeSH term	Tissue	MeSH first level term	MeSH second level term	Nominal P	FDR	Tissue-specific expression Z score gene 1	Tissue-specific expression Z score gene 2	Tissue-specific expression Z score gene 3	Tissue-specific expression Z score gene 4	Tissue-specific expression Z score gene 5	Tissue-specific expression Z score gene 6	Tissue-specific expression Z score gene 7	Tissue-specific expression Z score gene 8	Tissue-specific expression Z score gene 9	Tissue-specific expression Z score gene 10
A08.186.211.464.405	Hippocampus	Nervous System	Central Nervous System	1.25e-07	<0.01	GRIA1 (4.4)	FAM19A1 (4.1)	FBXL16 (4.0)	ENSG00000254652 (3.9)	CAMKV (3.9)	CDH8 (3.8)	SORCS3 (3.7)	CSMD3 (3.6)	DCC (3.6)	BSN (3.6)
A08.186.211.730.885.287	Cerebrum	Nervous System	Central Nervous System	2.00e-07	<0.01	FAM19A1 (3.6)	CDH8 (3.5)	CAMKV (3.4)	GPR123 (3.3)	UNC5A (3.3)	CSMD3 (3.3)	SORCS3 (3.3)	FBXL16 (3.2)	TMEM132D (3.2)	SNX32 (3.1)
A08.186.211.730.885	Telencephalon	Nervous System	Central Nervous System	2.06e-07	<0.01	FAM19A1 (3.5)	CDH8 (3.4)	CAMKV (3.4)	CSMD3 (3.3)	UNC5A (3.3)	GPR123 (3.3)	SORCS3 (3.2)	FBXL16 (3.1)	TMEM132D (3.1)	AK5 (3.1)
A08.186.211.730	Prosencephalon	Nervous System	Central Nervous System	2.27e-07	<0.01	CDH8 (3.2)	CAMKV (3.2)	FAM19A1 (3.1)	GPR123 (3.0)	CSMD3 (3.0)	ENSG00000232044 (3.0)	UNC5A (2.9)	SORCS3 (2.9)	FBXL16 (2.9)	BSN (2.9)
A08.186.211.464	Limbic System	Nervous System	Central Nervous System	2.29e-07	<0.01	CDH8 (4.1)	FAM19A1 (3.8)	CAMKV (3.8)	SORCS3 (3.8)	FBXL16 (3.7)	GRIA1 (3.6)	GPR123 (3.6)	CSMD3 (3.5)	UNC5A (3.4)	SYT16 (3.4)
A08.186.211.730.885.287.500	Cerebral Cortex	Nervous System	Central Nervous System	2.76e-07	<0.01	FAM19A1 (3.8)	CDH8 (3.6)	GPR123 (3.5)	CAMKV (3.5)	CSMD3 (3.5)	UNC5A (3.5)	SORCS3 (3.4)	FBXL16 (3.3)	TMEM132D (3.3)	SNX32 (3.2)
A08.186.211.464.710	Parahippocampal Gyrus	Nervous System	Central Nervous System	5.63e-07	<0.01	CDH8 (4.4)	SYT16 (4.0)	SORCS3 (4.0)	FBXL16 (3.9)	CAMKV (3.9)	FAM19A1 (3.7)	GPC5 (3.7)	GPR123 (3.7)	NRSN1 (3.5)	SNX32 (3.5)
A08.186.211.464.710.225	Entorhinal Cortex	Nervous System	Central Nervous System	5.63e-07	<0.01	CDH8 (4.4)	SYT16 (4.0)	SORCS3 (4.0)	FBXL16 (3.9)	CAMKV (3.9)	FAM19A1 (3.7)	GPC5 (3.7)	GPR123 (3.7)	NRSN1 (3.5)	SNX32 (3.5)
A08.186.211.730.885.287.500.863	Temporal Lobe	Nervous System	Central Nervous System	7.79e-07	<0.01	CDH8 (4.3)	FBXL16 (3.8)	CAMKV (3.8)	SORCS3 (3.8)	SYT16 (3.7)	FAM19A1 (3.7)	GPC5 (3.6)	GPR123 (3.5)	NRSN1 (3.5)	TMEM132D (3.5)
A08.186.211	Brain	Nervous System	Central Nervous System	1.08e-06	<0.01	NCAN (2.6)	CSPG5 (2.5)	ARC (2.5)	SORCS3 (2.4)	SLC6A1 (2.3)	NOVA1 (2.3)	CTNNA2 (2.2)	APC (2.2)	CSMD3 (2.2)	ENSG00000247416 (2.2)
A08.186	Central Nervous System	Nervous System	Central Nervous System	1.10e-06	<0.01	NCAN (2.5)	CSPG5 (2.5)	ARC (2.5)	SORCS3 (2.4)	SLC6A1 (2.3)	NOVA1 (2.2)	CTNNA2 (2.2)	APC (2.2)	ENSG00000247416 (2.2)	CSMD3 (2.2)
A08.186.211.132	Brain Stem	Nervous System	Central Nervous System	1.46e-06	<0.01	GABRA6 (5.0)	MPP3 (4.0)	ENSG00000254556 (3.9)	CA10 (3.6)	ENSG00000254936 (3.5)	UNC80 (3.5)	CALN1 (3.4)	GABRA1 (3.3)	DPF3 (3.3)	XKR6 (3.2)
A08.186.211.730.885.287.500.571	Occipital Lobe	Nervous System	Central Nervous System	2.38e-06	<0.01	ENSG00000233723 (5.4)	HAPLN4 (4.9)	TMEM132D (4.6)	HEATR4 (4.5)	ENSG00000233008 (4.4)	CSMD3 (4.2)	FAM19A1 (4.1)	UNC5A (4.0)	GPR123 (3.9)	XKR6 (3.9)
A08.186.211.730.885.287.500.571.735	Visual Cortex	Nervous System	Central Nervous System	2.58e-06	<0.01	ENSG00000233723 (5.8)	HAPLN4 (5.0)	ENSG00000233008 (4.9)	HEATR4 (4.9)	TMEM132D (4.7)	CSMD3 (4.5)	FAM19A1 (4.2)	UNC5A (4.1)	XKR6 (4.0)	GPR123 (3.9)
A08.186.211.730.885.287.249	Basal Ganglia	Nervous System	Central Nervous System	3.21e-06	<0.01	C21orf37 (4.7)	RFTN2 (4.2)	KIAA1109 (4.1)	FAM13C (3.9)	DCAKD (3.8)	POU6F2 (3.8)	ADARB2 (3.7)	GABRG1 (3.7)	CADM2 (3.6)	GPR62 (3.5)
A08.186.211.730.885.287.500.670	Parietal Lobe	Nervous System	Central Nervous System	6.48e-06	<0.01	ARC (4.6)	GABRG1 (3.9)	ABHD8 (3.9)	GPC5 (3.9)	CTNNA2 (3.6)	BAI2 (3.4)	ADARB2 (3.3)	RFTN2 (3.3)	GRM3 (3.2)	SYT16 (3.2)
A09.371.729	Retina	Sense Organs	Eye	6.78e-06	<0.01	GNAT1 (11.0)	CHRNB3 (10.9)	SOX11 (5.9)	TRPC7 (5.8)	DCC (5.6)	FOXP2 (5.1)	ROBO2 (5.1)	GRM8 (5.0)	DACH1 (4.9)	SLC6A15 (4.7)
A08.186.211.865.428	Metencephalon	Nervous System	Central Nervous System	9.42e-06	<0.01	GABRA6 (7.3)	ENSG00000254556 (5.5)	ENSG00000254936 (5.4)	MPP3 (5.0)	UNC80 (4.6)	XKR6 (4.5)	CA10 (4.5)	ZIC5 (4.3)	GABRA1 (4.3)	ENSG00000255310 (4.0)
A08.186.211.865	Rhombencephalon	Nervous System	Central Nervous System	9.42e-06	<0.01	GABRA6 (7.3)	ENSG00000254556 (5.5)	ENSG00000254936 (5.4)	MPP3 (5.0)	UNC80 (4.6)	XKR6 (4.5)	CA10 (4.5)	ZIC5 (4.3)	GABRA1 (4.3)	ENSG00000255310 (4.0)
A08.186.211.132.810.428.200	Cerebellum	Nervous System	Central Nervous System	1.27e-05	<0.01	GABRA6 (8.2)	ENSG00000254556 (6.1)	ENSG00000254936 (6.0)	MPP3 (5.3)	UNC80 (4.9)	XKR6 (4.9)	ZIC5 (4.9)	CA10 (4.7)	ENSG00000255310 (4.5)	JMJD1C (4.5)
A08.186.211.730.885.287.249.487	Corpus Striatum	Nervous System	Central Nervous System	4.18e-05	<0.01	C21orf37 (6.9)	PRDM7 (6.2)	KIAA1109 (5.6)	RFTN2 (5.5)	POU6F2 (5.1)	PCDH15 (5.0)	DCAKD (4.9)	FAM13C (4.7)	NEIL2 (4.5)	SDCCAG8 (4.4)
A08.186.211.653	Mesencephalon	Nervous System	Central Nervous System	6.30e-05	<0.01	GPR62 (4.4)	C21orf37 (4.4)	ADARB2 (3.7)	ENSG00000232044 (3.5)	CA14 (3.4)	CACNA2D2 (3.3)	MPP2 (3.3)	GRM3 (3.1)	PCBP4 (3.0)	NCAM1 (3.0)
A08.186.211.730.885.287.500.270	Frontal Lobe	Nervous System	Central Nervous System	2.82e-04	<0.05	TMEM132D (4.5)	SNX32 (4.3)	C13orf16 (4.3)	ENSG00000258779 (4.1)	ENSG00000251455 (4.0)	NUDCD3 (3.6)	PSD (3.6)	ABHD8 (3.5)	NRG3 (3.5)	HAPLN4 (3.5)
A08.186.211.730.317	Diencephalon	Nervous System	Central Nervous System	4.03e-04	<0.05	MPP2 (3.5)	ATG13 (3.1)	GPR62 (3.0)	ZDHHC8 (2.9)	GAS8 (2.9)	HDAC5 (2.8)	GOLGA2 (2.7)	ODF1 (2.7)	PTPRN2 (2.7)	PIGQ (2.6)
A08.186.211.730.317.357	Hypothalamus	Nervous System	Central Nervous System	1.77e-03	<0.05	TRPC7 (3.5)	KCNC2 (3.5)	ATG13 (3.5)	PTPRN2 (3.3)	WDR6 (3.3)	ZDHHC8 (3.2)	MPP2 (3.2)	GOLGA2 (3.2)	PIGQ (3.1)	PACRG (3.0)
A11.872.653	Neural Stem Cells	Cells	Stem Cells	3.72e-03	<0.05	ENSG00000247416 (6.6)	GAD1 (6.3)	SOX11 (5.6)	ARC (4.3)	DPYSL4 (4.2)	PTPN9 (4.0)	NCAN (3.9)	SOX6 (3.7)	SDK1 (3.6)	GRIA1 (3.5)
A08.713	Neurosecretory Systems	Nervous System	Neurosecretory Systems	0.01	<0.20	TRPC7 (4.4)	KCNC2 (4.1)	WDR6 (3.8)	ATG13 (3.6)	GOLGA2 (3.5)	PACRG (3.5)	PTPRN2 (3.4)	C7orf50 (3.3)	KCNH2 (3.3)	PIGQ (3.2)
A08.186.211.730.317.357.352	Hypothalamus Middle	Nervous System	Central Nervous System	0.01	<0.20	TRPC7 (4.4)	KCNC2 (4.1)	WDR6 (3.8)	ATG13 (3.6)	GOLGA2 (3.5)	PACRG (3.5)	PTPRN2 (3.4)	C7orf50 (3.3)	KCNH2 (3.3)	PIGQ (3.2)
A08.186.211.730.317.357.352.435	Hypothalamo Hypophyseal System	Nervous System	Central Nervous System	0.01	<0.20	TRPC7 (4.4)	KCNC2 (4.1)	WDR6 (3.8)	ATG13 (3.6)	GOLGA2 (3.5)	PACRG (3.5)	PTPRN2 (3.4)	C7orf50 (3.3)	KCNH2 (3.3)	PIGQ (3.2)
A03.556.500.760.464	Parotid Gland	Digestive System	Gastrointestinal Tract	0.02	<0.20	SLC26A9 (4.9)	ENSG00000231920 (4.4)	ENSG00000231204 (4.0)	C21orf37 (3.9)	KCNC2 (3.8)	TSSK6 (3.7)	BAI1 (3.3)	ENSG00000233569 (3.3)	JMJD8 (3.3)	ENSG00000237781 (3.2)
A03.556.500.760	Salivary Glands	Digestive System	Gastrointestinal Tract	0.03	<0.20	SLC26A9 (5.2)	ENSG00000231204 (4.0)	ENSG00000231920 (4.0)	C21orf37 (3.5)	TSSK6 (3.5)	KCNC2 (3.4)	JMJD8 (3.3)	BAI1 (3.2)	ENSG00000233569 (3.1)	ADARB2 (3.1)
A07.541.510	Heart Valves	Cardiovascular System	Heart	0.07	>=0.20	ENSG00000247809 (5.1)	BLID (4.2)	CRTAC1 (4.0)	LAMA2 (3.9)	ST8SIA1 (3.5)	C8orf49 (3.3)	ENSG00000251582 (3.0)	C1orf54 (2.8)	ACADL (2.8)	SFRP2 (2.7)
A07.541.510.110	Aortic Valve	Cardiovascular System	Heart	0.07	>=0.20	ENSG00000247809 (5.1)	BLID (4.2)	CRTAC1 (4.0)	LAMA2 (3.9)	ST8SIA1 (3.5)	C8orf49 (3.3)	ENSG00000251582 (3.0)	C1orf54 (2.8)	ACADL (2.8)	SFRP2 (2.7)
A02.165	Cartilage	Musculoskeletal System	Cartilage	0.15	>=0.20	CILP2 (10.8)	BLID (6.5)	COL11A1 (6.1)	SOX5 (5.6)	COL10A1 (4.5)	FZD10 (3.8)	COL16A1 (3.8)	HIVEP3 (3.6)	NFKB2 (3.4)	SOX11 (3.3)
A10.336	Exocrine Glands	Tissues	Exocrine Glands	0.15	>=0.20	TGM4 (7.5)	ENSG00000245070 (5.5)	ENSG00000258708 (4.0)	SETD8 (3.6)	NEIL2 (3.5)	FOXA1 (3.4)	ASTN2 (3.2)	ACADL (3.2)	MIPOL1 (3.1)	ENSG00000250427 (3.0)
A11.872.700.500	Induced Pluripotent Stem Cells	Cells	Stem Cells	0.17	>=0.20	ENSG00000248255 (7.1)	TERF1 (6.4)	ENSG00000258636 (5.9)	ENSG00000249862 (5.5)	GRID2 (5.2)	WDHD1 (4.2)	ZIC5 (4.1)	B3GALT1 (4.1)	ARID3B (3.6)	SOX11 (3.5)
A11.872.700	Pluripotent Stem Cells	Cells	Stem Cells	0.17	>=0.20	ENSG00000248255 (7.1)	TERF1 (6.4)	ENSG00000258636 (5.9)	ENSG00000249862 (5.5)	GRID2 (5.2)	WDHD1 (4.2)	ZIC5 (4.1)	B3GALT1 (4.1)	ARID3B (3.6)	SOX11 (3.5)
A06.407.900	Thyroid Gland	Endocrine System	Endocrine Glands	0.17	>=0.20	ENSG00000233008 (5.4)	ST6GAL2 (4.1)	ENSG00000229891 (3.8)	ENSG00000240973 (3.8)	PRDM16 (2.9)	PAPLN (2.7)	ENSG00000248975 (2.6)	ACADL (2.4)	WDR6 (2.2)	DHX30 (2.2)
A06.407.312.782	Testis	Endocrine System	Endocrine Glands	0.17	>=0.20	C8orf49 (8.7)	ENSG00000225535 (8.1)	ENSG00000229775 (6.2)	C10orf140 (6.0)	PCDH15 (5.7)	NEIL2 (4.9)	ENSG00000258636 (4.5)	ENSG00000247416 (4.5)	ENSG00000245070 (4.4)	ENSG00000258708 (4.4)
A10.336.707	Prostate	Tissues	Exocrine Glands	0.18	>=0.20	TGM4 (8.1)	ENSG00000245070 (6.0)	ENSG00000258708 (4.3)	SETD8 (3.9)	NEIL2 (3.8)	FOXA1 (3.7)	ASTN2 (3.4)	MIPOL1 (3.3)	ACADL (3.3)	ENSG00000250427 (3.3)
A05.360.444	Genitalia Male	Urogenital System	Genitalia	0.20	>=0.20	TGM4 (6.1)	ENSG00000245070 (4.8)	ENSG00000258708 (3.5)	NEIL2 (3.3)	SETD8 (3.2)	ASTN2 (2.8)	MIPOL1 (2.8)	ENSG00000250427 (2.8)	ZNF19 (2.7)	FOXA1 (2.7)
A15.382.490.315.583	Neutrophils	Hemic and Immune Systems	Immune System	0.22	>=0.20	ENSG00000237781 (7.2)	ENSG00000258944 (6.2)	KIAA0825 (5.8)	NUMB (5.8)	CSF3R (5.8)	C3orf62 (5.6)	ERN1 (5.5)	PHF21A (5.1)	RC3H1 (5.0)	ENSG00000213600 (5.0)
A11.118.637.415	Granulocytes	Cells	Blood Cells	0.25	>=0.20	ENSG00000237781 (6.6)	ENSG00000258944 (5.5)	CSF3R (5.5)	KIAA0825 (5.4)	NUMB (5.2)	C3orf62 (5.2)	ERN1 (4.9)	PHF21A (4.6)	ENSG00000213600 (4.6)	RC3H1 (4.6)
A11.872.190	Embryonic Stem Cells	Cells	Stem Cells	0.27	>=0.20	ENSG00000248255 (5.0)	SOX11 (4.7)	C10orf140 (4.4)	TERF1 (4.1)	ZIC5 (3.8)	SP5 (3.5)	WDHD1 (3.5)	CA14 (3.3)	ENSG00000220161 (2.6)	C10orf114 (2.5)
A03.556.124.526.767	Rectum	Digestive System	Gastrointestinal Tract	0.28	>=0.20	ABP1 (3.3)	LINC00358 (3.3)	OLFM4 (3.2)	MST1R (2.8)	ENSG00000248975 (2.8)	DPEP1 (2.8)	PRDM7 (2.6)	COL10A1 (2.5)	ENSG00000251455 (2.4)	KCNQ1 (2.3)
A03.556.249.249.356.668	Colon Sigmoid	Digestive System	Gastrointestinal Tract	0.30	>=0.20	ABP1 (4.0)	SPIRE2 (2.9)	MST1R (2.8)	ENSG00000258779 (2.7)	ENSG00000254839 (2.7)	OLFM4 (2.7)	LINC00358 (2.5)	ENSG00000233569 (2.5)	DPEP1 (2.4)	SLC26A6 (2.4)
A02.835.583.443.800.800	Synovial Fluid	Musculoskeletal System	Skeleton	0.31	>=0.20	RASGEF1B (6.1)	CTSW (5.8)	ENSG00000240973 (5.4)	ST8SIA1 (5.0)	C3orf71 (4.6)	THEMIS (4.5)	OLR1 (4.2)	PBX4 (4.2)	EOMES (3.6)	NDUFA2 (3.6)
A03.556.249.249.209	Cecum	Digestive System	Gastrointestinal Tract	0.31	>=0.20	LINC00358 (4.1)	OLFM4 (3.3)	COL10A1 (3.1)	LINC00477 (3.1)	ABP1 (3.0)	DPEP1 (3.0)	MST1R (2.9)	ENSG00000258779 (2.8)	BOLL (2.3)	DACH1 (2.2)
A05.360	Genitalia	Urogenital System	Genitalia	0.31	>=0.20	C8orf84 (2.0)	SPON1 (1.6)	FZD10 (1.5)	ENSG00000226332 (1.5)	LAMA5 (1.3)	MSLN (1.3)	TGM4 (1.3)	DACH1 (1.2)	FNTA (1.2)	ISLR (1.1)
A10.165.114.830.500.750	Subcutaneous Fat Abdominal	Tissues	Connective Tissue	0.33	>=0.20	CD300LG (5.5)	GPR146 (4.8)	GPER (3.9)	LHCGR (3.8)	CDKN2C (3.6)	ACADL (3.6)	UGP2 (2.9)	C4orf32 (2.8)	ATXN1L (2.8)	CRIPAK (2.7)
A10.165.114.830.500	Abdominal Fat	Tissues	Connective Tissue	0.33	>=0.20	CD300LG (5.5)	GPR146 (4.8)	GPER (3.9)	LHCGR (3.8)	CDKN2C (3.6)	ACADL (3.6)	UGP2 (2.9)	C4orf32 (2.8)	ATXN1L (2.8)	CRIPAK (2.7)
A03.556.875.875	Stomach	Digestive System	Gastrointestinal Tract	0.34	>=0.20	MST1R (2.7)	FAM160B2 (2.2)	TNRC18 (2.1)	ENSG00000251455 (2.0)	ENSG00000247809 (2.0)	SLC26A9 (1.8)	ENSG00000258779 (1.8)	RHOT2 (1.7)	CPS1 (1.7)	SFRP2 (1.7)
A10.165.114.830.750	Subcutaneous Fat	Tissues	Connective Tissue	0.35	>=0.20	CD300LG (4.7)	GPR146 (4.3)	CDKN2C (3.4)	ACADL (3.4)	GPER (3.3)	LHCGR (3.2)	UGP2 (2.8)	C4orf32 (2.8)	ENSG00000225399 (2.7)	UTRN (2.7)
A10.165.114.830	Adipose Tissue White	Tissues	Connective Tissue	0.35	>=0.20	CD300LG (4.7)	GPR146 (4.3)	CDKN2C (3.4)	ACADL (3.4)	GPER (3.3)	LHCGR (3.2)	UGP2 (2.8)	C4orf32 (2.8)	ENSG00000225399 (2.7)	UTRN (2.7)
A06.407.071	Adrenal Glands	Endocrine System	Endocrine Glands	0.37	>=0.20	KCNQ1 (3.6)	MOB4 (3.4)	HSPD1 (3.0)	SEMA3B (2.9)	KLHDC8B (2.9)	ANO4 (2.9)	TRAPPC2L (2.8)	HSPE1 (2.5)	RERG (2.5)	KCNN2 (2.5)
A10.165.114	Adipose Tissue	Tissues	Connective Tissue	0.37	>=0.20	CD300LG (4.2)	GPR146 (3.9)	CDKN2C (3.1)	ACADL (3.0)	GPER (2.9)	LHCGR (2.7)	C4orf32 (2.6)	ENSG00000225399 (2.6)	UGP2 (2.5)	TSHZ2 (2.4)
A05.360.319.679.690	Myometrium	Urogenital System	Genitalia	0.37	>=0.20	RERG (4.2)	FOXP2 (3.1)	BNC2 (3.1)	ISLR (2.8)	SLC24A3 (2.6)	ENSG00000247416 (2.5)	KIAA0754 (2.4)	MACF1 (2.4)	PLCL1 (2.4)	RBM6 (2.3)
A11.872.040	Adult Stem Cells	Cells	Stem Cells	0.38	>=0.20	ENSG00000248255 (5.4)	ENSG00000249862 (4.5)	TERF1 (4.1)	ENSG00000258636 (4.0)	GRID2 (3.8)	B3GALT1 (3.2)	ZIC5 (3.1)	WDHD1 (3.1)	FAM84B (3.0)	NUP43 (2.8)
A05.360.319.679.256	Cervix Uteri	Urogenital System	Genitalia	0.38	>=0.20	LINC00358 (3.2)	COL7A1 (2.4)	ENSG00000248975 (2.3)	ENSG00000258779 (2.2)	ITGB6 (2.0)	LAMA5 (1.7)	ENSG00000226332 (1.7)	FZD10 (1.7)	RCCD1 (1.7)	SFRP2 (1.7)
A07.541.358	Heart Atria	Cardiovascular System	Heart	0.40	>=0.20	ENSG00000236013 (5.1)	SLC26A9 (4.9)	TYRP1 (4.0)	PET112 (4.0)	ENSG00000231792 (4.0)	COX5A (3.6)	NEXN (3.4)	MYH7B (3.2)	SPHKAP (3.1)	MPP3 (3.1)
A05.360.319.887	Vulva	Urogenital System	Genitalia	0.40	>=0.20	ELOVL3 (4.7)	DSC3 (4.5)	IL20RB (3.1)	HR (3.1)	TYRP1 (3.0)	COL7A1 (3.0)	FZD10 (2.9)	SFRP2 (2.5)	RAET1E (2.4)	FNTA (1.9)
A06.407.312	Gonads	Endocrine System	Endocrine Glands	0.41	>=0.20	MSLN (2.7)	SPON1 (2.4)	ENSG00000226332 (2.3)	C8orf84 (2.0)	COL10A1 (2.0)	LAMA5 (1.8)	FNTA (1.7)	CDH6 (1.6)	RFXANK (1.5)	FZD10 (1.5)
A06.407	Endocrine Glands	Endocrine System	Endocrine Glands	0.41	>=0.20	MSLN (2.1)	ENSG00000226332 (2.0)	SPON1 (1.8)	C8orf84 (1.6)	COL10A1 (1.6)	LAMA5 (1.5)	FNTA (1.4)	TANC1 (1.3)	KIAA0754 (1.3)	CDH6 (1.3)
A05.360.319	Genitalia Female	Urogenital System	Genitalia	0.41	>=0.20	SPON1 (2.0)	ENSG00000226332 (1.9)	C8orf84 (1.9)	MSLN (1.8)	LAMA5 (1.7)	FZD10 (1.7)	FNTA (1.5)	ANAPC4 (1.5)	ISLR (1.4)	TANC1 (1.4)
A07.541.358.100	Atrial Appendage	Cardiovascular System	Heart	0.41	>=0.20	ENSG00000236013 (5.1)	SLC26A9 (4.9)	TYRP1 (4.2)	PET112 (4.1)	ENSG00000231792 (3.9)	COX5A (3.8)	NEXN (3.4)	SPHKAP (3.2)	MPP3 (3.1)	KCNN2 (3.1)
A10.615.789	Serous Membrane	Tissues	Membranes	0.41	>=0.20	MSLN (3.4)	SFRP2 (2.9)	JRK (2.3)	ENSG00000226332 (2.0)	COL10A1 (1.9)	RBM6 (1.7)	LAMA5 (1.7)	CD14 (1.6)	KIAA1429 (1.6)	ISLR (1.5)
A05.360.319.114.373	Fallopian Tubes	Urogenital System	Genitalia	0.41	>=0.20	MSLN (4.3)	SPON1 (3.8)	ENSG00000226332 (3.1)	CDH6 (3.0)	COL10A1 (2.8)	LAMA5 (2.5)	FNTA (2.4)	RFXANK (2.3)	KIAA0754 (2.3)	C8orf84 (2.3)
A05.360.319.114.630	Ovary	Urogenital System	Genitalia	0.44	>=0.20	MSLN (2.9)	SPON1 (2.5)	ENSG00000226332 (2.5)	COL10A1 (2.2)	C8orf84 (2.0)	LAMA5 (1.9)	CDH6 (1.8)	FNTA (1.7)	RFXANK (1.7)	KIAA0754 (1.6)
A05.360.319.114	Adnexa Uteri	Urogenital System	Genitalia	0.44	>=0.20	MSLN (2.9)	SPON1 (2.5)	ENSG00000226332 (2.5)	COL10A1 (2.2)	C8orf84 (2.0)	LAMA5 (1.9)	CDH6 (1.8)	FNTA (1.7)	RFXANK (1.7)	KIAA0754 (1.6)
A03.556.875	Upper Gastrointestinal Tract	Digestive System	Gastrointestinal Tract	0.46	>=0.20	MST1R (2.4)	TNRC18 (2.1)	FAM160B2 (2.1)	SFRP2 (2.0)	ENSG00000251455 (1.9)	ENSG00000258779 (1.8)	ENSG00000247809 (1.6)	LGALS3 (1.6)	COL10A1 (1.5)	ERBB3 (1.5)
A05.360.319.679	Uterus	Urogenital System	Genitalia	0.47	>=0.20	ANAPC4 (3.0)	ISLR (2.0)	ENSG00000247809 (2.0)	FZD10 (1.8)	C8orf84 (1.7)	STRA6 (1.7)	SP5 (1.6)	MAP2K6 (1.6)	LAMA5 (1.5)	SPON1 (1.5)
A05.360.319.679.490	Endometrium	Urogenital System	Genitalia	0.51	>=0.20	ANAPC4 (4.4)	TMEM101 (3.2)	ENSG00000247809 (2.6)	MAP2K6 (2.4)	ISLR (2.2)	SP5 (2.1)	FZD10 (2.1)	STRA6 (2.0)	PAPLN (2.0)	COL7A1 (1.9)
A15.145.229.637.555.567.569.200	CD4 Positive T Lymphocytes	Hemic and Immune Systems	Blood	0.55	>=0.20	ENSG00000249349 (6.5)	PBX4 (5.8)	ENSG00000222017 (5.6)	ZNF101 (4.9)	ENSG00000251023 (4.9)	ANKHD1 (4.9)	EBLN2 (4.3)	C4orf10 (4.3)	ENSG00000236370 (4.2)	ASXL1 (3.9)
A02.835.232.834.151	Cervical Vertebrae	Musculoskeletal System	Skeleton	0.58	>=0.20	SOX11 (2.4)	ENSG00000248255 (2.3)	WDHD1 (2.0)	PRDM16 (2.0)	TERF1 (1.8)	PRDM5 (1.8)	COL11A1 (1.8)	CDH6 (1.7)	ZZZ3 (1.6)	ASNS (1.6)
A02.835.232.834	Spine	Musculoskeletal System	Skeleton	0.58	>=0.20	SOX11 (2.3)	ENSG00000248255 (2.3)	WDHD1 (2.0)	PRDM16 (2.0)	TERF1 (1.8)	COL11A1 (1.8)	PRDM5 (1.8)	CDH6 (1.7)	ZZZ3 (1.6)	ASNS (1.6)
A10.615.284	Extraembryonic Membranes	Tissues	Membranes	0.62	>=0.20	C12orf59 (3.9)	MAN1A2 (3.9)	OLR1 (3.5)	GATA4 (3.5)	RAB9BP1 (3.4)	C13orf16 (3.3)	CDH13 (3.2)	ADAM12 (3.1)	PLAU (3.0)	STRA6 (2.9)
A10.615.284.473	Chorion	Tissues	Membranes	0.62	>=0.20	C12orf59 (3.9)	MAN1A2 (3.9)	OLR1 (3.5)	GATA4 (3.5)	RAB9BP1 (3.4)	C13orf16 (3.3)	CDH13 (3.2)	ADAM12 (3.1)	PLAU (3.0)	STRA6 (2.9)
A03.556.249.249	Intestine Large	Digestive System	Gastrointestinal Tract	0.62	>=0.20	ABP1 (3.4)	OLFM4 (3.0)	DPEP1 (3.0)	MST1R (2.8)	GRM8 (2.2)	SP5 (2.2)	SPIRE2 (2.2)	GIPC2 (2.1)	KCNQ1 (2.0)	SLC26A6 (2.0)
A11.118.637.555.567.569.200.700	T Lymphocytes Regulatory	Cells	Blood Cells	0.63	>=0.20	ENSG00000222017 (6.5)	PBX4 (5.5)	ZNF101 (5.1)	ANKHD1 (5.0)	ENSG00000251023 (4.7)	ENSG00000249349 (4.6)	C4orf10 (4.2)	EBLN2 (4.1)	ASXL1 (4.0)	WHSC1L1 (3.9)
A03.556.249	Lower Gastrointestinal Tract	Digestive System	Gastrointestinal Tract	0.64	>=0.20	ABP1 (3.4)	DPEP1 (3.1)	OLFM4 (3.0)	MST1R (2.7)	SPIRE2 (2.1)	SP5 (2.1)	GIPC2 (2.1)	GRM8 (2.1)	KCNQ1 (2.0)	SLC26A6 (1.9)
A11.329.114	Adipocytes	Cells	Connective Tissue Cells	0.64	>=0.20	ELOVL3 (4.1)	NEXN-AS1 (3.9)	CDKN2C (3.8)	ENSG00000225399 (3.3)	C3orf71 (3.2)	SPON1 (2.6)	GPR146 (2.6)	LINC00310 (2.4)	C6orf72 (2.3)	C2orf67 (2.2)
A03.556.249.124	Ileum	Digestive System	Gastrointestinal Tract	0.65	>=0.20	TM6SF2 (7.0)	DPEP1 (6.1)	PYY (5.3)	SLC2A2 (4.7)	APOB (4.6)	ENSG00000199488 (4.2)	ABP1 (4.0)	IL2 (3.8)	OLFM4 (3.7)	NAGS (3.3)
A17.815	Skin	Integumentary System	Skin	0.65	>=0.20	ELOVL3 (4.1)	TYRP1 (4.1)	DSC3 (3.8)	IL20RB (3.2)	RAET1E (2.4)	FZD10 (2.3)	ACVR2A (2.2)	COL7A1 (2.1)	HR (2.1)	SFRP2 (1.9)
A02.633.567.850	Quadriceps Muscle	Musculoskeletal System	Muscles	0.66	>=0.20	MYL1 (6.9)	LINC00310 (6.4)	SYPL2 (6.3)	MYH7B (6.0)	RNF123 (5.8)	BOLL (5.2)	ITGB6 (4.4)	C3orf45 (4.4)	PTP4A3 (4.4)	PRKAR2A (4.3)
A03.556.249.249.356	Colon	Digestive System	Gastrointestinal Tract	0.66	>=0.20	ABP1 (3.4)	DPEP1 (3.0)	OLFM4 (3.0)	MST1R (2.8)	GRM8 (2.3)	SP5 (2.2)	SPIRE2 (2.2)	GIPC2 (2.1)	KCNQ1 (2.0)	SLC26A6 (2.0)
A06.407.071.140	Adrenal Cortex	Endocrine System	Endocrine Glands	0.66	>=0.20	MOB4 (4.3)	KCNQ1 (4.0)	HSPD1 (3.7)	ANO4 (3.5)	SEMA3B (3.4)	TRAPPC2L (3.3)	KLHDC8B (3.1)	GIPC2 (3.1)	KCNN2 (3.0)	HSPE1 (2.9)
A04.411	Lung	Respiratory System	Lung	0.67	>=0.20	ENSG00000250427 (2.1)	ITGB6 (1.7)	COL10A1 (1.6)	FOXA1 (1.4)	PLAU (1.2)	OLR1 (1.1)	MIPOL1 (1.1)	SLC26A9 (1.0)	TMTC2 (1.0)	ENSG00000249550 (1.0)
A10.690.552.500	Muscle Skeletal	Tissues	Muscles	0.68	>=0.20	MYL1 (6.8)	SYPL2 (6.2)	LINC00310 (6.1)	MYH7B (5.9)	RNF123 (5.6)	BOLL (4.9)	ITGB6 (4.4)	C3orf45 (4.3)	PTP4A3 (4.2)	PACSIN3 (4.2)
A10.690.552	Muscle Striated	Tissues	Muscles	0.68	>=0.20	MYL1 (6.8)	SYPL2 (6.2)	LINC00310 (6.1)	MYH7B (5.9)	RNF123 (5.6)	BOLL (4.9)	ITGB6 (4.4)	C3orf45 (4.3)	PTP4A3 (4.2)	PACSIN3 (4.2)
A07.231.114	Arteries	Cardiovascular System	Blood Vessels	0.70	>=0.20	CYP1A1 (3.6)	C8orf84 (3.1)	PRDM16 (2.5)	PITPNM2 (2.0)	ENSG00000231792 (2.0)	CDH13 (1.9)	LINC00310 (1.8)	ARHGAP1 (1.8)	COQ10B (1.7)	ACVRL1 (1.7)
A03.556.124.684	Intestine Small	Digestive System	Gastrointestinal Tract	0.74	>=0.20	TM6SF2 (4.3)	DPEP1 (3.9)	APOB (2.9)	SLC2A2 (2.7)	ABP1 (2.6)	ENSG00000199488 (2.4)	OLFM4 (2.4)	PYY (2.3)	ENSG00000254839 (2.3)	CPS1 (2.0)
A10.272.497	Epidermis	Tissues	Epithelium	0.75	>=0.20	ANO8 (6.0)	ELOVL3 (5.8)	TYRP1 (5.6)	COL7A1 (5.5)	DSC3 (5.3)	HR (5.3)	CRIPAK (5.2)	ENSG00000251603 (5.2)	IL20RB (4.5)	ENSG00000226332 (4.4)
A15.145.229.637.555.567.562.725	Plasma Cells	Hemic and Immune Systems	Blood	0.75	>=0.20	BMP8A (5.4)	PRDM5 (4.1)	DNAJC1 (4.0)	MON1A (3.6)	C12orf59 (3.5)	PPAPDC1B (3.5)	GLCCI1 (3.4)	C7orf50 (3.3)	POU5F2 (3.3)	KCNK16 (3.2)
A15.145.693	Plasma	Hemic and Immune Systems	Blood	0.76	>=0.20	BMP8A (5.4)	PRDM5 (4.1)	DNAJC1 (4.0)	MON1A (3.6)	PPAPDC1B (3.5)	C12orf59 (3.5)	GLCCI1 (3.4)	C7orf50 (3.3)	POU5F2 (3.3)	KCNK16 (3.2)
A03.556.124	Intestines	Digestive System	Gastrointestinal Tract	0.76	>=0.20	ABP1 (3.5)	OLFM4 (3.1)	MST1R (2.7)	PYY (2.6)	DPEP1 (2.6)	GIPC2 (2.3)	SPIRE2 (2.2)	SLC26A6 (2.0)	MARVELD3 (2.0)	SP5 (1.9)
A03.556.875.500	Esophagus	Digestive System	Gastrointestinal Tract	0.77	>=0.20	COL10A1 (3.3)	SFRP2 (2.4)	MST1R (2.2)	LINC00358 (2.1)	ECM1 (2.1)	TNRC18 (2.0)	LGALS3 (2.0)	BOLL (1.9)	ENSG00000258779 (1.7)	PLEKHA7 (1.7)
A11.627.340.360	Granulocyte Precursor Cells	Cells	Myeloid Cells	0.77	>=0.20	ENSG00000228340 (4.8)	ANKLE1 (4.4)	C12orf59 (4.2)	ELOVL3 (3.9)	NAT6 (3.5)	NUCB2 (3.5)	MUS81 (3.2)	TRMT2A (3.2)	RAB9BP1 (2.9)	APEH (2.9)
A15.145.229.188	Blood Platelets	Hemic and Immune Systems	Blood	0.78	>=0.20	ENSG00000227811 (10.4)	ENSG00000220161 (7.2)	NEXN-AS1 (7.1)	MKRN1 (5.8)	LSM1 (5.7)	ENSG00000239213 (5.4)	MIR373 (5.3)	DIAPH3-AS1 (5.3)	C17orf105 (5.0)	NPC1L1 (4.8)
A15.145	Blood	Hemic and Immune Systems	Blood	0.78	>=0.20	CTSW (2.4)	CSF3R (2.2)	ENSG00000213600 (2.2)	ZNF276 (2.1)	USP4 (2.0)	JMJD1C (1.9)	ANKRD44 (1.9)	ANKRD44-IT1 (1.9)	CLK3 (1.8)	COX19 (1.8)
A11.329.830	Stromal Cells	Cells	Connective Tissue Cells	0.79	>=0.20	NEXN-AS1 (6.9)	BDNF-AS1 (4.6)	MIR2682 (3.9)	ADAM12 (3.0)	CREB3L1 (3.0)	PRR16 (2.7)	CDH6 (2.7)	DCBLD1 (2.6)	SETD8 (2.5)	GOPC (2.4)
A03.734	Pancreas	Digestive System	Pancreas	0.80	>=0.20	PPY (10.4)	COL10A1 (3.0)	CHST4 (2.3)	ITGB6 (2.1)	OLFM4 (1.9)	DPEP1 (1.9)	SFRP2 (1.8)	GIPC2 (1.6)	ENSG00000254556 (1.2)	MST1R (1.1)
A10.690	Muscles	Tissues	Muscles	0.81	>=0.20	MYL1 (4.8)	SYPL2 (4.5)	LINC00310 (4.4)	MYH7B (4.0)	RNF123 (4.0)	BOLL (3.5)	PACSIN3 (3.4)	PRKAR2A (3.1)	ASB16 (3.0)	ITGB6 (3.0)
A03.556	Gastrointestinal Tract	Digestive System	Gastrointestinal Tract	0.81	>=0.20	ABP1 (2.7)	OLFM4 (2.3)	MST1R (2.3)	DPEP1 (2.0)	PYY (1.9)	GIPC2 (1.9)	MARVELD3 (1.7)	SPIRE2 (1.6)	SP5 (1.6)	ERBB3 (1.4)
A11.329.171	Chondrocytes	Cells	Connective Tissue Cells	0.81	>=0.20	CILP2 (6.0)	ENSG00000229127 (5.6)	RAB9BP1 (4.7)	ENSG00000224788 (4.4)	COL11A1 (4.1)	TLX3 (3.3)	CHRM4 (3.1)	PRR16 (3.1)	RCN3 (2.9)	ENSG00000229775 (2.6)
A11.329.228	Fibroblasts	Cells	Connective Tissue Cells	0.81	>=0.20	NEXN-AS1 (3.6)	BDNF-AS1 (3.0)	PRR16 (2.9)	GOPC (2.4)	CREB3L1 (2.2)	DCBLD1 (2.1)	CDH13 (2.1)	RCN3 (2.1)	EFEMP2 (2.1)	COL11A1 (2.1)
A10.615.550.599	Mouth Mucosa	Tissues	Membranes	0.82	>=0.20	RAET1E (8.0)	FZD10 (4.3)	ECM1 (4.2)	MYL1 (4.2)	DSC3 (4.0)	EVPLL (3.8)	IL20RB (3.6)	TYRP1 (3.4)	ENSA (3.3)	DLG1 (3.2)
A15.145.300	Fetal Blood	Hemic and Immune Systems	Blood	0.83	>=0.20	C22orf25 (4.1)	GPR146 (4.1)	RNF123 (3.9)	MKRN1 (3.7)	ENSG00000255477 (3.4)	UBL7 (3.3)	ZMAT2 (3.2)	CLK3 (2.7)	BABAM1 (2.7)	CTSW (2.7)
A11.872.190.260	Embryoid Bodies	Cells	Stem Cells	0.84	>=0.20	WFIKKN1 (4.2)	ENSG00000220161 (3.3)	DALRD3 (3.2)	ENSG00000247324 (3.0)	ENSG00000130731 (2.6)	DNAH2 (2.5)	COL11A1 (2.4)	RCN3 (2.3)	GATA4 (2.3)	EXD3 (2.2)
A05.360.490.690	Ovum	Urogenital System	Genitalia	0.85	>=0.20	TMEM101 (3.8)	CNBD1 (3.7)	ANAPC4 (3.5)	ENSG00000249618 (3.3)	SDK1 (3.1)	ST6GAL2 (2.6)	C1orf87 (2.4)	SYT16 (2.3)	ENSG00000233569 (2.1)	ATXN1L (2.1)
A11.497.497.600	Oocytes	Cells	Germ Cells	0.85	>=0.20	TMEM101 (3.8)	CNBD1 (3.7)	ANAPC4 (3.5)	ENSG00000249618 (3.3)	SDK1 (3.1)	ST6GAL2 (2.6)	C1orf87 (2.4)	SYT16 (2.3)	ENSG00000233569 (2.1)	ATXN1L (2.1)
A07.541	Heart	Cardiovascular System	Heart	0.85	>=0.20	ENSG00000236013 (7.2)	GATA4 (5.8)	PARK2 (4.6)	PDE1C (4.5)	MYH7B (4.1)	TYRP1 (4.1)	ENSG00000231792 (3.9)	SLC26A9 (3.7)	ENSG00000181296 (3.7)	PTP4A3 (3.6)
A11.063	Antibody Producing Cells	Cells	Antibody-Producing Cells	0.85	>=0.20	BMP8A (4.2)	GLCCI1 (2.8)	C7orf50 (2.8)	PPAPDC1B (2.8)	PRDM5 (2.7)	IQCF2 (2.6)	DNAJC1 (2.6)	TMEM175 (2.6)	HSD17B12 (2.6)	WDR24 (2.5)
A11.118.637.555.567.562	B Lymphocytes	Cells	Blood Cells	0.85	>=0.20	BMP8A (4.2)	GLCCI1 (2.8)	C7orf50 (2.8)	PPAPDC1B (2.8)	PRDM5 (2.7)	IQCF2 (2.6)	DNAJC1 (2.6)	TMEM175 (2.6)	HSD17B12 (2.6)	WDR24 (2.5)
A05.360.444.492	Penis	Urogenital System	Genitalia	0.86	>=0.20	FAM190B (2.8)	BDNF-AS1 (2.7)	ELOVL3 (2.6)	ZBTB6 (2.5)	ENSG00000240973 (2.5)	ENSG00000250075 (2.4)	NEXN-AS1 (2.1)	BTBD7 (2.0)	HOOK3 (1.9)	COL7A1 (1.9)
A11.872.580	Mesenchymal Stem Cells	Cells	Stem Cells	0.86	>=0.20	ENSG00000225399 (3.5)	MIR2682 (3.3)	ADAM12 (3.2)	RCN3 (3.1)	PRR16 (3.0)	PRDM16 (2.9)	GOPC (2.7)	PDE1C (2.7)	COL11A1 (2.6)	ADAMTS7 (2.6)
A02.835.583	Joints	Musculoskeletal System	Skeleton	0.86	>=0.20	SDK1 (3.0)	BNC2 (2.5)	HDAC9 (2.3)	GPER (2.3)	ADAM12 (2.3)	ST8SIA1 (2.2)	ADAMTS7 (2.2)	GALNS (2.1)	NRBF2 (2.0)	ISLR (1.9)
A02.835.583.443.800	Synovial Membrane	Musculoskeletal System	Skeleton	0.86	>=0.20	SDK1 (3.0)	BNC2 (2.5)	HDAC9 (2.3)	GPER (2.3)	ADAM12 (2.3)	ST8SIA1 (2.2)	ADAMTS7 (2.2)	GALNS (2.1)	NRBF2 (2.0)	ISLR (1.9)
A02.835.583.443	Joint Capsule	Musculoskeletal System	Skeleton	0.86	>=0.20	SDK1 (3.0)	BNC2 (2.5)	HDAC9 (2.3)	GPER (2.3)	ADAM12 (2.3)	ST8SIA1 (2.2)	ADAMTS7 (2.2)	GALNS (2.1)	NRBF2 (2.0)	ISLR (1.9)
A14.549	Mouth	Stomatognathic System	Mouth	0.87	>=0.20	RAET1E (4.9)	EVPLL (3.6)	DSC3 (3.4)	FZD10 (3.2)	IL20RB (2.8)	ECM1 (2.7)	MYL1 (2.7)	ENSA (2.6)	SEMA3F (2.3)	SLC24A3 (2.0)
A11.118.637.555.567.569	T Lymphocytes	Cells	Blood Cells	0.87	>=0.20	IL2 (6.1)	THEMIS (5.2)	PBX4 (4.0)	ZNF101 (3.1)	C12orf65 (3.1)	ENSG00000251023 (2.7)	VPRBP (2.6)	ZNF276 (2.5)	QRICH1 (2.5)	ACSF3 (2.5)
A05.360.444.492.362	Foreskin	Urogenital System	Genitalia	0.87	>=0.20	FAM190B (2.9)	BDNF-AS1 (2.8)	ELOVL3 (2.8)	ZBTB6 (2.7)	ENSG00000250075 (2.6)	ENSG00000240973 (2.5)	NEXN-AS1 (2.2)	HOOK3 (2.0)	BTBD7 (2.0)	THAP5 (2.0)
A05.810.453	Kidney	Urogenital System	Urinary Tract	0.87	>=0.20	SLC4A9 (4.6)	SLC2A2 (3.6)	C2orf67 (3.6)	C12orf59 (3.5)	ACADL (3.3)	C8orf84 (2.9)	ABP1 (2.9)	ENSG00000199488 (2.9)	ENSG00000247809 (2.8)	CDH6 (2.6)
A11.329.629	Osteoblasts	Cells	Connective Tissue Cells	0.88	>=0.20	COL11A1 (5.2)	CDH13 (4.3)	ACVR2A (3.4)	PDE1C (3.3)	ZMAT2 (3.3)	ENSG00000227811 (3.2)	ADAM12 (3.1)	C8orf34 (3.1)	ENSG00000225399 (3.1)	RCN3 (3.1)
A05.810	Urinary Tract	Urogenital System	Urinary Tract	0.89	>=0.20	SLC4A9 (4.2)	SLC2A2 (3.2)	C12orf59 (3.1)	C2orf67 (3.1)	ACADL (3.0)	C8orf84 (2.7)	ABP1 (2.6)	ENSG00000199488 (2.6)	ENSG00000247809 (2.5)	DPEP1 (2.4)
A09.371	Eye	Sense Organs	Eye	0.89	>=0.20	CA14 (3.3)	TYRP1 (3.3)	CRTAC1 (2.7)	SOX6 (2.7)	SLC6A15 (2.4)	ENSG00000220161 (2.4)	ARFGAP2 (2.1)	JRK (2.0)	BPTF (1.7)	WDPCP (1.7)
A07.541.560	Heart Ventricles	Cardiovascular System	Heart	0.89	>=0.20	ENSG00000236013 (7.9)	GATA4 (6.5)	PARK2 (5.2)	PDE1C (4.9)	MYH7B (4.5)	TYRP1 (4.4)	ENSG00000181296 (4.2)	ENSG00000231792 (4.1)	PTP4A3 (4.0)	SPHKAP (4.0)
A15.378	Hematopoietic System	Hemic and Immune Systems	Hematopoietic System	0.90	>=0.20	CSF3R (3.0)	ENSG00000258944 (2.8)	ERN1 (2.8)	GMIP (2.7)	NUMB (2.7)	ENSG00000237781 (2.6)	C3orf62 (2.5)	NFKB2 (2.4)	USP4 (2.3)	OASL (2.3)
A15.378.316	Bone Marrow Cells	Hemic and Immune Systems	Hematopoietic System	0.90	>=0.20	CSF3R (3.0)	ENSG00000258944 (2.8)	ERN1 (2.8)	GMIP (2.7)	NUMB (2.7)	ENSG00000237781 (2.6)	C3orf62 (2.5)	NFKB2 (2.4)	USP4 (2.3)	OASL (2.3)
A11.118.637.555.567.562.440	Precursor Cells B Lymphoid	Cells	Blood Cells	0.91	>=0.20	NEIL1 (5.3)	ENSG00000251023 (5.2)	RASGEF1B (4.6)	ANKHD1 (4.3)	AFF3 (4.2)	SIN3A (4.0)	ASXL1 (3.9)	BANK1 (3.6)	QRICH1 (3.6)	ENSG00000213600 (3.5)
A11.872.378.294	Lymphoid Progenitor Cells	Cells	Stem Cells	0.91	>=0.20	NEIL1 (5.3)	ENSG00000251023 (5.2)	RASGEF1B (4.6)	ANKHD1 (4.3)	AFF3 (4.2)	SIN3A (4.0)	ASXL1 (3.9)	BANK1 (3.6)	QRICH1 (3.6)	ENSG00000213600 (3.5)
A14.549.167.646	Periodontium	Stomatognathic System	Mouth	0.92	>=0.20	EVPLL (4.5)	RAET1E (4.5)	DSC3 (4.5)	FZD10 (4.4)	IL20RB (3.8)	C3orf54 (3.2)	ENSA (3.1)	SEMA3F (3.0)	ZNF524 (3.0)	ENSG00000251603 (3.0)
A15.382.490.555.567	Lymphocytes	Hemic and Immune Systems	Immune System	0.93	>=0.20	BMP8A (2.4)	IL2 (2.4)	GLCCI1 (2.1)	C12orf65 (2.1)	ACSF3 (2.0)	HEMK1 (2.0)	SP4 (1.9)	IQCF2 (1.9)	VPRBP (1.9)	NR2C2AP (1.8)
A11.118.637	Leukocytes	Cells	Blood Cells	0.93	>=0.20	ERN1 (2.0)	USP4 (2.0)	ANKRD44 (1.9)	GMIP (1.8)	NFKB2 (1.8)	PPCDC (1.7)	CCDC97 (1.7)	C15orf39 (1.7)	ACSF3 (1.7)	CLK3 (1.7)
A15.382.490.555.567.537	Killer Cells Natural	Hemic and Immune Systems	Immune System	0.93	>=0.20	CTSW (6.1)	EOMES (5.3)	FAM190B (3.2)	ENSG00000251023 (3.0)	ANKRD44 (3.0)	VPRBP (2.9)	OASL (2.7)	ENSG00000249349 (2.6)	C20orf112 (2.6)	AFG3L1P (2.5)
A11.872	Stem Cells	Cells	Stem Cells	0.93	>=0.20	WDHD1 (2.1)	TRAIP (1.7)	CENPL (1.6)	SOX11 (1.5)	DDX20 (1.5)	DLGAP5 (1.5)	NCAPG (1.4)	ANP32E (1.4)	DIAPH3 (1.4)	ZZZ3 (1.4)
A05.810.890	Urinary Bladder	Urogenital System	Urinary Tract	0.93	>=0.20	FOXA1 (2.8)	ENSG00000248975 (2.5)	PRDM7 (2.3)	COL7A1 (2.2)	SEMA3F (2.1)	CYP1A1 (2.0)	ITGB6 (2.0)	TBC1D28 (1.8)	WDR90 (1.7)	MST1R (1.7)
A14.549.885	Tongue	Stomatognathic System	Mouth	0.93	>=0.20	EVPLL (4.7)	ZNF408 (4.6)	ENSG00000248176 (3.8)	ENSG00000233569 (3.7)	DSC3 (3.5)	MEF2BNB (3.4)	DIAPH3-AS1 (3.4)	NOP14 (2.7)	ENSG00000258779 (2.7)	POU5F2 (2.7)
A15.145.846	Serum	Hemic and Immune Systems	Blood	0.93	>=0.20	ENSG00000250075 (3.5)	MIPOL1 (2.9)	ENSG00000229127 (2.5)	CREB3L1 (2.5)	HYAL2 (2.5)	CYP1A1 (2.4)	ENSG00000240973 (2.3)	EDC3 (2.2)	C14orf133 (2.2)	DCBLD1 (2.2)
A11.872.378.590.817	Megakaryocyte Erythroid Progenitor Cells	Cells	Stem Cells	0.94	>=0.20	ENSG00000249550 (7.1)	SLC25A21 (7.1)	ENSG00000234350 (6.4)	HDAC9 (4.8)	CSMD1 (4.6)	DGCR8 (4.6)	ZBTB26 (4.0)	NUP43 (3.9)	DCAF16 (3.8)	KCNH2 (3.7)
A15.378.316.378.590.837.250	Erythroid Precursor Cells	Hemic and Immune Systems	Hematopoietic System	0.94	>=0.20	ENSG00000249550 (7.1)	SLC25A21 (7.1)	ENSG00000234350 (6.4)	HDAC9 (4.8)	CSMD1 (4.6)	DGCR8 (4.6)	ZBTB26 (4.0)	NUP43 (3.9)	DCAF16 (3.8)	KCNH2 (3.7)
A15.145.229	Blood Cells	Hemic and Immune Systems	Blood	0.94	>=0.20	CTSW (2.0)	ANKRD44 (2.0)	ZNF276 (1.8)	GMIP (1.8)	ENSG00000227603 (1.7)	CSF3R (1.7)	USP4 (1.7)	MSL2 (1.7)	NFKB2 (1.6)	C15orf39 (1.6)
A07.231	Blood Vessels	Cardiovascular System	Blood Vessels	0.95	>=0.20	GPR4 (3.6)	MIR2682 (3.5)	ACVRL1 (3.1)	HYAL2 (3.1)	CYP1A1 (2.8)	SEMA3F (2.6)	MIPOL1 (2.3)	CCDC85B (2.2)	DNAJB4 (2.1)	C14orf133 (2.0)
A11.436.275	Endothelial Cells	Cells	Epithelial Cells	0.95	>=0.20	GPR4 (3.8)	HYAL2 (3.7)	ACVRL1 (3.5)	CYP1A1 (3.2)	MIPOL1 (2.7)	SEMA3F (2.7)	NAGS (2.4)	CCDC85B (2.3)	PIK3C2A (2.2)	UTRN (2.2)
A04.531.520	Nasal Mucosa	Respiratory System	Nose	0.95	>=0.20	ZMYND10 (7.0)	OTX1 (6.7)	C1orf87 (6.0)	CDHR3 (5.8)	CCDC33 (5.7)	DMRTA2 (5.4)	PACRG (4.5)	CHST4 (4.2)	SAMD15 (4.1)	FOXA1 (4.0)
A09.531	Nose	Sense Organs	Nose	0.95	>=0.20	ZMYND10 (7.0)	OTX1 (6.7)	C1orf87 (6.0)	CDHR3 (5.8)	CCDC33 (5.7)	DMRTA2 (5.4)	PACRG (4.5)	CHST4 (4.2)	SAMD15 (4.1)	FOXA1 (4.0)
A10.615.550.760	Respiratory Mucosa	Tissues	Membranes	0.95	>=0.20	ZMYND10 (7.0)	OTX1 (6.7)	C1orf87 (6.0)	CDHR3 (5.8)	CCDC33 (5.7)	DMRTA2 (5.4)	PACRG (4.5)	CHST4 (4.2)	SAMD15 (4.1)	FOXA1 (4.0)
A05.360.490	Germ Cells	Urogenital System	Genitalia	0.95	>=0.20	CNBD1 (4.0)	ENSG00000249618 (3.8)	TMEM101 (3.5)	ENSG00000224792 (3.4)	ANAPC4 (3.0)	ADAD1 (2.8)	SDK1 (2.8)	C17orf105 (2.3)	ST6GAL2 (2.3)	C1orf87 (2.2)
A10.690.467	Muscle Smooth	Tissues	Muscles	0.95	>=0.20	MIR2682 (4.3)	CDH6 (3.8)	PRR16 (2.4)	DNAJB4 (2.3)	CREB3L1 (2.2)	RCN3 (2.2)	ADAMTS7 (2.1)	EFEMP2 (2.1)	ARHGAP1 (1.9)	ENSG00000234902 (1.9)
A05.360.319.114.630.535	Ovarian Follicle	Urogenital System	Genitalia	0.96	>=0.20	LHCGR (6.0)	TSHZ2 (4.1)	C8orf49 (3.9)	BDNF-AS1 (3.4)	UGP2 (3.1)	LCORL (3.0)	SDK1 (2.8)	ST6GAL2 (2.8)	SEMA7A (2.6)	MPI (2.6)
A06.407.312.497.535.300.500	Cumulus Cells	Endocrine System	Endocrine Glands	0.96	>=0.20	LHCGR (6.0)	TSHZ2 (4.1)	C8orf49 (3.9)	BDNF-AS1 (3.4)	UGP2 (3.1)	LCORL (3.0)	SDK1 (2.8)	ST6GAL2 (2.8)	SEMA7A (2.6)	MPI (2.6)
A11.436.329	Granulosa Cells	Cells	Epithelial Cells	0.96	>=0.20	LHCGR (6.0)	TSHZ2 (4.1)	C8orf49 (3.9)	BDNF-AS1 (3.4)	UGP2 (3.1)	LCORL (3.0)	SDK1 (2.8)	ST6GAL2 (2.8)	SEMA7A (2.6)	MPI (2.6)
A07.231.908	Veins	Cardiovascular System	Blood Vessels	0.96	>=0.20	ACVRL1 (4.1)	GPR4 (4.0)	HYAL2 (3.9)	CYP1A1 (3.6)	MIPOL1 (3.4)	SEMA3F (2.8)	MIR2682 (2.5)	C14orf133 (2.5)	PIK3C2A (2.5)	GNAI2 (2.5)
A03.620	Liver	Digestive System	Liver	0.96	>=0.20	TAT (11.2)	SERPINC1 (10.8)	ENSG00000199488 (10.4)	CYP1A2 (9.9)	SLC2A2 (9.9)	F2 (9.8)	APOB (7.8)	CPS1 (7.6)	SLC38A3 (6.0)	TM6SF2 (5.0)
A15.382.680	Phagocytes	Hemic and Immune Systems	Immune System	0.96	>=0.20	OLR1 (2.9)	GMIP (2.8)	NUMB (2.8)	ENSG00000258944 (2.7)	CSF3R (2.6)	C3orf62 (2.6)	ERN1 (2.5)	RASGEF1B (2.4)	NFKB2 (2.4)	OASL (2.3)
A15.382.216	Bone Marrow	Hemic and Immune Systems	Immune System	0.96	>=0.20	CTSW (2.3)	ENSG00000197727 (2.3)	NAT6 (2.2)	DHX30 (2.2)	ENSG00000236370 (2.2)	ZNF408 (2.1)	CLK3 (2.1)	RASSF1 (2.0)	ENSG00000248846 (1.9)	DBIL5P2 (1.9)
A15.145.229.334	Erythrocytes	Hemic and Immune Systems	Blood	0.96	>=0.20	ENSG00000234350 (4.6)	ENSG00000249550 (4.6)	SLC25A21 (4.3)	ENSG00000227811 (3.4)	ENSG00000251199 (3.3)	ZBTB26 (3.3)	HDAC9 (3.2)	ENSG00000239213 (3.1)	SWI5 (2.8)	CSMD1 (2.7)
A11.443	Erythroid Cells	Cells	Erythroid Cells	0.97	>=0.20	ENSG00000234350 (4.5)	ENSG00000249550 (4.5)	SLC25A21 (4.3)	ENSG00000227811 (3.3)	ENSG00000251199 (3.3)	ZBTB26 (3.3)	ENSG00000239213 (3.1)	HDAC9 (3.1)	SWI5 (2.8)	LSM1 (2.7)
A03.556.124.369	Intestinal Mucosa	Digestive System	Gastrointestinal Tract	0.97	>=0.20	PYY (9.7)	ABP1 (5.0)	MARVELD3 (3.9)	GIPC2 (3.8)	OLFM4 (3.6)	MAP2K6 (3.5)	SPIRE2 (3.0)	IQCF6 (3.0)	SLC26A6 (2.9)	RAB9BP1 (2.9)
A07.231.908.670.874	Umbilical Veins	Cardiovascular System	Blood Vessels	0.97	>=0.20	ACVRL1 (4.4)	GPR4 (4.1)	HYAL2 (4.0)	MIPOL1 (3.7)	CYP1A1 (3.5)	SEMA3F (2.9)	MIR2682 (2.8)	PIK3C2A (2.7)	C14orf133 (2.7)	DBNDD1 (2.5)
A07.231.908.670	Portal System	Cardiovascular System	Blood Vessels	0.97	>=0.20	ACVRL1 (4.4)	GPR4 (4.1)	HYAL2 (4.0)	MIPOL1 (3.7)	CYP1A1 (3.5)	SEMA3F (2.9)	MIR2682 (2.8)	PIK3C2A (2.7)	C14orf133 (2.7)	DBNDD1 (2.5)
A11.627	Myeloid Cells	Cells	Myeloid Cells	0.97	>=0.20	OLR1 (2.7)	GMIP (2.7)	NUMB (2.6)	ENSG00000258944 (2.5)	CSF3R (2.5)	C3orf62 (2.4)	ERN1 (2.3)	RASGEF1B (2.2)	C10orf55 (2.2)	NFKB2 (2.2)
A05.810.453.324	Kidney Cortex	Urogenital System	Urinary Tract	0.97	>=0.20	BDNF-AS1 (6.7)	CDH13 (6.1)	SLC4A9 (6.1)	ENSG00000220161 (3.6)	HSPD1 (3.6)	C17orf105 (3.4)	ENSG00000255477 (3.3)	BTBD7 (3.1)	ENSG00000247416 (3.1)	PAPLN (2.9)
A02.835.232	Bone and Bones	Musculoskeletal System	Skeleton	0.97	>=0.20	CTSW (2.0)	ENSG00000197727 (2.0)	NAT6 (2.0)	DHX30 (1.9)	ZNF408 (1.9)	RASSF1 (1.8)	ENSG00000236370 (1.8)	CLK3 (1.8)	ENSG00000248846 (1.7)	UBA7 (1.6)
A02.835.232.043	Bones of Lower Extremity	Musculoskeletal System	Skeleton	0.98	>=0.20	ENSG00000222017 (3.7)	WDPCP (3.2)	STRA6 (3.1)	FRK (2.9)	DMRTA2 (2.9)	FOXA1 (2.7)	RERG (2.6)	MSLN (2.6)	THEMIS (2.3)	PARP3 (2.3)
A10.165	Connective Tissue	Tissues	Connective Tissue	0.98	>=0.20	CTSW (1.9)	ENSG00000197727 (1.9)	NAT6 (1.8)	RASSF1 (1.8)	DHX30 (1.7)	ZNF408 (1.7)	ENSG00000236370 (1.7)	CLK3 (1.6)	ENSG00000248846 (1.6)	UBA7 (1.5)
A09.371.337.168	Conjunctiva	Sense Organs	Eye	0.98	>=0.20	ENSG00000222017 (4.1)	WDPCP (3.5)	STRA6 (3.3)	FRK (3.2)	DMRTA2 (3.2)	FOXA1 (3.1)	MSLN (2.9)	RERG (2.9)	PARP3 (2.6)	FAM53A (2.5)
A09.371.337	Eyelids	Sense Organs	Eye	0.98	>=0.20	ENSG00000222017 (4.1)	WDPCP (3.5)	STRA6 (3.3)	FRK (3.2)	DMRTA2 (3.2)	FOXA1 (3.1)	MSLN (2.9)	RERG (2.9)	PARP3 (2.6)	FAM53A (2.5)
A02.835.232.043.300	Foot Bones	Musculoskeletal System	Skeleton	0.98	>=0.20	ENSG00000222017 (3.8)	WDPCP (3.3)	STRA6 (3.2)	FRK (3.0)	DMRTA2 (2.9)	FOXA1 (2.8)	MSLN (2.7)	RERG (2.7)	THEMIS (2.4)	FAM53A (2.4)
A02.835.232.043.300.710	Tarsal Bones	Musculoskeletal System	Skeleton	0.98	>=0.20	ENSG00000222017 (3.8)	WDPCP (3.3)	STRA6 (3.2)	FRK (3.0)	DMRTA2 (2.9)	FOXA1 (2.8)	MSLN (2.7)	RERG (2.7)	THEMIS (2.4)	FAM53A (2.4)
A02.835	Skeleton	Musculoskeletal System	Skeleton	0.98	>=0.20	CTSW (2.0)	ENSG00000197727 (1.9)	NAT6 (1.9)	DHX30 (1.9)	ZNF408 (1.8)	RASSF1 (1.8)	ENSG00000236370 (1.7)	CLK3 (1.7)	ENSG00000248846 (1.6)	UBA7 (1.6)
A11.620	Muscle Cells	Cells	Muscle Cells	0.98	>=0.20	MIR2682 (5.9)	CDH6 (5.3)	CREB3L1 (3.0)	DNAJB4 (2.9)	RCN3 (2.9)	PRR16 (2.8)	ADAM12 (2.8)	ADAMTS7 (2.7)	CCDC36 (2.6)	ENSG00000176349 (2.6)
A11.620.520	Myocytes Smooth Muscle	Cells	Muscle Cells	0.98	>=0.20	MIR2682 (5.9)	CDH6 (5.3)	CREB3L1 (3.0)	DNAJB4 (2.9)	RCN3 (2.9)	PRR16 (2.8)	ADAM12 (2.8)	ADAMTS7 (2.7)	CCDC36 (2.6)	ENSG00000176349 (2.6)
A09.371.060	Anterior Eye Segment	Sense Organs	Eye	0.98	>=0.20	ENSG00000222017 (4.0)	WDPCP (3.5)	STRA6 (3.2)	FRK (3.1)	DMRTA2 (3.1)	FOXA1 (3.0)	MSLN (2.9)	RERG (2.8)	PARP3 (2.6)	FAM53A (2.5)
A15.145.229.637.555	Leukocytes Mononuclear	Hemic and Immune Systems	Blood	0.98	>=0.20	BMP8A (1.9)	ACSF3 (1.8)	IL2 (1.7)	ANKRD44 (1.7)	IQCF2 (1.6)	CCDC97 (1.6)	HEMK1 (1.6)	NUDT18 (1.5)	USP4 (1.5)	IQCF3 (1.5)
A15.382	Immune System	Hemic and Immune Systems	Immune System	0.98	>=0.20	CTSW (1.8)	ENSG00000197727 (1.7)	CLK3 (1.7)	ERN1 (1.7)	ENSG00000236370 (1.6)	RASSF1 (1.5)	NAT6 (1.5)	C15orf39 (1.5)	USP4 (1.5)	IQCF3 (1.5)
A11.872.378.590.635	Granulocyte Macrophage Progenitor Cells	Cells	Stem Cells	0.98	>=0.20	COX8C (6.8)	ANKLE1 (3.9)	TSNARE1 (3.3)	ENSG00000228340 (3.2)	MAD1L1 (2.9)	MARS2 (2.9)	SLC26A6 (2.8)	POFUT1 (2.7)	EDC3 (2.7)	TRAIP (2.7)
A10.272	Epithelium	Tissues	Epithelium	0.99	>=0.20	ZMYND10 (4.1)	OTX1 (4.1)	C1orf87 (3.5)	CDHR3 (3.4)	CCDC33 (3.3)	DMRTA2 (3.1)	PACRG (2.9)	CHST4 (2.7)	FOXA1 (2.5)	SAMD15 (2.3)
A15.382.812.260	Dendritic Cells	Hemic and Immune Systems	Immune System	0.99	>=0.20	CISH (3.4)	ZBTB46 (2.8)	ARRDC4 (2.6)	ADAMTSL4 (2.6)	C17orf58 (2.5)	RASGEF1B (2.2)	SDCCAG8 (2.2)	C1orf54 (2.1)	STK32C (2.1)	SLC26A6 (2.1)
A11.066	Antigen Presenting Cells	Cells	Antigen-Presenting Cells	0.99	>=0.20	CISH (3.4)	ZBTB46 (2.8)	ARRDC4 (2.6)	ADAMTSL4 (2.6)	C17orf58 (2.5)	RASGEF1B (2.2)	SDCCAG8 (2.2)	C1orf54 (2.1)	STK32C (2.1)	SLC26A6 (2.1)
A11.627.624.249	Monocyte Macrophage Precursor Cells	Cells	Myeloid Cells	0.99	>=0.20	COX8C (9.3)	TSNARE1 (4.5)	MAD1L1 (3.8)	EDC3 (3.7)	ANKLE1 (3.7)	RPP25 (3.6)	CDC5L (3.3)	SLC26A6 (3.2)	SNUPN (3.1)	MARS2 (3.1)
A15.378.316.580	Monocytes	Hemic and Immune Systems	Hematopoietic System	0.99	>=0.20	OLR1 (2.9)	RASGEF1B (2.7)	GMIP (2.4)	NFKB2 (2.4)	CISH (2.2)	OASL (2.2)	CSF3R (2.2)	C16orf82 (2.1)	MAPKAPK3 (2.1)	ERN1 (2.1)
A11.436.348	Hepatocytes	Cells	Epithelial Cells	0.99	>=0.20	SERPINC1 (9.0)	APOB (9.0)	F2 (8.6)	ENSG00000199488 (7.4)	SLC2A2 (7.0)	SP5 (6.9)	NPC1L1 (5.8)	CYP1A1 (5.5)	HNF1A (4.6)	NAGS (4.3)
A11.627.635	Myeloid Progenitor Cells	Cells	Myeloid Cells	0.99	>=0.20	COX8C (4.5)	ANKLE1 (3.3)	TRAIP (2.8)	MARS2 (2.7)	CENPL (2.7)	NUP43 (2.5)	PCMT1 (2.4)	MAD1L1 (2.4)	RRP9 (2.4)	CDC5L (2.3)
A10.615.550	Mucous Membrane	Tissues	Membranes	0.99	>=0.20	PYY (4.0)	OR7E14P (2.5)	RAET1E (2.5)	MARVELD3 (2.4)	PLEKHA7 (2.1)	FBXO34 (2.0)	ZMYND10 (2.0)	ABP1 (1.9)	GIPC2 (1.9)	ERBB3 (1.9)
A11.872.378	Hematopoietic Stem Cells	Cells	Stem Cells	0.99	>=0.20	COX8C (3.7)	ANKLE1 (3.0)	TRAIP (2.5)	CENPL (2.4)	MARS2 (2.3)	MAD1L1 (2.2)	HSPD1 (2.2)	LATS1 (2.1)	NUP43 (2.1)	URB2 (2.1)
A10.615	Membranes	Tissues	Membranes	1.00	>=0.20	PYY (3.3)	RAET1E (2.1)	OR7E14P (1.9)	MARVELD3 (1.9)	FOXP2 (1.7)	PLEKHA7 (1.6)	LGALS3 (1.6)	ZMYND10 (1.6)	ABP1 (1.6)	GIPC2 (1.5)
A10.165.450.300.425	Keloid	Tissues	Connective Tissue	1.00	>=0.20	BLID (6.2)	GOPC (4.2)	PRR16 (3.7)	ENSG00000227016 (3.6)	KIAA1715 (3.5)	ENSG00000257056 (3.2)	ENSG00000248003 (3.2)	RCN3 (3.1)	GPR52 (3.1)	IQCF5-AS1 (3.0)
A14.549.167	Dentition	Stomatognathic System	Mouth	1.00	>=0.20	GPR52 (3.1)	RAET1E (2.8)	DSC3 (2.7)	EVPLL (2.7)	FZD10 (2.6)	IL20RB (2.4)	ECM1 (2.2)	FAM160A1 (2.2)	ENSA (2.1)	COL7A1 (2.1)
A03.734.414	Islets of Langerhans	Digestive System	Pancreas	1.00	>=0.20	ENSG00000226332 (2.4)	FAM84B (2.1)	RC3H2 (2.0)	ENSG00000249862 (2.0)	PIK3C2A (2.0)	DARS2 (1.9)	TAF1B (1.8)	BAG4 (1.8)	GAD1 (1.7)	FNTA (1.7)
A15.382.520.604.700	Spleen	Hemic and Immune Systems	Immune System	1.00	>=0.20	THEMIS (3.6)	BANK1 (2.2)	NFKB2 (2.1)	CHRM4 (2.1)	EOMES (2.0)	HYAL2 (1.9)	ZBTB6 (1.9)	ANKRD44 (1.9)	IL21 (1.8)	C17orf65 (1.8)
A10.165.450	Granulation Tissue	Tissues	Connective Tissue	1.00	>=0.20	BLID (5.0)	GOPC (4.0)	ENSG00000227016 (3.7)	PRR16 (3.6)	RCN3 (3.3)	ENSG00000257056 (3.3)	KIAA1715 (3.2)	GPR52 (3.1)	ENSG00000247324 (3.0)	CDH11 (3.0)
A10.165.450.300	Cicatrix	Tissues	Connective Tissue	1.00	>=0.20	BLID (5.0)	GOPC (4.0)	ENSG00000227016 (3.7)	PRR16 (3.6)	RCN3 (3.3)	ENSG00000257056 (3.3)	KIAA1715 (3.2)	GPR52 (3.1)	ENSG00000247324 (3.0)	CDH11 (3.0)
A10.549.400	Lymph Nodes	Tissues	Lymphoid Tissue	1.00	>=0.20	IL21 (4.4)	THEMIS (3.8)	ANKRD44-IT1 (3.0)	BANK1 (3.0)	EOMES (2.8)	ENSG00000251023 (2.4)	LINC00358 (2.4)	BCL11A (1.9)	ST8SIA1 (1.8)	DND1 (1.7)
A15.382.812	Mononuclear Phagocyte System	Hemic and Immune Systems	Immune System	1.00	>=0.20	OLR1 (3.0)	RASGEF1B (2.8)	GMIP (2.2)	CISH (2.2)	GALNS (2.0)	NFKB2 (2.0)	OASL (1.9)	ADAMTSL4 (1.9)	ARRDC4 (1.8)	C12orf59 (1.8)
A15.382.490.555.567.622	Lymphocytes Null	Hemic and Immune Systems	Immune System	1.00	>=0.20	CISH (4.1)	EOMES (3.9)	IL21 (3.8)	CTSW (3.8)	ENSG00000247240 (3.5)	CHRNA6 (3.5)	TARS2 (3.5)	ENSG00000255571 (3.4)	TRAIP (3.4)	NCAPG (2.9)
A11.436.397	Keratinocytes	Cells	Epithelial Cells	1.00	>=0.20	FAM190B (5.0)	EVPLL (3.9)	FAM160A1 (3.6)	IL20RB (3.5)	COL7A1 (3.0)	ANO8 (2.9)	SLC6A15 (2.9)	HARBI1 (2.8)	DSC3 (2.8)	RAET1E (2.6)
A11.382.625	Enteroendocrine Cells	Cells	Endocrine Cells	1.00	>=0.20	ENSG00000226332 (3.7)	FAM84B (2.8)	DARS2 (2.6)	FNTA (2.6)	RCCD1 (2.5)	MST1R (2.4)	ENSG00000249862 (2.3)	BAG4 (2.2)	PRC1 (2.2)	NCAPG (2.2)
A11.436.294.064	Glucagon Secreting Cells	Cells	Epithelial Cells	1.00	>=0.20	ENSG00000226332 (3.7)	FAM84B (2.8)	DARS2 (2.6)	FNTA (2.6)	RCCD1 (2.5)	MST1R (2.4)	ENSG00000249862 (2.3)	BAG4 (2.2)	PRC1 (2.2)	NCAPG (2.2)
A11.382	Endocrine Cells	Cells	Endocrine Cells	1.00	>=0.20	LHCGR (3.3)	C8orf49 (2.2)	TSHZ2 (2.1)	MPI (2.0)	BDNF-AS1 (2.0)	FUT11 (1.9)	RCCD1 (1.7)	MSI2 (1.7)	LCORL (1.6)	GATA4 (1.6)
A04.623.603	Oropharynx	Respiratory System	Pharynx	1.00	>=0.20	BANK1 (3.5)	IL21 (3.3)	MUS81 (3.1)	ANKRD44-IT1 (3.0)	ANKLE1 (2.9)	AFF3 (2.9)	ANKRD44 (2.6)	BCL11A (2.6)	ENSG00000255310 (2.5)	VPRBP (2.3)
A15.382.520.604.800	Palatine Tonsil	Hemic and Immune Systems	Immune System	1.00	>=0.20	BANK1 (3.5)	IL21 (3.3)	MUS81 (3.1)	ANKRD44-IT1 (3.0)	ANKLE1 (2.9)	AFF3 (2.9)	ANKRD44 (2.6)	BCL11A (2.6)	ENSG00000255310 (2.5)	VPRBP (2.3)
A11.329	Connective Tissue Cells	Cells	Connective Tissue Cells	1.00	>=0.20	NEXN-AS1 (2.0)	OLR1 (1.8)	SDCCAG8 (1.7)	GALNS (1.6)	CENPBD1 (1.4)	ZCCHC4 (1.3)	HOOK3 (1.2)	PRR16 (1.2)	C10orf55 (1.2)	SNUPN (1.2)
A11.436	Epithelial Cells	Cells	Epithelial Cells	1.00	>=0.20	CCDC33 (2.4)	DNAH2 (2.0)	C1orf87 (2.0)	CYP1A1 (1.8)	SAMD15 (1.5)	WRAP53 (1.4)	ENSG00000249862 (1.4)	C16orf55 (1.4)	ZMYND10 (1.4)	CDHR3 (1.4)
A15.382.520	Lymphatic System	Hemic and Immune Systems	Immune System	1.00	>=0.20	IL21 (3.9)	THEMIS (3.2)	BANK1 (3.0)	ANKRD44-IT1 (2.8)	EOMES (2.4)	ENSG00000251023 (2.1)	BCL11A (1.9)	ENSG00000255310 (1.8)	LINC00358 (1.7)	ST8SIA1 (1.5)
A10.549	Lymphoid Tissue	Tissues	Lymphoid Tissue	1.00	>=0.20	IL21 (3.9)	THEMIS (3.2)	BANK1 (3.0)	ANKRD44-IT1 (2.8)	EOMES (2.4)	ENSG00000251023 (2.1)	BCL11A (1.9)	ENSG00000255310 (1.8)	LINC00358 (1.7)	ST8SIA1 (1.5)
A15.382.812.522	Macrophages	Hemic and Immune Systems	Immune System	1.00	>=0.20	OLR1 (3.6)	GALNS (2.8)	RASGEF1B (2.8)	SDCCAG8 (2.6)	C12orf59 (2.4)	CENPBD1 (2.3)	GMIP (2.2)	C3orf62 (2.1)	NUMB (2.0)	C10orf55 (1.8)
A14.724.557	Nasopharynx	Stomatognathic System	Pharynx	1.00	>=0.20	ENSG00000257056 (5.3)	BSN-AS2 (5.3)	ENSG00000226497 (4.8)	GPR52 (4.3)	ENSG00000226387 (4.2)	ENSG00000258779 (4.2)	ADAD1 (4.1)	ENSG00000230962 (4.0)	ENSG00000227016 (3.7)	CNBD1 (3.7)
A11.329.372.600	Macrophages Alveolar	Cells	Connective Tissue Cells	1.00	>=0.20	OLR1 (5.8)	C12orf59 (3.7)	GALNS (3.7)	CENPBD1 (3.1)	ENSG00000249618 (3.0)	RASGEF1B (2.7)	OASL (2.7)	SDCCAG8 (2.7)	SORT1 (2.5)	ADAMTSL4 (2.5)
A14.724	Pharynx	Stomatognathic System	Pharynx	1.00	>=0.20	ENSG00000257056 (3.2)	GPR52 (2.9)	ADAD1 (2.8)	BSN-AS2 (2.7)	ENSG00000227016 (2.5)	ENSG00000226387 (2.5)	BANK1 (2.5)	ENSG00000226497 (2.5)	ENSG00000258779 (2.4)	IQCF5-AS1 (2.4)

## Sheet: GIP1_TISSUE_5e-8
Supplementary Table 8d. GIP1. Results of DEPICT analysis for SNPs with P < 5e-08. Tissue enrichment analysis.
Yellow color depicts tissues with FDR < 0.05.
						Top 10 genes in reconstituted set
MeSH term	Tissue	MeSH first level term	MeSH second level term	Nominal P	FDR	Tissue-specific expression Z score gene 1	Tissue-specific expression Z score gene 2	Tissue-specific expression Z score gene 3	Tissue-specific expression Z score gene 4	Tissue-specific expression Z score gene 5	Tissue-specific expression Z score gene 6	Tissue-specific expression Z score gene 7	Tissue-specific expression Z score gene 8	Tissue-specific expression Z score gene 9	Tissue-specific expression Z score gene 10
A11.872.653	Neural Stem Cells	Cells	Stem Cells	1.89e-03	<0.01	ENSG00000247416 (6.6)	SOX11 (5.6)	CDH6 (2.9)	DCC (2.8)	PHLPP2 (2.7)	ENSG00000229891 (2.5)	DPF3 (2.4)	ZNF821 (2.3)	ILF3 (2.3)	KIAA1429 (2.2)
A09.371.729	Retina	Sense Organs	Eye	3.23e-03	<0.01	GNAT1 (11.0)	SOX11 (5.9)	TRPC7 (5.8)	DCC (5.6)	FOXP2 (5.1)	C10orf140 (3.6)	IP6K2 (3.1)	ZNF821 (3.1)	KIAA1429 (3.1)	FUBP1 (3.0)
A08.186.211.132.810.428.200	Cerebellum	Nervous System	Central Nervous System	8.44e-03	<0.20	CA10 (4.7)	DPF3 (4.1)	SPHKAP (3.8)	ZNF821 (3.6)	USP33 (3.5)	GABRB2 (3.4)	PTPRD (3.3)	BPTF (3.2)	KCND3 (3.1)	HEATR4 (3.0)
A08.186.211.132	Brain Stem	Nervous System	Central Nervous System	0.01	<0.20	CA10 (3.6)	DPF3 (3.3)	PTPRD (2.9)	USP33 (2.7)	CPLX1 (2.7)	SPHKAP (2.7)	ZNF821 (2.7)	GABRB2 (2.6)	GRM3 (2.6)	KCND3 (2.6)
A08.186.211.865	Rhombencephalon	Nervous System	Central Nervous System	0.01	<0.20	CA10 (4.5)	DPF3 (3.9)	SPHKAP (3.5)	USP33 (3.4)	ZNF821 (3.3)	GABRB2 (3.2)	PTPRD (3.2)	KCND3 (2.9)	CPLX1 (2.9)	BPTF (2.9)
A08.186.211.865.428	Metencephalon	Nervous System	Central Nervous System	0.01	<0.20	CA10 (4.5)	DPF3 (3.9)	SPHKAP (3.5)	USP33 (3.4)	ZNF821 (3.3)	GABRB2 (3.2)	PTPRD (3.2)	KCND3 (2.9)	CPLX1 (2.9)	BPTF (2.9)
A08.186.211	Brain	Nervous System	Central Nervous System	0.01	<0.20	SORCS3 (2.4)	ENSG00000247416 (2.2)	BAI2 (2.1)	NCAM1 (2.0)	BSN (2.0)	GPR123 (2.0)	GABRB2 (1.9)	CA10 (1.9)	CPLX1 (1.9)	GRM3 (1.9)
A08.186	Central Nervous System	Nervous System	Central Nervous System	0.01	<0.20	SORCS3 (2.4)	ENSG00000247416 (2.2)	BAI2 (2.1)	NCAM1 (2.0)	BSN (1.9)	GPR123 (1.9)	GABRB2 (1.9)	CA10 (1.9)	GRM3 (1.9)	CPLX1 (1.9)
A08.186.211.464.405	Hippocampus	Nervous System	Central Nervous System	0.01	<0.20	CAMKV (3.9)	SORCS3 (3.7)	DCC (3.6)	BSN (3.6)	AK5 (3.5)	GPR123 (3.5)	SPHKAP (3.3)	BAI2 (3.2)	NCAM1 (3.1)	LANCL1 (2.9)
A08.186.211.730.885.287.500.571.735	Visual Cortex	Nervous System	Central Nervous System	0.02	<0.20	HEATR4 (4.9)	GPR123 (3.9)	GABRB2 (3.6)	CPLX1 (3.1)	NICN1 (3.0)	RBM6 (3.0)	BPTF (2.8)	C10orf140 (2.7)	GRM3 (2.7)	USP33 (2.7)
A08.186.211.730.885.287.500.571	Occipital Lobe	Nervous System	Central Nervous System	0.02	<0.20	HEATR4 (4.5)	GPR123 (3.9)	GABRB2 (3.6)	CPLX1 (3.1)	NICN1 (3.0)	GRM3 (2.8)	RBM6 (2.7)	USP33 (2.7)	BSN (2.6)	BPTF (2.5)
A05.360.319.679.690	Myometrium	Urogenital System	Genitalia	0.02	<0.20	FOXP2 (3.1)	BNC2 (3.1)	SLC24A3 (2.6)	ENSG00000247416 (2.5)	KIAA0754 (2.4)	MACF1 (2.4)	RBM6 (2.3)	NEXN (2.0)	TNRC18 (1.9)	LAMA2 (1.9)
A08.186.211.730	Prosencephalon	Nervous System	Central Nervous System	0.02	<0.20	CAMKV (3.2)	GPR123 (3.0)	SORCS3 (2.9)	BSN (2.9)	GRM3 (2.8)	AK5 (2.8)	BAI2 (2.8)	GABRB2 (2.7)	CPLX1 (2.6)	NCAM1 (2.6)
A08.186.211.464	Limbic System	Nervous System	Central Nervous System	0.02	<0.20	CAMKV (3.8)	SORCS3 (3.8)	GPR123 (3.6)	BSN (3.3)	AK5 (3.3)	DCC (3.2)	BAI2 (3.0)	GABRB2 (3.0)	GRM3 (3.0)	KNDC1 (2.9)
A08.186.211.730.885	Telencephalon	Nervous System	Central Nervous System	0.02	<0.20	CAMKV (3.4)	GPR123 (3.3)	SORCS3 (3.2)	AK5 (3.1)	BSN (3.1)	GRM3 (3.0)	GABRB2 (2.9)	BAI2 (2.9)	DCC (2.8)	CPLX1 (2.8)
A08.186.211.730.885.287	Cerebrum	Nervous System	Central Nervous System	0.02	<0.20	CAMKV (3.4)	GPR123 (3.3)	SORCS3 (3.3)	BSN (3.1)	AK5 (3.1)	GRM3 (3.0)	GABRB2 (3.0)	BAI2 (2.9)	DCC (2.9)	CPLX1 (2.8)
A08.186.211.730.885.287.500	Cerebral Cortex	Nervous System	Central Nervous System	0.02	<0.20	GPR123 (3.5)	CAMKV (3.5)	SORCS3 (3.4)	BSN (3.2)	AK5 (3.1)	GABRB2 (3.1)	DCC (3.0)	GRM3 (3.0)	BAI2 (3.0)	CPLX1 (2.9)
A08.186.211.730.885.287.249.487	Corpus Striatum	Nervous System	Central Nervous System	0.03	>=0.20	DCAKD (4.9)	SDCCAG8 (4.4)	PTPRD (4.0)	SOX5 (3.9)	ENSG00000212997 (3.6)	GRM3 (3.3)	NCAM1 (3.2)	LANCL1 (3.0)	ENSG00000214837 (2.9)	AK5 (2.8)
A08.186.211.464.710	Parahippocampal Gyrus	Nervous System	Central Nervous System	0.03	>=0.20	SORCS3 (4.0)	CAMKV (3.9)	GPR123 (3.7)	DCC (3.3)	GABRB2 (3.3)	BSN (3.2)	AK5 (3.2)	GRM3 (3.2)	KNDC1 (3.1)	BAI2 (3.0)
A08.186.211.464.710.225	Entorhinal Cortex	Nervous System	Central Nervous System	0.03	>=0.20	SORCS3 (4.0)	CAMKV (3.9)	GPR123 (3.7)	DCC (3.3)	GABRB2 (3.3)	BSN (3.2)	AK5 (3.2)	GRM3 (3.2)	KNDC1 (3.1)	BAI2 (3.0)
A08.186.211.730.885.287.500.670	Parietal Lobe	Nervous System	Central Nervous System	0.04	>=0.20	BAI2 (3.4)	GRM3 (3.2)	CPLX1 (3.0)	GPR123 (2.9)	NCKIPSD (2.8)	BSN (2.7)	ENSG00000247416 (2.6)	AK5 (2.6)	GABRB2 (2.6)	SLC38A3 (2.6)
A08.186.211.730.885.287.249	Basal Ganglia	Nervous System	Central Nervous System	0.04	>=0.20	DCAKD (3.8)	SOX5 (3.2)	PTPRD (3.2)	GRM3 (3.2)	NCAM1 (3.0)	AK5 (2.9)	KCND3 (2.6)	SDCCAG8 (2.5)	ENSG00000214837 (2.5)	LANCL1 (2.5)
A08.186.211.730.885.287.500.863	Temporal Lobe	Nervous System	Central Nervous System	0.04	>=0.20	CAMKV (3.8)	SORCS3 (3.8)	GPR123 (3.5)	GABRB2 (3.3)	BSN (3.3)	AK5 (3.2)	GRM3 (3.2)	DCC (3.2)	KNDC1 (3.1)	BAI2 (3.0)
A08.186.211.730.317	Diencephalon	Nervous System	Central Nervous System	0.05	>=0.20	BBX (2.5)	NDUFAF3 (2.5)	SCAMP5 (2.4)	KNDC1 (2.4)	P4HTM (2.3)	WDR6 (2.2)	QTRT1 (2.2)	ENSG00000182109 (2.2)	TMEM175 (2.1)	MACF1 (2.1)
A08.186.211.730.317.357	Hypothalamus	Nervous System	Central Nervous System	0.05	>=0.20	TRPC7 (3.5)	WDR6 (3.3)	P4HTM (2.9)	C7orf50 (2.8)	KNDC1 (2.7)	BBX (2.7)	NDUFAF3 (2.7)	C15orf17 (2.5)	SCAMP5 (2.4)	TCTA (2.4)
A11.329.114	Adipocytes	Cells	Connective Tissue Cells	0.08	>=0.20	NEXN-AS1 (3.9)	ENSG00000225399 (3.3)	C3orf71 (3.2)	GPR146 (2.6)	GPER (2.1)	KLHDC8B (2.1)	SLC25A20 (2.0)	LAMA2 (1.8)	ATXN1L (1.7)	RAB9BP1 (1.6)
A10.165.114	Adipose Tissue	Tissues	Connective Tissue	0.09	>=0.20	GPR146 (3.9)	GPER (2.9)	ENSG00000225399 (2.6)	ATXN1L (2.4)	KIAA0754 (2.1)	USP33 (2.0)	SLC25A20 (1.7)	LAMB2 (1.7)	SLC24A3 (1.7)	CCDC36 (1.7)
A08.186.211.730.317.357.352	Hypothalamus Middle	Nervous System	Central Nervous System	0.09	>=0.20	TRPC7 (4.4)	WDR6 (3.8)	C7orf50 (3.3)	P4HTM (3.1)	BBX (3.0)	C15orf17 (2.8)	NDUFAF3 (2.8)	KNDC1 (2.7)	TCTA (2.6)	TMEM175 (2.5)
A08.186.211.730.317.357.352.435	Hypothalamo Hypophyseal System	Nervous System	Central Nervous System	0.09	>=0.20	TRPC7 (4.4)	WDR6 (3.8)	C7orf50 (3.3)	P4HTM (3.1)	BBX (3.0)	C15orf17 (2.8)	NDUFAF3 (2.8)	KNDC1 (2.7)	TCTA (2.6)	TMEM175 (2.5)
A08.713	Neurosecretory Systems	Nervous System	Neurosecretory Systems	0.09	>=0.20	TRPC7 (4.4)	WDR6 (3.8)	C7orf50 (3.3)	P4HTM (3.1)	BBX (3.0)	C15orf17 (2.8)	NDUFAF3 (2.8)	KNDC1 (2.7)	TCTA (2.6)	TMEM175 (2.5)
A10.165.114.830	Adipose Tissue White	Tissues	Connective Tissue	0.09	>=0.20	GPR146 (4.3)	GPER (3.3)	ENSG00000225399 (2.7)	ATXN1L (2.7)	KIAA0754 (2.3)	USP33 (2.1)	CCDC36 (1.9)	SLC25A20 (1.9)	SLC24A3 (1.9)	LAMB2 (1.8)
A10.165.114.830.750	Subcutaneous Fat	Tissues	Connective Tissue	0.09	>=0.20	GPR146 (4.3)	GPER (3.3)	ENSG00000225399 (2.7)	ATXN1L (2.7)	KIAA0754 (2.3)	USP33 (2.1)	CCDC36 (1.9)	SLC25A20 (1.9)	SLC24A3 (1.9)	LAMB2 (1.8)
A03.556.875.875	Stomach	Digestive System	Gastrointestinal Tract	0.11	>=0.20	MST1R (2.7)	TNRC18 (2.1)	CPS1 (1.7)	FOXP2 (1.6)	DNAJC1 (1.6)	ENSG00000214837 (1.4)	OLFM4 (1.4)	UBA7 (1.3)	RBM6 (1.3)	COL16A1 (1.3)
A11.329.171	Chondrocytes	Cells	Connective Tissue Cells	0.11	>=0.20	RAB9BP1 (4.7)	TLX3 (3.3)	ENSG00000245070 (2.2)	BNC2 (2.1)	GPER (1.9)	SOX5 (1.9)	FOXP2 (1.9)	COL16A1 (1.8)	PLCD3 (1.7)	BMP8A (1.7)
A08.186.211.653	Mesencephalon	Nervous System	Central Nervous System	0.12	>=0.20	GRM3 (3.1)	NCAM1 (3.0)	MACF1 (2.7)	ENSG00000247416 (2.6)	LANCL1 (2.5)	SCAMP5 (2.4)	SLC38A3 (2.4)	CPLX1 (2.4)	PTPRD (2.3)	ENSG00000182109 (2.2)
A05.360.319.114.373	Fallopian Tubes	Urogenital System	Genitalia	0.12	>=0.20	CDH6 (3.0)	KIAA0754 (2.3)	FUBP1 (1.6)	KIAA1429 (1.5)	IP6K2 (1.4)	MRPS21 (1.4)	SLC44A2 (1.3)	PRPF3 (1.3)	RPRD2 (1.2)	SLC25A13 (1.2)
A07.541.510.110	Aortic Valve	Cardiovascular System	Heart	0.14	>=0.20	LAMA2 (3.9)	C1orf54 (2.8)	SDCCAG8 (2.6)	SETBP1 (2.4)	BPTF (2.3)	ENSG00000245070 (1.9)	KIAA1429 (1.9)	IST1 (1.9)	NEXN (1.6)	KIAA0754 (1.6)
A07.541.510	Heart Valves	Cardiovascular System	Heart	0.14	>=0.20	LAMA2 (3.9)	C1orf54 (2.8)	SDCCAG8 (2.6)	SETBP1 (2.4)	BPTF (2.3)	ENSG00000245070 (1.9)	KIAA1429 (1.9)	IST1 (1.9)	NEXN (1.6)	KIAA0754 (1.6)
A10.165.114.830.500.750	Subcutaneous Fat Abdominal	Tissues	Connective Tissue	0.15	>=0.20	GPR146 (4.8)	GPER (3.9)	ATXN1L (2.8)	ENSG00000225399 (2.5)	SLC25A20 (2.4)	KIAA0754 (2.3)	USP33 (2.2)	C15orf17 (2.1)	SLC24A3 (2.1)	KLHDC8B (2.0)
A10.165.114.830.500	Abdominal Fat	Tissues	Connective Tissue	0.15	>=0.20	GPR146 (4.8)	GPER (3.9)	ATXN1L (2.8)	ENSG00000225399 (2.5)	SLC25A20 (2.4)	KIAA0754 (2.3)	USP33 (2.2)	C15orf17 (2.1)	SLC24A3 (2.1)	KLHDC8B (2.0)
A11.872.190	Embryonic Stem Cells	Cells	Stem Cells	0.15	>=0.20	SOX11 (4.7)	C10orf140 (4.4)	C10orf114 (2.5)	TRAIP (2.3)	MLLT10 (2.2)	CPS1 (2.1)	SLC25A13 (2.0)	ILF3 (2.0)	FUBP1 (2.0)	CDH6 (1.9)
A02.835.232.834	Spine	Musculoskeletal System	Skeleton	0.16	>=0.20	SOX11 (2.3)	CDH6 (1.7)	ZZZ3 (1.6)	ASNS (1.6)	C10orf140 (1.5)	DDX20 (1.4)	BNC2 (1.4)	TRAIP (1.4)	CPS1 (1.3)	TLX3 (1.2)
A02.835.232.834.151	Cervical Vertebrae	Musculoskeletal System	Skeleton	0.16	>=0.20	SOX11 (2.4)	CDH6 (1.7)	ZZZ3 (1.6)	ASNS (1.6)	C10orf140 (1.5)	DDX20 (1.4)	BNC2 (1.4)	TRAIP (1.4)	CPS1 (1.3)	TLX3 (1.2)
A03.556.875	Upper Gastrointestinal Tract	Digestive System	Gastrointestinal Tract	0.19	>=0.20	MST1R (2.4)	TNRC18 (2.1)	FOXP2 (1.4)	ENSG00000214837 (1.4)	DNAJC1 (1.3)	OLFM4 (1.3)	COL16A1 (1.2)	ECM1 (1.2)	CPS1 (1.2)	MACF1 (1.1)
A05.360.319	Genitalia Female	Urogenital System	Genitalia	0.20	>=0.20	ANAPC4 (1.5)	KIAA0754 (1.3)	TNRC18 (1.1)	IP6K2 (1.1)	CDH6 (1.0)	BNC2 (0.9)	DAG1 (0.8)	SLC25A13 (0.8)	FUBP1 (0.8)	MRPS21 (0.8)
A05.360.319.679	Uterus	Urogenital System	Genitalia	0.20	>=0.20	ANAPC4 (3.0)	TNRC18 (1.3)	PAPLN (1.3)	IP6K2 (1.1)	WDR6 (1.1)	RBM5 (1.1)	RBM6 (1.0)	ECM1 (1.0)	SLC24A3 (0.9)	LAMB2 (0.8)
A08.186.211.730.885.287.500.270	Frontal Lobe	Nervous System	Central Nervous System	0.21	>=0.20	CAMKV (3.5)	ENSG00000182109 (3.3)	BSN (3.3)	GRM3 (3.2)	SORCS3 (3.2)	GABRB2 (3.1)	GPR123 (3.1)	NICN1 (3.1)	CA10 (3.0)	CPLX1 (3.0)
A05.360.319.114.630	Ovary	Urogenital System	Genitalia	0.21	>=0.20	CDH6 (1.8)	KIAA0754 (1.6)	KIAA1429 (1.2)	IP6K2 (1.1)	FUBP1 (1.1)	DAG1 (1.1)	RPRD2 (1.0)	TNRC18 (1.0)	SLC25A13 (1.0)	MRPS21 (1.0)
A05.360.319.114	Adnexa Uteri	Urogenital System	Genitalia	0.21	>=0.20	CDH6 (1.8)	KIAA0754 (1.6)	KIAA1429 (1.2)	IP6K2 (1.1)	FUBP1 (1.1)	DAG1 (1.1)	RPRD2 (1.0)	TNRC18 (1.0)	SLC25A13 (1.0)	MRPS21 (1.0)
A06.407	Endocrine Glands	Endocrine System	Endocrine Glands	0.23	>=0.20	KIAA0754 (1.3)	CDH6 (1.3)	KIAA1429 (1.0)	RPRD2 (1.0)	SLC25A13 (1.0)	BBX (0.9)	MRPS21 (0.9)	IP6K2 (0.9)	DAG1 (0.9)	FUBP1 (0.9)
A06.407.312	Gonads	Endocrine System	Endocrine Glands	0.23	>=0.20	CDH6 (1.6)	KIAA0754 (1.5)	KIAA1429 (1.3)	FUBP1 (1.1)	DAG1 (1.1)	RPRD2 (1.0)	IP6K2 (1.0)	SLC25A13 (1.0)	PRPF3 (1.0)	BNC2 (0.9)
A05.360.319.679.490	Endometrium	Urogenital System	Genitalia	0.24	>=0.20	ANAPC4 (4.4)	PAPLN (2.0)	ECM1 (1.6)	IP6K2 (1.4)	RBM5 (1.2)	SLC24A3 (1.1)	SOX5 (1.0)	WDR6 (1.0)	TNRC18 (1.0)	SLC25A13 (1.0)
A10.615.789	Serous Membrane	Tissues	Membranes	0.24	>=0.20	RBM6 (1.7)	KIAA1429 (1.6)	CYP2W1 (1.5)	BNC2 (1.3)	PTP4A3 (1.3)	KIAA0754 (1.3)	ENSG00000212997 (1.2)	COL16A1 (1.1)	LAMB2 (1.1)	UBA7 (1.1)
A05.360	Genitalia	Urogenital System	Genitalia	0.29	>=0.20	ANAPC4 (1.1)	KIAA0754 (1.0)	WDR6 (1.0)	ENSG00000245070 (1.0)	IP6K2 (0.8)	DAG1 (0.8)	LAMB2 (0.8)	KIAA1429 (0.8)	FUBP1 (0.7)	RBM6 (0.7)
A02.835.583.443	Joint Capsule	Musculoskeletal System	Skeleton	0.29	>=0.20	BNC2 (2.5)	GPER (2.3)	ECM1 (1.9)	SLC39A8 (1.8)	PAPLN (1.7)	C17orf58 (1.7)	FOXP2 (1.6)	RAB9BP1 (1.4)	NMT1 (1.3)	C3orf71 (1.2)
A02.835.583	Joints	Musculoskeletal System	Skeleton	0.29	>=0.20	BNC2 (2.5)	GPER (2.3)	ECM1 (1.9)	SLC39A8 (1.8)	PAPLN (1.7)	C17orf58 (1.7)	FOXP2 (1.6)	RAB9BP1 (1.4)	NMT1 (1.3)	C3orf71 (1.2)
A02.835.583.443.800	Synovial Membrane	Musculoskeletal System	Skeleton	0.29	>=0.20	BNC2 (2.5)	GPER (2.3)	ECM1 (1.9)	SLC39A8 (1.8)	PAPLN (1.7)	C17orf58 (1.7)	FOXP2 (1.6)	RAB9BP1 (1.4)	NMT1 (1.3)	C3orf71 (1.2)
A06.407.900	Thyroid Gland	Endocrine System	Endocrine Glands	0.29	>=0.20	ENSG00000229891 (3.8)	PAPLN (2.7)	WDR6 (2.2)	KIAA0754 (2.2)	C10orf140 (2.0)	DALRD3 (2.0)	RBM6 (1.7)	MACF1 (1.5)	C10orf114 (1.3)	NDUFAF3 (1.3)
A11.118.637.555.567.562.440	Precursor Cells B Lymphoid	Cells	Blood Cells	0.30	>=0.20	BANK1 (3.6)	QRICH1 (3.6)	C3orf71 (3.4)	ZNF821 (3.2)	COX19 (3.0)	AHCTF1 (3.0)	RBM6 (2.7)	ILF3 (2.7)	ATXN1L (2.6)	ENSG00000227603 (2.6)
A11.872.378.294	Lymphoid Progenitor Cells	Cells	Stem Cells	0.30	>=0.20	BANK1 (3.6)	QRICH1 (3.6)	C3orf71 (3.4)	ZNF821 (3.2)	COX19 (3.0)	AHCTF1 (3.0)	RBM6 (2.7)	ILF3 (2.7)	ATXN1L (2.6)	ENSG00000227603 (2.6)
A11.872	Stem Cells	Cells	Stem Cells	0.30	>=0.20	TRAIP (1.7)	SOX11 (1.5)	DDX20 (1.5)	ZZZ3 (1.4)	ZCCHC4 (1.4)	PRC1 (1.3)	ILF3 (1.3)	MLLT10 (1.2)	ASNS (1.2)	C10orf140 (1.1)
A11.329.228	Fibroblasts	Cells	Connective Tissue Cells	0.30	>=0.20	NEXN-AS1 (3.6)	ECM1 (1.7)	BNC2 (1.6)	NEXN (1.6)	ZCCHC4 (1.5)	DNAJB4 (1.5)	COL16A1 (1.5)	AK5 (1.4)	FAM73A (1.4)	SDCCAG8 (1.3)
A07.231.114	Arteries	Cardiovascular System	Blood Vessels	0.32	>=0.20	C1orf54 (1.6)	RPP25 (1.5)	CDH6 (1.4)	MON1A (1.3)	ENSG00000250075 (1.3)	BNC2 (1.3)	NEXN (1.3)	RBM6 (1.3)	PLCD3 (1.2)	DNAJB4 (1.0)
A03.556.500.760.464	Parotid Gland	Digestive System	Gastrointestinal Tract	0.33	>=0.20	ENSG00000231204 (4.0)	SLC39A8 (2.7)	ENSG00000229891 (2.4)	RPP25 (2.3)	CYP2W1 (2.1)	GNAT1 (2.0)	EXD3 (1.9)	MAML3 (1.9)	COL16A1 (1.8)	USP19 (1.8)
A02.165	Cartilage	Musculoskeletal System	Cartilage	0.33	>=0.20	SOX5 (5.6)	COL16A1 (3.8)	SOX11 (3.3)	PRPF3 (2.3)	FOXP2 (2.2)	SLC39A8 (2.0)	CYP2W1 (2.0)	ENSG00000212997 (1.7)	LAMB2 (1.7)	FUBP1 (1.6)
A03.556.249.249.356.668	Colon Sigmoid	Digestive System	Gastrointestinal Tract	0.34	>=0.20	MST1R (2.8)	OLFM4 (2.7)	GIPC2 (2.0)	PRKAR2A (1.8)	MARVELD3 (1.8)	TNRC18 (1.8)	ENSG00000212997 (1.4)	IP6K2 (1.4)	DNM2 (1.3)	CYP2W1 (1.3)
A11.872.580	Mesenchymal Stem Cells	Cells	Stem Cells	0.35	>=0.20	ENSG00000225399 (3.5)	BNC2 (2.1)	NEXN-AS1 (2.0)	CDH6 (2.0)	ASNS (1.8)	KIAA1429 (1.7)	TLX3 (1.6)	NEXN (1.6)	C1orf54 (1.6)	ZZZ3 (1.5)
A03.556.500.760	Salivary Glands	Digestive System	Gastrointestinal Tract	0.35	>=0.20	ENSG00000231204 (4.0)	SLC39A8 (2.6)	ENSG00000229891 (2.3)	RPP25 (2.1)	CYP2W1 (2.0)	GNAT1 (1.9)	EXD3 (1.9)	ENSG00000182109 (1.8)	GAK (1.8)	USP19 (1.8)
A03.556.249.249.209	Cecum	Digestive System	Gastrointestinal Tract	0.36	>=0.20	OLFM4 (3.3)	MST1R (2.9)	GIPC2 (2.0)	TNRC18 (1.8)	QTRT1 (1.6)	DNM2 (1.5)	MARVELD3 (1.3)	RCCD1 (1.3)	PRKAR2A (1.1)	TAT (1.0)
A11.329.830	Stromal Cells	Cells	Connective Tissue Cells	0.38	>=0.20	NEXN-AS1 (6.9)	CDH6 (2.7)	BNC2 (2.0)	DNAJB4 (1.8)	ECM1 (1.8)	NEXN (1.6)	ENSG00000225399 (1.6)	ZCCHC4 (1.4)	SDCCAG8 (1.4)	FAM73A (1.4)
A07.541.358	Heart Atria	Cardiovascular System	Heart	0.39	>=0.20	COX5A (3.6)	NEXN (3.4)	SPHKAP (3.1)	PTP4A3 (2.8)	LAMA2 (2.7)	ENSG00000227811 (2.6)	LAMB2 (2.3)	DPF3 (2.2)	AMT (2.2)	FAM120AOS (2.1)
A03.556.124.526.767	Rectum	Digestive System	Gastrointestinal Tract	0.39	>=0.20	OLFM4 (3.2)	MST1R (2.8)	TNRC18 (1.8)	GIPC2 (1.7)	PRKAR2A (1.7)	DNM2 (1.5)	MARVELD3 (1.4)	GAK (1.4)	ENSG00000214837 (1.2)	PLCD3 (1.2)
A11.329.629	Osteoblasts	Cells	Connective Tissue Cells	0.40	>=0.20	ENSG00000227811 (3.2)	ENSG00000225399 (3.1)	DPYD (2.6)	DNAJB4 (2.4)	ASNS (2.2)	TCTA (2.0)	TMEM175 (2.0)	C1orf183 (2.0)	ARRDC4 (1.9)	LAMB2 (1.7)
A10.615.284.473	Chorion	Tissues	Membranes	0.41	>=0.20	RAB9BP1 (3.4)	ENSG00000250075 (2.3)	LAMA2 (2.2)	ENSG00000245070 (2.1)	SDCCAG8 (2.1)	NMT1 (2.0)	FAM73A (1.6)	RPP25 (1.6)	BNC2 (1.6)	ENSG00000225399 (1.5)
A10.615.284	Extraembryonic Membranes	Tissues	Membranes	0.41	>=0.20	RAB9BP1 (3.4)	ENSG00000250075 (2.3)	LAMA2 (2.2)	ENSG00000245070 (2.1)	SDCCAG8 (2.1)	NMT1 (2.0)	FAM73A (1.6)	RPP25 (1.6)	BNC2 (1.6)	ENSG00000225399 (1.5)
A04.411	Lung	Respiratory System	Lung	0.41	>=0.20	SLC25A13 (0.8)	FOXP2 (0.7)	SDCCAG8 (0.7)	KIAA0754 (0.7)	SLC39A8 (0.7)	MRPS21 (0.6)	CPS1 (0.6)	FAM73A (0.6)	PRC1 (0.6)	PRPF3 (0.6)
A07.541.358.100	Atrial Appendage	Cardiovascular System	Heart	0.41	>=0.20	COX5A (3.8)	NEXN (3.4)	SPHKAP (3.2)	PTP4A3 (2.7)	LAMA2 (2.6)	ENSG00000227811 (2.6)	ARIH2 (2.4)	FAM120AOS (2.3)	C10orf140 (2.3)	LAMB2 (2.3)
A03.556.249.249	Intestine Large	Digestive System	Gastrointestinal Tract	0.42	>=0.20	OLFM4 (3.0)	MST1R (2.8)	GIPC2 (2.1)	MARVELD3 (1.7)	DNM2 (1.5)	TNRC18 (1.5)	PRKAR2A (1.2)	RPP25 (1.2)	RCCD1 (1.1)	ENSG00000229891 (1.1)
A03.556.249	Lower Gastrointestinal Tract	Digestive System	Gastrointestinal Tract	0.42	>=0.20	OLFM4 (3.0)	MST1R (2.7)	GIPC2 (2.1)	MARVELD3 (1.6)	DNM2 (1.5)	TNRC18 (1.4)	PRKAR2A (1.2)	RPP25 (1.2)	RCCD1 (1.0)	ENSG00000229891 (1.0)
A03.556.249.249.356	Colon	Digestive System	Gastrointestinal Tract	0.42	>=0.20	OLFM4 (3.0)	MST1R (2.8)	GIPC2 (2.1)	MARVELD3 (1.7)	DNM2 (1.5)	TNRC18 (1.4)	RPP25 (1.2)	PRKAR2A (1.2)	RCCD1 (1.1)	ENSG00000229891 (1.1)
A06.407.071	Adrenal Glands	Endocrine System	Endocrine Glands	0.45	>=0.20	KLHDC8B (2.9)	GIPC2 (2.5)	BBX (2.0)	ENSG00000225399 (1.6)	RPP25 (1.6)	MRPS21 (1.6)	LAMB2 (1.5)	WDR6 (1.3)	SLC25A13 (1.2)	KNDC1 (1.0)
A03.734	Pancreas	Digestive System	Pancreas	0.45	>=0.20	OLFM4 (1.9)	GIPC2 (1.6)	MST1R (1.1)	KIAA0754 (1.0)	LAMA2 (1.0)	MARVELD3 (0.9)	DNAJC1 (0.7)	CPS1 (0.7)	SETBP1 (0.7)	COL16A1 (0.6)
A03.556.875.500	Esophagus	Digestive System	Gastrointestinal Tract	0.47	>=0.20	MST1R (2.2)	ECM1 (2.1)	TNRC18 (2.0)	ENSG00000214837 (1.2)	KIAA0754 (1.1)	FOXP2 (1.1)	COL16A1 (1.0)	MACF1 (1.0)	ENSG00000226387 (1.0)	RCCD1 (1.0)
A03.556.124	Intestines	Digestive System	Gastrointestinal Tract	0.47	>=0.20	OLFM4 (3.1)	MST1R (2.7)	GIPC2 (2.3)	MARVELD3 (2.0)	DNM2 (1.4)	PRKAR2A (1.1)	TNRC18 (1.1)	PLCD3 (1.1)	RPP25 (1.0)	GAK (1.0)
A10.690.467	Muscle Smooth	Tissues	Muscles	0.47	>=0.20	CDH6 (3.8)	DNAJB4 (2.3)	CCDC36 (1.9)	BNC2 (1.9)	C1orf54 (1.9)	NEXN (1.8)	TCTA (1.8)	ECM1 (1.6)	LAMB2 (1.5)	FAM73A (1.4)
A10.336	Exocrine Glands	Tissues	Exocrine Glands	0.48	>=0.20	ENSG00000245070 (5.5)	WDR6 (2.1)	PHF2 (2.0)	OLFM4 (2.0)	C3orf71 (1.9)	C10orf140 (1.8)	NDUFAF3 (1.7)	SETBP1 (1.5)	SDCCAG8 (1.5)	QRICH1 (1.5)
A03.556.249.124	Ileum	Digestive System	Gastrointestinal Tract	0.49	>=0.20	OLFM4 (3.7)	GIPC2 (2.8)	CPS1 (2.7)	MST1R (2.6)	EXD3 (1.7)	MARVELD3 (1.7)	ARRDC4 (1.4)	DNM2 (1.4)	SCAMP2 (1.4)	PHLPP2 (1.3)
A03.620	Liver	Digestive System	Liver	0.49	>=0.20	TAT (11.2)	CPS1 (7.6)	SLC38A3 (6.0)	SLC25A20 (2.8)	AMT (2.7)	SLC25A13 (2.6)	GIPC2 (2.2)	C10orf114 (1.9)	GPER (1.5)	SOX5 (1.4)
A10.336.707	Prostate	Tissues	Exocrine Glands	0.49	>=0.20	ENSG00000245070 (6.0)	WDR6 (2.2)	PHF2 (2.2)	C3orf71 (2.1)	OLFM4 (2.1)	C10orf140 (2.0)	NDUFAF3 (1.8)	QRICH1 (1.7)	SDCCAG8 (1.7)	C15orf17 (1.6)
A11.872.700	Pluripotent Stem Cells	Cells	Stem Cells	0.49	>=0.20	SOX11 (3.5)	MARVELD3 (3.3)	MLLT10 (3.0)	ILF3 (2.6)	SLC25A13 (2.6)	NMT1 (2.6)	C10orf114 (2.5)	C10orf140 (2.5)	ZCCHC4 (2.5)	TRAIP (2.4)
A11.872.700.500	Induced Pluripotent Stem Cells	Cells	Stem Cells	0.49	>=0.20	SOX11 (3.5)	MARVELD3 (3.3)	MLLT10 (3.0)	ILF3 (2.6)	SLC25A13 (2.6)	NMT1 (2.6)	C10orf114 (2.5)	C10orf140 (2.5)	ZCCHC4 (2.5)	TRAIP (2.4)
A06.407.312.782	Testis	Endocrine System	Endocrine Glands	0.49	>=0.20	C10orf140 (6.0)	ENSG00000247416 (4.5)	ENSG00000245070 (4.4)	QRICH1 (3.7)	ENSG00000249618 (3.4)	KIAA1429 (2.9)	ZCCHC4 (2.3)	C10orf114 (2.2)	ENSG00000212997 (2.1)	GIPC2 (2.1)
A05.810.453	Kidney	Urogenital System	Urinary Tract	0.50	>=0.20	CDH6 (2.6)	GIPC2 (2.6)	PAPLN (1.8)	ENSG00000214837 (1.5)	C10orf140 (1.5)	TRPC7 (1.4)	SETBP1 (1.3)	AMT (1.1)	MARVELD3 (1.1)	C10orf114 (1.1)
A17.815	Skin	Integumentary System	Skin	0.50	>=0.20	ARRDC4 (1.5)	ECM1 (1.5)	SEMA3F (1.3)	C3orf54 (1.3)	GIPC2 (1.2)	C1orf51 (1.1)	ENSG00000229891 (1.1)	PAPLN (1.1)	LAMA2 (1.1)	COL16A1 (1.0)
A05.360.444	Genitalia Male	Urogenital System	Genitalia	0.51	>=0.20	ENSG00000245070 (4.8)	C10orf140 (2.2)	PHF2 (1.9)	QRICH1 (1.7)	C3orf71 (1.6)	WDR6 (1.6)	SDCCAG8 (1.5)	OLFM4 (1.5)	C15orf17 (1.4)	SETBP1 (1.4)
A03.556	Gastrointestinal Tract	Digestive System	Gastrointestinal Tract	0.52	>=0.20	OLFM4 (2.3)	MST1R (2.3)	GIPC2 (1.9)	MARVELD3 (1.7)	PRKAR2A (1.0)	DNM2 (1.0)	ENSG00000229891 (1.0)	GAK (0.9)	RCCD1 (0.9)	QARS (0.9)
A11.063	Antibody Producing Cells	Cells	Antibody-Producing Cells	0.53	>=0.20	BMP8A (4.2)	C7orf50 (2.8)	DNAJC1 (2.6)	TMEM175 (2.6)	MON1A (2.5)	PPCDC (2.2)	MAML3 (2.1)	BANK1 (2.0)	CYP2W1 (1.9)	COX5A (1.8)
A11.118.637.555.567.562	B Lymphocytes	Cells	Blood Cells	0.53	>=0.20	BMP8A (4.2)	C7orf50 (2.8)	DNAJC1 (2.6)	TMEM175 (2.6)	MON1A (2.5)	PPCDC (2.2)	MAML3 (2.1)	BANK1 (2.0)	CYP2W1 (1.9)	COX5A (1.8)
A05.810	Urinary Tract	Urogenital System	Urinary Tract	0.54	>=0.20	CDH6 (2.4)	GIPC2 (2.3)	PAPLN (1.6)	ENSG00000214837 (1.4)	C10orf140 (1.3)	TRPC7 (1.3)	SETBP1 (1.1)	AMT (1.1)	MARVELD3 (1.0)	C10orf114 (1.0)
A10.272.497	Epidermis	Tissues	Epithelium	0.54	>=0.20	C3orf54 (3.8)	SEMA3F (3.5)	ECM1 (3.5)	PHF2 (2.9)	IP6K2 (2.9)	ENSG00000229891 (2.8)	ENSG00000182109 (2.6)	MST1R (2.5)	KIAA0754 (2.5)	FOXP2 (2.4)
A15.382.490.315.583	Neutrophils	Hemic and Immune Systems	Immune System	0.54	>=0.20	ENSG00000258944 (6.2)	NUMB (5.8)	C3orf62 (5.6)	ENSG00000214837 (4.3)	AHCTF1 (4.3)	C1orf183 (4.3)	USP4 (4.2)	PPCDC (3.9)	ENSG00000227603 (3.9)	DPYD (3.6)
A05.360.319.887	Vulva	Urogenital System	Genitalia	0.55	>=0.20	SEMA3F (1.8)	ECM1 (1.8)	KIAA0754 (1.7)	C3orf54 (1.7)	COL16A1 (1.5)	MACF1 (1.3)	C17orf58 (1.3)	MST1R (1.1)	ARRDC4 (1.0)	SETBP1 (1.0)
A11.118.637.415	Granulocytes	Cells	Blood Cells	0.55	>=0.20	ENSG00000258944 (5.5)	NUMB (5.2)	C3orf62 (5.2)	AHCTF1 (4.0)	ENSG00000214837 (3.9)	USP4 (3.9)	C1orf183 (3.9)	PPCDC (3.6)	DPYD (3.4)	ENSG00000227603 (3.4)
A11.872.040	Adult Stem Cells	Cells	Stem Cells	0.56	>=0.20	SOX11 (2.7)	NMT1 (2.4)	ZCCHC4 (2.3)	MARVELD3 (2.2)	ILF3 (2.1)	MLLT10 (2.1)	SLC25A13 (2.0)	C10orf114 (2.0)	TRAIP (2.0)	ASNS (1.8)
A15.145.846	Serum	Hemic and Immune Systems	Blood	0.58	>=0.20	ENSG00000250075 (3.5)	DNAJB4 (2.0)	BNC2 (1.8)	SEMA3F (1.7)	FAM120A (1.6)	NMT1 (1.6)	PRKAR2A (1.5)	BSN-AS2 (1.4)	EXD3 (1.3)	ZCCHC4 (1.3)
A10.615.550.599	Mouth Mucosa	Tissues	Membranes	0.60	>=0.20	ECM1 (4.2)	SEMA3F (2.8)	FOXP2 (2.7)	C1orf51 (2.7)	SLC24A3 (2.6)	C15orf17 (2.3)	C3orf54 (1.9)	ENSG00000229891 (1.7)	SLC44A2 (1.4)	AP1G1 (1.3)
A15.378.316.378.590.837.250	Erythroid Precursor Cells	Hemic and Immune Systems	Hematopoietic System	0.60	>=0.20	RCCD1 (3.2)	MLLT10 (3.2)	FUBP1 (3.1)	TRAIP (3.1)	ASNS (3.0)	ZCCHC4 (2.9)	SLC25A13 (2.7)	NMT1 (2.5)	TARS2 (2.4)	C17orf58 (2.3)
A11.872.378.590.817	Megakaryocyte Erythroid Progenitor Cells	Cells	Stem Cells	0.60	>=0.20	RCCD1 (3.2)	MLLT10 (3.2)	FUBP1 (3.1)	TRAIP (3.1)	ASNS (3.0)	ZCCHC4 (2.9)	SLC25A13 (2.7)	NMT1 (2.5)	TARS2 (2.4)	C17orf58 (2.3)
A15.145.229.188	Blood Platelets	Hemic and Immune Systems	Blood	0.61	>=0.20	ENSG00000227811 (10.4)	NEXN-AS1 (7.1)	CYP2W1 (4.7)	NCKIPSD (4.6)	C3orf54 (4.6)	BANK1 (4.3)	SLC24A3 (4.0)	C1orf183 (3.8)	EXD3 (3.7)	ENSG00000182109 (3.4)
A03.556.124.369	Intestinal Mucosa	Digestive System	Gastrointestinal Tract	0.62	>=0.20	MARVELD3 (3.9)	GIPC2 (3.8)	OLFM4 (3.6)	RAB9BP1 (2.9)	MST1R (2.9)	COX5A (2.5)	FAM120AOS (2.4)	APEH (2.3)	PHLPP2 (2.2)	AMT (2.1)
A15.145.229.637.555.567.562.725	Plasma Cells	Hemic and Immune Systems	Blood	0.64	>=0.20	BMP8A (5.4)	DNAJC1 (4.0)	MON1A (3.6)	C7orf50 (3.3)	TMEM175 (3.2)	MAML3 (2.8)	PPCDC (2.8)	TLX3 (2.6)	COX5A (2.5)	SCAMP5 (2.3)
A15.145.693	Plasma	Hemic and Immune Systems	Blood	0.64	>=0.20	BMP8A (5.4)	DNAJC1 (4.0)	MON1A (3.6)	C7orf50 (3.3)	TMEM175 (3.2)	MAML3 (2.9)	PPCDC (2.8)	TLX3 (2.6)	COX5A (2.5)	SCAMP5 (2.3)
A15.145.229.334	Erythrocytes	Hemic and Immune Systems	Blood	0.64	>=0.20	ENSG00000227811 (3.4)	AHCTF1 (2.3)	FUBP1 (2.1)	TRAIP (2.1)	CYP2W1 (2.1)	DCAKD (2.1)	C3orf54 (1.9)	NEXN-AS1 (1.9)	KLHDC8B (1.8)	TARS2 (1.8)
A09.371	Eye	Sense Organs	Eye	0.64	>=0.20	BPTF (1.7)	ZZZ3 (1.6)	VPS33B (1.6)	IST1 (1.5)	GNAT1 (1.5)	KLHDC8B (1.4)	BNC2 (1.2)	QARS (1.1)	PTP4A3 (1.1)	IMPDH2 (1.0)
A11.627.340.360	Granulocyte Precursor Cells	Cells	Myeloid Cells	0.64	>=0.20	RAB9BP1 (2.9)	APEH (2.9)	TRAIP (2.8)	MAML3 (2.7)	ENSG00000212997 (2.6)	ENSG00000182109 (2.4)	PRC1 (2.1)	RCCD1 (1.9)	OLFM4 (1.9)	C3orf62 (1.8)
A11.443	Erythroid Cells	Cells	Erythroid Cells	0.66	>=0.20	ENSG00000227811 (3.3)	AHCTF1 (2.2)	TRAIP (2.1)	CYP2W1 (2.1)	FUBP1 (2.1)	DCAKD (2.0)	C3orf54 (1.9)	KLHDC8B (1.8)	NEXN-AS1 (1.8)	TARS2 (1.8)
A06.407.071.140	Adrenal Cortex	Endocrine System	Endocrine Glands	0.66	>=0.20	KLHDC8B (3.1)	GIPC2 (3.1)	ENSG00000225399 (2.2)	BBX (2.2)	LAMB2 (1.7)	MRPS21 (1.7)	RPP25 (1.5)	P4HTM (1.3)	MPI (1.3)	NCKIPSD (1.2)
A05.360.319.679.256	Cervix Uteri	Urogenital System	Genitalia	0.69	>=0.20	RCCD1 (1.7)	MST1R (1.6)	ENSG00000214837 (1.4)	SEMA3F (1.2)	COL16A1 (1.2)	PRC1 (1.0)	DNAJC1 (1.0)	OLFM4 (0.7)	RBM5 (0.7)	TNRC18 (0.7)
A03.556.124.684	Intestine Small	Digestive System	Gastrointestinal Tract	0.72	>=0.20	OLFM4 (2.4)	CPS1 (2.0)	GIPC2 (1.8)	MST1R (1.6)	MARVELD3 (1.0)	UBA7 (0.8)	ECM1 (0.8)	ENSG00000231204 (0.8)	GAK (0.7)	SCAMP2 (0.7)
A05.360.444.492	Penis	Urogenital System	Genitalia	0.73	>=0.20	ENSG00000250075 (2.4)	NEXN-AS1 (2.1)	ECM1 (1.7)	ARRDC4 (1.7)	C10orf140 (1.5)	ZCCHC4 (1.3)	PLCD3 (1.2)	SOX11 (1.1)	COL16A1 (1.1)	CPS1 (1.1)
A05.360.444.492.362	Foreskin	Urogenital System	Genitalia	0.74	>=0.20	ENSG00000250075 (2.6)	NEXN-AS1 (2.2)	ARRDC4 (1.7)	ECM1 (1.7)	C10orf140 (1.6)	ZCCHC4 (1.4)	PLCD3 (1.3)	SOX11 (1.2)	CPS1 (1.2)	TRPC7 (1.1)
A05.360.490.690	Ovum	Urogenital System	Genitalia	0.75	>=0.20	ANAPC4 (3.5)	ENSG00000249618 (3.3)	ATXN1L (2.1)	SLC39A8 (1.9)	TRPC7 (1.8)	C17orf58 (1.6)	SLC25A13 (1.3)	RCCD1 (1.2)	FAM120AOS (1.2)	AP1G1 (1.1)
A11.497.497.600	Oocytes	Cells	Germ Cells	0.75	>=0.20	ANAPC4 (3.5)	ENSG00000249618 (3.3)	ATXN1L (2.1)	SLC39A8 (1.9)	TRPC7 (1.8)	C17orf58 (1.6)	SLC25A13 (1.3)	RCCD1 (1.2)	FAM120AOS (1.2)	AP1G1 (1.1)
A02.835.583.443.800.800	Synovial Fluid	Musculoskeletal System	Skeleton	0.75	>=0.20	C3orf71 (4.6)	ENSG00000250075 (3.3)	C1orf54 (3.3)	DNM2 (2.6)	SLC39A8 (1.8)	MLLT10 (1.7)	ARIH2 (1.7)	ENSG00000258944 (1.7)	ATXN1L (1.6)	DALRD3 (1.6)
A15.382.490.555.567.537	Killer Cells Natural	Hemic and Immune Systems	Immune System	0.76	>=0.20	C3orf71 (2.5)	ENSG00000212997 (2.3)	ENSG00000247416 (2.2)	KIAA0754 (2.1)	TRAIP (1.7)	PPCDC (1.6)	DNM2 (1.5)	DNAJC1 (1.4)	ARIH2 (1.4)	DPF3 (1.3)
A14.549	Mouth	Stomatognathic System	Mouth	0.76	>=0.20	ECM1 (2.7)	SEMA3F (2.3)	SLC24A3 (2.0)	FOXP2 (1.9)	C3orf54 (1.7)	C1orf51 (1.6)	ENSG00000229891 (1.5)	CYP2W1 (1.1)	MRPS21 (1.1)	MARVELD3 (1.0)
A11.872.378	Hematopoietic Stem Cells	Cells	Stem Cells	0.78	>=0.20	TRAIP (2.5)	MLLT10 (1.9)	ZCCHC4 (1.9)	PRPF3 (1.8)	ILF3 (1.8)	DDX20 (1.7)	TARS2 (1.5)	APEH (1.5)	ANAPC4 (1.4)	ZZZ3 (1.4)
A15.382.490.555.567	Lymphocytes	Hemic and Immune Systems	Immune System	0.80	>=0.20	BMP8A (2.4)	QRICH1 (1.7)	DNAJC1 (1.5)	TMEM175 (1.5)	ENSG00000227603 (1.5)	MON1A (1.5)	C7orf50 (1.5)	C3orf71 (1.5)	PPCDC (1.4)	ENSG00000212997 (1.4)
A03.734.414	Islets of Langerhans	Digestive System	Pancreas	0.80	>=0.20	PRC1 (1.7)	MST1R (1.6)	SLC25A13 (1.6)	RCCD1 (1.5)	TRAIP (1.4)	FAM73A (1.4)	CPS1 (1.3)	ZCCHC4 (1.3)	PLCD3 (1.3)	DDX20 (1.1)
A11.620	Muscle Cells	Cells	Muscle Cells	0.81	>=0.20	CDH6 (5.3)	DNAJB4 (2.9)	CCDC36 (2.6)	TCTA (2.4)	MON1A (2.1)	C1orf54 (2.0)	ECM1 (1.9)	C1orf183 (1.8)	NEXN (1.7)	NMT1 (1.7)
A11.620.520	Myocytes Smooth Muscle	Cells	Muscle Cells	0.81	>=0.20	CDH6 (5.3)	DNAJB4 (2.9)	CCDC36 (2.6)	TCTA (2.4)	MON1A (2.1)	C1orf54 (2.0)	ECM1 (1.9)	C1orf183 (1.8)	NEXN (1.7)	NMT1 (1.7)
A11.872.190.260	Embryoid Bodies	Cells	Stem Cells	0.82	>=0.20	DALRD3 (3.2)	EXD3 (2.2)	DCAKD (2.0)	DNAJB4 (2.0)	SOX11 (1.6)	MPI (1.5)	BNC2 (1.5)	WDR6 (1.5)	C10orf114 (1.4)	DNAJC1 (1.4)
A07.541	Heart	Cardiovascular System	Heart	0.82	>=0.20	PTP4A3 (3.6)	SPHKAP (3.6)	LAMA2 (3.2)	NEXN (3.0)	SLC25A20 (2.7)	DPF3 (2.7)	NCAM1 (2.6)	FAM120AOS (2.5)	ARIH2 (2.4)	AMT (2.4)
A11.329	Connective Tissue Cells	Cells	Connective Tissue Cells	0.82	>=0.20	NEXN-AS1 (2.0)	SDCCAG8 (1.7)	ZCCHC4 (1.3)	RAB9BP1 (1.1)	RHOA (1.0)	DPYD (1.0)	C3orf62 (0.9)	ARRDC4 (0.9)	NUMB (0.9)	SLC25A20 (0.8)
A15.378	Hematopoietic System	Hemic and Immune Systems	Hematopoietic System	0.82	>=0.20	ENSG00000258944 (2.8)	NUMB (2.7)	C3orf62 (2.5)	USP4 (2.3)	DPYD (2.1)	DNM2 (2.0)	PPCDC (1.8)	ENSG00000227603 (1.7)	TNRC18 (1.6)	AP1G1 (1.5)
A15.378.316	Bone Marrow Cells	Hemic and Immune Systems	Hematopoietic System	0.82	>=0.20	ENSG00000258944 (2.8)	NUMB (2.7)	C3orf62 (2.5)	USP4 (2.3)	DPYD (2.1)	DNM2 (2.0)	PPCDC (1.8)	ENSG00000227603 (1.7)	TNRC18 (1.6)	AP1G1 (1.5)
A10.690	Muscles	Tissues	Muscles	0.82	>=0.20	RNF123 (4.0)	PRKAR2A (3.1)	PTP4A3 (2.8)	NEXN (2.7)	ARIH2 (2.6)	PLCD3 (2.5)	NDUFAF3 (2.1)	DPF3 (2.1)	C1orf51 (2.0)	DNAJB4 (2.0)
A11.627.635	Myeloid Progenitor Cells	Cells	Myeloid Cells	0.83	>=0.20	TRAIP (2.8)	ZCCHC4 (2.2)	MLLT10 (2.0)	TARS2 (1.9)	PRPF3 (1.8)	ILF3 (1.8)	APEH (1.8)	DDX20 (1.7)	RCCD1 (1.6)	PRC1 (1.5)
A07.231	Blood Vessels	Cardiovascular System	Blood Vessels	0.83	>=0.20	SEMA3F (2.6)	DNAJB4 (2.1)	EXD3 (1.6)	NMT1 (1.6)	C1orf54 (1.6)	RPP25 (1.5)	BNC2 (1.5)	ENSG00000250075 (1.4)	MON1A (1.3)	RHOA (1.1)
A10.165	Connective Tissue	Tissues	Connective Tissue	0.83	>=0.20	UBA7 (1.5)	ENSG00000227603 (1.2)	DNAJC1 (1.2)	BANK1 (1.2)	ILF3 (1.1)	COX19 (1.1)	USP4 (1.1)	PPCDC (1.0)	TMEM175 (1.0)	TLX3 (0.9)
A10.615	Membranes	Tissues	Membranes	0.83	>=0.20	MARVELD3 (1.9)	FOXP2 (1.7)	GIPC2 (1.5)	MST1R (1.3)	FAM120AOS (1.2)	SCAMP2 (1.2)	ENSG00000229891 (1.0)	PRKAR2A (1.0)	QARS (0.9)	PLCD3 (0.9)
A15.145	Blood	Hemic and Immune Systems	Blood	0.84	>=0.20	USP4 (2.0)	COX19 (1.8)	ENSG00000258944 (1.6)	UBA7 (1.6)	NUMB (1.6)	C3orf62 (1.5)	BANK1 (1.5)	C3orf71 (1.5)	RBM5 (1.5)	ENSG00000227603 (1.4)
A02.835	Skeleton	Musculoskeletal System	Skeleton	0.84	>=0.20	UBA7 (1.6)	ENSG00000227603 (1.3)	DNAJC1 (1.3)	BANK1 (1.2)	ILF3 (1.2)	COX19 (1.1)	USP4 (1.1)	PPCDC (1.1)	TMEM175 (1.0)	TLX3 (1.0)
A10.690.552	Muscle Striated	Tissues	Muscles	0.84	>=0.20	RNF123 (5.6)	PTP4A3 (4.2)	PRKAR2A (4.1)	ARIH2 (3.8)	PLCD3 (3.3)	DPF3 (3.1)	NEXN (3.1)	C1orf51 (2.8)	SLC38A3 (2.7)	NDUFAF3 (2.6)
A10.690.552.500	Muscle Skeletal	Tissues	Muscles	0.84	>=0.20	RNF123 (5.6)	PTP4A3 (4.2)	PRKAR2A (4.1)	ARIH2 (3.8)	PLCD3 (3.3)	DPF3 (3.1)	NEXN (3.1)	C1orf51 (2.8)	SLC38A3 (2.7)	NDUFAF3 (2.6)
A02.835.232	Bone and Bones	Musculoskeletal System	Skeleton	0.84	>=0.20	UBA7 (1.6)	ENSG00000227603 (1.3)	DNAJC1 (1.3)	ILF3 (1.3)	BANK1 (1.2)	COX19 (1.2)	USP4 (1.2)	PPCDC (1.1)	TMEM175 (1.1)	TLX3 (1.0)
A11.627.624.249	Monocyte Macrophage Precursor Cells	Cells	Myeloid Cells	0.84	>=0.20	RPP25 (3.6)	TRAIP (2.7)	ZCCHC4 (2.5)	PRPF3 (2.3)	SCAMP2 (2.3)	ENSG00000227603 (2.3)	BSN-AS2 (2.1)	C3orf62 (2.0)	DDX20 (1.9)	ZZZ3 (1.8)
A11.872.378.590.635	Granulocyte Macrophage Progenitor Cells	Cells	Stem Cells	0.84	>=0.20	TRAIP (2.7)	RPP25 (2.2)	ZCCHC4 (2.0)	PRPF3 (2.0)	APEH (1.9)	C3orf62 (1.9)	SCAMP2 (1.7)	ILF3 (1.7)	COX5A (1.6)	DDX20 (1.6)
A15.382.216	Bone Marrow	Hemic and Immune Systems	Immune System	0.85	>=0.20	UBA7 (1.8)	ENSG00000227603 (1.5)	COX19 (1.5)	DNAJC1 (1.4)	BANK1 (1.4)	USP4 (1.4)	ILF3 (1.3)	TMEM175 (1.2)	PPCDC (1.2)	ENSG00000249618 (1.1)
A02.633.567.850	Quadriceps Muscle	Musculoskeletal System	Muscles	0.85	>=0.20	RNF123 (5.8)	PTP4A3 (4.4)	PRKAR2A (4.3)	ARIH2 (3.9)	PLCD3 (3.5)	DPF3 (3.2)	NEXN (3.1)	C1orf51 (2.9)	NDUFAF3 (2.7)	SLC38A3 (2.7)
A07.541.560	Heart Ventricles	Cardiovascular System	Heart	0.86	>=0.20	PTP4A3 (4.0)	SPHKAP (4.0)	LAMA2 (3.2)	NEXN (3.1)	SLC25A20 (3.1)	DPF3 (3.1)	NCAM1 (2.9)	ARIH2 (2.7)	FAM120AOS (2.7)	AMT (2.6)
A15.382.520.604.800	Palatine Tonsil	Hemic and Immune Systems	Immune System	0.86	>=0.20	BANK1 (3.5)	QRICH1 (1.9)	FUBP1 (1.7)	PRPF3 (1.7)	RPRD2 (1.7)	UBA7 (1.7)	USP19 (1.6)	SLC44A2 (1.6)	TARS2 (1.5)	ILF3 (1.5)
A04.623.603	Oropharynx	Respiratory System	Pharynx	0.86	>=0.20	BANK1 (3.5)	QRICH1 (1.9)	FUBP1 (1.7)	PRPF3 (1.7)	RPRD2 (1.7)	UBA7 (1.7)	USP19 (1.6)	SLC44A2 (1.6)	TARS2 (1.5)	ILF3 (1.5)
A05.360.490	Germ Cells	Urogenital System	Genitalia	0.87	>=0.20	ENSG00000249618 (3.8)	ANAPC4 (3.0)	ATXN1L (1.9)	SLC39A8 (1.6)	TRPC7 (1.5)	C17orf58 (1.4)	SLC25A13 (1.2)	AP1G1 (1.2)	RCCD1 (1.0)	PRKAR2A (1.0)
A15.145.229	Blood Cells	Hemic and Immune Systems	Blood	0.87	>=0.20	ENSG00000227603 (1.7)	USP4 (1.7)	DPYD (1.5)	C3orf71 (1.4)	PPCDC (1.4)	ENSG00000258944 (1.3)	UBA7 (1.3)	BMP8A (1.2)	NUMB (1.2)	C3orf62 (1.2)
A15.382.490.555.567.622	Lymphocytes Null	Hemic and Immune Systems	Immune System	0.87	>=0.20	TARS2 (3.5)	TRAIP (3.4)	ZCCHC4 (2.3)	PPCDC (2.2)	APEH (2.1)	ARIH2 (1.9)	PRC1 (1.9)	RCCD1 (1.8)	NMT1 (1.8)	PRPF3 (1.7)
A05.810.453.324	Kidney Cortex	Urogenital System	Urinary Tract	0.88	>=0.20	ENSG00000247416 (3.1)	PAPLN (2.9)	TLX3 (2.5)	IP6K2 (2.3)	BNC2 (1.9)	MRPS21 (1.9)	ATXN1L (1.8)	DALRD3 (1.7)	BBX (1.6)	ENSG00000231204 (1.6)
A11.436.275	Endothelial Cells	Cells	Epithelial Cells	0.88	>=0.20	SEMA3F (2.7)	EXD3 (2.1)	DNAJB4 (2.0)	RPP25 (1.8)	NMT1 (1.6)	ENSG00000250075 (1.5)	PRC1 (1.3)	BNC2 (1.2)	RHOA (1.2)	RAB9BP1 (1.2)
A11.118.637	Leukocytes	Cells	Blood Cells	0.88	>=0.20	USP4 (2.0)	PPCDC (1.7)	ENSG00000227603 (1.6)	BMP8A (1.5)	ENSG00000258944 (1.4)	DPYD (1.3)	C3orf62 (1.2)	DNM2 (1.2)	USP19 (1.2)	NUMB (1.1)
A10.615.550	Mucous Membrane	Tissues	Membranes	0.88	>=0.20	MARVELD3 (2.4)	GIPC2 (1.9)	FOXP2 (1.8)	MST1R (1.7)	SCAMP2 (1.6)	FAM120AOS (1.3)	SEMA3F (1.2)	ENSG00000229891 (1.2)	PRKAR2A (1.1)	OLFM4 (1.1)
A15.382.680	Phagocytes	Hemic and Immune Systems	Immune System	0.89	>=0.20	NUMB (2.8)	ENSG00000258944 (2.7)	C3orf62 (2.6)	DPYD (2.1)	USP4 (2.1)	DNM2 (1.7)	AP1G1 (1.6)	PPCDC (1.6)	BSN-AS2 (1.4)	ARRDC4 (1.4)
A15.145.229.637.555	Leukocytes Mononuclear	Hemic and Immune Systems	Blood	0.89	>=0.20	BMP8A (1.9)	USP4 (1.5)	SLC39A8 (1.4)	ENSG00000227603 (1.4)	PPCDC (1.3)	QRICH1 (1.2)	MAML3 (1.2)	C7orf50 (1.2)	TMEM175 (1.2)	ENSG00000212997 (1.1)
A11.627	Myeloid Cells	Cells	Myeloid Cells	0.89	>=0.20	NUMB (2.6)	ENSG00000258944 (2.5)	C3orf62 (2.4)	USP4 (2.0)	DPYD (1.9)	DNM2 (1.7)	AP1G1 (1.5)	PPCDC (1.5)	BSN-AS2 (1.3)	ARRDC4 (1.3)
A15.145.300	Fetal Blood	Hemic and Immune Systems	Blood	0.89	>=0.20	GPR146 (4.1)	RNF123 (3.9)	USP4 (1.9)	C3orf62 (1.7)	TLX3 (1.7)	COX19 (1.6)	ENSG00000258944 (1.5)	MAML3 (1.4)	C3orf54 (1.4)	CYP2W1 (1.3)
A14.549.167.646	Periodontium	Stomatognathic System	Mouth	0.90	>=0.20	C3orf54 (3.2)	SEMA3F (3.0)	PAPLN (2.4)	CYP2W1 (2.3)	SLC24A3 (2.1)	ECM1 (2.1)	MON1A (2.0)	ATXN1L (1.8)	USP19 (1.7)	SLC44A2 (1.7)
A15.382.812.260	Dendritic Cells	Hemic and Immune Systems	Immune System	0.90	>=0.20	ARRDC4 (2.6)	C17orf58 (2.5)	SDCCAG8 (2.2)	C1orf54 (2.1)	SLC39A8 (1.7)	AP1G1 (1.6)	GPR146 (1.6)	USP4 (1.5)	DPYD (1.4)	TLX3 (1.3)
A11.066	Antigen Presenting Cells	Cells	Antigen-Presenting Cells	0.90	>=0.20	ARRDC4 (2.6)	C17orf58 (2.5)	SDCCAG8 (2.2)	C1orf54 (2.1)	SLC39A8 (1.7)	AP1G1 (1.6)	GPR146 (1.6)	USP4 (1.5)	DPYD (1.4)	TLX3 (1.3)
A07.231.908	Veins	Cardiovascular System	Blood Vessels	0.91	>=0.20	SEMA3F (2.8)	DNAJB4 (2.3)	GIPC2 (2.0)	EXD3 (1.8)	BNC2 (1.8)	C1orf54 (1.8)	RPP25 (1.8)	RAB9BP1 (1.6)	C17orf58 (1.5)	RHOA (1.3)
A10.165.450.300.425	Keloid	Tissues	Connective Tissue	0.91	>=0.20	CCDC36 (2.8)	ZZZ3 (2.6)	ASNS (2.3)	ENSG00000226387 (2.2)	ENSG00000249618 (2.1)	DNAJB4 (2.1)	ECM1 (2.0)	LAMA2 (1.9)	AK5 (1.9)	KIAA1429 (1.9)
A07.231.908.670.874	Umbilical Veins	Cardiovascular System	Blood Vessels	0.91	>=0.20	SEMA3F (2.9)	DNAJB4 (2.4)	GIPC2 (2.1)	RAB9BP1 (2.0)	BNC2 (1.9)	EXD3 (1.8)	C1orf54 (1.8)	RPP25 (1.7)	C17orf58 (1.7)	RHOA (1.5)
A07.231.908.670	Portal System	Cardiovascular System	Blood Vessels	0.91	>=0.20	SEMA3F (2.9)	DNAJB4 (2.4)	GIPC2 (2.1)	RAB9BP1 (2.0)	BNC2 (1.9)	EXD3 (1.8)	C1orf54 (1.8)	RPP25 (1.7)	C17orf58 (1.7)	RHOA (1.5)
A11.382.625	Enteroendocrine Cells	Cells	Endocrine Cells	0.91	>=0.20	RCCD1 (2.5)	MST1R (2.4)	PRC1 (2.2)	SLC25A13 (2.1)	TRAIP (1.9)	PLCD3 (1.9)	CPS1 (1.5)	ZCCHC4 (1.4)	COX5A (1.3)	ENSG00000250075 (1.3)
A11.436.294.064	Glucagon Secreting Cells	Cells	Epithelial Cells	0.91	>=0.20	RCCD1 (2.5)	MST1R (2.4)	PRC1 (2.2)	SLC25A13 (2.1)	TRAIP (1.9)	PLCD3 (1.9)	CPS1 (1.5)	ZCCHC4 (1.4)	COX5A (1.3)	ENSG00000250075 (1.3)
A11.436.348	Hepatocytes	Cells	Epithelial Cells	0.92	>=0.20	CPS1 (4.3)	SLC38A3 (4.2)	TAT (4.1)	GIPC2 (3.2)	GPER (3.2)	NMT1 (2.5)	SLC25A13 (2.5)	MLLT10 (2.3)	AMT (2.0)	RNF123 (2.0)
A15.378.316.580	Monocytes	Hemic and Immune Systems	Hematopoietic System	0.92	>=0.20	NUMB (1.9)	DPYD (1.9)	USP4 (1.9)	ENSG00000258944 (1.8)	SLC39A8 (1.8)	DNM2 (1.6)	SCAMP2 (1.5)	C3orf62 (1.4)	ARRDC4 (1.4)	BSN-AS2 (1.3)
A14.549.885	Tongue	Stomatognathic System	Mouth	0.92	>=0.20	CYP2W1 (2.4)	MRPS21 (2.3)	COX5A (2.3)	PAPLN (2.0)	IST1 (1.9)	USP19 (1.8)	SEMA3F (1.7)	SLC24A3 (1.7)	C3orf54 (1.6)	PPCDC (1.6)
A15.382	Immune System	Hemic and Immune Systems	Immune System	0.92	>=0.20	USP4 (1.5)	UBA7 (1.4)	ENSG00000227603 (1.4)	PPCDC (1.3)	COX19 (1.1)	ENSG00000258944 (1.1)	BANK1 (1.0)	TMEM175 (1.0)	SLC39A8 (1.0)	USP19 (1.0)
A10.165.450.300	Cicatrix	Tissues	Connective Tissue	0.93	>=0.20	ZZZ3 (2.4)	CCDC36 (2.4)	LAMA2 (2.3)	ASNS (2.2)	ENSG00000249618 (2.1)	ECM1 (2.1)	ENSG00000226387 (2.1)	DNAJB4 (2.0)	COL16A1 (1.9)	AK5 (1.8)
A10.165.450	Granulation Tissue	Tissues	Connective Tissue	0.93	>=0.20	ZZZ3 (2.4)	CCDC36 (2.4)	LAMA2 (2.3)	ASNS (2.2)	ENSG00000249618 (2.1)	ECM1 (2.1)	ENSG00000226387 (2.1)	DNAJB4 (2.0)	COL16A1 (1.9)	AK5 (1.8)
A11.436.397	Keratinocytes	Cells	Epithelial Cells	0.94	>=0.20	SEMA3F (1.9)	MST1R (1.9)	SLC44A2 (1.7)	C15orf17 (1.6)	PLCD3 (1.6)	ENSG00000250075 (1.5)	MARVELD3 (1.4)	ASNS (1.4)	DNM2 (1.3)	RAB9BP1 (1.3)
A15.382.520.604.700	Spleen	Hemic and Immune Systems	Immune System	0.94	>=0.20	BANK1 (2.2)	FUBP1 (1.7)	ENSG00000227603 (1.5)	GIPC2 (1.5)	PPCDC (1.2)	UBA7 (1.2)	TARS2 (1.2)	NMT1 (1.1)	MLLT10 (1.1)	RBM5 (1.1)
A02.835.232.043.300	Foot Bones	Musculoskeletal System	Skeleton	0.95	>=0.20	OLFM4 (2.3)	IST1 (2.1)	MARVELD3 (2.0)	SLC44A2 (2.0)	FAM120AOS (1.8)	VPS33B (1.5)	NUMB (1.4)	UBA7 (1.4)	DPYD (1.3)	PPCDC (1.3)
A02.835.232.043.300.710	Tarsal Bones	Musculoskeletal System	Skeleton	0.95	>=0.20	OLFM4 (2.3)	IST1 (2.1)	MARVELD3 (2.0)	SLC44A2 (2.0)	FAM120AOS (1.8)	VPS33B (1.5)	NUMB (1.4)	UBA7 (1.4)	DPYD (1.3)	PPCDC (1.3)
A09.371.337.168	Conjunctiva	Sense Organs	Eye	0.95	>=0.20	OLFM4 (2.5)	IST1 (2.2)	MARVELD3 (2.2)	SLC44A2 (2.1)	FAM120AOS (2.0)	VPS33B (1.5)	NUMB (1.5)	UBA7 (1.4)	DPYD (1.4)	PPCDC (1.3)
A09.371.337	Eyelids	Sense Organs	Eye	0.95	>=0.20	OLFM4 (2.5)	IST1 (2.2)	MARVELD3 (2.2)	SLC44A2 (2.1)	FAM120AOS (2.0)	VPS33B (1.5)	NUMB (1.5)	UBA7 (1.4)	DPYD (1.4)	PPCDC (1.3)
A02.835.232.043	Bones of Lower Extremity	Musculoskeletal System	Skeleton	0.95	>=0.20	OLFM4 (2.2)	IST1 (2.0)	MARVELD3 (1.9)	SLC44A2 (1.9)	FAM120AOS (1.7)	UBA7 (1.3)	NUMB (1.3)	VPS33B (1.3)	DPYD (1.3)	PPCDC (1.2)
A09.371.060	Anterior Eye Segment	Sense Organs	Eye	0.95	>=0.20	OLFM4 (2.4)	MARVELD3 (2.2)	IST1 (2.2)	SLC44A2 (2.1)	FAM120AOS (1.9)	VPS33B (1.5)	NUMB (1.5)	DPYD (1.4)	UBA7 (1.4)	PPCDC (1.3)
A15.382.812	Mononuclear Phagocyte System	Hemic and Immune Systems	Immune System	0.95	>=0.20	ARRDC4 (1.8)	NUMB (1.8)	SDCCAG8 (1.8)	SLC39A8 (1.7)	DPYD (1.6)	ENSG00000258944 (1.6)	C3orf62 (1.5)	USP4 (1.5)	AP1G1 (1.3)	SCAMP2 (1.3)
A14.549.167	Dentition	Stomatognathic System	Mouth	0.95	>=0.20	ECM1 (2.2)	MON1A (2.0)	ENSG00000226387 (2.0)	PLCD3 (1.6)	BSN-AS2 (1.5)	DALRD3 (1.4)	C10orf114 (1.4)	HEATR4 (1.4)	IMPDH2 (1.3)	SLC44A2 (1.3)
A06.407.312.497.535.300.500	Cumulus Cells	Endocrine System	Endocrine Glands	0.95	>=0.20	MPI (2.6)	IP6K2 (2.0)	SPHKAP (2.0)	TLX3 (1.7)	AP1G1 (1.6)	FAM120A (1.5)	DNAJC1 (1.5)	BBX (1.5)	ENSG00000247416 (1.4)	NICN1 (1.4)
A05.360.319.114.630.535	Ovarian Follicle	Urogenital System	Genitalia	0.95	>=0.20	MPI (2.6)	IP6K2 (2.0)	SPHKAP (2.0)	TLX3 (1.7)	AP1G1 (1.6)	FAM120A (1.5)	DNAJC1 (1.5)	BBX (1.5)	ENSG00000247416 (1.4)	NICN1 (1.4)
A11.436.329	Granulosa Cells	Cells	Epithelial Cells	0.95	>=0.20	MPI (2.6)	IP6K2 (2.0)	SPHKAP (2.0)	TLX3 (1.7)	AP1G1 (1.6)	FAM120A (1.5)	DNAJC1 (1.5)	BBX (1.5)	ENSG00000247416 (1.4)	NICN1 (1.4)
A15.382.812.522	Macrophages	Hemic and Immune Systems	Immune System	0.96	>=0.20	SDCCAG8 (2.6)	C3orf62 (2.1)	NUMB (2.0)	ENSG00000258944 (1.6)	SCAMP2 (1.6)	SLC39A8 (1.4)	BSN-AS2 (1.3)	ENSG00000249618 (1.3)	AP1G1 (1.3)	DPYD (1.3)
A11.436	Epithelial Cells	Cells	Epithelial Cells	0.97	>=0.20	C17orf58 (1.2)	TLX3 (1.2)	DALRD3 (1.1)	CPS1 (1.0)	AP1G1 (1.0)	SLC25A13 (0.9)	TARS2 (0.8)	FOXP2 (0.8)	RAB9BP1 (0.8)	MLLT10 (0.8)
A14.724.557	Nasopharynx	Stomatognathic System	Pharynx	0.97	>=0.20	BSN-AS2 (5.3)	ENSG00000226387 (4.2)	CCDC36 (3.0)	HEATR4 (2.3)	ZZZ3 (2.3)	PHLPP2 (2.2)	ENSG00000258944 (2.2)	ENSG00000229891 (2.0)	TRPC7 (2.0)	C10orf114 (1.8)
A11.382	Endocrine Cells	Cells	Endocrine Cells	0.98	>=0.20	MPI (2.0)	RCCD1 (1.7)	IP6K2 (1.5)	TLX3 (1.4)	SLC25A13 (1.4)	FAM120A (1.3)	AP1G1 (1.2)	ZZZ3 (1.0)	C10orf114 (1.0)	SPHKAP (0.9)
A11.118.637.555.567.569.200.700	T Lymphocytes Regulatory	Cells	Blood Cells	0.98	>=0.20	QRICH1 (3.6)	ENSG00000227603 (3.3)	RPRD2 (3.0)	KIAA0754 (3.0)	IST1 (3.0)	COX19 (2.9)	VPS33B (2.4)	ANAPC4 (2.3)	AHCTF1 (2.2)	ZZZ3 (1.8)
A10.549	Lymphoid Tissue	Tissues	Lymphoid Tissue	0.98	>=0.20	BANK1 (3.0)	FUBP1 (1.4)	PAPLN (1.3)	UBA7 (1.3)	RBM5 (1.1)	SETBP1 (1.1)	BPTF (0.8)	ANAPC4 (0.8)	C1orf54 (0.8)	ZZZ3 (0.8)
A15.382.520	Lymphatic System	Hemic and Immune Systems	Immune System	0.98	>=0.20	BANK1 (3.0)	FUBP1 (1.4)	PAPLN (1.3)	UBA7 (1.3)	RBM5 (1.1)	SETBP1 (1.1)	BPTF (0.8)	ANAPC4 (0.8)	C1orf54 (0.8)	ZZZ3 (0.8)
A14.724	Pharynx	Stomatognathic System	Pharynx	0.98	>=0.20	BSN-AS2 (2.7)	ENSG00000226387 (2.5)	BANK1 (2.5)	ZZZ3 (1.7)	RBM6 (1.5)	CCDC36 (1.5)	ENSG00000258944 (1.4)	TRPC7 (1.3)	ANAPC4 (1.3)	HEATR4 (1.2)
A10.549.400	Lymph Nodes	Tissues	Lymphoid Tissue	0.98	>=0.20	BANK1 (3.0)	PAPLN (1.7)	C1orf54 (1.4)	FUBP1 (1.3)	SETBP1 (1.2)	UBA7 (1.2)	RBM5 (1.1)	ENSG00000249618 (0.9)	ZZZ3 (0.9)	BPTF (0.9)
A11.118.637.555.567.569	T Lymphocytes	Cells	Blood Cells	0.98	>=0.20	QRICH1 (2.5)	ENSG00000227603 (2.0)	COX19 (1.7)	C3orf71 (1.7)	ANAPC4 (1.6)	PRPF3 (1.4)	VPS33B (1.4)	ILF3 (1.3)	FUBP1 (1.3)	ARIH2 (1.3)
A11.329.372.600	Macrophages Alveolar	Cells	Connective Tissue Cells	0.99	>=0.20	ENSG00000249618 (3.0)	SDCCAG8 (2.7)	ARRDC4 (2.4)	C3orf62 (2.2)	ZCCHC4 (1.9)	ENSG00000247416 (1.8)	USP33 (1.8)	NUMB (1.8)	KLHDC8B (1.8)	SLC25A20 (1.5)
A15.145.229.637.555.567.569.200	CD4 Positive T Lymphocytes	Hemic and Immune Systems	Blood	0.99	>=0.20	QRICH1 (3.5)	KIAA0754 (3.3)	IST1 (2.9)	COX19 (2.8)	VPS33B (2.7)	ENSG00000227603 (2.7)	RPRD2 (2.5)	GAK (2.1)	ANAPC4 (1.8)	CYP2W1 (1.8)
A05.810.890	Urinary Bladder	Urogenital System	Urinary Tract	0.99	>=0.20	SEMA3F (2.1)	MST1R (1.7)	PLCD3 (1.6)	CYP2W1 (1.2)	TNRC18 (1.2)	WDR6 (1.0)	DNM2 (1.0)	IP6K2 (0.9)	RBM6 (0.9)	DAG1 (0.9)
A10.272	Epithelium	Tissues	Epithelium	0.99	>=0.20	ENSG00000229891 (1.8)	FAM120A (1.6)	SEMA3F (1.6)	SCAMP2 (1.6)	FOXP2 (1.5)	DALRD3 (1.4)	MST1R (1.3)	GAK (1.1)	P4HTM (1.1)	MARVELD3 (1.1)
A09.531	Nose	Sense Organs	Nose	0.99	>=0.20	SCAMP2 (2.9)	FAM120A (2.5)	ENSG00000229891 (2.2)	FOXP2 (2.2)	DALRD3 (2.1)	MARVELD3 (1.9)	SEMA3F (1.9)	AP1G1 (1.8)	P4HTM (1.8)	ENSG00000214837 (1.7)
A10.615.550.760	Respiratory Mucosa	Tissues	Membranes	0.99	>=0.20	SCAMP2 (2.9)	FAM120A (2.5)	ENSG00000229891 (2.2)	FOXP2 (2.2)	DALRD3 (2.1)	MARVELD3 (1.9)	SEMA3F (1.9)	AP1G1 (1.8)	P4HTM (1.8)	ENSG00000214837 (1.7)
A04.531.520	Nasal Mucosa	Respiratory System	Nose	0.99	>=0.20	SCAMP2 (2.9)	FAM120A (2.5)	ENSG00000229891 (2.2)	FOXP2 (2.2)	DALRD3 (2.1)	MARVELD3 (1.9)	SEMA3F (1.9)	AP1G1 (1.8)	P4HTM (1.8)	ENSG00000214837 (1.7)

## Sheet: GIP1_GENE SET_1e-5
Supplementary Table 8e. GIP1. Results of DEPICT analysis for SNPs with P < 1e-05. Gene set enrichment analysis.
Yellow color depicts genes sets with FDR < 0.05.
PPI, protein-protein interaction
				Top 10 genes in reconstituted gene set
Original gene set ID	Original gene set description	Nominal P	FDR	Reconstituted gene set Z score gene 1	Reconstituted gene set Z score gene 2	Reconstituted gene set Z score gene 3	Reconstituted gene set Z score gene 4	Reconstituted gene set Z score gene 5	Reconstituted gene set Z score gene 6	Reconstituted gene set Z score gene 7	Reconstituted gene set Z score gene 8	Reconstituted gene set Z score gene 9	Reconstituted gene set Z score gene 10
GO:0051960	regulation of nervous system development	9.99e-10	<0.01	BAI1 (4.0)	ANO8 (3.8)	C10orf140 (3.7)	SOX11 (3.6)	NCAN (3.5)	CDH6 (3.4)	DPYSL4 (3.4)	DMRTA2 (3.4)	PCBP4 (3.3)	BAI2 (3.3)
GO:0007409	axonogenesis	2.23e-09	<0.01	LRFN5 (4.3)	ROBO2 (3.8)	LPHN3 (3.6)	ASXL3 (3.6)	BAI1 (3.4)	GRM2 (3.4)	ANO8 (3.4)	PTCHD2 (3.3)	DPYSL4 (3.3)	ODZ2 (3.2)
GO:0045202	synapse	7.80e-09	<0.01	GABRA1 (5.6)	BSN (4.9)	NRSN1 (4.9)	NRXN1 (4.9)	GABRB2 (4.8)	CAMK2B (4.8)	UNC5A (4.7)	GPR123 (4.7)	CELF4 (4.6)	BAI2 (4.3)
GO:0007420	brain development	1.29e-08	<0.01	DCC (5.2)	OTX1 (5.1)	C10orf140 (5.1)	ZIC5 (5.1)	DMRTA2 (5.0)	PTCHD2 (3.7)	SOX5 (3.7)	SOX11 (3.4)	C10orf114 (3.4)	ASXL3 (3.3)
GO:0044456	synapse part	1.34e-08	<0.01	GABRA1 (5.6)	BSN (5.3)	NRSN1 (5.1)	UNC5A (4.9)	GABRB2 (4.8)	CELF4 (4.8)	IQSEC3 (4.7)	GPR123 (4.7)	NRXN1 (4.6)	CAMK2B (4.6)
GO:0010721	negative regulation of cell development	2.47e-08	<0.01	C10orf140 (4.0)	BAI1 (3.8)	BLID (3.7)	PRDM16 (3.4)	ENSG00000240973 (3.0)	ERBB4 (3.0)	NCAN (2.8)	CDH6 (2.8)	SOX11 (2.8)	C15orf17 (2.7)
GO:0050767	regulation of neurogenesis	3.02e-08	<0.01	BAI1 (4.0)	ANO8 (3.8)	C10orf140 (3.8)	NCAN (3.5)	SOX11 (3.5)	ENSG00000247416 (3.4)	PCBP4 (3.3)	BAI2 (3.3)	LPHN3 (3.2)	DPYSL4 (3.2)
GO:0045664	regulation of neuron differentiation	6.60e-08	<0.01	BAI1 (4.3)	ANO8 (3.9)	C10orf140 (3.6)	KHDRBS3 (3.6)	NCAN (3.5)	SOX11 (3.3)	BAI2 (3.3)	LPHN3 (3.3)	ENSG00000247416 (3.3)	PCBP4 (3.2)
GO:0060284	regulation of cell development	7.01e-08	<0.01	C10orf140 (4.0)	SOX11 (3.6)	BAI1 (3.5)	ANO8 (3.4)	ENSG00000247416 (3.3)	PCBP4 (3.3)	DMRTA2 (3.2)	KHDRBS3 (3.2)	DPYSL4 (3.0)	BAI2 (3.0)
GO:0042734	presynaptic membrane	9.17e-08	<0.01	GABRA1 (6.0)	NRXN1 (6.0)	GABRB2 (5.8)	CELF4 (5.4)	GRIA1 (5.2)	CTNNA2 (5.1)	GABRG1 (4.9)	UNC5A (4.8)	SLC6A1 (4.6)	BSN (4.6)
GO:0097060	synaptic membrane	9.88e-08	<0.01	GABRA1 (6.2)	GABRB2 (5.9)	GPR123 (5.0)	BSN (5.0)	UNC5A (4.9)	NRXN1 (4.6)	CAMKV (4.6)	CDH8 (4.5)	PHYHIP (4.4)	CADM2 (4.3)
GO:0050768	negative regulation of neurogenesis	1.01e-07	<0.01	BAI1 (3.9)	CDH6 (3.5)	NCAN (3.5)	C10orf140 (3.4)	PRDM16 (3.2)	ENSG00000240973 (3.2)	BLID (3.2)	GRM3 (2.8)	TLE3 (2.6)	ANO8 (2.5)
ENSG00000124788	ATXN1 PPI subnetwork	1.59e-07	<0.01	CIZ1 (3.9)	KIAA0913 (3.9)	RPRD2 (3.7)	PHF2 (3.6)	CAMK2G (3.2)	RBM5 (3.2)	MAN2C1 (3.0)	TCF25 (3.0)	SEC24C (3.0)	VPRBP (2.9)
MP:0002919	enhanced paired-pulse facilitation	1.64e-07	<0.01	PSD (6.1)	GABRA6 (4.9)	BSN (4.8)	IQSEC3 (4.7)	NCAN (4.5)	PHYHIP (4.2)	CELF4 (4.0)	GABRA1 (3.9)	DNM1 (3.8)	FBXL16 (3.6)
MP:0001463	abnormal spatial learning	1.74e-07	<0.01	CAMKV (5.7)	NRXN1 (4.5)	FBXL16 (4.5)	BAI2 (4.5)	UNC5A (4.5)	GRIA1 (4.4)	GABRB2 (4.4)	PSD (4.4)	NCAN (4.3)	CSPG5 (4.3)
MP:0011085	complete postnatal lethality	1.79e-07	<0.01	ODZ2 (3.8)	NRXN1 (3.7)	MAGI2 (3.6)	ERBB4 (3.6)	VAT1L (3.6)	ZIC5 (3.2)	GAD1 (3.2)	HAPLN4 (3.2)	SLC6A1 (3.2)	DSC3 (3.2)
ENSG00000132535	DLG4 PPI subnetwork	2.14e-07	<0.01	BSN (5.2)	GABRB2 (5.1)	PHYHIP (5.0)	CAMKV (4.6)	PSD (4.5)	BAI2 (4.4)	FBXL16 (4.4)	GRIA1 (4.2)	NRXN1 (4.2)	UNC5A (4.0)
MP:0001417	decreased exploration in new environment	2.29e-07	<0.01	KCNC2 (4.1)	GABRB2 (4.0)	CTNNA2 (3.7)	GABRA1 (3.6)	CRIM1 (3.6)	TAC1 (3.4)	LSAMP (3.4)	GABRA6 (3.4)	KCND3 (3.3)	SCAMP5 (3.2)
GO:0007411	axon guidance	2.37e-07	<0.01	ROBO2 (3.9)	ASXL3 (3.8)	LRFN5 (3.6)	DPYSL4 (3.5)	LPHN3 (3.4)	MPP3 (3.4)	GRM2 (3.3)	OTX1 (3.2)	SOX11 (3.1)	DBNDD1 (3.1)
GO:0030424	axon	4.12e-07	<0.01	CPLX1 (5.5)	NRSN1 (5.5)	NRXN1 (5.1)	IQSEC3 (5.0)	GABRA1 (4.8)	KCNC2 (4.5)	CELF4 (4.4)	GPR123 (4.4)	DNM1 (4.2)	KNDC1 (4.0)
GO:0060078	regulation of postsynaptic membrane potential	4.74e-07	<0.01	GPR123 (4.9)	ASTN2 (4.5)	CA10 (4.0)	LSAMP (3.9)	CSMD1 (3.9)	BAI1 (3.7)	GRM2 (3.6)	GRIA1 (3.2)	SORCS3 (3.2)	KNDC1 (3.1)
GO:0021510	spinal cord development	4.85e-07	<0.01	DCC (5.4)	NKX1-1 (4.8)	NOVA1 (4.4)	TLX3 (4.3)	DPYSL4 (3.4)	TBC1D28 (3.4)	ENSG00000229891 (3.3)	CSMD3 (3.3)	JAKMIP2 (3.2)	PDE1C (3.0)
ENSG00000106089	STX1A PPI subnetwork	6.71e-07	<0.01	CPLX1 (4.8)	BSN (4.3)	KCNC2 (4.3)	NRSN1 (4.0)	GRM2 (3.9)	HAPLN4 (3.9)	SCAMP5 (3.8)	CELF4 (3.7)	UNC79 (3.7)	DNAJC6 (3.7)
GO:0030425	dendrite	7.00e-07	<0.01	BAI2 (5.3)	GRIA1 (5.2)	CAMKV (4.9)	GABRA1 (4.7)	GABRB2 (4.7)	BSN (4.6)	GPR123 (4.6)	CADM2 (4.6)	UNC5A (4.4)	CAMK2B (4.4)
MP:0001399	hyperactivity	7.74e-07	<0.01	GABRA1 (4.8)	NRXN1 (4.8)	KCNC2 (4.4)	PTPRN2 (4.1)	GABRG1 (3.9)	GABRB2 (3.8)	UNC80 (3.8)	PTCHD2 (3.8)	NRSN1 (3.7)	OLFM1 (3.6)
MP:0001405	impaired coordination	8.76e-07	<0.01	GABRA6 (5.0)	GABRA1 (4.6)	GABRB2 (4.4)	DOCK3 (4.1)	CPLX1 (4.0)	KNDC1 (3.9)	NRXN1 (3.9)	BSN (3.8)	CTNNA2 (3.7)	GRID2 (3.6)
MP:0000807	abnormal hippocampus morphology	9.83e-07	<0.01	NCAN (4.5)	NRXN1 (4.4)	ZBTB20 (4.2)	SLC6A15 (3.9)	TCF4 (3.7)	OTX1 (3.5)	APC (3.4)	PTCHD2 (3.4)	SOX5 (3.3)	LSAMP (3.3)
MP:0001513	limb grasping	1.29e-06	<0.01	CDH6 (4.0)	NRXN1 (3.8)	UNC80 (3.5)	ENSG00000251603 (3.3)	GRID2 (3.3)	SLC6A15 (3.0)	LSAMP (3.0)	NOVA1 (2.9)	CADM2 (2.9)	KIAA1109 (2.9)
MP:0000788	abnormal cerebral cortex morphology	1.41e-06	<0.01	DMRTA2 (7.0)	ZIC5 (6.3)	OTX1 (5.9)	NCAN (4.5)	SLC6A1 (4.1)	GRM3 (3.9)	SLC6A15 (3.8)	C10orf140 (3.8)	CSPG5 (3.4)	SOX5 (3.3)
MP:0001469	abnormal contextual conditioning behavior	1.97e-06	<0.01	GRIA1 (6.2)	CAMKV (5.3)	NCAN (5.2)	APC (4.5)	BAI2 (4.4)	SORCS3 (4.3)	ARNTL (4.3)	GABRG1 (4.2)	CAMK2B (4.2)	CTNNA2 (4.2)
GO:0007416	synapse assembly	2.07e-06	<0.01	XKR6 (4.2)	ASTN2 (4.0)	LPHN3 (3.6)	SDK1 (3.4)	SORCS3 (3.3)	GRID2 (3.2)	RFTN2 (3.1)	GRM8 (3.0)	C11orf49 (2.9)	UNC79 (2.9)
GO:0021537	telencephalon development	2.11e-06	<0.01	C10orf140 (4.8)	DCC (4.8)	SOX5 (4.4)	ROBO2 (4.1)	OTX1 (4.0)	DMRTA2 (3.5)	GRM3 (3.2)	PTCHD2 (3.1)	FAM172A (3.0)	ASXL3 (3.0)
GO:0045211	postsynaptic membrane	2.13e-06	<0.01	GABRA1 (5.9)	GABRB2 (5.5)	GPR123 (5.0)	CDH8 (4.8)	CADM2 (4.7)	CALN1 (4.6)	BSN (4.5)	SORCS3 (4.5)	SPHKAP (4.3)	UNC5A (4.1)
MP:0001516	abnormal motor coordination/ balance	2.14e-06	<0.01	GABRA6 (5.1)	ASTN2 (5.1)	GRID2 (5.0)	MPP3 (4.5)	NRXN1 (4.1)	PCDH9 (3.8)	LPHN3 (3.8)	LSAMP (3.5)	KCND3 (3.5)	GABRA1 (3.2)
MP:0002066	abnormal motor capabilities/coordination/movement	2.47e-06	<0.01	HAPLN4 (4.5)	SLC6A15 (4.4)	GABRA1 (4.3)	KCNC2 (4.1)	GABRA6 (3.8)	KCND3 (3.7)	ASTN2 (3.6)	NCAM1 (3.6)	GRID2 (3.4)	CELF4 (3.4)
GO:0030427	site of polarized growth	2.52e-06	<0.01	NRXN1 (4.0)	SLC6A15 (4.0)	JAKMIP2 (3.8)	CELF4 (3.8)	DBNDD1 (3.7)	GPR123 (3.5)	CSPG5 (3.5)	GRIA1 (3.4)	VAT1L (3.4)	CA10 (3.3)
GO:0060079	regulation of excitatory postsynaptic membrane potential	2.85e-06	<0.01	ASTN2 (4.7)	CSMD1 (4.7)	CA10 (4.2)	ENSG00000253753 (3.7)	LSAMP (3.6)	GPR123 (3.6)	GRIA1 (3.4)	RHBDL1 (3.3)	JAKMIP2 (3.2)	TLX3 (3.2)
GO:0030426	growth cone	2.91e-06	<0.01	NRXN1 (4.1)	SLC6A15 (3.9)	DBNDD1 (3.8)	JAKMIP2 (3.8)	CELF4 (3.8)	GPR123 (3.5)	CSPG5 (3.5)	GRIA1 (3.4)	CA10 (3.3)	VAT1L (3.3)
MP:0011086	partial postnatal lethality	3.55e-06	<0.01	RBMS1 (4.2)	SEMA3F (3.7)	FZD10 (3.6)	SLIT2 (3.4)	ZIC5 (3.4)	TCF4 (3.3)	ZNF423 (3.2)	JMJD1C (3.0)	LAMA5 (3.0)	CDH11 (3.0)
ENSG00000132639	SNAP25 PPI subnetwork	4.03e-06	<0.01	GABRA1 (4.2)	BSN (4.0)	HAPLN4 (3.9)	DNM1 (3.9)	GRM2 (3.8)	TTLL7 (3.8)	CPLX1 (3.7)	IQSEC3 (3.7)	UNC5A (3.6)	PHYHIP (3.6)
ENSG00000087460	GNAS PPI subnetwork	5.16e-06	<0.01	GPR62 (3.7)	ACADL (3.7)	CHRM4 (3.5)	UNC5A (3.3)	NRSN1 (3.2)	POU6F2 (3.1)	OLFM1 (3.1)	GRM2 (3.1)	C3orf54 (2.9)	C8orf34 (2.9)
MP:0000812	abnormal dentate gyrus morphology	5.36e-06	<0.01	TCF4 (3.7)	MIR2682 (3.7)	NCAN (3.5)	EOMES (3.4)	TMEM22 (3.4)	NRXN1 (3.1)	KIF3B (3.1)	DMRTA2 (3.0)	CSPG5 (3.0)	LSAMP (3.0)
GO:0030665	clathrin coated vesicle membrane	5.76e-06	<0.01	CPLX1 (5.9)	NRSN1 (5.3)	IQSEC3 (5.1)	DNM1 (4.8)	CELF4 (4.8)	BSN (4.6)	UNC5A (4.3)	CAMK2B (4.0)	OLFM1 (4.0)	PTPRN2 (3.9)
GO:0050807	regulation of synapse organization	5.88e-06	<0.01	ASTN2 (4.3)	SORCS3 (4.3)	GPR123 (4.1)	CA10 (3.6)	GRIA1 (3.6)	ENSG00000254813 (3.5)	BMP8A (3.4)	RHBDL1 (3.4)	CSPG5 (3.2)	KCND3 (3.2)
MP:0002206	abnormal CNS synaptic transmission	5.96e-06	<0.01	GABRA1 (6.4)	BSN (5.7)	NRXN1 (5.5)	CELF4 (5.5)	GABRA6 (5.3)	GRM2 (5.2)	SPHKAP (5.1)	GABRB2 (4.8)	UNC5A (4.7)	PSD (4.6)
GO:0030900	forebrain development	6.22e-06	<0.01	OTX1 (6.0)	DMRTA2 (5.8)	C10orf140 (5.3)	DCC (4.5)	SOX5 (4.5)	C10orf114 (4.1)	PTCHD2 (3.6)	RAB9BP1 (3.4)	EHBP1 (3.4)	ENSG00000248255 (3.4)
MP:0002757	decreased vertical activity	6.51e-06	<0.01	UNC79 (3.9)	NRSN1 (3.9)	IQSEC3 (3.8)	UNC5A (3.6)	ASTN2 (3.4)	P4HTM (3.4)	FBXL16 (3.4)	SCAMP5 (3.3)	PSD (3.3)	CTNNA2 (3.2)
REACTOME_NEURONAL_SYSTEM	REACTOME_NEURONAL_SYSTEM	6.66e-06	<0.01	GABRA1 (6.0)	GABRB2 (5.7)	KCNC2 (5.6)	BSN (5.3)	NRXN1 (4.9)	FBXL16 (4.8)	NRSN1 (4.8)	UNC80 (4.7)	CPLX1 (4.4)	GRM2 (4.4)
ENSG00000107282	APBA1 PPI subnetwork	6.79e-06	<0.01	CPLX1 (3.6)	MPP2 (3.5)	PSD (3.4)	ENSG00000255571 (3.4)	CSPG5 (3.4)	GABRB2 (3.4)	CELSR3 (3.3)	MPP3 (3.3)	CADM2 (3.3)	GRM3 (3.1)
ENSG00000010030	ETV7 PPI subnetwork	6.81e-06	<0.01	JMJD1C (3.6)	EIF2C2 (3.4)	CHD7 (3.2)	MKRN1 (2.8)	FAM120A (2.6)	C12orf59 (2.4)	BPTF (2.4)	EVPLL (2.4)	DAAM2 (2.4)	IRF2BPL (2.3)
MP:0002878	abnormal corticospinal tract morphology	7.20e-06	<0.01	SPHKAP (4.4)	OLFM1 (4.4)	ERBB4 (3.8)	GRIA1 (3.8)	CAMKV (3.7)	NRXN1 (3.6)	SLIT2 (3.6)	ST8SIA1 (3.6)	EFNB2 (3.4)	ODZ2 (3.4)
GO:0042391	regulation of membrane potential	7.36e-06	<0.01	GPR62 (4.8)	ASTN2 (4.2)	GRID2 (4.0)	PCDH9 (3.9)	SORCS3 (3.8)	ADARB2 (3.7)	CADM2 (3.6)	GPR123 (3.2)	TLX3 (3.1)	XKR6 (3.1)
GO:0043025	neuronal cell body	7.47e-06	<0.01	NRSN1 (4.9)	CELF4 (4.6)	CAMK2B (4.4)	BAI2 (4.4)	KCNC2 (4.1)	GABRA1 (3.8)	CPLX1 (3.8)	TAC1 (3.8)	GRIA1 (3.6)	IQSEC3 (3.6)
GO:0030662	coated vesicle membrane	8.37e-06	<0.01	CPLX1 (4.8)	GBF1 (4.5)	NRSN1 (4.4)	KDELR2 (4.1)	GOLGA2 (4.0)	IQSEC3 (3.9)	CELF4 (3.7)	PTPRN2 (3.7)	BSN (3.6)	UNC5A (3.6)
MP:0000813	abnormal hippocampus layer morphology	8.58e-06	<0.01	SEMA7A (4.0)	ENSG00000254652 (3.8)	NRXN1 (3.7)	SLC6A15 (3.3)	SP5 (3.2)	PTCHD2 (3.1)	APC (3.1)	EOMES (3.0)	TMTC2 (3.0)	SLC6A1 (2.9)
MP:0001386	abnormal maternal nurturing	8.81e-06	<0.01	GABRB2 (5.3)	GABRA6 (5.2)	NRXN1 (4.2)	GABRA1 (4.0)	GRM2 (3.9)	GRM3 (3.6)	ADARB2 (3.5)	OLFM1 (3.5)	ENSG00000254652 (3.4)	HAPLN4 (3.3)
GO:0043197	dendritic spine	8.96e-06	<0.01	CAMKV (5.7)	PHYHIP (5.6)	BAI2 (5.1)	UNC5A (5.0)	BSN (4.9)	PSD (4.8)	SORCS3 (4.8)	CALN1 (4.7)	AK5 (4.3)	GPR123 (4.2)
GO:0044309	neuron spine	8.96e-06	<0.01	CAMKV (5.7)	PHYHIP (5.6)	BAI2 (5.1)	UNC5A (5.0)	BSN (4.9)	PSD (4.8)	SORCS3 (4.8)	CALN1 (4.7)	AK5 (4.3)	GPR123 (4.2)
GO:0019717	synaptosome	9.04e-06	<0.01	GPR123 (5.6)	NRSN1 (4.7)	GABRA1 (4.7)	NRXN1 (4.1)	DNM1 (4.1)	IQSEC3 (4.0)	CELF4 (4.0)	CSPG5 (3.9)	BSN (3.8)	CPLX1 (3.8)
MP:0006090	abnormal utricle morphology	9.35e-06	<0.01	DMRTA2 (6.6)	RFTN2 (4.8)	DACH1 (4.2)	SP5 (3.8)	PCDH15 (3.4)	ENSG00000247809 (3.4)	TGM4 (3.4)	FZD10 (3.2)	ASXL3 (3.0)	CA14 (3.0)
ENSG00000082458	DLG3 PPI subnetwork	9.49e-06	<0.01	PSD (5.1)	CAMKV (5.1)	PHYHIP (4.9)	BSN (4.6)	FBXL16 (4.4)	BAI2 (4.1)	MPP2 (4.1)	UNC5A (4.0)	GPR27 (4.0)	EFNB3 (4.0)
GO:0021953	central nervous system neuron differentiation	9.51e-06	<0.01	DMRTA2 (4.7)	RAB9BP1 (4.7)	DCC (4.4)	OTX1 (3.9)	DPYSL4 (3.6)	C10orf140 (3.5)	NOVA1 (3.4)	PTCHD2 (3.2)	C4orf10 (3.0)	JAKMIP2 (3.0)
GO:0044297	cell body	9.70e-06	<0.01	NRSN1 (4.9)	CELF4 (4.6)	CAMK2B (4.3)	BAI2 (4.3)	TAC1 (4.0)	KCNC2 (4.0)	CPLX1 (4.0)	GABRA1 (3.9)	IQSEC3 (3.8)	GRIA1 (3.7)
GO:0051969	regulation of transmission of nerve impulse	1.07e-05	<0.01	GPR123 (4.2)	CALN1 (3.9)	KCNC2 (3.8)	MPP2 (3.6)	GRIA1 (3.6)	BAI1 (3.5)	GABRB2 (3.5)	KNDC1 (3.5)	UNC5A (3.5)	RHBDL1 (3.5)
ENSG00000087258	GNAO1 PPI subnetwork	1.11e-05	<0.01	GABRA6 (3.5)	CHMP1A (3.2)	PTPRN2 (3.2)	PCDH17 (3.1)	CALN1 (3.0)	ZNF524 (2.9)	UNC5A (2.7)	TMEM115 (2.7)	UNC80 (2.7)	ZBTB37 (2.7)
GO:0008038	neuron recognition	1.15e-05	<0.01	FAM19A1 (4.6)	PTPRD (4.3)	DCC (3.8)	GRIA1 (3.7)	PCDH17 (3.7)	TBC1D28 (3.7)	ASXL3 (3.6)	MAGI2 (3.6)	STOML1 (3.6)	BCL11A (3.5)
ENSG00000155974	GRIP1 PPI subnetwork	1.30e-05	<0.01	NOVA1 (4.7)	CADM2 (4.2)	LPHN3 (4.1)	SORCS3 (3.9)	KCND3 (3.8)	SLIT2 (3.8)	KCNC2 (3.5)	LRFN5 (3.3)	BAI2 (3.1)	EFNB3 (3.1)
MP:0002945	abnormal inhibitory postsynaptic currents	1.31e-05	<0.01	NRXN1 (5.7)	GABRB2 (5.5)	GABRA1 (5.3)	IQSEC3 (4.9)	NCAN (4.7)	GRM2 (4.6)	CADM2 (4.5)	KNDC1 (4.4)	BSN (4.3)	CPLX1 (4.2)
GO:0050803	regulation of synapse structure and activity	1.38e-05	<0.01	GPR123 (4.5)	SORCS3 (4.1)	ASTN2 (4.1)	CA10 (3.9)	BMP8A (3.6)	SPHKAP (3.3)	KCND3 (3.3)	PTCHD2 (3.2)	RHBDL1 (3.2)	GRIA1 (3.1)
GO:0030136	clathrin-coated vesicle	1.40e-05	<0.01	NRSN1 (6.0)	IQSEC3 (5.0)	CPLX1 (4.9)	DNM1 (4.3)	CELF4 (3.9)	PTPRN2 (3.8)	KCNC2 (3.7)	DNAJC6 (3.7)	UNC5A (3.6)	BSN (3.6)
ENSG00000115310	RTN4 PPI subnetwork	1.40e-05	<0.01	PCBP4 (3.4)	NICN1 (3.2)	LSAMP (3.1)	DPYSL4 (3.1)	LANCL1 (3.1)	NAT8L (3.0)	HAPLN4 (3.0)	CPLX1 (2.8)	DNM1 (2.7)	LRFN5 (2.7)
MP:0001475	reduced long term depression	1.43e-05	<0.01	GABRB2 (4.8)	NCAN (4.5)	GABRA1 (4.3)	SLC6A1 (3.8)	NRXN1 (3.8)	GRIA1 (3.8)	PITPNM2 (3.7)	FBXL16 (3.7)	CTNNA2 (3.6)	UNC5A (3.4)
REACTOME_NEUROTRANSMITTER_RECEPTOR_BINDING_AND_DOWNSTREAM_TRANSMISSION_IN_THE__POSTSYNAPTIC_CELL	REACTOME_NEUROTRANSMITTER_RECEPTOR_BINDING_AND_DOWNSTREAM_TRANSMISSION_IN_THE__POSTSYNAPTIC_CELL	1.50e-05	<0.01	GABRA1 (6.3)	GABRB2 (5.5)	GRIA1 (5.2)	CADM2 (5.2)	NRXN1 (4.7)	BSN (4.5)	KCNC2 (4.5)	SPHKAP (4.4)	CELF4 (4.3)	NRSN1 (4.2)
GO:0007156	homophilic cell adhesion	1.63e-05	<0.01	PCDH17 (3.9)	LPHN3 (3.9)	LRFN5 (3.8)	SDK1 (3.8)	ENSG00000258636 (3.8)	GRID2 (3.6)	ENSG00000258708 (3.6)	CDH8 (3.5)	ASTN2 (3.3)	UNC79 (3.0)
MP:0009453	enhanced contextual conditioning behavior	1.68e-05	<0.01	CTNNA2 (4.8)	SORCS3 (4.0)	SPHKAP (3.7)	GRIA1 (3.7)	NRXN1 (3.6)	ROBO2 (3.5)	NCAN (3.4)	GRM3 (3.4)	GABRG1 (3.2)	ZNF821 (3.2)
ENSG00000111676	ATN1 PPI subnetwork	1.71e-05	<0.01	LAMB2 (4.8)	LAMA5 (4.1)	ADAMTSL4 (3.7)	MIR3187 (3.7)	TNRC18 (3.6)	SEMA3F (3.5)	CIZ1 (3.3)	KIAA0913 (3.2)	COL16A1 (3.1)	CCDC97 (3.0)
MP:0000951	sporadic seizures	1.76e-05	<0.01	CAMKV (5.4)	BSN (4.6)	HTR1A (4.2)	CELF4 (3.9)	GRM3 (3.8)	SPHKAP (3.8)	GABRA6 (3.7)	UNC5A (3.7)	MPP3 (3.5)	CELSR3 (3.5)
GO:0030135	coated vesicle	1.92e-05	<0.01	NRSN1 (5.3)	CPLX1 (4.4)	IQSEC3 (4.1)	KDELR2 (3.9)	GOLGA2 (3.8)	PTPRN2 (3.6)	UNC5A (3.4)	KCNC2 (3.4)	DNM1 (3.4)	CELF4 (3.3)
MP:0001524	impaired limb coordination	1.95e-05	<0.01	GABRA6 (5.7)	GABRA1 (5.0)	BDNF-AS1 (4.5)	GRID2 (4.2)	HAPLN4 (3.8)	NRXN1 (3.7)	NAT8L (3.6)	CDH6 (3.5)	PRDM5 (3.4)	TTLL7 (3.3)
MP:0002910	abnormal excitatory postsynaptic currents	2.03e-05	<0.01	GABRA1 (6.0)	NRXN1 (5.2)	GABRA6 (5.2)	BSN (5.0)	UNC5A (5.0)	GRM2 (4.8)	GABRB2 (4.7)	PHYHIP (4.7)	PSD (4.3)	CAMK2B (4.3)
GO:0050808	synapse organization	2.04e-05	<0.01	ASTN2 (4.9)	LPHN3 (3.8)	XKR6 (3.7)	SORCS3 (3.3)	GRID2 (3.3)	ENSG00000258708 (3.1)	GPER (3.0)	CDH6 (3.0)	CDH8 (3.0)	C11orf49 (3.0)
MP:0003008	enhanced long term potentiation	2.10e-05	<0.01	BAI2 (5.3)	CAMKV (5.2)	PSD (5.2)	HTR1A (4.8)	CTNNA2 (4.2)	GRIA1 (4.1)	AK5 (4.0)	FBXL16 (4.0)	NCAN (4.0)	TAC1 (3.9)
ENSG00000187672	ERC2 PPI subnetwork	2.15e-05	<0.01	UNC5A (5.4)	UNC79 (5.3)	BSN (5.0)	CELSR3 (4.6)	CELF4 (4.4)	GABRA1 (4.3)	CADPS2 (4.2)	PSD (4.1)	UNC80 (4.0)	IQSEC3 (4.0)
ENSG00000187391	MAGI2 PPI subnetwork	2.16e-05	<0.01	PHYHIP (5.0)	SORCS3 (4.9)	CHRM4 (4.8)	CAMKV (4.7)	BAI2 (4.6)	FBXL16 (4.4)	UNC5A (4.3)	PSD (4.2)	MPP2 (3.8)	GPR123 (3.7)
GO:0051899	membrane depolarization	2.19e-05	<0.01	GPR123 (4.2)	CA10 (4.0)	PCDH9 (4.0)	GRM2 (3.8)	CSMD1 (3.8)	LRFN5 (3.7)	BAI1 (3.5)	DPYSL4 (3.3)	ADARB2 (3.3)	KCNH7 (3.3)
ENSG00000075711	DLG1 PPI subnetwork	2.28e-05	<0.01	PHYHIP (5.5)	BSN (5.2)	UNC80 (4.9)	GABRB2 (4.8)	GABRA1 (4.4)	FBXL16 (4.4)	CAMKV (4.3)	CADM2 (3.9)	NRXN1 (3.8)	AK5 (3.7)
REACTOME_DEVELOPMENTAL_BIOLOGY	REACTOME_DEVELOPMENTAL_BIOLOGY	2.31e-05	<0.01	MAP4 (3.4)	GNAI2 (3.3)	CHD7 (3.3)	MACF1 (3.2)	CDH15 (3.2)	SOX11 (3.2)	ADAMTS7 (3.1)	LPHN3 (3.1)	KLF7 (2.9)	PARD3 (2.9)
GO:0042063	gliogenesis	2.31e-05	<0.01	RFTN2 (4.4)	BLID (4.3)	PRDM16 (4.3)	NCAN (4.2)	SOX6 (4.2)	SOX5 (4.0)	ENSG00000247809 (3.4)	DPYSL4 (3.3)	CDH6 (3.2)	PCDH15 (3.1)
REACTOME_POTASSIUM_CHANNELS	REACTOME_POTASSIUM_CHANNELS	2.33e-05	<0.01	KCNH7 (5.0)	FBXL16 (4.9)	KCNC2 (4.8)	BSN (4.6)	GRM2 (4.1)	CHRM4 (4.1)	NRXN1 (4.0)	UNC80 (3.8)	PARK2 (3.8)	NTM (3.7)
ENSG00000148498	PARD3 PPI subnetwork	2.52e-05	<0.01	PARD3 (3.8)	PRKCZ (3.7)	SPATA2L (3.6)	PPP1R13B (3.3)	PLEKHA7 (3.2)	EFNB2 (3.0)	MARVELD3 (3.0)	ITGB6 (2.9)	ZDHHC3 (2.9)	LAMA5 (2.9)
MP:0004948	abnormal neuronal precursor proliferation	2.52e-05	<0.01	SOX11 (4.5)	TLX3 (3.8)	DPYSL4 (3.4)	DMRTA2 (3.2)	OTX1 (2.9)	POU6F2 (2.9)	ENSG00000233008 (2.8)	KHDRBS3 (2.7)	MLXIP (2.7)	BAI1 (2.7)
ENSG00000161681	SHANK1 PPI subnetwork	2.61e-05	<0.01	UNC5A (4.4)	CAMKV (4.3)	CHRM4 (3.9)	PSD (3.8)	BAI1 (3.8)	FBXL16 (3.6)	ARC (3.6)	BSN (3.6)	GRM2 (3.5)	ANO8 (3.4)
MP:0005236	abnormal olfactory nerve morphology	2.65e-05	<0.01	ZIC5 (5.1)	ENSG00000254652 (4.4)	PTPRD (4.2)	ZNF423 (4.2)	NTM (3.9)	PDE1C (3.7)	TCF4 (3.3)	GAD1 (3.3)	ASXL3 (3.2)	GPR4 (3.0)
GO:0050804	regulation of synaptic transmission	2.71e-05	<0.01	CALN1 (4.0)	GPR123 (4.0)	UNC5A (3.7)	GABRB2 (3.6)	RHBDL1 (3.6)	GRM2 (3.5)	FBXL16 (3.5)	GRIA1 (3.4)	NCAN (3.4)	MPP2 (3.4)
ENSG00000179915	NRXN1 PPI subnetwork	2.78e-05	<0.01	NCAN (5.1)	DCC (4.9)	SYT16 (4.8)	CSPG5 (4.4)	GRM8 (4.3)	LPHN3 (4.3)	SORCS3 (3.7)	UNC5A (3.7)	GPR123 (3.6)	VAT1L (3.6)
GO:0044327	dendritic spine head	2.99e-05	<0.01	BAI2 (5.3)	PHYHIP (5.0)	BSN (5.0)	CALN1 (4.9)	CAMKV (4.9)	GPR123 (4.9)	UNC5A (4.7)	SORCS3 (4.6)	PSD (4.5)	GABRB2 (4.3)
GO:0014069	postsynaptic density	2.99e-05	<0.01	BAI2 (5.3)	PHYHIP (5.0)	BSN (5.0)	CALN1 (4.9)	CAMKV (4.9)	GPR123 (4.9)	UNC5A (4.7)	SORCS3 (4.6)	PSD (4.5)	GABRB2 (4.3)
ENSG00000174996	KLC2 PPI subnetwork	3.01e-05	<0.01	PRKCZ (3.8)	MARVELD3 (3.4)	MAP4 (3.3)	PARD3 (3.1)	PHYHIP (3.0)	LRP11 (2.9)	LPAR2 (2.9)	PPP1R13B (2.9)	PSD (2.8)	PLK2 (2.8)
GO:0030139	endocytic vesicle	3.48e-05	<0.01	EML2 (4.4)	PRKCZ (3.2)	AK5 (3.0)	DDA1 (2.8)	CSPG5 (2.7)	CADM2 (2.7)	SGIP1 (2.7)	ZDHHC3 (2.7)	RAC1 (2.7)	NRSN1 (2.5)
MP:0000832	abnormal thalamus morphology	3.50e-05	<0.01	OTX1 (6.2)	DMRTA2 (6.0)	ZIC5 (4.0)	GRM3 (3.7)	GRIA1 (3.5)	KCNG1 (3.5)	KIAA1109 (3.4)	DAB1 (3.2)	JAKMIP2 (3.2)	ENSG00000248255 (3.0)
MP:0001436	abnormal suckling behavior	3.53e-05	<0.01	SOX11 (4.7)	SP5 (3.7)	FZD10 (3.4)	SETBP1 (3.4)	MAP2K6 (3.3)	TAC1 (3.2)	GAD1 (3.2)	ADARB2 (3.1)	NOVA1 (3.0)	PTPRD (3.0)
MP:0000746	weakness	3.61e-05	<0.01	GRID2 (3.9)	CADM2 (3.8)	UNC80 (3.4)	GABRA6 (3.3)	NRXN1 (3.2)	KCNC2 (3.0)	ENSG00000255571 (3.0)	HAPLN4 (2.9)	GABRB2 (2.8)	ANO8 (2.8)
GO:0044462	external encapsulating structure part	3.71e-05	<0.01	SORCS3 (8.7)	CADM2 (6.8)	CA10 (6.1)	CSMD3 (5.5)	KCND3 (5.3)	PCDH15 (5.2)	CSPG5 (5.0)	GRID2 (4.8)	NOVA1 (4.7)	GRIA1 (4.7)
GO:0030313	cell envelope	3.71e-05	<0.01	SORCS3 (8.7)	CADM2 (6.8)	CA10 (6.1)	CSMD3 (5.5)	KCND3 (5.3)	PCDH15 (5.2)	CSPG5 (5.0)	GRID2 (4.8)	NOVA1 (4.7)	GRIA1 (4.7)
GO:0021543	pallium development	3.74e-05	<0.01	SOX5 (5.3)	OTX1 (5.0)	C10orf140 (4.5)	DCC (4.4)	DMRTA2 (3.8)	ROBO2 (3.4)	LHCGR (3.4)	ENSG00000248255 (3.2)	GRIA1 (3.1)	C10orf114 (3.0)
MP:0003313	abnormal locomotor activation	4.03e-05	<0.01	GABRB2 (5.6)	UNC80 (4.9)	GABRA6 (4.7)	CDH8 (4.5)	GABRA1 (4.3)	KCNC2 (3.9)	DNAJC6 (3.9)	CADPS2 (3.8)	CADM2 (3.6)	GPR123 (3.5)
GO:0050770	regulation of axonogenesis	4.04e-05	<0.01	ANO8 (4.5)	DBIL5P2 (3.3)	KCNG1 (3.2)	BAI1 (3.2)	GPR62 (3.1)	ENSG00000240973 (3.1)	ODZ2 (2.9)	GRM2 (2.9)	GPR123 (2.9)	PBX4 (2.7)
GO:0031644	regulation of neurological system process	4.13e-05	<0.01	GPR123 (4.3)	KCNC2 (3.8)	GRM2 (3.8)	BAI1 (3.6)	CALN1 (3.6)	RHBDL1 (3.5)	KNDC1 (3.5)	UNC5A (3.5)	GRIA1 (3.4)	MPP2 (3.4)
GO:0033267	axon part	4.25e-05	<0.01	IQSEC3 (5.8)	NRSN1 (5.8)	CPLX1 (5.5)	KCNC2 (5.3)	GABRA1 (5.0)	NRXN1 (5.0)	HAPLN4 (4.7)	CELF4 (4.5)	GPR62 (4.4)	BSN (4.4)
GO:0048488	synaptic vesicle endocytosis	4.30e-05	<0.01	CELSR3 (4.5)	OLFM1 (3.5)	SNX32 (3.4)	UNC5A (3.4)	IQSEC3 (3.3)	LRP11 (3.3)	C11orf49 (3.2)	ENSA (3.1)	UNC79 (3.0)	MPP2 (2.9)
MP:0002906	increased susceptibility to pharmacologically induced seizures	4.64e-05	<0.01	GRIA1 (5.4)	IQSEC3 (4.8)	KNDC1 (4.6)	CAMKV (4.5)	CELF4 (4.4)	HTR1A (4.3)	CPLX1 (4.3)	NRSN1 (4.3)	TAC1 (4.2)	BSN (4.2)
ENSG00000080815	PSEN1 PPI subnetwork	4.64e-05	<0.01	NUMB (3.5)	GBF1 (3.4)	DNM2 (3.4)	ADAMTS7 (2.9)	TRPC4AP (2.9)	PIK3R1 (2.8)	TLE3 (2.8)	SNRK (2.8)	GNAI2 (2.8)	PHF2 (2.8)
GO:0005267	potassium channel activity	4.86e-05	<0.01	KCNH7 (5.5)	KCNC2 (5.0)	FBXL16 (4.9)	CHRM4 (4.2)	UNC80 (4.1)	PTCHD2 (3.8)	BSN (3.8)	CPLX1 (3.7)	PARK2 (3.6)	GRM2 (3.5)
REACTOME_TRANSMISSION_ACROSS_CHEMICAL_SYNAPSES	REACTOME_TRANSMISSION_ACROSS_CHEMICAL_SYNAPSES	5.14e-05	<0.01	GABRA1 (6.7)	GABRB2 (6.1)	KCNC2 (5.3)	CELF4 (5.3)	NRSN1 (5.2)	BSN (5.0)	GRIA1 (4.8)	NRXN1 (4.8)	CADM2 (4.7)	CAMK2B (4.6)
GO:0015079	potassium ion transmembrane transporter activity	5.16e-05	<0.01	KCNH7 (5.0)	FBXL16 (4.7)	KCNC2 (4.4)	UNC80 (4.0)	PTCHD2 (3.9)	BSN (3.8)	CHRM4 (3.8)	HAPLN4 (3.7)	CPLX1 (3.6)	GABRB2 (3.3)
MP:0003635	abnormal synaptic transmission	5.28e-05	<0.01	GABRA1 (5.4)	NRXN1 (5.1)	DOCK3 (4.7)	SLC6A15 (4.5)	GABRB2 (4.3)	NRG3 (4.1)	DNAJC6 (4.0)	UNC80 (3.9)	CA10 (3.9)	PCDH9 (3.9)
REACTOME_GABA_RECEPTOR_ACTIVATION	REACTOME_GABA_RECEPTOR_ACTIVATION	5.35e-05	<0.01	GABRA1 (6.6)	GABRB2 (6.2)	GABRG1 (5.7)	CADM2 (5.5)	GRM3 (5.4)	NRXN1 (4.9)	SPHKAP (4.7)	KCNC2 (4.4)	GPC5 (4.3)	GRIA1 (4.2)
GO:0022836	gated channel activity	5.44e-05	<0.01	UNC80 (5.3)	KCNC2 (5.1)	NRXN1 (4.9)	SORCS3 (4.8)	GABRB2 (4.6)	KCNH7 (4.5)	PARK2 (4.4)	CADM2 (4.4)	GABRA1 (4.4)	BSN (4.3)
MP:0002797	increased thigmotaxis	5.49e-05	<0.01	KCNC2 (5.9)	SORCS3 (4.8)	GABRB2 (4.2)	C8orf34 (4.1)	CAMKV (3.9)	CSMD1 (3.8)	TAC1 (3.7)	GAD1 (3.7)	CPLX1 (3.7)	GRIA1 (3.6)
GO:0050905	neuromuscular process	5.81e-05	<0.01	GPR123 (3.6)	TBC1D28 (3.6)	PCDH15 (3.3)	ENSG00000253753 (3.3)	UNC80 (3.0)	ENSG00000255571 (3.0)	SNX32 (2.9)	POU6F2 (2.9)	XKR6 (2.9)	GRID2 (2.9)
ENSG00000148175	STOM PPI subnetwork	5.85e-05	<0.01	AMBRA1 (4.4)	MPI (3.7)	RPRD2 (3.5)	PACSIN3 (3.3)	FIZ1 (3.2)	USP19 (3.2)	ANO4 (3.1)	HARBI1 (3.1)	EML2 (3.1)	ZNF408 (3.1)
GO:0001764	neuron migration	5.90e-05	<0.01	ROBO2 (3.7)	ERBB4 (3.6)	ABCB9 (3.6)	C10orf140 (3.5)	ASXL3 (3.4)	CELSR3 (3.3)	DPYSL4 (3.2)	PTCHD2 (3.1)	MAGI2 (3.0)	TLX3 (2.9)
ENSG00000165702	GFI1B PPI subnetwork	6.00e-05	<0.01	RHBDL1 (5.2)	SEMA3F (5.1)	LAMB2 (4.3)	MIR3187 (3.4)	PLCD3 (3.3)	HYAL2 (3.3)	LAMA5 (3.2)	RHOT2 (3.1)	NCKIPSD (3.1)	NAT6 (3.1)
MP:0003148	decreased cochlear coiling	6.12e-05	<0.01	RFTN2 (4.1)	GAD1 (4.1)	DACH1 (3.7)	LRP4 (3.7)	PITX3 (3.1)	TGM4 (3.1)	OTX1 (3.0)	RAB9BP1 (3.0)	ANKRD44-IT1 (3.0)	SORCS3 (2.9)
GO:0016337	cell-cell adhesion	6.39e-05	<0.01	MARVELD3 (4.1)	LPHN3 (4.0)	ENSG00000258708 (3.8)	LRFN5 (3.6)	ENSG00000258636 (3.5)	PCDH17 (3.5)	SDK1 (3.4)	ODZ2 (3.0)	PAPLN (2.9)	LSAMP (2.9)
ENSG00000148672	GLUD1 PPI subnetwork	6.44e-05	<0.01	BAG4 (5.7)	WHSC1L1 (5.3)	FNTA (4.8)	DDHD2 (3.8)	LETM2 (3.5)	MARS2 (3.2)	HOOK3 (3.1)	FAM13C (3.0)	PCDH15 (3.0)	RFTN2 (3.0)
GO:0030312	external encapsulating structure	6.54e-05	<0.01	SORCS3 (8.4)	CADM2 (6.4)	CA10 (5.8)	CSMD3 (5.5)	KCND3 (5.4)	PCDH15 (5.3)	CSPG5 (4.7)	GRIA1 (4.5)	GRID2 (4.4)	NRXN1 (4.3)
GO:0030288	outer membrane-bounded periplasmic space	6.90e-05	<0.01	SORCS3 (8.9)	CADM2 (6.7)	CA10 (6.2)	CSMD3 (5.6)	NOVA1 (5.4)	PCDH15 (5.2)	GRIA1 (5.0)	KCND3 (4.9)	BAI2 (4.9)	GRID2 (4.8)
GO:0042597	periplasmic space	6.90e-05	<0.01	SORCS3 (8.9)	CADM2 (6.7)	CA10 (6.2)	CSMD3 (5.6)	NOVA1 (5.4)	PCDH15 (5.2)	GRIA1 (5.0)	KCND3 (4.9)	BAI2 (4.9)	GRID2 (4.8)
GO:0021515	cell differentiation in spinal cord	6.91e-05	<0.01	DCC (4.8)	TLX3 (4.7)	TBC1D28 (4.5)	NKX1-1 (4.1)	DPYSL4 (3.9)	NOVA1 (3.7)	RAB9BP1 (3.2)	WFIKKN1 (3.2)	IGSF9B (3.1)	JAKMIP2 (3.0)
MP:0000857	abnormal cerebellar foliation	7.18e-05	<0.01	GABRA6 (7.0)	DMRTA2 (5.8)	KCND3 (4.5)	ZIC5 (4.4)	PTPRD (4.2)	CHD7 (4.1)	PTCHD2 (3.6)	NOVA1 (3.6)	DCC (3.6)	GRM8 (3.5)
MP:0004753	abnormal miniature excitatory postsynaptic currents	7.33e-05	<0.01	BSN (6.3)	GABRA1 (5.8)	IQSEC3 (5.7)	PHYHIP (5.6)	GRM2 (4.9)	UNC5A (4.9)	CAMK2B (4.8)	CELF4 (4.6)	OLFM1 (4.4)	PSD (4.3)
MP:0001454	abnormal cued conditioning behavior	7.45e-05	<0.01	GRIA1 (4.9)	CACNA2D3 (4.5)	CAMK2B (4.3)	GPR123 (4.1)	APC (4.0)	PTPRN2 (3.8)	CAMKV (3.7)	STK32C (3.6)	CHRM4 (3.5)	SGIP1 (3.5)
MP:0001961	abnormal reflex	7.50e-05	<0.01	CSMD3 (4.9)	NOVA1 (4.9)	CA10 (4.2)	NRXN1 (4.0)	GABRA1 (3.9)	GRID2 (3.8)	UNC80 (3.6)	HAPLN4 (3.5)	CDH15 (3.4)	MAGI2 (3.3)
GO:0007158	neuron cell-cell adhesion	7.74e-05	<0.01	CSMD3 (6.7)	LPHN3 (5.6)	CA10 (5.4)	LSAMP (5.3)	SORCS3 (5.2)	CTNNA2 (4.9)	GPR123 (4.7)	UNC80 (4.7)	GRID2 (4.6)	ASTN2 (4.6)
GO:0050890	cognition	7.76e-05	<0.01	GABRB2 (3.9)	CHRM4 (3.9)	GRIA1 (3.7)	SGIP1 (3.6)	BAI1 (3.5)	CDH8 (3.4)	CTNNA2 (3.3)	AK5 (3.2)	GPR123 (3.2)	CALN1 (3.1)
REACTOME_AXON_GUIDANCE	REACTOME_AXON_GUIDANCE	7.77e-05	<0.01	LPHN3 (4.0)	MACF1 (3.8)	MAP4 (3.8)	EFEMP2 (3.4)	EFNB2 (3.3)	DBNDD1 (3.2)	SLIT2 (3.2)	CADM1 (3.2)	NCAM1 (3.0)	SOX11 (3.0)
REACTOME_CRMPS_IN_SEMA3A_SIGNALING	REACTOME_CRMPS_IN_SEMA3A_SIGNALING	7.99e-05	<0.01	SOX11 (4.2)	EFNB2 (3.9)	NCAN (3.8)	CADM1 (3.5)	HIP1 (3.5)	ENSG00000247416 (3.4)	EFNB3 (3.4)	TCF4 (3.3)	DPYSL4 (3.2)	ANO8 (3.0)
MP:0001402	hypoactivity	8.14e-05	<0.01	TAC1 (4.5)	CPLX1 (3.9)	ADARB2 (3.6)	GABRA6 (3.4)	CAMKV (3.3)	CAMK2B (3.3)	LSAMP (3.2)	GRM3 (3.2)	CALN1 (3.1)	PHYHIP (3.1)
MP:0002961	abnormal axon guidance	8.36e-05	<0.01	ODZ2 (5.3)	DACH1 (4.7)	OLFM1 (3.7)	CELF4 (3.6)	SLIT2 (3.5)	NCAN (3.4)	SLC6A15 (3.4)	CELSR3 (3.3)	C10orf114 (3.3)	SOX11 (3.2)
MP:0002286	cryptorchism	8.43e-05	<0.01	DACH1 (4.6)	CHRNB3 (3.8)	C10orf140 (3.8)	C8orf49 (3.7)	AFF3 (3.5)	BNC2 (3.4)	ROBO2 (3.2)	LPAR2 (3.2)	ANO4 (2.8)	TGM4 (2.7)
GO:0001964	startle response	8.49e-05	<0.01	CSMD3 (6.4)	GABRG1 (4.6)	SORCS3 (4.5)	ENSG00000249618 (4.2)	CADM2 (3.9)	ENSG00000249349 (3.9)	ENSG00000250075 (3.9)	SYT16 (3.8)	GABRB2 (3.7)	LPHN3 (3.4)
MP:0002882	abnormal neuron morphology	8.78e-05	<0.01	CELF4 (3.6)	NCAM1 (3.6)	CADM2 (3.5)	NRXN1 (3.4)	CELSR3 (3.4)	KCNC2 (3.3)	TAC1 (3.1)	DOCK3 (3.1)	NAT8L (3.0)	DNAJC6 (2.9)
GO:0005216	ion channel activity	8.78e-05	<0.01	UNC80 (4.9)	SORCS3 (4.8)	KCNC2 (4.7)	NRXN1 (4.6)	CADM2 (4.5)	KCNH7 (4.4)	BSN (4.1)	GABRB2 (4.1)	GABRA1 (4.0)	CA10 (3.9)
ENSG00000113327	GABRG2 PPI subnetwork	9.52e-05	<0.01	GABRG1 (6.1)	GABRB2 (5.9)	NRXN1 (5.5)	GRM3 (5.5)	GABRA1 (5.1)	SPHKAP (5.0)	GPC5 (4.7)	CADM2 (4.2)	HTR1A (4.1)	CDH8 (4.0)
REACTOME_GABA_B_RECEPTOR_ACTIVATION	REACTOME_GABA_B_RECEPTOR_ACTIVATION	9.73e-05	<0.01	CADM2 (4.4)	OLFM1 (3.7)	PTPRN2 (3.6)	KCND3 (3.3)	CACNA2D2 (3.2)	KCNC2 (3.1)	CA10 (3.1)	GRM3 (3.1)	ZDHHC8 (3.0)	BSN (3.0)
REACTOME_ACTIVATION_OF_GABAB_RECEPTORS	REACTOME_ACTIVATION_OF_GABAB_RECEPTORS	9.73e-05	<0.01	CADM2 (4.4)	OLFM1 (3.7)	PTPRN2 (3.6)	KCND3 (3.3)	CACNA2D2 (3.2)	KCNC2 (3.1)	CA10 (3.1)	GRM3 (3.1)	ZDHHC8 (3.0)	BSN (3.0)
GO:0008146	sulfotransferase activity	9.91e-05	<0.01	PCDH9 (3.9)	PCDH17 (3.8)	ENSG00000248255 (3.7)	SDK1 (3.5)	TSHZ2 (2.9)	ROBO2 (2.9)	DCBLD1 (2.9)	TCF4 (2.9)	B3GALT1 (2.9)	BAI2 (2.8)
GO:0050771	negative regulation of axonogenesis	9.95e-05	<0.01	GPR62 (4.5)	DBIL5P2 (3.6)	ADARB2 (3.3)	ANO8 (3.2)	KCNG1 (3.2)	ENSG00000240973 (3.1)	GRM2 (3.1)	CDH6 (3.0)	NOXRED1 (2.9)	NUDCD3 (2.9)
MP:0001364	decreased anxiety-related response	1.03e-04	<0.01	CHRM4 (4.7)	GABRG1 (4.7)	CAMKV (4.1)	PARK2 (3.8)	CAMK2B (3.8)	GABRB2 (3.7)	PHYHIP (3.7)	BSN (3.6)	NRSN1 (3.5)	GABRA1 (3.5)
GO:0007610	behavior	1.03e-04	<0.01	KCNC2 (3.8)	CDH8 (3.8)	LSAMP (3.7)	GPR123 (3.6)	CTNNA2 (3.6)	HTR1A (3.5)	GRIA1 (3.5)	UNC80 (3.4)	SORCS3 (3.4)	SGIP1 (3.3)
MP:0011087	complete neonatal lethality	1.07e-04	<0.01	FZD10 (4.3)	FOXP2 (4.2)	SOX11 (3.9)	SFRP2 (3.8)	CDH11 (3.6)	ODZ2 (3.6)	ZNF423 (3.5)	CADM1 (3.3)	C10orf140 (3.0)	SP5 (3.0)
GO:0045446	endothelial cell differentiation	1.09e-04	<0.01	USHBP1 (7.3)	HYAL2 (5.3)	GPR4 (5.1)	SNRK (4.4)	ENSG00000226332 (4.3)	CD300LG (3.7)	SEMA3F (3.4)	ACVRL1 (3.3)	ENSG00000176349 (3.2)	EXD3 (3.2)
GO:0030165	PDZ domain binding	1.09e-04	<0.01	XKR6 (3.8)	SLIT2 (3.5)	C12orf59 (3.0)	PLEKHA7 (3.0)	SPHKAP (3.0)	DAB1 (3.0)	SEMA3B (3.0)	DLG1 (2.9)	MAP2K6 (2.9)	DAG1 (2.8)
GO:0007219	Notch signaling pathway	1.12e-04	<0.01	ENSG00000197727 (4.5)	PCDH15 (4.1)	FAM13C (3.5)	CHD7 (3.3)	CRTAC1 (3.3)	ENSG00000231920 (3.0)	ENSG00000176349 (3.0)	ENSG00000255571 (3.0)	GPER (2.9)	TLE3 (2.9)
MP:0000852	small cerebellum	1.14e-04	<0.01	GABRA6 (5.2)	PTPRD (4.7)	ZIC5 (4.5)	ASTN2 (4.5)	LPHN3 (4.2)	NRXN1 (4.2)	CADPS2 (3.9)	NTM (3.9)	CA10 (3.8)	CHD7 (3.5)
GO:0005246	calcium channel regulator activity	1.14e-04	<0.01	GPR123 (5.4)	FAM19A1 (4.4)	CTNNA2 (4.3)	C8orf49 (4.1)	SPHKAP (4.1)	FHL2 (4.0)	GRIA1 (4.0)	PSD (3.9)	CAMKV (3.8)	BAI2 (3.5)
GO:0008021	synaptic vesicle	1.14e-04	<0.01	NRSN1 (6.3)	CPLX1 (6.1)	IQSEC3 (5.6)	CELF4 (4.9)	DNM1 (4.7)	BSN (4.5)	CAMK2B (4.4)	DNAJC6 (4.2)	TAC1 (4.1)	FBXL16 (3.8)
ENSG00000034053	APBA2 PPI subnetwork	1.16e-04	<0.01	CSPG5 (4.0)	GRM2 (3.7)	NCAN (3.4)	NOVA1 (3.4)	UNC5A (3.3)	AK5 (3.3)	GPR123 (3.3)	BSN (3.2)	CACNA2D2 (3.2)	ERBB4 (3.1)
MP:0000934	abnormal telencephalon development	1.17e-04	<0.01	DMRTA2 (7.6)	ZIC5 (5.8)	OTX1 (5.1)	ENSG00000248255 (4.0)	EOMES (3.8)	C10orf140 (3.5)	C10orf114 (3.2)	GRM3 (3.2)	SOX5 (2.9)	PRDM16 (2.9)
GO:0060134	prepulse inhibition	1.18e-04	<0.01	GABRG1 (4.5)	ENSG00000249618 (4.4)	ENSG00000249349 (4.3)	LINC00358 (3.4)	CSMD3 (3.4)	FOXP2 (3.3)	LPHN3 (3.3)	SYT16 (3.2)	CHRNA6 (3.2)	SORCS3 (3.1)
MP:0002761	abnormal hippocampal mossy fiber morphology	1.19e-04	<0.01	NCAN (5.4)	PTCHD2 (5.2)	CELSR3 (5.0)	ASXL3 (4.1)	DPYSL4 (4.0)	MIR3187 (4.0)	BCL11A (4.0)	ENSG00000247416 (3.7)	CTNNA2 (3.4)	OLFM1 (3.3)
GO:0010001	glial cell differentiation	1.22e-04	<0.01	RFTN2 (4.4)	SOX6 (4.3)	BLID (4.3)	PRDM16 (4.2)	NCAN (4.2)	SOX5 (4.0)	CDH6 (3.6)	SEMA3B (3.5)	ENSG00000247809 (3.5)	ENSG00000247416 (3.4)
GO:0014013	regulation of gliogenesis	1.27e-04	<0.01	PCDH15 (4.7)	PRDM16 (4.6)	NCAN (4.5)	BLID (4.4)	BAI1 (3.6)	SOX6 (3.6)	CSPG5 (3.1)	CDH6 (3.0)	RFTN2 (2.9)	CSMD3 (2.9)
ENSG00000078399	HOXA9 PPI subnetwork	1.30e-04	<0.01	C10orf140 (4.5)	DMRTA2 (3.2)	BNC2 (3.2)	MLLT10 (3.1)	MSI2 (3.1)	PARD3 (3.0)	TCF4 (2.9)	BBX (2.8)	KLF6 (2.6)	PHF21A (2.6)
ENSG00000171867	PRNP PPI subnetwork	1.32e-04	<0.01	MANF (6.3)	SLC6A1 (4.1)	CA10 (3.9)	NUCB2 (3.6)	CADM2 (3.5)	NCAM1 (3.4)	MPP2 (3.4)	BAI1 (3.4)	GABRA1 (3.3)	NCAN (3.2)
GO:0030672	synaptic vesicle membrane	1.35e-04	<0.01	CPLX1 (6.9)	NRSN1 (5.7)	IQSEC3 (5.7)	CELF4 (5.6)	BSN (5.2)	DNM1 (5.0)	TAC1 (4.8)	GABRA1 (4.6)	HAPLN4 (4.3)	CAMK2B (4.1)
ENSG00000100321	SYNGR1 PPI subnetwork	1.39e-04	<0.01	PSD (5.6)	NRXN1 (4.9)	CTNNA2 (4.7)	PHYHIP (4.6)	CAMKV (4.4)	BSN (4.4)	TTLL7 (4.0)	GRM2 (4.0)	EFNB3 (3.8)	CELF4 (3.8)
MP:0001900	impaired synaptic plasticity	1.42e-04	<0.01	KCND3 (4.6)	BAI2 (4.2)	BDNF-AS1 (4.2)	GAD1 (4.0)	GRIA1 (3.6)	MAGI2 (3.5)	EFNB3 (3.5)	PSD (3.3)	XKR6 (3.3)	SCAMP5 (3.3)
ENSG00000164418	GRIK2 PPI subnetwork	1.42e-04	<0.01	PHYHIP (4.7)	PSD (4.6)	BSN (4.2)	CHRM4 (4.0)	CAMKV (3.7)	CAMK2B (3.7)	CELF4 (3.6)	SPHKAP (3.5)	NRXN1 (3.5)	GRIA1 (3.4)
MP:0004100	abnormal spinal cord interneuron morphology	1.44e-04	<0.01	DPYSL4 (4.3)	DCC (3.6)	PPY (3.1)	PTCHD2 (3.1)	TMEM22 (3.1)	TGM4 (3.1)	KCNK16 (3.0)	JAKMIP2 (3.0)	SOX11 (3.0)	PCBP4 (2.8)
MP:0011088	partial neonatal lethality	1.46e-04	<0.01	CDH11 (3.4)	FZD10 (3.4)	PRKD1 (3.1)	SOX5 (3.1)	ACVR2A (3.0)	ODZ2 (2.9)	SFRP2 (2.9)	ASXL3 (2.8)	KLHDC8B (2.8)	TCF4 (2.7)
GO:0034702	ion channel complex	1.52e-04	<0.01	UNC80 (5.5)	KCNC2 (5.1)	KCNH7 (5.0)	PARK2 (4.7)	GABRB2 (4.6)	GABRA1 (4.5)	NRXN1 (4.3)	BSN (4.3)	RBFOX1 (4.3)	GRM8 (4.1)
GO:0045597	positive regulation of cell differentiation	1.56e-04	<0.01	PRDM16 (4.1)	ENSG00000249349 (2.9)	KCNG1 (2.8)	ENSG00000247416 (2.8)	ZNF423 (2.7)	C10orf140 (2.6)	KCNN2 (2.5)	TLE3 (2.4)	TMTC2 (2.4)	ZIC5 (2.4)
GO:0003158	endothelium development	1.58e-04	<0.01	USHBP1 (7.3)	HYAL2 (5.3)	GPR4 (5.1)	SNRK (4.5)	ENSG00000226332 (4.1)	ACVRL1 (3.4)	SEMA3F (3.4)	CD300LG (3.3)	EXD3 (3.2)	ENSG00000176349 (3.1)
MP:0003484	abnormal channel response	1.60e-04	<0.01	UNC80 (5.2)	CALN1 (4.9)	PTCHD2 (4.4)	TAC1 (4.2)	VAT1L (3.9)	NRSN1 (3.8)	CSMD3 (3.7)	CADM2 (3.7)	IQSEC3 (3.6)	TLX3 (3.6)
GO:0005001	transmembrane receptor protein tyrosine phosphatase activity	1.61e-04	<0.01	PCDH17 (4.4)	GRIA1 (3.3)	EFNB2 (3.3)	UNC79 (3.2)	CDH13 (3.1)	USHBP1 (3.0)	CD300LG (2.9)	TMTC2 (2.9)	ENSG00000222017 (2.8)	SYT16 (2.8)
GO:0019198	transmembrane receptor protein phosphatase activity	1.61e-04	<0.01	PCDH17 (4.4)	GRIA1 (3.3)	EFNB2 (3.3)	UNC79 (3.2)	CDH13 (3.1)	USHBP1 (3.0)	CD300LG (2.9)	TMTC2 (2.9)	ENSG00000222017 (2.8)	SYT16 (2.8)
ENSG00000108256	NUFIP2 PPI subnetwork	1.62e-04	<0.01	PHF21A (3.7)	AMBRA1 (3.5)	RPRD2 (3.4)	BPTF (3.4)	ARFGAP2 (3.2)	RAD54L2 (3.2)	MACF1 (3.2)	USP19 (3.0)	GBF1 (3.0)	NCKIPSD (2.8)
KEGG_AXON_GUIDANCE	KEGG_AXON_GUIDANCE	1.63e-04	<0.01	EFNB2 (6.6)	SEMA3F (4.4)	SOX11 (4.1)	LPHN3 (4.0)	HYAL2 (3.9)	CADM1 (3.8)	ROBO2 (3.7)	MST1R (3.6)	CDH8 (3.5)	ENSG00000229891 (3.5)
MP:0006009	abnormal neuronal migration	1.65e-04	<0.01	SOX11 (5.4)	CELSR3 (4.2)	GAD1 (3.5)	PCBP4 (3.3)	NCAN (3.2)	C10orf114 (3.2)	EFNB2 (3.1)	C10orf140 (3.1)	SLC6A1 (3.1)	DMRTA2 (3.1)
GO:0022838	substrate-specific channel activity	1.69e-04	<0.01	UNC80 (4.8)	KCNC2 (4.7)	SORCS3 (4.7)	NRXN1 (4.6)	CADM2 (4.5)	KCNH7 (4.3)	BSN (4.1)	GABRA1 (4.0)	GABRB2 (4.0)	GPC5 (4.0)
MP:0009456	impaired cued conditioning behavior	1.70e-04	<0.01	ZIC5 (4.5)	BDNF-AS1 (4.2)	C1orf183 (4.1)	GRM2 (3.8)	TLX3 (3.7)	LHCGR (3.6)	ADARB2 (3.6)	DAB1 (3.4)	NCAN (3.3)	EFNB2 (3.3)
ENSG00000120063	GNA13 PPI subnetwork	1.70e-04	<0.01	RAD54L2 (3.5)	TMEM115 (3.4)	KLF7 (3.2)	PCDH17 (3.1)	DNM2 (3.1)	USP4 (3.0)	TCTA (3.0)	EIF4E3 (2.9)	ZDHHC3 (2.9)	TUSC2 (2.8)
GO:0004970	ionotropic glutamate receptor activity	1.72e-04	<0.01	SORCS3 (9.1)	CADM2 (6.7)	CA10 (6.5)	CSMD3 (5.8)	NOVA1 (5.6)	GRIA1 (5.2)	PCDH15 (5.1)	KCND3 (4.9)	BAI2 (4.9)	CSPG5 (4.8)
GO:0007612	learning	1.77e-04	<0.01	CHRM4 (4.6)	XKR6 (3.9)	CDH8 (3.5)	GPR27 (3.4)	EFNB3 (3.3)	ENSG00000232044 (3.3)	CTNNA2 (3.3)	DOCK3 (3.2)	CAMKV (3.2)	GRM3 (3.1)
MP:0000885	ectopic Purkinje cell	1.80e-04	<0.01	CHD7 (4.0)	OTX1 (3.7)	ENSG00000254652 (3.7)	PTCHD2 (3.6)	PTPRD (3.5)	ERBB4 (3.4)	NRXN1 (3.3)	ENSG00000214837 (3.1)	CADM1 (3.1)	ZNF423 (3.0)
ENSG00000149295	DRD2 PPI subnetwork	1.82e-04	<0.01	KCND3 (5.7)	GABRA1 (4.5)	SPHKAP (4.5)	KCNC2 (4.3)	CDHR3 (3.8)	GABRA6 (3.8)	MPP2 (3.2)	NRXN1 (3.2)	SLC24A3 (3.2)	USP33 (3.1)
ENSG00000177542	SLC25A22 PPI subnetwork	1.85e-04	<0.01	CTNNA2 (3.6)	ENSG00000254652 (3.5)	GABRA6 (3.5)	GPR62 (3.4)	ADARB2 (3.2)	GABRA1 (3.2)	SLC6A1 (3.2)	GRM3 (3.2)	OLFM1 (3.1)	JAKMIP3 (3.1)
GO:0008066	glutamate receptor activity	1.90e-04	<0.01	SORCS3 (8.5)	CA10 (7.3)	CADM2 (6.3)	GABRG1 (6.0)	NRXN1 (5.7)	GABRB2 (5.6)	GRID2 (5.4)	SLC6A1 (5.4)	GPR123 (5.2)	GRIA1 (5.1)
MP:0005404	abnormal axon morphology	1.93e-04	<0.01	GPR62 (4.3)	SLIT2 (3.9)	HAPLN4 (3.9)	TTLL7 (3.5)	SLC25A21 (3.5)	DNAJC6 (3.4)	LRFN5 (3.2)	CDH6 (3.0)	CTNNA2 (3.0)	CA14 (3.0)
GO:0048709	oligodendrocyte differentiation	1.93e-04	<0.01	RFTN2 (4.4)	ENSG00000232044 (4.2)	ENSG00000229891 (3.9)	NCAN (3.6)	SOX6 (3.6)	PCDH15 (3.4)	SOX5 (3.2)	C21orf37 (3.2)	BAI1 (3.1)	GPR62 (3.1)
MP:0000947	convulsive seizures	1.97e-04	<0.01	NRSN1 (6.3)	CPLX1 (5.5)	GABRA1 (5.3)	CELF4 (4.5)	NRXN1 (4.4)	HAPLN4 (4.4)	IQSEC3 (4.3)	RBFOX1 (4.1)	LRP11 (4.0)	UNC80 (3.9)
ENSG00000148408	CACNA1B PPI subnetwork	1.98e-04	<0.01	CELF4 (5.4)	PSD (5.3)	UNC5A (4.4)	NRXN1 (4.2)	MPP3 (4.1)	BSN (3.7)	MPP2 (3.7)	CPLX1 (3.6)	GRM2 (3.5)	PHYHIP (3.3)
MP:0002912	abnormal excitatory postsynaptic potential	1.98e-04	<0.01	UNC5A (5.6)	PSD (5.5)	GRIA1 (5.0)	BSN (4.9)	GABRA1 (4.7)	BAI2 (4.5)	GABRB2 (4.5)	PHYHIP (4.5)	KCNC2 (4.4)	CSPG5 (4.4)
GO:0045665	negative regulation of neuron differentiation	2.01e-04	<0.05	DMRTA2 (5.0)	OTX1 (4.5)	LINC00477 (3.8)	ENSG00000247416 (3.8)	PCDH15 (3.7)	NCAN (3.7)	DPYSL4 (3.7)	SOX6 (3.5)	SOX11 (3.4)	ENSG00000231792 (3.2)
MP:0004792	abnormal synaptic vesicle number	2.06e-04	<0.05	BSN (6.2)	CELF4 (5.3)	CELSR3 (5.2)	IQSEC3 (4.8)	NRXN1 (4.7)	GABRA1 (4.7)	CPLX1 (4.5)	MPP2 (4.5)	UNC5A (4.3)	UNC79 (4.1)
GO:0015267	channel activity	2.06e-04	<0.05	KCNC2 (4.8)	UNC80 (4.7)	CADM2 (4.6)	SORCS3 (4.5)	NRXN1 (4.4)	KCNH7 (4.2)	GABRB2 (4.1)	GABRA1 (4.0)	BSN (4.0)	GABRG1 (3.9)
GO:0022803	passive transmembrane transporter activity	2.06e-04	<0.05	KCNC2 (4.8)	UNC80 (4.7)	CADM2 (4.6)	SORCS3 (4.5)	NRXN1 (4.4)	KCNH7 (4.2)	GABRB2 (4.1)	GABRA1 (4.0)	BSN (4.0)	GABRG1 (3.9)
MP:0000780	abnormal corpus callosum morphology	2.07e-04	<0.05	TCF4 (4.9)	NCAN (3.7)	PTPRD (3.7)	NRXN1 (3.5)	C1orf54 (3.2)	PTCHD2 (3.2)	OTX1 (3.2)	DMRTA2 (3.1)	SLIT2 (3.0)	CDH6 (3.0)
MP:0001325	abnormal retina morphology	2.10e-04	<0.05	GNAT1 (9.3)	CHRNB3 (4.4)	DPYSL4 (4.0)	CA14 (3.8)	PCDH15 (3.5)	TYRP1 (3.4)	CADM1 (3.4)	CSPG5 (3.3)	POU6F2 (3.2)	SLC38A3 (3.2)
MP:0008284	abnormal hippocampus pyramidal cell layer	2.11e-04	<0.05	NRXN1 (4.2)	MPP3 (3.7)	PTCHD2 (3.6)	ENSG00000236013 (3.4)	JAKMIP3 (3.3)	DCC (3.3)	OLFM1 (3.3)	PDE1C (3.1)	MIR2682 (2.9)	TCF4 (2.8)
MP:0002566	abnormal sexual interaction	2.14e-04	<0.05	LHCGR (5.0)	SEMA3B (4.2)	SPHKAP (4.0)	ANO4 (3.3)	DPYSL4 (3.3)	ENSG00000254652 (3.1)	KLF6 (3.0)	NOVA1 (2.9)	ROBO2 (2.8)	ARC (2.8)
MP:0001488	increased startle reflex	2.19e-04	<0.05	CAMKV (5.3)	GRM2 (4.6)	BSN (4.2)	UNC5A (4.2)	NRXN1 (4.1)	GRM3 (4.1)	CADM2 (4.1)	CPLX1 (4.1)	C8orf34 (4.0)	GABRB2 (4.0)
MP:0004401	increased cochlear outer hair cell number	2.20e-04	<0.05	LRP4 (6.2)	DACH1 (4.5)	DMRTA2 (4.2)	OTX1 (4.2)	IRF2BPL (4.0)	GRM3 (4.0)	CXXC5 (3.8)	ZNF423 (3.8)	PTCHD2 (3.4)	EFNB2 (3.4)
REACTOME_NETRIN:1_SIGNALING	REACTOME_NETRIN:1_SIGNALING	2.21e-04	<0.05	EFNB2 (3.6)	ENSG00000229891 (3.4)	TANC1 (3.4)	SOX11 (3.1)	XKR6 (2.9)	LPHN3 (2.9)	ENSG00000239213 (2.9)	NOVA1 (2.8)	PCDH17 (2.6)	HTR1A (2.6)
ENSG00000145864	GABRB2 PPI subnetwork	2.24e-04	<0.05	GABRB2 (8.6)	GRM3 (7.5)	GABRA1 (6.6)	GABRG1 (6.3)	GPC5 (6.3)	NRXN1 (5.5)	SPHKAP (5.3)	GRID2 (5.2)	CALN1 (4.7)	LRFN5 (4.6)
ENSG00000159692	CTBP1 PPI subnetwork	2.27e-04	<0.05	LDB1 (4.1)	BPTF (3.7)	PCDH17 (3.5)	FYN (3.4)	ATXN7L2 (3.4)	TCF4 (3.0)	JMJD1C (3.0)	TSHZ2 (2.9)	PHF21A (2.9)	PIK3R1 (2.9)
MP:0008415	abnormal neurite morphology	2.34e-04	<0.05	NOVA1 (4.9)	SOX11 (4.1)	CDH15 (3.9)	FZD10 (3.9)	ROBO2 (3.7)	PITX3 (3.6)	DCC (3.4)	TAC1 (3.4)	TMTC2 (3.1)	PCDH17 (3.0)
GO:0005234	extracellular-glutamate-gated ion channel activity	2.35e-04	<0.05	SORCS3 (9.0)	CA10 (6.6)	CADM2 (6.4)	CSMD3 (5.5)	NOVA1 (5.4)	KCND3 (5.1)	GRIA1 (4.9)	BAI2 (4.9)	GRID2 (4.9)	CSPG5 (4.9)
MP:0001360	abnormal social investigation	2.40e-04	<0.05	KCND3 (4.3)	GPR27 (4.0)	CSPG5 (3.8)	SORCS3 (3.7)	GABRA6 (3.6)	ASTN2 (3.4)	NCAN (3.1)	LPHN3 (3.1)	CA10 (3.1)	BAI2 (3.1)
GO:0008045	motor axon guidance	2.40e-04	<0.05	TSHZ2 (3.9)	CSMD3 (3.5)	LPAR2 (3.2)	FOXP2 (3.0)	DACH1 (2.7)	SAMD15 (2.7)	ROBO2 (2.6)	MIPOL1 (2.6)	BSN-AS2 (2.6)	C10orf140 (2.6)
ENSG00000163283	ALPP PPI subnetwork	2.51e-04	<0.05	AMBRA1 (4.4)	RPRD2 (3.8)	MPI (3.5)	GBF1 (3.2)	USP19 (3.2)	PHF21A (3.2)	MACF1 (3.0)	JMJD8 (3.0)	FIZ1 (2.9)	KIAA0913 (2.9)
MP:0009454	impaired contextual conditioning behavior	2.52e-04	<0.05	ZIC5 (4.2)	HTR1A (4.1)	NAT8L (4.0)	C1orf183 (3.6)	FBXL16 (3.5)	ARC (3.4)	DAB1 (3.4)	BSN (3.3)	GRM2 (3.3)	CSMD1 (3.0)
MP:0005558	decreased creatinine clearance	2.59e-04	<0.05	C12orf59 (5.8)	SLC4A9 (3.5)	GPC5 (3.4)	DPEP1 (3.3)	F2 (2.6)	OR7E14P (2.5)	SERPINC1 (2.5)	KCNQ1 (2.5)	GSS (2.4)	RBMS1 (2.4)
GO:0048168	regulation of neuronal synaptic plasticity	2.60e-04	<0.05	BAI1 (4.6)	SYT16 (4.5)	FBXL16 (4.3)	MPP2 (3.9)	IGSF9B (3.9)	SPATA2L (3.8)	BAI2 (3.7)	CAMKV (3.6)	CHRM4 (3.6)	PSD (3.6)
MP:0004811	abnormal neuron physiology	2.62e-04	<0.05	NRSN1 (4.1)	ROBO2 (4.0)	UNC5A (3.7)	GRM8 (3.1)	NEXN-AS1 (3.1)	CDH6 (3.0)	BAI2 (2.9)	ANO4 (2.9)	NRG3 (2.8)	TMTC2 (2.8)
MP:0001406	abnormal gait	2.66e-04	<0.05	HAPLN4 (4.8)	GABRA6 (4.7)	GRID2 (4.3)	GABRA1 (4.0)	NRXN1 (3.9)	LSAMP (3.8)	SCAMP5 (3.4)	CPLX1 (3.3)	PDE1C (3.2)	LRFN5 (3.2)
ENSG00000177380	PPFIA3 PPI subnetwork	2.71e-04	<0.05	CTNNA2 (3.0)	KCNN2 (3.0)	PLEKHA7 (2.9)	FAM19A1 (2.9)	UNC5A (2.8)	APC (2.8)	EVPLL (2.8)	DAB1 (2.8)	JAKMIP3 (2.7)	LRFN5 (2.7)
REACTOME_ACTIVATION_OF_NMDA_RECEPTOR_UPON_GLUTAMATE_BINDING_AND_POSTSYNAPTIC_EVENTS	REACTOME_ACTIVATION_OF_NMDA_RECEPTOR_UPON_GLUTAMATE_BINDING_AND_POSTSYNAPTIC_EVENTS	2.77e-04	<0.05	GABRB2 (5.6)	BSN (5.2)	GRIA1 (4.4)	GABRA1 (4.3)	SGIP1 (4.2)	SPHKAP (4.1)	NOVA1 (4.0)	UNC80 (3.8)	GPR123 (3.7)	NCAN (3.7)
GO:0045666	positive regulation of neuron differentiation	2.83e-04	<0.05	ENSG00000254652 (4.6)	KCNG1 (3.9)	C10orf140 (3.6)	ENSG00000247416 (3.6)	WFIKKN1 (3.5)	DPYSL4 (3.5)	PYY (3.4)	C10orf114 (3.4)	DCC (3.4)	DAB1 (3.3)
ENSG00000067715	SYT1 PPI subnetwork	2.85e-04	<0.05	BSN (5.6)	CELF4 (5.0)	PHYHIP (5.0)	DNM1 (5.0)	CPLX1 (4.7)	UNC5A (4.4)	GABRA1 (4.2)	MPP3 (4.2)	CAMK2B (4.0)	GRM3 (4.0)
GO:0021516	dorsal spinal cord development	2.90e-04	<0.05	NKX1-1 (6.7)	TLX3 (6.2)	ENSG00000231920 (4.4)	DCC (4.0)	NOVA1 (3.8)	C10orf114 (3.4)	OTX1 (3.2)	ENSG00000250427 (3.1)	DMRTA2 (3.0)	BMP8A (2.8)
MP:0002887	decreased susceptibility to pharmacologically induced seizures	2.94e-04	<0.05	GRIA1 (4.1)	CDH8 (3.9)	LSAMP (3.8)	CSPG5 (3.7)	UNC5A (3.7)	BAI2 (3.7)	KCNC2 (3.7)	NRSN1 (3.6)	NCAN (3.5)	ARC (3.4)
GO:0005249	voltage-gated potassium channel activity	2.96e-04	<0.05	KCNC2 (5.7)	KCNH7 (5.4)	FBXL16 (5.0)	UNC80 (4.5)	CHRM4 (4.3)	BSN (4.1)	CPLX1 (4.0)	GRM2 (3.8)	TMEM132D (3.7)	PARK2 (3.6)
GO:0050885	neuromuscular process controlling balance	3.01e-04	<0.05	ENSG00000240973 (3.9)	SNX32 (3.8)	ENSG00000225535 (3.5)	PCDH15 (3.3)	XKR6 (3.3)	TBC1D28 (3.3)	ENSG00000176349 (3.0)	CTNNA2 (2.8)	ENSG00000253753 (2.8)	ENSG00000248003 (2.8)
ENSG00000131711	MAP1B PPI subnetwork	3.02e-04	<0.05	TTLL7 (3.4)	MAP4 (3.3)	MYL1 (3.1)	NCAM1 (2.7)	KLF7 (2.7)	CFL1 (2.7)	RBM5 (2.7)	ADARB2 (2.6)	GNAI2 (2.6)	GPR62 (2.6)
GO:0035249	synaptic transmission, glutamatergic	3.03e-04	<0.05	GABRB2 (4.5)	CA10 (4.4)	UNC80 (4.1)	UNC5A (3.7)	CHRM4 (3.7)	KCNC2 (3.7)	CSMD1 (3.6)	UNC79 (3.5)	GABRG1 (3.5)	ASTN2 (3.5)
MP:0001504	abnormal posture	3.05e-04	<0.05	UNC80 (5.5)	NRXN1 (4.9)	GRID2 (4.7)	GABRA6 (4.7)	CADM2 (4.6)	CA10 (4.5)	HAPLN4 (4.2)	GABRA1 (4.0)	NAT8L (3.7)	ASTN2 (3.6)
MP:0000889	abnormal cerebellar molecular layer	3.06e-04	<0.05	GABRA6 (3.9)	NRXN1 (3.9)	GABRB2 (3.7)	GABRA1 (3.5)	NCAN (3.3)	ASTN2 (3.1)	SCAMP5 (3.1)	NR3C2 (3.1)	CHD7 (3.0)	CADM2 (3.0)
ENSG00000100294	MCAT PPI subnetwork	3.07e-04	<0.05	PHF21A (4.2)	RPRD2 (3.8)	BPTF (3.6)	AMBRA1 (3.5)	MACF1 (3.4)	GBF1 (3.3)	KIAA0913 (3.1)	SBNO1 (3.1)	USP19 (3.1)	ARFGAP2 (2.9)
ENSG00000147044	CASK PPI subnetwork	3.13e-04	<0.05	GABRB2 (4.6)	GRM2 (4.5)	MPP2 (4.5)	PHYHIP (4.1)	MPP3 (3.7)	BSN (3.5)	PITPNM2 (3.5)	PRKCZ (3.5)	NEXN-AS1 (3.5)	PSD (3.3)
GO:0043113	receptor clustering	3.14e-04	<0.05	LSAMP (3.8)	C11orf49 (3.5)	ERBB4 (3.4)	XKR6 (3.4)	EVPLL (3.2)	JAKMIP2 (3.2)	CADM2 (3.1)	CSMD1 (3.1)	ENSG00000226497 (3.0)	ENSG00000258708 (3.0)
ENSG00000169992	NLGN2 PPI subnetwork	3.31e-04	<0.05	KCND3 (4.8)	LSAMP (4.1)	MPP3 (4.0)	NTM (4.0)	GPR123 (3.8)	CADPS2 (3.8)	NRXN1 (3.5)	MIR3187 (3.3)	FRK (3.3)	MPP2 (3.1)
ENSG00000169032	MAP2K1 PPI subnetwork	3.34e-04	<0.05	PSD (4.1)	RBFOX1 (3.9)	DUSP3 (3.7)	CCDC85B (3.1)	CFL1 (3.1)	PHYHIP (3.1)	KLF6 (3.1)	AK5 (3.0)	GNAQ (3.0)	GPR27 (3.0)
GO:0008328	ionotropic glutamate receptor complex	3.38e-04	<0.05	SORCS3 (7.5)	CSPG5 (5.7)	GPR123 (5.6)	BAI2 (5.5)	NCAN (5.4)	GRIA1 (5.4)	BAI1 (5.3)	CA10 (4.7)	CADM2 (4.6)	PSD (4.6)
ENSG00000172020	GAP43 PPI subnetwork	3.66e-04	<0.05	NRXN1 (3.9)	GRM3 (3.8)	CTNNA2 (3.5)	NTM (3.5)	APC (3.3)	ADARB2 (3.2)	PYY (3.1)	DBNDD1 (3.1)	GPC5 (2.9)	IL20RB (2.9)
ENSG00000120251	GRIA2 PPI subnetwork	3.69e-04	<0.05	SORCS3 (4.2)	GRIA1 (4.2)	BAI2 (3.8)	MIR3187 (3.7)	UNC79 (3.5)	LPHN3 (3.5)	NCAM1 (3.5)	PRKD1 (3.5)	SNX32 (3.3)	CTNNA2 (3.3)
GO:0003001	generation of a signal involved in cell-cell signaling	3.73e-04	<0.05	LRP11 (4.6)	TMEM22 (4.1)	KCNK16 (4.1)	KCNC2 (4.1)	ENSG00000254936 (4.0)	UNC79 (4.0)	KCNH7 (3.8)	NRSN1 (3.6)	CELSR3 (3.6)	RHBDL1 (3.4)
GO:0023061	signal release	3.73e-04	<0.05	LRP11 (4.6)	TMEM22 (4.1)	KCNK16 (4.1)	KCNC2 (4.1)	ENSG00000254936 (4.0)	UNC79 (4.0)	KCNH7 (3.8)	NRSN1 (3.6)	CELSR3 (3.6)	RHBDL1 (3.4)
GO:0048663	neuron fate commitment	3.84e-04	<0.05	DMRTA2 (4.0)	LINC00477 (3.9)	DPYSL4 (3.8)	PCDH15 (3.8)	TBC1D28 (3.8)	TLX3 (3.7)	ZIC5 (3.5)	JAKMIP2 (3.4)	DCC (3.4)	WFIKKN1 (3.3)
ENSG00000067191	CACNB1 PPI subnetwork	3.84e-04	<0.05	PPP2R3A (3.5)	MAP4 (3.1)	NEXN (2.9)	DNM1 (2.9)	ANO8 (2.8)	PCDH17 (2.5)	DOCK3 (2.5)	PTCHD2 (2.5)	PCDH15 (2.4)	LPHN3 (2.4)
ENSG00000183454	GRIN2A PPI subnetwork	3.91e-04	<0.05	PHYHIP (5.8)	CAMKV (4.9)	PSD (4.8)	BSN (4.2)	GABRB2 (4.2)	GABRA1 (4.0)	APC (3.8)	NRXN1 (3.7)	EFNB3 (3.7)	UNC5A (3.7)
GO:0007270	neuron-neuron synaptic transmission	3.92e-04	<0.05	GABRB2 (5.1)	UNC80 (4.4)	CA10 (4.2)	CHRM4 (3.6)	KCNC2 (3.6)	CADM2 (3.5)	GRID2 (3.4)	GABRA1 (3.3)	SGIP1 (3.1)	KNDC1 (3.0)
ENSG00000103994	ZFP106 PPI subnetwork	4.11e-04	<0.05	AMBRA1 (4.4)	MSL2 (3.8)	USP19 (3.6)	PHF21A (3.5)	RPRD2 (3.4)	CTDP1 (3.1)	ZBTB26 (3.1)	FIZ1 (3.0)	BPTF (2.9)	MSI2 (2.7)
MP:0004994	abnormal brain wave pattern	4.12e-04	<0.05	GABRA1 (6.4)	HAPLN4 (5.7)	GABRB2 (5.2)	GABRA6 (5.0)	NRXN1 (4.5)	CPLX1 (4.3)	IQSEC3 (4.3)	PTCHD2 (4.1)	BSN (4.0)	CELF4 (3.8)
GO:0048489	synaptic vesicle transport	4.12e-04	<0.05	IQSEC3 (4.9)	CELSR3 (4.5)	LRP11 (4.2)	NRG3 (3.9)	UNC79 (3.8)	CELF4 (3.7)	FBXL16 (3.6)	CADPS2 (3.6)	ENSG00000233008 (3.5)	UNC5A (3.4)
MP:0000913	abnormal brain development	4.25e-04	<0.05	ZIC5 (3.9)	SASH1 (3.6)	SOX11 (3.5)	LRP4 (3.5)	ZNF423 (3.4)	DMRTA2 (3.4)	UTRN (3.2)	EHBP1 (3.1)	SETBP1 (3.0)	SP5 (2.8)
GO:0030902	hindbrain development	4.28e-04	<0.05	PTCHD2 (4.5)	GRM2 (4.0)	GABRA6 (3.9)	GRM8 (3.7)	KCNG1 (3.4)	JAKMIP2 (3.1)	ZNF423 (2.9)	ZIC5 (2.9)	DCC (2.8)	OTX1 (2.7)
GO:0032589	neuron projection membrane	4.49e-04	<0.05	NRXN1 (4.0)	GRM3 (3.9)	CALN1 (3.8)	GPC5 (3.7)	GABRA1 (3.6)	CDH8 (3.6)	GAD1 (3.5)	NTM (3.3)	GPR62 (3.2)	GABRB2 (3.0)
MP:0000872	abnormal cerebellum external granule cell layer morphology	4.49e-04	<0.05	DCC (4.2)	ZIC5 (3.9)	PTPRD (3.8)	CHRNB3 (3.8)	JAKMIP2 (3.7)	PTCHD2 (3.4)	BMP8A (3.4)	POU6F2 (3.2)	GRID2 (3.2)	TMEM22 (3.2)
MP:0010053	decreased grip strength	4.53e-04	<0.05	UNC80 (5.3)	RBFOX1 (3.9)	CDH15 (3.5)	MAP4 (3.3)	CAMK2B (3.0)	LAMB2 (3.0)	ACVR2A (3.0)	ASTN2 (3.0)	SORCS3 (2.9)	ENSG00000251603 (2.9)
MP:0003997	tonic-clonic seizures	4.61e-04	<0.05	GABRA1 (5.8)	BSN (5.3)	GABRA6 (5.0)	CPLX1 (4.7)	GRIA1 (4.5)	HAPLN4 (4.5)	SLC6A1 (4.2)	CELF4 (4.2)	RBFOX1 (4.0)	GABRB2 (4.0)
GO:0021761	limbic system development	4.63e-04	<0.05	ENSG00000258779 (4.7)	SOX5 (4.3)	C10orf140 (4.1)	LHCGR (4.1)	ENSG00000248255 (3.4)	C10orf114 (3.2)	DCC (3.2)	ENSG00000236013 (3.0)	OTX1 (2.9)	JAKMIP2 (2.9)
GO:0007611	learning or memory	4.66e-04	<0.05	CHRM4 (4.0)	GABRB2 (3.9)	GRIA1 (3.6)	CDH8 (3.6)	SGIP1 (3.5)	BAI1 (3.3)	CTNNA2 (3.3)	AK5 (3.3)	CALN1 (3.2)	GRM3 (3.2)
GO:0022832	voltage-gated channel activity	4.71e-04	<0.05	KCNC2 (4.9)	SORCS3 (4.9)	KCNH7 (4.8)	UNC80 (4.8)	PARK2 (4.4)	NRXN1 (4.4)	BSN (4.3)	FBXL16 (4.3)	CA10 (4.2)	TMEM132D (4.0)
GO:0005244	voltage-gated ion channel activity	4.71e-04	<0.05	KCNC2 (4.9)	SORCS3 (4.9)	KCNH7 (4.8)	UNC80 (4.8)	PARK2 (4.4)	NRXN1 (4.4)	BSN (4.3)	FBXL16 (4.3)	CA10 (4.2)	TMEM132D (4.0)
GO:0034703	cation channel complex	4.79e-04	<0.05	KCNH7 (5.1)	KCNC2 (4.8)	UNC80 (4.8)	FBXL16 (4.7)	BSN (4.5)	NRXN1 (4.3)	AK5 (3.9)	PARK2 (3.9)	GRM2 (3.8)	RBFOX1 (3.7)
ENSG00000022355	GABRA1 PPI subnetwork	4.79e-04	<0.05	GABRA1 (8.0)	GABRB2 (7.7)	GRM3 (6.9)	GABRG1 (6.8)	GPC5 (6.4)	GRID2 (6.1)	NRXN1 (5.6)	SPHKAP (5.5)	GRIA1 (4.8)	CALN1 (4.6)
ENSG00000106665	CLIP2 PPI subnetwork	4.83e-04	<0.05	MAP4 (3.8)	MYL1 (3.3)	SLC6A1 (3.2)	PPP2R3A (3.1)	PCDH9 (3.1)	APC (3.1)	LPHN3 (2.7)	UQCRC1 (2.7)	C11orf49 (2.6)	NEXN (2.5)
GO:0030666	endocytic vesicle membrane	4.93e-04	<0.05	GABRA1 (3.6)	NRSN1 (3.6)	BSN (3.2)	PRKCZ (3.1)	CADM2 (2.9)	SGIP1 (2.9)	SLC6A1 (2.8)	GAD1 (2.8)	SNX32 (2.7)	BAI2 (2.7)
GO:0044304	main axon	4.95e-04	<0.05	GPR62 (7.1)	HAPLN4 (5.8)	GABRA1 (5.4)	BSN (4.8)	KNDC1 (4.8)	CPLX1 (4.6)	MPP2 (4.5)	NRXN1 (4.5)	PHYHIP (4.5)	PTPRD (4.5)
MP:0000967	abnormal sensory neuron projections	4.99e-04	<0.05	OLFM1 (4.6)	FOXP2 (4.2)	BNC2 (4.2)	PDE1C (4.1)	LRFN5 (4.0)	PTPRD (3.9)	TSHZ2 (3.4)	NRXN1 (3.4)	ZNF423 (3.4)	EOMES (3.3)
ENSG00000198265	HELZ PPI subnetwork	5.07e-04	<0.05	PHF21A (3.6)	AMBRA1 (3.0)	SBNO1 (2.8)	USP19 (2.7)	RPRD2 (2.7)	ARFGAP2 (2.6)	MPI (2.6)	ZNF408 (2.5)	MAN2C1 (2.5)	NCKIPSD (2.5)
REACTOME_ACTIVATION_OF_G_PROTEIN_GATED_POTASSIUM_CHANNELS	REACTOME_ACTIVATION_OF_G_PROTEIN_GATED_POTASSIUM_CHANNELS	5.10e-04	<0.05	CADM2 (4.3)	KCNC2 (4.0)	CA10 (3.9)	CACNA2D2 (3.6)	PRKCZ (3.6)	PTPRN2 (3.5)	POU6F2 (3.5)	KCND3 (3.4)	GABRA1 (3.4)	GABRB2 (3.1)
REACTOME_INHIBITION__OF_VOLTAGE_GATED_CA2_CHANNELS_VIA_GBETAGAMMA_SUBUNITS	REACTOME_INHIBITION__OF_VOLTAGE_GATED_CA2_CHANNELS_VIA_GBETAGAMMA_SUBUNITS	5.10e-04	<0.05	CADM2 (4.3)	KCNC2 (4.0)	CA10 (3.9)	CACNA2D2 (3.6)	PRKCZ (3.6)	PTPRN2 (3.5)	POU6F2 (3.5)	KCND3 (3.4)	GABRA1 (3.4)	GABRB2 (3.1)
REACTOME_G_PROTEIN_GATED_POTASSIUM_CHANNELS	REACTOME_G_PROTEIN_GATED_POTASSIUM_CHANNELS	5.10e-04	<0.05	CADM2 (4.3)	KCNC2 (4.0)	CA10 (3.9)	CACNA2D2 (3.6)	PRKCZ (3.6)	PTPRN2 (3.5)	POU6F2 (3.5)	KCND3 (3.4)	GABRA1 (3.4)	GABRB2 (3.1)
ENSG00000171862	PTEN PPI subnetwork	5.16e-04	<0.05	RAB40C (3.7)	CHMP1A (3.2)	STUB1 (3.2)	WDR24 (3.1)	ARHGAP1 (3.1)	CD300LG (3.1)	NUDCD3 (2.9)	CDK10 (2.9)	AFF3 (2.8)	TCF25 (2.8)
ENSG00000198785	GRIN3A PPI subnetwork	5.18e-04	<0.05	GPR123 (3.9)	PPP2R3A (3.3)	MYL1 (3.1)	GPR27 (3.0)	ANO8 (3.0)	ADARB2 (2.9)	CALN1 (2.9)	PCDH9 (2.9)	MPP2 (2.8)	HTR1A (2.8)
ENSG00000184863	RBM33 PPI subnetwork	5.20e-04	<0.05	PHF21A (3.9)	AMBRA1 (3.7)	BPTF (3.5)	RPRD2 (3.3)	MACF1 (3.3)	SBNO1 (3.0)	GBF1 (2.9)	USP19 (2.9)	KIAA0913 (2.9)	ARFGAP2 (2.9)
GO:0005261	cation channel activity	5.23e-04	<0.05	KCNH7 (4.6)	FBXL16 (4.5)	UNC80 (4.4)	KCNC2 (4.2)	PARK2 (3.9)	BSN (3.9)	CHRM4 (3.8)	GRM2 (3.8)	SORCS3 (3.8)	C1orf183 (3.7)
ENSG00000082014	SMARCD3 PPI subnetwork	5.29e-04	<0.05	QRICH1 (4.6)	SMARCC1 (3.5)	HSPD1 (2.9)	WDR6 (2.8)	SLC26A6 (2.8)	RBM15B (2.8)	USP4 (2.8)	TNRC18 (2.6)	GLCCI1 (2.6)	ENSG00000225535 (2.6)
GO:0030534	adult behavior	5.30e-04	<0.05	GPR123 (3.7)	KCNC2 (3.6)	ENSG00000232044 (3.4)	CADM2 (3.2)	LSAMP (3.1)	NRSN1 (3.1)	ENSG00000247324 (3.1)	RHBDL1 (3.1)	CHRM4 (3.0)	GPR62 (2.9)
GO:0021782	glial cell development	5.33e-04	<0.05	RFTN2 (4.1)	SEMA3B (4.0)	DAAM2 (3.8)	SOX6 (3.4)	GPR62 (3.4)	KIF6 (3.1)	SOX5 (3.1)	NCAN (3.0)	PRDM16 (2.9)	BOLL (2.8)
GO:0007626	locomotory behavior	5.36e-04	<0.05	GPR123 (3.9)	KNDC1 (3.5)	ASTN2 (3.3)	SNX32 (3.3)	DOCK3 (3.3)	C3orf45 (3.2)	UNC80 (3.2)	GPR62 (3.2)	ENSG00000229775 (3.1)	KCNC2 (3.0)
ENSG00000119812	FAM98A PPI subnetwork	5.39e-04	<0.05	AMBRA1 (4.1)	PHF21A (4.0)	RPRD2 (3.8)	BPTF (3.5)	MACF1 (3.4)	ARFGAP2 (3.2)	USP19 (3.1)	RAD54L2 (3.1)	SBNO1 (2.9)	KIAA0913 (2.8)
MP:0009546	absent gastric milk in neonates	5.45e-04	<0.05	KCND3 (3.7)	FYN (3.6)	FZD10 (3.0)	SOX6 (3.0)	MAP2K6 (2.9)	SETBP1 (2.8)	DSC3 (2.7)	GPER (2.7)	CDKAL1 (2.7)	LSAMP (2.6)
MP:0002207	abnormal long term potentiation	5.50e-04	<0.05	CSPG5 (5.3)	NCAN (4.9)	CAMKV (4.9)	GRIA1 (4.9)	UNC5A (4.5)	BAI1 (4.4)	BAI2 (4.1)	PSD (4.0)	SLC6A1 (3.9)	SORCS3 (3.7)
ENSG00000213023	SYT3 PPI subnetwork	5.54e-04	<0.05	UNC5A (5.8)	IQSEC3 (5.4)	CPLX1 (5.3)	BSN (5.0)	CELSR3 (4.7)	PTPRN2 (4.5)	NRSN1 (4.5)	CELF4 (4.1)	PSD (3.7)	LRP11 (3.6)
ENSG00000150086	GRIN2B PPI subnetwork	5.55e-04	<0.05	PSD (5.4)	PHYHIP (5.0)	GABRB2 (4.6)	CAMKV (4.4)	APC (4.2)	BSN (4.0)	CTNNA2 (3.8)	AK5 (3.7)	GABRA1 (3.7)	GRM3 (3.5)
GO:0045165	cell fate commitment	5.65e-04	<0.05	DMRTA2 (5.0)	PITX3 (4.2)	ZIC5 (3.6)	OTX1 (3.5)	LINC00477 (3.4)	TLX3 (3.3)	WFIKKN1 (3.3)	PRDM16 (3.2)	BMP8A (3.0)	SP5 (2.8)
ENSG00000105649	RAB3A PPI subnetwork	5.65e-04	<0.05	BSN (5.6)	CELF4 (5.0)	UNC5A (4.8)	PHYHIP (4.7)	FBXL16 (4.6)	CPLX1 (4.4)	PSD (4.3)	OLFM1 (4.3)	DNM1 (4.3)	NRSN1 (3.9)
ENSG00000172794	RAB37 PPI subnetwork	5.74e-04	<0.05	BSN (4.1)	PHYHIP (4.0)	GRM3 (4.0)	DNM1 (3.6)	PSD (3.6)	EFNB3 (3.6)	DOCK3 (3.5)	CAMKV (3.5)	GABRB2 (3.5)	DNAJC6 (3.4)
ENSG00000139352	ASCL1 PPI subnetwork	5.83e-04	<0.05	TCF4 (5.5)	NCAN (4.0)	CHD7 (3.9)	JMJD1C (3.7)	BCL11A (3.6)	SOX6 (3.6)	GLCCI1 (3.6)	SOX5 (3.6)	SETBP1 (3.5)	PHF2 (3.4)
GO:0021766	hippocampus development	5.89e-04	<0.05	LHCGR (5.2)	ENSG00000258779 (4.0)	SNX32 (3.5)	SOX5 (3.5)	MIR2682 (3.3)	DCC (3.1)	ENSG00000236013 (3.1)	GRIA1 (3.0)	CRIPAK (2.9)	C8orf34 (2.9)
GO:0006836	neurotransmitter transport	5.93e-04	<0.05	CPLX1 (4.8)	IQSEC3 (4.6)	NRSN1 (4.3)	KNDC1 (4.2)	CELF4 (4.0)	HAPLN4 (3.9)	FBXL16 (3.8)	RHBDL1 (3.7)	CELSR3 (3.7)	GRM2 (3.6)
MP:0000031	abnormal cochlea morphology	5.96e-04	<0.05	LRP4 (4.7)	SLC4A9 (4.5)	CRTAC1 (3.5)	PDE1C (3.4)	BDNF-AS1 (3.3)	GAD1 (3.3)	FZD10 (3.1)	ASXL3 (3.1)	ENSG00000254652 (3.0)	ANO4 (3.0)
MP:0001523	impaired righting response	6.00e-04	<0.05	GABRA6 (8.8)	GRID2 (6.1)	GABRA1 (5.4)	HAPLN4 (5.1)	NOVA1 (4.6)	GAD1 (4.4)	CALN1 (4.1)	TLX3 (3.9)	NRXN1 (3.8)	CA10 (3.8)
GO:0016079	synaptic vesicle exocytosis	6.07e-04	<0.05	CELSR3 (4.3)	FBXL16 (3.9)	UNC5A (3.9)	CPLX1 (3.8)	IQSEC3 (3.8)	UNC79 (3.8)	ENSA (3.7)	BSN (3.6)	LRP11 (3.6)	IGSF9B (3.5)
REACTOME_SIGNALLING_BY_NGF	REACTOME_SIGNALLING_BY_NGF	6.11e-04	<0.05	PTPN9 (3.6)	SNRK (3.6)	GNAI2 (3.2)	RAC1 (3.2)	DGKZ (3.0)	ARHGAP1 (3.0)	APH1A (2.8)	GNAQ (2.8)	PTP4A3 (2.7)	DNM2 (2.7)
MP:0001732	postnatal growth retardation	6.12e-04	<0.05	SLIT2 (3.2)	EIF2C2 (3.0)	CDH6 (3.0)	PPY (2.9)	VAT1L (2.9)	REEP3 (2.6)	DLG1 (2.5)	BPTF (2.5)	ERBB3 (2.4)	RBMS1 (2.4)
GO:0007389	pattern specification process	6.20e-04	<0.05	WFIKKN1 (4.2)	C10orf140 (3.5)	FZD10 (3.2)	ZIC5 (3.1)	SP5 (3.1)	PRKD1 (3.0)	KIAA0825 (2.6)	ASB16 (2.6)	ASXL3 (2.6)	ARID3B (2.6)
MP:0000819	abnormal olfactory bulb morphology	6.40e-04	<0.05	ZIC5 (5.4)	OTX1 (4.5)	EOMES (4.1)	SOX11 (3.6)	ENSG00000247809 (3.6)	NCAN (3.5)	APC (3.5)	NRXN1 (3.5)	JAKMIP2 (3.4)	DMRTA2 (3.4)
GO:0043195	terminal button	6.56e-04	<0.05	GPR123 (5.1)	KCNC2 (4.6)	IQSEC3 (4.5)	CA10 (4.3)	NRXN1 (4.3)	UNC79 (4.3)	IGSF9B (4.1)	NRSN1 (3.9)	SORCS3 (3.7)	GRIA1 (3.6)
MP:0008267	abnormal hippocampus CA3 region morphology	6.60e-04	<0.05	ENSG00000247416 (4.8)	CELSR3 (4.2)	JAKMIP2 (3.6)	CELF4 (3.5)	CACNA2D2 (3.5)	UNC79 (3.4)	NRSN1 (3.4)	ERBB4 (3.1)	CADM2 (3.1)	BNC2 (3.1)
GO:0022843	voltage-gated cation channel activity	6.65e-04	<0.05	KCNC2 (5.1)	UNC80 (4.8)	KCNH7 (4.8)	SORCS3 (4.7)	FBXL16 (4.7)	BSN (4.6)	CHRM4 (4.2)	NRXN1 (4.1)	CPLX1 (4.0)	TMEM132D (4.0)
MP:0001522	impaired swimming	6.67e-04	<0.05	UNC80 (4.4)	SLC4A9 (4.2)	CPLX1 (3.5)	NRXN1 (3.5)	SEMA3B (3.4)	ANO4 (3.3)	KCNQ1 (3.3)	UNC79 (3.1)	NCAM1 (3.1)	CADM2 (3.1)
REACTOME_TRAFFICKING_OF_GLUR2:CONTAINING_AMPA_RECEPTORS	REACTOME_TRAFFICKING_OF_GLUR2:CONTAINING_AMPA_RECEPTORS	6.68e-04	<0.05	SORCS3 (4.6)	UNC79 (4.5)	CADM2 (4.1)	BAI2 (4.0)	CSMD3 (4.0)	GRIA1 (3.9)	CA10 (3.7)	UNC80 (3.7)	GPR123 (3.7)	KCND3 (3.6)
MP:0000877	abnormal Purkinje cell morphology	6.80e-04	<0.05	GABRA6 (4.6)	CADM2 (3.9)	GABRA1 (3.8)	TTLL7 (3.7)	GRID2 (3.5)	ASTN2 (3.5)	SLC6A1 (3.4)	NRXN1 (3.1)	LPHN3 (3.1)	GABRB2 (3.0)
ENSG00000198728	LDB1 PPI subnetwork	6.83e-04	<0.05	BCL11A (6.8)	SETBP1 (5.0)	C3orf54 (3.6)	DACH1 (3.3)	ENSG00000226387 (2.9)	CACNA2D3 (2.8)	TMTC2 (2.8)	LDB1 (2.8)	GAD1 (2.7)	NCAN (2.6)
KEGG_MELANOGENESIS	KEGG_MELANOGENESIS	6.83e-04	<0.05	TYRP1 (4.5)	SP5 (4.2)	DSC3 (3.7)	LRP4 (3.6)	ZDHHC8 (3.3)	LSAMP (3.0)	PLEKHA7 (2.8)	ECM1 (2.8)	KCNN2 (2.6)	DAAM2 (2.6)
GO:0008076	voltage-gated potassium channel complex	7.09e-04	<0.05	KCNH7 (5.3)	KCNC2 (4.9)	FBXL16 (4.8)	CHRM4 (3.9)	AK5 (3.8)	BSN (3.8)	UNC80 (3.6)	NRXN1 (3.6)	PSD (3.4)	GRM8 (3.3)
GO:0034705	potassium channel complex	7.09e-04	<0.05	KCNH7 (5.3)	KCNC2 (4.9)	FBXL16 (4.8)	CHRM4 (3.9)	AK5 (3.8)	BSN (3.8)	UNC80 (3.6)	NRXN1 (3.6)	PSD (3.4)	GRM8 (3.3)
ENSG00000169131	ZNF354A PPI subnetwork	7.11e-04	<0.05	MAP4 (3.7)	MYL1 (3.3)	ANO8 (3.2)	SLC6A1 (3.0)	PCDH9 (3.0)	PPP2R3A (2.9)	GPR123 (2.8)	LRP4 (2.8)	UQCRC1 (2.8)	APC (2.7)
REACTOME_G_ALPHA_Z_SIGNALLING_EVENTS	REACTOME_G_ALPHA_Z_SIGNALLING_EVENTS	7.23e-04	<0.05	PTP4A3 (3.8)	C3orf54 (3.4)	SLC24A3 (3.3)	GNAT1 (3.3)	SCAMP5 (3.2)	SNRK (3.0)	PTPRN2 (3.0)	SLC6A15 (2.9)	CAMKV (2.8)	RAP1GAP2 (2.8)
GO:0001508	regulation of action potential	7.31e-04	<0.05	GPR62 (4.7)	ERBB3 (4.3)	RFTN2 (3.7)	ENSG00000247416 (3.6)	SEMA3B (3.6)	ADARB2 (3.4)	DAAM2 (3.3)	PDE1C (3.2)	TTLL7 (3.2)	GRID2 (3.1)
GO:0015800	acidic amino acid transport	7.38e-04	<0.05	ADARB2 (4.4)	ENSG00000254652 (4.1)	ENSG00000257056 (3.6)	CADM2 (3.5)	GPR62 (3.4)	HAPLN4 (3.3)	C21orf37 (3.3)	GABRG1 (3.2)	ENSG00000254813 (3.1)	ENSG00000185900 (3.1)
GO:0071804	cellular potassium ion transport	7.69e-04	<0.05	KCNH7 (5.1)	UNC80 (4.0)	PARK2 (3.7)	SYT16 (3.6)	ENSG00000251455 (3.4)	GRID2 (3.3)	LINC00477 (3.1)	UNC79 (3.1)	CSMD1 (3.0)	FAM19A1 (3.0)
GO:0071805	potassium ion transmembrane transport	7.69e-04	<0.05	KCNH7 (5.1)	UNC80 (4.0)	PARK2 (3.7)	SYT16 (3.6)	ENSG00000251455 (3.4)	GRID2 (3.3)	LINC00477 (3.1)	UNC79 (3.1)	CSMD1 (3.0)	FAM19A1 (3.0)
REACTOME_REGULATION_OF_INSULIN_SECRETION	REACTOME_REGULATION_OF_INSULIN_SECRETION	7.70e-04	<0.05	PPY (6.7)	PTPRN2 (5.3)	PYY (4.9)	KCNK16 (4.1)	KCNC2 (3.5)	CELSR3 (3.5)	NRSN1 (3.4)	CELF4 (3.4)	PSD (3.3)	UNC79 (3.3)
ENSG00000163346	PBXIP1 PPI subnetwork	7.71e-04	<0.05	PHF21A (4.8)	AMBRA1 (3.8)	BPTF (3.6)	RAD54L2 (3.4)	MACF1 (3.2)	SBNO1 (3.2)	NCKIPSD (3.1)	ENSG00000239213 (3.0)	HARBI1 (2.9)	MPI (2.8)
MP:0009435	abnormal miniature inhibitory postsynaptic currents	7.77e-04	<0.05	GABRA6 (5.1)	CADM2 (3.9)	GABRG1 (3.9)	GABRA1 (3.8)	CALN1 (3.8)	NRXN1 (3.8)	CADPS2 (3.4)	ENSG00000250075 (3.3)	GPC5 (3.0)	GRM3 (3.0)
MP:0002196	absent corpus callosum	7.98e-04	<0.05	SOX11 (4.8)	OTX1 (3.5)	DMRTA2 (3.3)	DAB1 (3.2)	ENSG00000229891 (3.1)	C10orf140 (3.1)	ENSG00000248255 (3.0)	SFRP2 (3.0)	SOX5 (2.9)	ZIC5 (2.9)
GO:0048167	regulation of synaptic plasticity	8.21e-04	<0.05	FBXL16 (4.0)	GPR62 (3.9)	BAI1 (3.9)	MPP2 (3.7)	CALN1 (3.7)	ENSG00000254652 (3.7)	UNC5A (3.5)	NCAN (3.5)	GABRB2 (3.4)	BAI2 (3.4)
MP:0006089	abnormal vestibular saccule morphology	8.26e-04	<0.05	DMRTA2 (5.8)	LRP4 (3.6)	RFTN2 (3.0)	SLC24A3 (2.9)	CSMD3 (2.8)	PDE1C (2.8)	SLC4A9 (2.7)	GAD1 (2.7)	FAM160A1 (2.7)	ENSG00000254652 (2.7)
ENSG00000125249	RAP2A PPI subnetwork	8.34e-04	<0.05	PHYHIP (5.0)	PSD (5.0)	CAMKV (4.7)	CHRM4 (4.2)	BSN (3.9)	APC (3.4)	AK5 (3.4)	UNC5A (3.4)	CAMK2B (3.4)	FBXL16 (3.3)
GO:0007215	glutamate receptor signaling pathway	8.44e-04	<0.05	HTR1A (5.5)	SORCS3 (5.1)	FAM19A1 (4.9)	NRG3 (4.6)	GABRG1 (4.6)	CSMD3 (4.5)	CADM2 (4.4)	CA10 (4.3)	GABRB2 (4.2)	GRID2 (4.2)
GO:0030673	axolemma	8.67e-04	<0.05	NRXN1 (4.7)	PTPRD (4.2)	GABRA1 (4.1)	NCAN (4.0)	GPR62 (4.0)	PCDH9 (3.7)	MAGI2 (3.7)	SLC25A21 (3.6)	GPC5 (3.6)	NTM (3.6)
ENSG00000176884	GRIN1 PPI subnetwork	8.73e-04	<0.05	PHYHIP (5.6)	PSD (5.4)	CAMKV (4.7)	BSN (4.3)	GABRB2 (4.1)	CAMK2B (3.8)	EFNB3 (3.8)	BAI2 (3.7)	AK5 (3.7)	GABRA1 (3.6)
GO:0034707	chloride channel complex	8.77e-04	<0.05	GABRB2 (5.9)	GRM3 (5.6)	GABRG1 (5.5)	GABRA1 (5.4)	GPC5 (5.0)	CADM2 (4.0)	NRXN1 (4.0)	TAC1 (3.9)	GRIA1 (3.9)	CDH8 (3.8)
ENSG00000171723	GPHN PPI subnetwork	8.79e-04	<0.05	PPP2R3A (3.4)	ASNS (3.3)	UQCRC1 (3.1)	MYL1 (3.1)	COX5A (2.9)	PCDH9 (2.7)	LPHN3 (2.6)	TTLL7 (2.6)	SLC6A1 (2.5)	GPR123 (2.4)
MP:0004008	abnormal GABA-mediated receptor currents	8.85e-04	<0.05	GABRA1 (8.8)	GABRB2 (8.4)	GABRG1 (8.2)	CADM2 (6.3)	LRFN5 (6.2)	CDH8 (6.0)	NRXN1 (5.9)	ST6GAL2 (5.0)	GRM3 (4.9)	UNC80 (4.9)
ENSG00000179335	CLK3 PPI subnetwork	8.88e-04	<0.05	BPTF (4.1)	RPRD2 (3.9)	SBNO1 (3.5)	AMBRA1 (3.4)	PHF21A (3.4)	USP19 (3.1)	MACF1 (2.9)	FAM160B2 (2.9)	GBF1 (2.9)	ARFGAP2 (2.9)
ENSG00000171549	ENSG00000171549 PPI subnetwork	8.92e-04	<0.05	ADARB2 (4.2)	GPR62 (3.6)	JAKMIP3 (3.6)	GABRA6 (3.5)	CTNNA2 (3.5)	GRM3 (3.5)	VAT1L (3.4)	DNM1 (3.4)	GABRA1 (3.4)	CELF4 (3.4)
ENSG00000182520	ENSG00000182520 PPI subnetwork	8.92e-04	<0.05	ADARB2 (4.2)	GPR62 (3.6)	JAKMIP3 (3.6)	GABRA6 (3.5)	CTNNA2 (3.5)	GRM3 (3.5)	VAT1L (3.4)	DNM1 (3.4)	GABRA1 (3.4)	CELF4 (3.4)
GO:0021987	cerebral cortex development	9.03e-04	<0.05	OTX1 (5.0)	SOX5 (4.9)	DMRTA2 (4.2)	C10orf140 (4.1)	EHBP1 (3.8)	DCC (3.2)	ENSG00000248255 (3.2)	ENSG00000220161 (3.0)	TMTC2 (3.0)	PTPRN2 (2.9)
ENSG00000079102	RUNX1T1 PPI subnetwork	9.14e-04	<0.05	ZBTB20 (3.6)	NEIL1 (3.3)	STAG1 (3.2)	HDAC5 (3.2)	PITPNM2 (3.2)	ARIH2 (3.2)	PHF2 (3.0)	ATXN1L (3.0)	CXXC5 (2.8)	ATXN7L3 (2.7)
REACTOME_DEPOLARIZATION_OF_THE_PRESYNAPTIC_TERMINAL_TRIGGERS_THE_OPENING_OF_CALCIUM_CHANNELS	REACTOME_DEPOLARIZATION_OF_THE_PRESYNAPTIC_TERMINAL_TRIGGERS_THE_OPENING_OF_CALCIUM_CHANNELS	9.15e-04	<0.05	BAI2 (4.5)	RBFOX1 (4.4)	ASTN2 (4.2)	MPP3 (4.2)	UNC79 (4.0)	PSD (4.0)	CAMK2B (4.0)	CELF4 (4.0)	UNC80 (3.9)	BAI1 (3.7)
GO:0060076	excitatory synapse	9.18e-04	<0.05	NCAN (5.9)	CSPG5 (5.3)	SORCS3 (5.1)	AK5 (4.8)	CA10 (4.6)	PSD (4.5)	CSMD1 (4.3)	PHYHIP (4.0)	SLC6A1 (3.9)	BAI1 (3.8)
ENSG00000159216	RUNX1 PPI subnetwork	9.20e-04	<0.05	IRF2BPL (4.2)	PHF2 (4.1)	CHD7 (3.9)	KLF6 (3.9)	PARD3 (3.6)	RAD54L2 (3.6)	RPRD2 (3.6)	PML (3.4)	TNRC18 (3.3)	WHSC1L1 (3.2)
GO:0001505	regulation of neurotransmitter levels	9.29e-04	<0.05	CPLX1 (4.6)	IQSEC3 (4.6)	NRSN1 (4.2)	CELF4 (4.0)	KNDC1 (3.9)	CELSR3 (3.8)	FBXL16 (3.7)	RHBDL1 (3.7)	UNC79 (3.5)	KCNC2 (3.5)
ENSG00000150995	ITPR1 PPI subnetwork	9.37e-04	<0.05	PSD (4.6)	PHYHIP (4.4)	FBXL16 (4.3)	BSN (4.3)	CAMKV (3.7)	UNC5A (3.7)	RBFOX1 (3.6)	CAMK2B (3.5)	GABRB2 (3.5)	CELF4 (3.5)
GO:0008593	regulation of Notch signaling pathway	9.59e-04	<0.05	PCDH15 (3.9)	FAM13C (3.6)	ENSG00000250075 (3.5)	ENSG00000197727 (3.3)	NOVA1 (3.2)	GPER (3.0)	ENSG00000255571 (2.9)	DMRTA2 (2.9)	CDKAL1 (2.9)	ENSG00000231920 (2.8)
MP:0001395	bidirectional circling	9.70e-04	<0.05	KCNQ1 (4.1)	SOX11 (3.5)	PDE1C (3.4)	GRID2 (3.4)	SDK1 (3.2)	RFTN2 (3.1)	ACVRL1 (3.1)	PCDH17 (3.1)	ENSG00000231792 (3.1)	SOX6 (3.0)
GO:0015813	L-glutamate transport	9.70e-04	<0.05	ADARB2 (4.2)	ENSG00000254652 (3.7)	ENSG00000257056 (3.6)	LINC00358 (3.3)	HAPLN4 (3.3)	ENSG00000254813 (3.1)	CHRNB3 (3.1)	ENSG00000251603 (3.1)	CADM2 (3.1)	ENSG00000185900 (3.0)
MP:0001410	head bobbing	9.72e-04	<0.05	DACH1 (4.5)	KCNQ1 (4.1)	LPHN3 (4.1)	LRP4 (3.8)	HAPLN4 (3.6)	EFNB2 (3.6)	SLIT2 (3.4)	C21orf37 (3.1)	PDE1C (3.1)	MAP2K6 (3.0)
MP:0001922	reduced male fertility	9.77e-04	<0.05	ODF1 (5.6)	ENSG00000224792 (3.4)	IQCF2 (3.3)	NOVA1 (3.1)	PIK3R1 (3.1)	ADAD1 (2.7)	LHCGR (2.7)	CSMD1 (2.7)	KCND3 (2.6)	SOX6 (2.6)
GO:0030815	negative regulation of cAMP metabolic process	1.01e-03	<0.05	ENSG00000231920 (4.1)	C16orf3 (3.7)	GPR52 (3.5)	CDH8 (3.2)	C8orf34 (3.2)	TRPC7 (3.1)	C3orf45 (3.0)	MPP2 (3.0)	CHRM4 (3.0)	ENSG00000248255 (2.9)
GO:0030818	negative regulation of cAMP biosynthetic process	1.01e-03	<0.05	ENSG00000231920 (4.1)	C16orf3 (3.7)	GPR52 (3.5)	CDH8 (3.2)	C8orf34 (3.2)	TRPC7 (3.1)	C3orf45 (3.0)	MPP2 (3.0)	CHRM4 (3.0)	ENSG00000248255 (2.9)
GO:0031345	negative regulation of cell projection organization	1.02e-03	<0.05	GPR62 (4.3)	GPR123 (3.1)	ADARB2 (2.9)	ENSG00000258636 (2.8)	KHDRBS3 (2.7)	SEMA3B (2.7)	NUDCD3 (2.7)	ENSG00000240973 (2.7)	AFF3 (2.7)	ZDHHC8 (2.6)
GO:0050321	tau-protein kinase activity	1.02e-03	<0.05	DDA1 (3.5)	ABHD8 (3.4)	NAT8L (3.3)	RHBDL1 (3.0)	MEF2BNB (3.0)	ENSG00000229127 (2.9)	KNDC1 (2.9)	BAG4 (2.8)	BSN (2.8)	KLHDC8B (2.6)
MP:0001473	reduced long term potentiation	1.04e-03	<0.05	CAMKV (5.9)	GRIA1 (4.9)	UNC5A (4.5)	BAI2 (4.5)	CELF4 (4.2)	EFNB3 (4.0)	GABRA1 (3.9)	PHYHIP (3.9)	BSN (3.9)	AK5 (3.8)
ENSG00000177301	KCNA2 PPI subnetwork	1.04e-03	<0.05	GABRA1 (3.8)	NTM (3.6)	UNC80 (3.4)	CADM2 (3.3)	GRID2 (3.2)	GABRA6 (3.2)	KNDC1 (3.1)	PITPNM2 (3.1)	BSN (3.1)	VAT1L (3.1)
GO:0019228	regulation of action potential in neuron	1.06e-03	<0.05	GPR62 (4.7)	ERBB3 (4.7)	SEMA3B (4.3)	DAAM2 (3.8)	ANO4 (3.6)	RFTN2 (3.4)	ADARB2 (3.3)	TTLL7 (3.2)	ASTN2 (3.2)	PDE1C (3.1)
GO:0021675	nerve development	1.10e-03	<0.05	TLX3 (5.1)	ENSG00000240973 (3.3)	BDNF-AS1 (3.2)	XKR6 (3.1)	TSSK6 (3.0)	CADM1 (3.0)	MIPOL1 (2.9)	PRKD1 (2.9)	CDH6 (2.9)	WFIKKN1 (2.9)
MP:0001393	ataxia	1.11e-03	<0.05	GABRA6 (7.8)	GABRA1 (6.0)	HAPLN4 (5.1)	GRID2 (4.9)	ASTN2 (4.7)	GABRB2 (4.6)	NRXN1 (4.3)	UNC80 (4.1)	PDE1C (4.0)	NAT8L (4.0)
ENSG00000161835	GRASP PPI subnetwork	1.12e-03	<0.05	NCAN (4.6)	CSPG5 (4.0)	CAMKV (4.0)	UNC5A (3.9)	NRXN1 (3.8)	GPR123 (3.7)	PSD (3.6)	DCBLD1 (3.6)	MIR3187 (3.5)	SLC6A1 (3.4)
ENSG00000164104	HMGB2 PPI subnetwork	1.13e-03	<0.05	GAD1 (3.8)	FIZ1 (3.7)	SP5 (3.3)	SP4 (3.3)	ENSG00000258636 (3.2)	TCF4 (2.9)	EBLN2 (2.9)	FZD10 (2.9)	FOXP2 (2.8)	MIPOL1 (2.8)
GO:0045667	regulation of osteoblast differentiation	1.13e-03	<0.05	BLID (3.7)	C10orf114 (3.6)	ASXL3 (3.4)	SOX5 (2.8)	LSAMP (2.8)	KCNN2 (2.7)	FZD10 (2.7)	NEXN-AS1 (2.7)	CTNNA2 (2.6)	TCF4 (2.6)
MP:0011089	complete perinatal lethality	1.13e-03	<0.05	SEMA3F (4.1)	ZNF423 (3.9)	SLIT2 (3.2)	DMRTA2 (3.2)	SFRP2 (3.2)	FZD10 (3.2)	CDH11 (3.1)	EFNB2 (3.1)	LRP4 (3.1)	ENSG00000247809 (3.1)
MP:0003463	abnormal single cell response	1.14e-03	<0.05	IQSEC3 (4.8)	SPHKAP (4.7)	GRM8 (4.1)	CHRNA6 (4.1)	GABRG1 (4.0)	TLX3 (3.5)	CHRNB3 (3.4)	CALN1 (3.3)	LRFN5 (3.2)	BSN (3.1)
GO:0021527	spinal cord association neuron differentiation	1.14e-03	<0.05	NKX1-1 (6.4)	TLX3 (5.4)	TBC1D28 (4.6)	RAB9BP1 (4.3)	ENSG00000231920 (4.2)	ENSG00000228201 (4.2)	OTX1 (3.6)	DCC (3.4)	BMP8A (3.3)	NOVA1 (3.2)
ENSG00000169242	EFNA1 PPI subnetwork	1.15e-03	<0.05	EFNB2 (4.5)	CDH6 (4.5)	HTR1A (4.5)	CDH8 (4.4)	LRFN5 (4.2)	FOXP2 (4.1)	DAB1 (3.9)	SLIT2 (3.3)	PTPRD (3.2)	ROBO2 (3.2)
GO:0022037	metencephalon development	1.19e-03	<0.05	PTCHD2 (4.2)	GRM2 (4.0)	GABRA6 (3.8)	JAKMIP2 (3.8)	KCNG1 (3.5)	OTX1 (3.4)	DCC (3.3)	XKR6 (3.2)	ENSG00000225399 (2.9)	MIPOL1 (2.8)
ENSG00000025796	SEC63 PPI subnetwork	1.20e-03	<0.05	MANF (4.5)	NUCB2 (3.9)	APH1A (3.8)	KDELR2 (3.6)	EDEM2 (3.5)	CYB561D2 (3.1)	TMEM129 (3.1)	TEX264 (2.9)	ABHD14A (2.9)	TM9SF4 (2.8)
ENSG00000167083	GNGT2 PPI subnetwork	1.20e-03	<0.05	OLFM1 (4.2)	POU6F2 (3.9)	KCNC2 (3.4)	GNAT1 (3.3)	DNM1 (3.3)	GABRA1 (3.0)	CHRNB3 (2.9)	BSN (2.9)	TMEM22 (2.8)	RHBDL1 (2.8)
MP:0003998	decreased thermal nociceptive threshold	1.20e-03	<0.05	RBFOX1 (3.7)	GPR52 (3.6)	GABRB2 (3.5)	UNC80 (3.4)	GABRA1 (3.4)	LSAMP (3.2)	SPHKAP (3.1)	LRFN5 (3.0)	DPF3 (3.0)	KCND3 (2.8)
GO:0021549	cerebellum development	1.20e-03	<0.05	PTCHD2 (4.8)	GABRA6 (4.2)	OTX1 (4.1)	GRM2 (3.8)	DCC (3.8)	JAKMIP2 (3.6)	C16orf3 (3.2)	KCNG1 (3.1)	SPHKAP (2.9)	ENSG00000225399 (2.9)
ENSG00000128245	YWHAH PPI subnetwork	1.22e-03	<0.05	KLF6 (3.3)	ABHD8 (2.9)	DBNDD1 (2.9)	RABGAP1 (2.8)	RPRD2 (2.8)	ASTN2 (2.6)	EHBP1 (2.5)	PARD3 (2.5)	GLCCI1 (2.5)	ATXN1L (2.5)
GO:0048713	regulation of oligodendrocyte differentiation	1.23e-03	<0.05	PCDH15 (4.7)	RFTN2 (3.9)	BAI1 (3.7)	POU5F2 (3.7)	FAM13C (3.5)	ENSG00000229891 (3.5)	NCAN (3.2)	ENSG00000249862 (3.2)	CSMD3 (3.1)	ENSG00000231792 (2.9)
ENSG00000131558	EXOC4 PPI subnetwork	1.25e-03	<0.05	NUDCD3 (3.4)	GABRB2 (3.0)	MAP4 (3.0)	CDKAL1 (2.9)	POU5F2 (2.9)	GNAQ (2.8)	NCKIPSD (2.7)	PCDH9 (2.5)	PSD (2.5)	VPS33B (2.5)
GO:0030809	negative regulation of nucleotide biosynthetic process	1.26e-03	<0.05	ENSG00000231920 (3.8)	C16orf3 (3.8)	GPR52 (3.5)	TRPC7 (3.3)	CDH8 (3.2)	C8orf34 (3.2)	C3orf45 (3.1)	CHRM4 (3.1)	ENSG00000248255 (3.0)	MPP2 (2.9)
GO:0030800	negative regulation of cyclic nucleotide metabolic process	1.26e-03	<0.05	ENSG00000231920 (3.8)	C16orf3 (3.8)	GPR52 (3.5)	TRPC7 (3.3)	CDH8 (3.2)	C8orf34 (3.2)	C3orf45 (3.1)	CHRM4 (3.1)	ENSG00000248255 (3.0)	MPP2 (2.9)
GO:0030803	negative regulation of cyclic nucleotide biosynthetic process	1.26e-03	<0.05	ENSG00000231920 (3.8)	C16orf3 (3.8)	GPR52 (3.5)	TRPC7 (3.3)	CDH8 (3.2)	C8orf34 (3.2)	C3orf45 (3.1)	CHRM4 (3.1)	ENSG00000248255 (3.0)	MPP2 (2.9)
GO:0021954	central nervous system neuron development	1.26e-03	<0.05	ENSG00000248846 (4.2)	DMRTA2 (4.1)	UNC5A (3.3)	MAGI2 (3.1)	C10orf140 (2.9)	ENSG00000247416 (2.9)	OTX1 (2.9)	KCNG1 (2.9)	ARC (2.8)	CELSR3 (2.8)
GO:0021781	glial cell fate commitment	1.27e-03	<0.05	PCDH15 (5.8)	SOX6 (5.2)	RFTN2 (4.9)	DPYSL4 (4.2)	NCAN (4.2)	DMRTA2 (3.9)	NOVA1 (3.8)	GPR123 (3.5)	FAM13C (3.5)	KCND3 (3.5)
ENSG00000177189	RPS6KA3 PPI subnetwork	1.28e-03	<0.05	PSD (5.0)	PHYHIP (4.3)	BSN (3.8)	CAMKV (3.8)	CHRM4 (3.7)	GNAQ (3.6)	APC (3.6)	CSPG5 (3.6)	SLC24A3 (3.5)	FBXL16 (3.5)
ENSG00000178409	BEND3 PPI subnetwork	1.30e-03	<0.05	AMBRA1 (4.5)	RPRD2 (3.9)	USP19 (3.8)	MSL2 (3.8)	PHF21A (3.7)	ZBTB26 (3.5)	FIZ1 (3.1)	HARBI1 (3.1)	GBF1 (2.9)	PACSIN3 (2.9)
GO:0007269	neurotransmitter secretion	1.30e-03	<0.05	IQSEC3 (4.8)	CPLX1 (4.6)	CELSR3 (4.5)	RHBDL1 (4.2)	GRM2 (4.2)	NRSN1 (4.2)	KNDC1 (4.2)	CELF4 (4.1)	FBXL16 (4.0)	UNC5A (3.9)
MP:0001407	short stride length	1.32e-03	<0.05	ARSA (3.6)	SASH1 (3.3)	ENSG00000255571 (2.9)	FCGRT (2.8)	SORT1 (2.8)	MIPOL1 (2.8)	CADM1 (2.7)	TMEM175 (2.6)	KCNK16 (2.5)	KCNC2 (2.4)
REACTOME_NOTCH:HLH_TRANSCRIPTION_PATHWAY	REACTOME_NOTCH:HLH_TRANSCRIPTION_PATHWAY	1.32e-03	<0.05	TLE3 (3.6)	IRF2BPL (3.3)	DAG1 (3.3)	BPTF (3.2)	ENSG00000258944 (3.0)	STAG1 (2.8)	ENSG00000182109 (2.8)	PHF2 (2.8)	NUMB (2.8)	KCNQ1 (2.8)
REACTOME_NICD_TRAFFICS_TO_NUCLEUS	REACTOME_NICD_TRAFFICS_TO_NUCLEUS	1.32e-03	<0.05	TLE3 (3.6)	IRF2BPL (3.3)	DAG1 (3.3)	BPTF (3.2)	ENSG00000258944 (3.0)	STAG1 (2.8)	ENSG00000182109 (2.8)	PHF2 (2.8)	NUMB (2.8)	KCNQ1 (2.8)
GO:0046873	metal ion transmembrane transporter activity	1.33e-03	<0.05	PTCHD2 (4.1)	HAPLN4 (3.8)	GRM2 (3.8)	BSN (3.4)	KCNC2 (3.4)	KCNH7 (3.3)	GPC5 (3.3)	FBXL16 (3.3)	GABRB2 (3.2)	CPLX1 (3.2)
REACTOME_ACTIVATION_OF_KAINATE_RECEPTORS_UPON_GLUTAMATE_BINDING	REACTOME_ACTIVATION_OF_KAINATE_RECEPTORS_UPON_GLUTAMATE_BINDING	1.33e-03	<0.05	CA10 (4.9)	CSPG5 (4.8)	GNAT1 (4.4)	IGSF9B (3.8)	CADM2 (3.6)	GRIA1 (3.5)	PCBP4 (3.4)	PCDH15 (3.1)	OLFM1 (3.1)	BAI1 (3.1)
REACTOME_SIGNALING_BY_FGFR	REACTOME_SIGNALING_BY_FGFR	1.34e-03	<0.05	MYH7B (3.9)	RAB40C (3.7)	APC (3.2)	GAD1 (3.1)	GNAQ (3.0)	STUB1 (2.9)	DLG1 (2.8)	PIGQ (2.8)	CCNG1 (2.8)	AFF3 (2.8)
ENSG00000100151	PICK1 PPI subnetwork	1.34e-03	<0.05	CADM2 (5.1)	SORCS3 (5.0)	CA10 (4.2)	GRIA1 (4.0)	SLC6A1 (3.8)	CTNNA2 (3.7)	LPHN3 (3.5)	CDH8 (3.5)	KCNC2 (3.4)	GPR123 (3.2)
GO:0030659	cytoplasmic vesicle membrane	1.38e-03	<0.05	NRSN1 (4.7)	PTPRN2 (4.1)	TYRP1 (3.7)	IQSEC3 (3.6)	CELF4 (3.5)	CPLX1 (3.5)	PPY (3.3)	KDELR2 (3.1)	BSN (3.0)	CAMK2B (3.0)
GO:0015276	ligand-gated ion channel activity	1.39e-03	<0.05	GABRA1 (5.7)	GABRB2 (5.6)	CADM2 (5.1)	UNC80 (4.9)	GABRG1 (4.7)	KCNC2 (4.7)	NRXN1 (4.5)	ENSG00000254652 (4.4)	CDH15 (4.3)	GRID2 (4.2)
GO:0022834	ligand-gated channel activity	1.39e-03	<0.05	GABRA1 (5.7)	GABRB2 (5.6)	CADM2 (5.1)	UNC80 (4.9)	GABRG1 (4.7)	KCNC2 (4.7)	NRXN1 (4.5)	ENSG00000254652 (4.4)	CDH15 (4.3)	GRID2 (4.2)
ENSG00000072315	TRPC5 PPI subnetwork	1.42e-03	<0.05	MX2 (4.4)	OASL (4.1)	DNAJC6 (3.6)	GABRA6 (3.4)	MPP3 (3.3)	PML (3.3)	CADPS2 (3.2)	HDAC9 (3.1)	ENSG00000232044 (3.0)	UBA7 (3.0)
GO:0010720	positive regulation of cell development	1.43e-03	<0.05	ENSG00000247416 (3.6)	PRDM16 (3.2)	ENSG00000229891 (3.2)	LPHN3 (3.2)	WDPCP (3.1)	ABCB9 (3.0)	CDH6 (2.9)	DMRTA2 (2.9)	PRDM7 (2.8)	NCAM1 (2.7)
REACTOME_GLUTAMATE_NEUROTRANSMITTER_RELEASE_CYCLE	REACTOME_GLUTAMATE_NEUROTRANSMITTER_RELEASE_CYCLE	1.43e-03	<0.05	GABRA6 (6.6)	GABRA1 (6.4)	BSN (5.2)	CADPS2 (4.9)	CPLX1 (4.6)	KCNC2 (4.3)	OLFM1 (4.1)	GRM2 (4.0)	UNC5A (4.0)	IQSEC3 (3.9)
ENSG00000105245	NUMBL PPI subnetwork	1.43e-03	<0.05	BCL11A (3.7)	DAG1 (3.6)	UTRN (3.1)	FAM190B (3.1)	ZBTB20 (3.0)	HGSNAT (3.0)	PRKAR2A (2.9)	FAM84B (2.9)	SLC6A1 (2.7)	RBMS1 (2.7)
ENSG00000070808	CAMK2A PPI subnetwork	1.44e-03	<0.05	BSN (5.3)	PHYHIP (5.1)	PSD (5.1)	RBFOX1 (4.7)	CAMKV (4.6)	UNC80 (4.4)	CELF4 (4.1)	GABRB2 (4.1)	CAMK2B (4.1)	GABRA1 (4.0)
GO:0048593	camera-type eye morphogenesis	1.44e-03	<0.05	CHRNB3 (4.5)	DMRTA2 (4.1)	GNAT1 (4.1)	OTX1 (3.6)	FAM84B (3.2)	ENSG00000231204 (2.9)	COL10A1 (2.9)	SGIP1 (2.9)	ENSG00000247416 (2.8)	ADAM12 (2.7)
GO:0014014	negative regulation of gliogenesis	1.44e-03	<0.05	PRDM16 (4.3)	NCAN (3.7)	BLID (3.6)	BAI1 (3.5)	ENSG00000240973 (3.4)	MIR2682 (3.0)	C10orf114 (3.0)	HIP1 (2.9)	PCDH15 (2.8)	MIPOL1 (2.7)
ENSG00000104388	RAB2A PPI subnetwork	1.47e-03	<0.05	GABRA6 (3.5)	ADARB2 (3.4)	GRM3 (3.3)	NTM (3.3)	CADPS2 (3.1)	ENSG00000254652 (3.0)	VAT1L (3.0)	C1orf51 (3.0)	OLFM1 (3.0)	PHYHIP (2.9)
REACTOME_INTEGRATION_OF_ENERGY_METABOLISM	REACTOME_INTEGRATION_OF_ENERGY_METABOLISM	1.48e-03	<0.05	PPY (5.8)	PTPRN2 (4.8)	PYY (4.3)	KCNK16 (4.2)	GAD1 (3.5)	PSD (3.5)	UNC79 (3.3)	KCNC2 (3.3)	CELSR3 (3.2)	POU6F2 (3.2)
GO:0032281	alpha-amino-3-hydroxy-5-methyl-4-isoxazolepropionic acid selective glutamate receptor complex	1.50e-03	<0.05	NCAN (6.4)	SORCS3 (5.8)	BAI2 (5.6)	GPR123 (5.5)	CSPG5 (5.2)	GRIA1 (5.0)	BAI1 (5.0)	PSD (4.9)	CSMD3 (4.8)	CADM2 (4.5)
REACTOME_UNBLOCKING_OF_NMDA_RECEPTOR_GLUTAMATE_BINDING_AND_ACTIVATION	REACTOME_UNBLOCKING_OF_NMDA_RECEPTOR_GLUTAMATE_BINDING_AND_ACTIVATION	1.51e-03	<0.05	GABRB2 (6.0)	BSN (5.0)	SORCS3 (5.0)	GABRA1 (5.0)	GPR123 (4.9)	SPHKAP (4.6)	NRXN1 (4.6)	PSD (4.5)	RBFOX1 (4.5)	NCAN (4.4)
ENSG00000105695	MAG PPI subnetwork	1.56e-03	<0.05	COL16A1 (6.3)	COL11A1 (5.5)	ISLR (5.3)	COL10A1 (4.8)	RCN3 (4.6)	CILP2 (4.4)	SEMA3B (4.0)	LAMA2 (3.7)	ERBB3 (3.7)	CDH11 (3.6)
MP:0000745	tremors	1.58e-03	<0.05	HAPLN4 (4.4)	CADM2 (4.2)	NAT8L (4.0)	NRXN1 (3.9)	CPLX1 (3.6)	GABRA1 (3.6)	ASTN2 (3.5)	GABRA6 (3.5)	NCAM1 (3.4)	GRID2 (3.4)
ENSG00000100146	SOX10 PPI subnetwork	1.60e-03	<0.05	RFTN2 (4.9)	SOX6 (4.4)	DCC (3.9)	ZIC5 (3.8)	SOX5 (3.7)	CSPG5 (3.7)	SFRP2 (3.6)	NCAN (3.2)	PDE1C (3.2)	WFIKKN1 (3.0)
GO:0006813	potassium ion transport	1.62e-03	<0.05	KCNH7 (6.1)	ENSG00000231204 (4.0)	GRM8 (3.7)	FBXL16 (3.7)	CHRM4 (3.6)	HAPLN4 (3.5)	UNC80 (3.4)	SAMD15 (3.4)	PTCHD2 (3.4)	GPR52 (3.3)
MP:0003161	absent lateral semicircular canal	1.62e-03	<0.05	FOXP2 (4.4)	DMRTA2 (4.3)	WFIKKN1 (4.0)	PCDH15 (4.0)	ZNF423 (3.9)	DACH1 (3.8)	ASXL3 (3.6)	TLX3 (3.5)	SP5 (3.4)	ENSG00000247809 (3.3)
MP:0001404	no spontaneous movement	1.65e-03	<0.05	CDH15 (8.4)	PITX3 (6.0)	MYL1 (4.4)	SLC6A1 (4.0)	RBFOX1 (3.9)	CSPG5 (3.8)	NCAN (3.4)	DMRTA2 (3.4)	SOX6 (3.3)	SOX11 (3.3)
ENSG00000100632	ERH PPI subnetwork	1.66e-03	<0.05	ARIH2 (4.1)	FNTA (3.4)	ARNTL (3.2)	FIZ1 (3.1)	AMT (3.1)	ENSG00000254556 (3.0)	FASTKD5 (3.0)	AMBRA1 (2.9)	TMEM115 (2.9)	ZDHHC3 (2.7)
GO:0031225	anchored to membrane	1.66e-03	<0.05	SEMA3B (4.3)	CA10 (3.8)	OLFM4 (3.7)	DAB1 (3.4)	NTM (3.4)	FAM19A1 (3.1)	MST1R (3.0)	LRFN5 (3.0)	DAAM2 (2.8)	LSAMP (2.8)
REACTOME_SIGNALING_BY_EGFR_IN_CANCER	REACTOME_SIGNALING_BY_EGFR_IN_CANCER	1.66e-03	<0.05	STUB1 (3.7)	SNRK (3.6)	DNM2 (3.4)	ARHGAP1 (3.3)	RAC1 (3.2)	GNAQ (3.1)	APC (3.0)	DDA1 (3.0)	C1orf183 (2.8)	ABHD8 (2.8)
MP:0004395	increased cochlear inner hair cell number	1.66e-03	<0.05	LRP4 (5.4)	DACH1 (5.2)	DMRTA2 (4.7)	EFNB2 (4.6)	ZNF423 (4.6)	OTX1 (4.3)	SFRP2 (4.2)	IRF2BPL (3.6)	SOX11 (3.3)	CXXC5 (3.1)
MP:0001363	increased anxiety-related response	1.67e-03	<0.05	GRM2 (4.5)	GABRA1 (4.5)	GAD1 (4.2)	KCNC2 (4.2)	GPR123 (4.0)	GABRB2 (4.0)	JAKMIP2 (3.7)	UNC80 (3.6)	IQSEC3 (3.6)	NRXN1 (3.5)
GO:0043584	nose development	1.67e-03	<0.05	CDKAL1 (5.1)	ENSG00000247416 (4.6)	ENSG00000248255 (4.5)	TSNARE1 (4.0)	DMRTA2 (3.5)	SP4 (3.2)	C16orf82 (3.1)	LINC00358 (3.1)	NOVA1 (2.8)	CTNNA2 (2.8)
GO:0000981	sequence-specific DNA binding RNA polymerase II transcription factor activity	1.69e-03	<0.05	GATA4 (4.2)	IRF2BPL (3.8)	PRDM16 (3.4)	ENSG00000247809 (3.2)	ERBB3 (3.1)	C8orf49 (3.1)	MCL1 (3.0)	ARC (2.9)	STRA6 (2.6)	SOX5 (2.6)
MP:0000875	abnormal cerebellar Purkinje cell layer	1.70e-03	<0.05	ASTN2 (4.0)	ROBO2 (4.0)	ST8SIA1 (3.7)	ZNF423 (3.7)	NRXN1 (3.6)	PCDH9 (3.6)	CADPS2 (3.4)	CHD7 (3.4)	JAKMIP2 (3.4)	PARK2 (3.1)
GO:0044057	regulation of system process	1.71e-03	<0.05	GPR123 (3.9)	PCDH9 (3.8)	SPHKAP (3.4)	KCNC2 (3.4)	KCNG2 (3.2)	BAI2 (3.1)	ENSG00000254936 (3.1)	NCAM1 (3.1)	GRM2 (3.0)	GABRB2 (3.0)
ENSG00000074047	GLI2 PPI subnetwork	1.72e-03	<0.05	ZIC5 (5.5)	TLX3 (4.2)	LATS1 (3.6)	GABRA6 (3.3)	ZNF423 (3.1)	BBX (3.0)	JMJD1C (2.9)	BPTF (2.7)	EHBP1 (2.7)	EIF2C2 (2.7)
GO:0007413	axonal fasciculation	1.73e-03	<0.05	PTPRD (4.6)	STOML1 (3.7)	KCNG1 (3.7)	FAM19A1 (3.4)	SOX5 (3.3)	GRM3 (3.0)	KCNN2 (3.0)	ROBO2 (3.0)	ZNF19 (3.0)	CDH6 (2.9)
MP:0005241	abnormal retinal ganglion layer morphology	1.75e-03	<0.05	PPY (6.5)	TMEM132D (4.7)	DMRTA2 (4.1)	TYRP1 (4.0)	SPON1 (3.8)	CHRNB3 (3.7)	CSPG5 (3.7)	GRM3 (3.4)	CA14 (3.2)	DPF3 (3.2)
GO:0015172	acidic amino acid transmembrane transporter activity	1.78e-03	<0.05	GABRA1 (5.4)	SLC6A1 (5.1)	GABRG1 (4.3)	GRM2 (4.2)	CSPG5 (4.2)	GRM3 (3.9)	ENSG00000254652 (3.9)	NRXN1 (3.8)	ASNS (3.7)	NCAN (3.7)
ENSG00000170558	CDH2 PPI subnetwork	1.80e-03	<0.05	PSD (4.4)	RBFOX1 (3.8)	CAMKV (3.8)	GNAQ (3.6)	CHRM4 (3.6)	GRIA1 (3.6)	PHYHIP (3.5)	APC (3.5)	BSN (3.4)	RAC1 (3.4)
REACTOME_GABA_A_RECEPTOR_ACTIVATION	REACTOME_GABA_A_RECEPTOR_ACTIVATION	1.80e-03	<0.05	GABRA1 (8.6)	GABRB2 (8.3)	GABRG1 (7.2)	GRM3 (6.5)	NRXN1 (5.8)	SPHKAP (5.5)	UNC80 (5.1)	GRIA1 (5.0)	GPC5 (5.0)	CDH8 (5.0)
MP:0000774	decreased brain size	1.81e-03	<0.05	DMRTA2 (6.2)	NCAN (4.1)	OTX1 (3.7)	SOX5 (3.5)	EHBP1 (3.4)	SOX11 (3.4)	BBX (3.2)	EFNB2 (3.2)	ZIC5 (3.1)	LATS1 (3.0)
ENSG00000112049	ENSG00000112049 PPI subnetwork	1.81e-03	<0.05	USHBP1 (3.8)	GPR4 (3.6)	BTBD7 (3.3)	LAMA5 (3.3)	PCDH15 (3.2)	IRF2BPL (3.2)	DPYSL4 (3.2)	KCNN2 (3.0)	TLE3 (2.9)	KCNJ2 (2.7)
REACTOME_ACTIVATION_OF_CA:PERMEABLE_KAINATE_RECEPTOR	REACTOME_ACTIVATION_OF_CA:PERMEABLE_KAINATE_RECEPTOR	1.81e-03	<0.05	CSPG5 (5.2)	GRIA1 (4.9)	CA10 (4.8)	IGSF9B (4.4)	CADM2 (3.9)	SORCS3 (3.8)	FAM19A1 (3.6)	KCNC2 (3.6)	NRXN1 (3.5)	DAB1 (3.4)
REACTOME_IONOTROPIC_ACTIVITY_OF_KAINATE_RECEPTORS	REACTOME_IONOTROPIC_ACTIVITY_OF_KAINATE_RECEPTORS	1.81e-03	<0.05	CSPG5 (5.2)	GRIA1 (4.9)	CA10 (4.8)	IGSF9B (4.4)	CADM2 (3.9)	SORCS3 (3.8)	FAM19A1 (3.6)	KCNC2 (3.6)	NRXN1 (3.5)	DAB1 (3.4)
ENSG00000174775	HRAS PPI subnetwork	1.82e-03	<0.05	USHBP1 (4.1)	CCDC85B (3.8)	APC (3.5)	GLCCI1 (3.5)	GMIP (3.4)	SNRK (3.3)	DNM2 (3.2)	FAM190B (3.0)	GRIA1 (2.9)	PTPN9 (2.8)
ENSG00000141404	GNAL PPI subnetwork	1.84e-03	<0.05	GRM2 (4.4)	CDH8 (4.3)	GRM8 (4.3)	C8orf34 (4.2)	CHRM4 (4.0)	HTR1A (4.0)	CAMKV (3.8)	PTCHD2 (3.5)	GABRB2 (3.0)	DNAH2 (2.9)
ENSG00000133243	BTBD2 PPI subnetwork	1.85e-03	<0.05	THAP5 (4.6)	AP1G1 (3.3)	CENPBD1 (3.2)	FIBP (3.2)	TCTA (3.2)	ENSG00000247416 (3.1)	FAM172A (3.1)	PIK3C3 (2.9)	C14orf133 (2.8)	DPYSL4 (2.7)
KEGG_NOTCH_SIGNALING_PATHWAY	KEGG_NOTCH_SIGNALING_PATHWAY	1.85e-03	<0.05	TLE3 (4.4)	IRF2BPL (4.3)	KCNN2 (3.4)	PHF2 (3.3)	LRP4 (3.3)	LAMA5 (3.2)	BAI1 (3.1)	PCDH15 (3.1)	JMJD1C (3.1)	GPR4 (3.1)
GO:0045980	negative regulation of nucleotide metabolic process	1.86e-03	<0.05	C16orf3 (3.8)	ENSG00000231920 (3.8)	GPR52 (3.5)	C8orf34 (3.2)	C3orf45 (3.2)	ENSG00000248255 (3.1)	CDH8 (3.1)	TRPC7 (2.9)	CALN1 (2.9)	MPP2 (2.9)
MP:0001394	circling	1.91e-03	<0.05	SLC4A9 (4.4)	KCNQ1 (4.1)	DMRTA2 (3.6)	GABRA6 (3.4)	PDE1C (3.3)	KCNH7 (3.0)	GRID2 (3.0)	KCNJ2 (3.0)	WFIKKN1 (2.9)	NPC1L1 (2.8)
GO:0003002	regionalization	1.93e-03	<0.05	WFIKKN1 (4.2)	SP5 (3.6)	C10orf140 (3.5)	PRKD1 (3.0)	FZD10 (2.9)	ZIC5 (2.8)	ROBO2 (2.7)	ARID3B (2.6)	ENSG00000247809 (2.6)	ASXL3 (2.6)
ENSG00000166407	LMO1 PPI subnetwork	1.94e-03	<0.05	C3orf54 (4.8)	HYAL2 (3.7)	CDH8 (3.7)	SEMA3F (3.7)	DPYSL4 (3.6)	C20orf112 (3.4)	OTX1 (3.3)	DMRTA2 (3.3)	ODZ2 (3.2)	LDB1 (3.0)
GO:0021952	central nervous system projection neuron axonogenesis	1.95e-03	<0.05	ASXL3 (4.8)	ENSG00000229891 (4.3)	ENSG00000248846 (4.1)	DMRTA2 (3.4)	OTX1 (3.3)	BCL11A (3.3)	PTPRD (3.2)	ERBB4 (3.1)	PTCHD2 (2.9)	ACVR2A (2.9)
ENSG00000132849	INADL PPI subnetwork	1.96e-03	<0.05	GABRG1 (4.8)	GABRB2 (3.7)	BSN (3.6)	FBXL16 (3.4)	OTX1 (3.3)	B3GALT1 (3.2)	GABRA1 (3.2)	NCAN (3.2)	CPLX1 (3.2)	NTM (3.0)
REACTOME_REGULATION_OF_INSULIN_SECRETION_BY_ACETYLCHOLINE	REACTOME_REGULATION_OF_INSULIN_SECRETION_BY_ACETYLCHOLINE	1.96e-03	<0.05	GNAQ (3.6)	ARRDC4 (3.3)	CA10 (3.3)	CYP2W1 (3.2)	KHDRBS3 (3.1)	DGKZ (3.0)	ENSG00000228340 (3.0)	HTR1A (2.9)	KCND3 (2.9)	DAB1 (2.7)
GO:0021517	ventral spinal cord development	1.97e-03	<0.05	DCC (3.8)	TBC1D28 (3.4)	IGSF9B (3.2)	TMEM22 (3.0)	ENSG00000251455 (2.9)	CELSR3 (2.9)	C8orf84 (2.7)	VAT1L (2.7)	C4orf10 (2.7)	BOLL (2.6)
GO:0010769	regulation of cell morphogenesis involved in differentiation	1.97e-03	<0.05	ANO8 (3.7)	ENSG00000240973 (3.3)	TNRC18 (3.1)	CADM1 (2.9)	GRM2 (2.9)	EFNB2 (2.8)	NTM (2.8)	BAI2 (2.7)	FBXL16 (2.7)	BAI1 (2.7)
ENSG00000158092	NCK1 PPI subnetwork	2.03e-03	<0.05	GNAQ (3.3)	IKZF4 (3.3)	FAM120A (3.0)	FAM190B (2.9)	APC (2.8)	LRFN5 (2.7)	PTK2 (2.6)	PCDH15 (2.6)	NUMB (2.6)	GPR123 (2.5)
REACTOME_POST_NMDA_RECEPTOR_ACTIVATION_EVENTS	REACTOME_POST_NMDA_RECEPTOR_ACTIVATION_EVENTS	2.04e-03	<0.05	BSN (5.3)	GABRB2 (5.0)	PSD (4.2)	CAMKV (4.0)	IQSEC3 (3.9)	RBFOX1 (3.6)	GABRA1 (3.6)	PHYHIP (3.6)	SGIP1 (3.3)	AK5 (3.2)
GO:0000988	protein binding transcription factor activity	2.07e-03	<0.05	RPRD2 (4.6)	CCDC97 (4.0)	KIAA0913 (3.8)	PHF21A (3.6)	RBM15B (3.4)	MSL2 (3.4)	SIN3A (3.2)	MLLT10 (3.2)	CIZ1 (3.1)	PHF2 (3.1)
MP:0009940	abnormal hippocampus pyramidal cell morphology	2.09e-03	<0.05	UNC5A (4.9)	OLFM1 (4.5)	EFNB3 (3.7)	CELF4 (3.6)	PTCHD2 (3.5)	FBXL16 (3.5)	GRM2 (3.5)	ENSG00000236013 (3.3)	CAMKV (3.3)	UNC79 (3.3)
MP:0001415	increased exploration in new environment	2.11e-03	<0.05	GRM2 (5.0)	CDH8 (4.5)	KCNC2 (4.2)	GRM8 (4.2)	DCC (3.9)	GPR123 (3.9)	CHRNA6 (3.7)	KNDC1 (3.7)	PTCHD2 (3.7)	NRXN1 (3.6)
GO:0061351	neural precursor cell proliferation	2.11e-03	<0.05	DMRTA2 (5.4)	SOX5 (5.0)	OTX1 (4.7)	C10orf140 (4.2)	NCAN (4.1)	ENSG00000247809 (3.9)	ENSG00000248255 (3.7)	SOX6 (3.6)	BAI1 (3.4)	ZIC5 (3.4)
MP:0009888	palatal shelves fail to meet at midline	2.12e-03	<0.05	PTPRD (4.8)	LPHN3 (4.0)	FZD10 (3.8)	EHBP1 (3.7)	ASXL3 (3.4)	MAGI2 (3.4)	FOXP2 (3.4)	CDH6 (3.2)	TCF4 (3.2)	NOVA1 (3.2)
GO:0005112	Notch binding	2.12e-03	<0.05	DPYSL4 (4.3)	BAI1 (4.0)	CHD7 (3.9)	KCNN2 (3.5)	PCDH15 (3.5)	GPR4 (3.4)	NCAN (3.2)	GPER (3.0)	LAMA5 (3.0)	SEMA3F (2.9)
ENSG00000152208	GRID2 PPI subnetwork	2.13e-03	<0.05	SPHKAP (4.7)	CADM2 (4.3)	UNC79 (4.2)	NRXN1 (4.0)	KCNC2 (3.9)	GRIA1 (3.9)	BAI2 (3.6)	TSSK6 (3.5)	PSD (3.3)	STK32C (3.3)
GO:0005230	extracellular ligand-gated ion channel activity	2.14e-03	<0.05	CADM2 (5.9)	GABRA1 (5.8)	GABRB2 (5.6)	GRID2 (5.4)	GABRG1 (5.3)	CDH15 (4.9)	UNC80 (4.9)	NRXN1 (4.8)	GRIA1 (4.8)	CALN1 (4.6)
ENSG00000182872	RBM10 PPI subnetwork	2.14e-03	<0.05	HSPD1 (4.0)	TNRC18 (3.7)	TP53 (3.2)	CIZ1 (3.1)	ILF3 (3.1)	AHSA1 (2.9)	RPRD2 (2.8)	CCDC97 (2.8)	MAPK1IP1L (2.7)	WRAP53 (2.7)
GO:0000792	heterochromatin	2.15e-03	<0.05	LDB1 (3.5)	RAD54L2 (3.3)	SMARCC1 (3.3)	C10orf140 (3.3)	NUP43 (3.1)	SP4 (3.1)	FIZ1 (3.0)	RBM15B (2.9)	RPRD2 (2.9)	ILF3 (2.8)
ENSG00000166862	CACNG2 PPI subnetwork	2.15e-03	<0.05	PHYHIP (4.9)	GABRB2 (4.4)	BSN (4.1)	UNC80 (4.0)	GRID2 (4.0)	PSD (4.0)	CHRM4 (3.9)	CADPS2 (3.9)	GABRA6 (3.8)	CA10 (3.6)
GO:0016782	transferase activity, transferring sulfur-containing groups	2.20e-03	<0.05	PCDH9 (4.1)	PCDH17 (4.0)	ENSG00000248255 (3.3)	CALN1 (3.0)	DCBLD1 (2.9)	B3GALT1 (2.8)	TSHZ2 (2.8)	NRG3 (2.7)	TCF4 (2.7)	SDK1 (2.7)
MP:0001429	dehydration	2.21e-03	<0.05	PPY (4.5)	DSC3 (4.3)	SLC4A9 (4.1)	KCNK16 (3.8)	C12orf59 (3.3)	GPC5 (3.2)	RAET1E (3.1)	KCNQ1 (3.0)	SOX11 (2.7)	PLEKHA7 (2.6)
MP:0001954	respiratory distress	2.22e-03	<0.05	FZD10 (5.3)	CDH11 (3.8)	SOX6 (3.7)	PCDH17 (3.7)	PRDM16 (3.4)	SETBP1 (3.4)	CADM1 (3.3)	TCF4 (3.3)	SLIT2 (3.2)	PTP4A3 (3.2)
GO:0043679	axon terminus	2.22e-03	<0.05	IQSEC3 (5.4)	KCNC2 (5.3)	NRSN1 (5.1)	GPR123 (4.5)	CHRM4 (4.3)	BAI2 (3.9)	UNC79 (3.8)	CA10 (3.6)	RHBDL1 (3.6)	CELF4 (3.6)
REACTOME_INWARDLY_RECTIFYING_K_CHANNELS	REACTOME_INWARDLY_RECTIFYING_K_CHANNELS	2.24e-03	<0.05	PARK2 (4.3)	CACNA2D2 (3.7)	POU6F2 (3.6)	KCNC2 (3.6)	CADM2 (3.5)	PTPRN2 (3.4)	GPC5 (3.1)	CA10 (3.1)	KCND3 (3.0)	GNAT1 (3.0)
GO:0000139	Golgi membrane	2.29e-03	<0.05	KDELR2 (5.3)	EDEM2 (4.8)	TM9SF4 (4.2)	PPAPDC1B (4.2)	GOLGA2 (4.1)	NUCB2 (3.9)	MAN1A2 (3.8)	CREB3L1 (3.8)	SCAMP2 (3.6)	OSBPL2 (3.5)
GO:0006029	proteoglycan metabolic process	2.31e-03	<0.05	CILP2 (6.6)	COL10A1 (5.7)	FUT11 (4.0)	ENSG00000248255 (3.9)	COL11A1 (3.7)	C1orf87 (3.5)	PRDM5 (3.4)	COL16A1 (3.2)	RFTN2 (3.0)	RCN3 (2.9)
ENSG00000132155	RAF1 PPI subnetwork	2.31e-03	<0.05	RAC1 (3.4)	PSD (3.3)	CFL1 (3.2)	SETD8 (3.1)	MAP4 (3.0)	RHOA (2.8)	KLF6 (2.8)	PTPN9 (2.7)	PHYHIP (2.7)	GNAQ (2.7)
GO:0051093	negative regulation of developmental process	2.33e-03	<0.05	HIP1 (3.2)	BLID (3.0)	C10orf114 (2.6)	TCF4 (2.6)	C1orf51 (2.6)	CDH6 (2.5)	C10orf140 (2.5)	FZD10 (2.4)	TLE3 (2.4)	DPYSL4 (2.4)
ENSG00000197959	DNM3 PPI subnetwork	2.34e-03	<0.05	MAP4 (3.9)	PPP2R3A (3.4)	APC (3.3)	MYL1 (2.9)	SLC6A1 (2.9)	ANO8 (2.8)	PCDH9 (2.7)	MACF1 (2.6)	NCAN (2.6)	DPYSL4 (2.5)
ENSG00000151067	CACNA1C PPI subnetwork	2.37e-03	<0.05	PSD (4.8)	RBFOX1 (3.9)	GABRA1 (3.8)	CELF4 (3.7)	MPP3 (3.7)	NRXN1 (3.5)	PHYHIP (3.4)	BSN (3.4)	CAMK2B (3.4)	TTLL7 (3.3)
MP:0008572	abnormal Purkinje cell dendrite morphology	2.38e-03	<0.05	GABRA6 (5.7)	ASTN2 (4.4)	GABRA1 (3.9)	DOCK3 (3.6)	CHD7 (3.4)	NAT8L (3.3)	JAKMIP2 (3.3)	GABRB2 (3.3)	NRXN1 (3.2)	PTPRD (3.1)
ENSG00000110092	CCND1 PPI subnetwork	2.39e-03	<0.05	CDKN2C (3.8)	BBX (3.1)	DDB2 (3.0)	IKZF4 (3.0)	PIK3R1 (2.9)	SLBP (2.8)	CCNG1 (2.7)	CISH (2.7)	RHOA (2.6)	SF3B1 (2.6)
GO:0010975	regulation of neuron projection development	2.41e-03	<0.05	ANO8 (5.1)	BAI2 (3.9)	ZDHHC8 (3.8)	BAI1 (3.2)	GPR123 (3.2)	DNM1 (3.0)	PCDH9 (2.9)	MIR3187 (2.9)	DBNDD1 (2.9)	UNC5A (2.9)
ENSG00000072415	MPP5 PPI subnetwork	2.42e-03	<0.05	MARVELD3 (4.0)	DBNDD1 (3.7)	PIK3C2A (3.7)	DCAKD (3.1)	JRK (3.0)	BMP8A (2.9)	PCBP4 (2.9)	CHRNB3 (2.8)	NTM (2.8)	GNAT1 (2.7)
GO:0001649	osteoblast differentiation	2.42e-03	<0.05	C10orf114 (3.6)	ASXL3 (3.5)	PTPRD (3.5)	ENSG00000247324 (3.2)	PLCD3 (3.0)	DAAM2 (2.9)	ENSG00000220161 (2.9)	C21orf37 (2.8)	FZD10 (2.7)	LRP4 (2.7)
KEGG_GLYCOSAMINOGLYCAN_BIOSYNTHESIS_HEPARAN_SULFATE	KEGG_GLYCOSAMINOGLYCAN_BIOSYNTHESIS_HEPARAN_SULFATE	2.44e-03	<0.05	STOML1 (4.2)	MAN1A2 (3.9)	HGSNAT (3.9)	FUT11 (3.3)	TMEM115 (3.2)	CDH8 (3.2)	C15orf17 (3.0)	NTM (3.0)	ERBB4 (2.9)	ENSG00000185900 (2.9)
GO:0031290	retinal ganglion cell axon guidance	2.45e-03	<0.05	ZIC5 (5.7)	FOXP2 (4.9)	GRM8 (4.5)	TMTC2 (4.5)	LRFN5 (4.2)	SAMD15 (3.9)	ENSG00000225535 (3.9)	ENSG00000234902 (3.8)	XKR6 (3.6)	DCC (3.6)
GO:0007405	neuroblast proliferation	2.45e-03	<0.05	DMRTA2 (4.4)	ENSG00000258944 (4.2)	SOX5 (3.9)	BDNF-AS1 (3.8)	ENSG00000230454 (3.6)	SOX6 (3.6)	ENSG00000227603 (3.5)	ENSG00000233008 (3.3)	ENSG00000222017 (3.1)	ENSG00000251455 (3.1)
GO:0014047	glutamate secretion	2.45e-03	<0.05	FAM19A1 (5.3)	CA10 (4.3)	BDNF-AS1 (3.9)	GRM2 (3.8)	KCNH7 (3.8)	KCNC2 (3.6)	ENSG00000225535 (3.5)	UNC5A (3.5)	CADPS2 (3.3)	AK5 (3.1)
ENSG00000139970	RTN1 PPI subnetwork	2.46e-03	<0.05	CPLX1 (3.8)	GRM3 (3.5)	DNM1 (3.5)	GPR62 (3.4)	GABRA1 (3.4)	CTNNA2 (3.2)	NRSN1 (3.2)	OLFM1 (3.1)	ADARB2 (3.1)	MON1B (3.0)
MP:0000937	abnormal motor neuron morphology	2.51e-03	<0.20	TLX3 (4.0)	CRTAC1 (3.7)	HAPLN4 (3.3)	DACH1 (3.0)	DPYSL4 (3.0)	VAT1L (2.9)	CPLX1 (2.9)	TAC1 (2.9)	DBNDD1 (2.9)	LRFN5 (2.8)
GO:0005313	L-glutamate transmembrane transporter activity	2.51e-03	<0.20	GABRA1 (5.8)	SLC6A1 (5.0)	GABRG1 (4.4)	CSPG5 (4.3)	GRM2 (4.0)	NCAN (4.0)	ENSG00000254652 (3.9)	NRXN1 (3.8)	GABRA6 (3.7)	CELF4 (3.7)
GO:0012506	vesicle membrane	2.53e-03	<0.20	NRSN1 (4.7)	PTPRN2 (4.1)	IQSEC3 (3.7)	TYRP1 (3.7)	CELF4 (3.5)	CPLX1 (3.3)	PPY (3.3)	BSN (3.1)	SCAMP5 (3.0)	CAMK2B (3.0)
ENSG00000150672	DLG2 PPI subnetwork	2.54e-03	<0.20	GABRB2 (5.1)	UNC80 (4.4)	ENSG00000232044 (4.4)	PHYHIP (4.1)	SORCS3 (3.7)	NRG3 (3.7)	PARK2 (3.7)	CDH6 (3.7)	BSN (3.7)	GABRA1 (3.7)
MP:0003861	abnormal nervous system development	2.56e-03	<0.20	ZIC5 (3.8)	DMRTA2 (3.6)	SP5 (3.6)	C11orf49 (3.4)	SOX11 (3.3)	ZMYND10 (3.2)	DPYSL4 (3.1)	SASH1 (3.1)	EOMES (2.9)	DAB1 (2.9)
GO:0050769	positive regulation of neurogenesis	2.56e-03	<0.20	ENSG00000229891 (4.2)	ENSG00000247416 (3.5)	PRDM16 (3.5)	WDPCP (3.4)	LPHN3 (3.3)	KHDRBS3 (3.2)	SOX6 (3.1)	NCAN (3.0)	ENSG00000230454 (3.0)	SOX11 (2.9)
ENSG00000134287	ARF3 PPI subnetwork	2.56e-03	<0.20	DNM1 (3.6)	CELF4 (3.5)	ADARB2 (3.5)	GABRA6 (3.5)	PHYHIP (3.3)	GPR62 (3.3)	NAT8L (3.3)	C22orf25 (3.0)	ENSG00000254652 (3.0)	HAPLN4 (3.0)
GO:0042552	myelination	2.58e-03	<0.20	GPR62 (5.8)	SEMA3B (4.8)	ERBB3 (4.0)	DAAM2 (4.0)	ADARB2 (3.4)	PDE1C (3.2)	ANO4 (3.2)	RFTN2 (3.1)	SASH1 (3.0)	TTLL7-IT1 (2.9)
GO:0002089	lens morphogenesis in camera-type eye	2.63e-03	<0.20	OTX1 (3.6)	DMRTA2 (3.4)	PITX3 (3.2)	DPF3 (3.2)	DBIL5P2 (3.1)	C10orf114 (2.9)	CADM1 (2.9)	SOX6 (2.8)	C10orf140 (2.7)	GPR52 (2.6)
GO:0016922	ligand-dependent nuclear receptor binding	2.65e-03	<0.20	RPRD2 (4.7)	PHF21A (3.6)	BPTF (3.6)	GATA4 (3.5)	PTPN9 (3.4)	ASXL1 (3.2)	APC (3.2)	TNRC18 (3.2)	EIF2C2 (3.2)	TM9SF4 (3.1)
ENSG00000140262	TCF12 PPI subnetwork	2.66e-03	<0.20	CXXC5 (3.7)	CDH15 (3.3)	WFIKKN1 (3.0)	TCF4 (2.9)	PITX3 (2.9)	PHF2 (2.9)	PLK2 (2.8)	ZNF423 (2.7)	PCDH15 (2.7)	C8orf49 (2.6)
MP:0002572	abnormal emotion/affect behavior	2.67e-03	<0.20	GPR123 (4.3)	ENSG00000249618 (4.2)	CTNNA2 (3.8)	BAI2 (3.7)	DOCK3 (3.6)	ENSG00000247416 (3.4)	RHBDL1 (3.3)	TANC1 (3.3)	NCAM1 (3.2)	ENSG00000254652 (3.2)
MP:0001328	disorganized retinal layers	2.68e-03	<0.20	GNAT1 (5.9)	SOX5 (5.4)	PLEKHA7 (3.8)	CHRNB3 (3.6)	SLC6A1 (3.4)	CADM2 (3.3)	CA14 (3.2)	POU6F2 (3.0)	ST8SIA1 (2.8)	ENSG00000176349 (2.8)
REACTOME_SIGNALING_BY_EGFR	REACTOME_SIGNALING_BY_EGFR	2.68e-03	<0.20	SNRK (3.6)	STUB1 (3.4)	ARHGAP1 (3.3)	RAC1 (3.2)	GNAQ (3.2)	APC (3.1)	DNM2 (3.0)	C1orf183 (2.9)	DDA1 (2.7)	DGKZ (2.7)
ENSG00000167552	TUBA1A PPI subnetwork	2.70e-03	<0.20	RAC1 (3.6)	MAP4 (3.4)	CFL1 (3.3)	RHOA (3.1)	HSPD1 (3.0)	AHSA1 (2.8)	PCDH9 (2.7)	HARS (2.7)	CACYBP (2.6)	GPR27 (2.6)
MP:0002272	abnormal nervous system electrophysiology	2.71e-03	<0.20	GABRA1 (5.9)	NAT8L (5.4)	UNC80 (5.4)	CPLX1 (5.0)	HAPLN4 (4.9)	SLC6A1 (4.9)	KCNC2 (4.8)	TAC1 (4.5)	CADM2 (4.4)	KNDC1 (4.3)
GO:0044306	neuron projection terminus	2.71e-03	<0.20	IQSEC3 (5.8)	KCNC2 (5.2)	NRSN1 (5.1)	GPR123 (4.6)	RHBDL1 (4.0)	UNC79 (4.0)	CHRM4 (4.0)	BAI2 (4.0)	CELF4 (3.9)	PSD (3.8)
ENSG00000151834	GABRA2 PPI subnetwork	2.71e-03	<0.20	GABRB2 (8.7)	GABRA1 (8.2)	GRM3 (6.5)	GRID2 (6.5)	SPHKAP (6.2)	GABRG1 (5.8)	GPC5 (5.6)	NRXN1 (5.6)	CADM2 (5.4)	UNC80 (5.1)
ENSG00000054523	KIF1B PPI subnetwork	2.73e-03	<0.20	APC (3.9)	ABHD8 (3.9)	KIF3B (3.5)	PACSIN3 (3.4)	ENSG00000219545 (3.1)	CAMK2B (3.0)	LAMA5 (2.9)	SEMA3B (2.9)	MST1R (2.8)	FAM120A (2.7)
MP:0001951	abnormal breathing pattern	2.73e-03	<0.20	CSPG5 (3.9)	DPYSL4 (3.6)	NCAN (3.5)	GRM2 (3.2)	MVD (3.2)	OLFM1 (3.1)	MPP2 (3.1)	EFNB3 (3.0)	PTCHD2 (2.9)	SFRP2 (2.9)
MP:0002064	seizures	2.73e-03	<0.20	HAPLN4 (4.7)	GABRA1 (4.7)	NRXN1 (4.4)	UNC80 (4.2)	SLC6A1 (4.2)	CPLX1 (4.1)	NRSN1 (3.9)	NAT8L (3.7)	GABRB2 (3.6)	CELF4 (3.5)
ENSG00000189403	HMGB1 PPI subnetwork	2.76e-03	<0.20	PHF2 (3.8)	TP53 (3.1)	ARC (3.1)	SPATA2L (2.8)	TCF4 (2.5)	WDR6 (2.4)	TSHZ2 (2.4)	FIZ1 (2.3)	IRF2BPL (2.3)	RABGAP1 (2.1)
ENSG00000214528	ENSG00000214528 PPI subnetwork	2.76e-03	<0.20	CDH15 (4.2)	MSI2 (3.3)	TGM4 (3.3)	PITX3 (3.3)	PHF21A (3.2)	ZIC5 (2.7)	AMBRA1 (2.6)	SYPL2 (2.6)	RPRD2 (2.5)	ATXN7L2 (2.5)
ENSG00000115953	ENSG00000115953 PPI subnetwork	2.77e-03	<0.20	LINC00310 (3.6)	TCF4 (3.4)	SETBP1 (3.2)	AFG3L1P (3.1)	CALN1 (3.0)	DNAJC6 (3.0)	UTRN (2.8)	CYP2W1 (2.7)	HIVEP3 (2.7)	CPLX1 (2.6)
GO:0005272	sodium channel activity	2.77e-03	<0.20	SORCS3 (5.1)	CA10 (4.5)	CPLX1 (3.9)	TLX3 (3.9)	SPIRE2 (3.5)	RBFOX1 (3.3)	UNC79 (3.3)	UNC80 (3.3)	NRSN1 (3.1)	CACNA2D3 (3.1)
ENSG00000184486	POU3F2 PPI subnetwork	2.78e-03	<0.20	DCC (6.8)	FAM84B (4.4)	SOX5 (4.1)	PCDH17 (4.0)	RFTN2 (3.9)	LPHN3 (3.9)	PDE1C (3.3)	SOX6 (3.3)	NCAN (3.2)	JAKMIP2 (3.2)
ENSG00000170365	SMAD1 PPI subnetwork	2.78e-03	<0.20	PARD3 (4.2)	BTBD7 (3.5)	QRICH1 (3.3)	AMBRA1 (3.2)	ARFGAP2 (3.1)	JMJD1C (3.1)	DCBLD1 (3.0)	RAD54L2 (3.0)	CHD7 (2.9)	RBM15B (2.9)
GO:0008344	adult locomotory behavior	2.79e-03	<0.20	GPR62 (4.3)	ENSG00000258636 (3.5)	CSMD3 (3.3)	CALN1 (3.3)	EVPLL (3.2)	DOCK3 (3.1)	CA10 (2.9)	CHRM4 (2.9)	ENSG00000254839 (2.8)	KCNC2 (2.7)
ENSG00000160867	FGFR4 PPI subnetwork	2.81e-03	<0.20	GAD1 (6.4)	MYH7B (6.3)	SP5 (6.2)	PDE1C (4.5)	FZD10 (4.2)	C3orf45 (3.4)	DBNDD1 (2.9)	IQCF5 (2.8)	ENSG00000254839 (2.5)	BDNF-AS1 (2.4)
GO:0004890	GABA-A receptor activity	2.82e-03	<0.20	GABRA1 (8.8)	GABRB2 (8.1)	GRM3 (6.7)	GABRG1 (6.3)	SPHKAP (5.7)	CDH8 (5.1)	NRXN1 (5.0)	LRFN5 (4.9)	GPC5 (4.7)	GRIA1 (4.5)
ENSG00000133710	SPINK5 PPI subnetwork	2.83e-03	<0.20	CELF4 (5.1)	GABRA1 (4.6)	CPLX1 (4.5)	OLFM1 (4.3)	DNM1 (4.1)	IQSEC3 (4.0)	NRSN1 (4.0)	BSN (3.9)	VAT1L (3.8)	TTLL7 (3.7)
GO:0005254	chloride channel activity	2.84e-03	<0.20	GRM3 (5.3)	GABRG1 (4.8)	GABRB2 (4.5)	GABRA1 (4.5)	GPC5 (4.0)	NRXN1 (3.9)	CDH8 (3.8)	CADM2 (3.6)	GRID2 (3.5)	UNC80 (3.4)
ENSG00000171720	HDAC3 PPI subnetwork	2.86e-03	<0.20	TLE3 (3.9)	CIZ1 (3.3)	SETD8 (3.3)	LDB1 (3.1)	SBNO1 (3.0)	BBX (3.0)	KIAA0913 (2.9)	WHSC1L1 (2.8)	REEP3 (2.8)	STUB1 (2.7)
REACTOME_PI3K_EVENTS_IN_ERBB4_SIGNALING	REACTOME_PI3K_EVENTS_IN_ERBB4_SIGNALING	2.87e-03	<0.20	RAB40C (4.0)	DDA1 (3.8)	STUB1 (3.7)	JMJD8 (3.2)	PIGQ (3.0)	CCNG1 (2.9)	ZBTB20 (2.9)	RHOT2 (2.9)	TBC1D24 (2.8)	RC3H2 (2.7)
ENSG00000204301	NOTCH4 PPI subnetwork	2.88e-03	<0.20	BTBD7 (4.2)	GPR4 (4.1)	C14orf133 (4.1)	PIK3C3 (3.8)	NUMB (3.8)	IRF2BPL (3.5)	SEMA3F (3.3)	KCNJ2 (3.2)	SETBP1 (3.2)	KCNQ1 (3.2)
REACTOME_SEROTONIN_NEUROTRANSMITTER_RELEASE_CYCLE	REACTOME_SEROTONIN_NEUROTRANSMITTER_RELEASE_CYCLE	2.90e-03	<0.20	NRSN1 (6.5)	CELF4 (5.6)	CPLX1 (5.5)	IQSEC3 (5.4)	GABRA1 (5.3)	FBXL16 (5.0)	BSN (4.7)	GRM2 (4.5)	NRXN1 (4.1)	DNM1 (4.0)
REACTOME_DOPAMINE_NEUROTRANSMITTER_RELEASE_CYCLE	REACTOME_DOPAMINE_NEUROTRANSMITTER_RELEASE_CYCLE	2.90e-03	<0.20	NRSN1 (6.5)	CELF4 (5.6)	CPLX1 (5.5)	IQSEC3 (5.4)	GABRA1 (5.3)	FBXL16 (5.0)	BSN (4.7)	GRM2 (4.5)	NRXN1 (4.1)	DNM1 (4.0)
GO:0015077	monovalent inorganic cation transmembrane transporter activity	2.96e-03	<0.20	MDH1 (4.1)	CPLX1 (3.7)	PTCHD2 (3.6)	C12orf59 (3.4)	HAPLN4 (3.4)	COX5A (3.4)	SORT1 (3.3)	KCNH7 (3.2)	SLC4A9 (3.1)	SCAMP5 (3.0)
ENSG00000164885	CDK5 PPI subnetwork	2.96e-03	<0.20	NRSN1 (4.3)	IQSEC3 (4.0)	CPLX1 (3.9)	OLFM1 (3.7)	CELF4 (3.7)	BSN (3.7)	PSD (3.6)	FBXL16 (3.5)	LRP11 (3.3)	APC (3.2)
GO:0045596	negative regulation of cell differentiation	2.96e-03	<0.20	C10orf140 (3.2)	HIP1 (3.0)	ANO8 (2.9)	TLE3 (2.9)	C10orf114 (2.9)	CDH6 (2.6)	SASH1 (2.6)	BLID (2.6)	IRF2BPL (2.5)	DPYSL4 (2.5)
GO:0017156	calcium ion-dependent exocytosis	2.97e-03	<0.20	IQCF1 (4.4)	TSSK6 (3.7)	NEIL2 (3.6)	C17orf105 (3.6)	ODF1 (3.5)	C16orf82 (3.3)	CNBD1 (3.2)	LCORL (3.1)	GPER (3.0)	SPIRE2 (3.0)
ENSG00000149970	CNKSR2 PPI subnetwork	3.00e-03	<0.20	PTPRD (4.0)	SAMD15 (3.6)	ZDHHC3 (3.4)	GABRB2 (3.3)	APC (3.1)	GRM3 (3.0)	FRK (3.0)	ERBB4 (3.0)	RBFOX1 (2.9)	DAB1 (2.9)
ENSG00000175203	DCTN2 PPI subnetwork	3.00e-03	<0.20	C11orf49 (3.9)	FIBP (3.5)	CUEDC2 (3.2)	IP6K2 (3.1)	RAC1 (3.1)	FNTA (3.1)	MAP4 (3.0)	CFL1 (2.9)	EHBP1 (2.9)	KLF7 (2.8)
GO:0007422	peripheral nervous system development	3.02e-03	<0.20	ENSG00000254936 (5.4)	ENSG00000255310 (5.1)	SEMA3B (4.8)	ENSG00000254556 (4.4)	TLX3 (3.9)	LSAMP (3.6)	DAAM2 (3.4)	EVPLL (3.3)	SOX6 (3.1)	ERBB3 (3.1)
ENSG00000198910	L1CAM PPI subnetwork	3.02e-03	<0.20	DOCK3 (3.4)	NRXN1 (3.4)	PSD (3.3)	CSPG5 (3.1)	PHYHIP (3.1)	GABRB2 (3.0)	APC (3.0)	GABRG1 (2.8)	HTR1A (2.7)	CAMK2B (2.6)
MP:0008947	increased neuron number	3.03e-03	<0.20	GRM2 (3.9)	BDNF-AS1 (3.9)	TLX3 (3.8)	OLFM1 (3.6)	C8orf84 (3.4)	CDH15 (3.3)	DPYSL4 (3.3)	ARC (3.3)	PLK2 (3.1)	ACADL (3.0)
MP:0000968	abnormal sensory neuron innervation pattern	3.05e-03	<0.20	LSAMP (4.6)	BDNF-AS1 (4.1)	FZD10 (3.8)	SEMA3B (3.8)	TMEM22 (3.5)	TLX3 (3.5)	LPHN3 (3.4)	NCAM1 (3.3)	PDE1C (3.3)	NRXN1 (3.2)
ENSG00000173020	ADRBK1 PPI subnetwork	3.05e-03	<0.20	GNAT1 (6.6)	CHRNB3 (4.3)	CHRNA6 (3.2)	LSAMP (3.1)	PCBP4 (3.0)	IKZF4 (3.0)	C20orf112 (2.8)	C16orf3 (2.8)	GPR27 (2.7)	PCDH9 (2.6)
ENSG00000134333	LDHA PPI subnetwork	3.07e-03	<0.20	GPR62 (4.5)	GRM3 (3.7)	EFNB3 (3.5)	ADARB2 (3.3)	DAAM2 (3.2)	SLC6A1 (3.2)	GPC5 (3.1)	PPP2R3A (2.9)	MAP4 (2.8)	CAMK2G (2.8)
ENSG00000117000	RLF PPI subnetwork	3.10e-03	<0.20	KIAA1530 (3.4)	BPTF (3.3)	PHF21A (2.9)	PACSIN3 (2.9)	FAM84B (2.8)	SASH1 (2.8)	RHBDL1 (2.8)	SOCS4 (2.7)	HDAC5 (2.6)	ANO4 (2.5)
MP:0005402	abnormal action potential	3.11e-03	<0.20	GABRA1 (4.9)	CHRNB3 (4.7)	CADM2 (4.6)	GABRA6 (4.5)	KNDC1 (4.2)	UNC80 (4.0)	HAPLN4 (4.0)	GABRB2 (3.9)	CPLX1 (3.9)	CHRNA6 (3.8)
GO:0042596	fear response	3.12e-03	<0.20	C8orf34 (4.6)	GRIA1 (4.1)	BDNF-AS1 (3.7)	CDH8 (3.6)	CAMKV (3.5)	BCL11A (3.4)	C10orf140 (3.4)	CTNNA2 (3.4)	KCNG1 (3.3)	SYT16 (3.3)
GO:0016358	dendrite development	3.12e-03	<0.20	MIR2682 (3.5)	GPR123 (3.4)	NRG3 (3.3)	CALN1 (3.3)	UNC5A (3.2)	GRIA1 (3.2)	SNX32 (3.2)	GPER (3.1)	CDH8 (3.0)	FAM19A1 (3.0)
GO:0051216	cartilage development	3.15e-03	<0.20	CILP2 (6.3)	COL10A1 (5.7)	COL11A1 (4.3)	AFF3 (3.4)	COL16A1 (3.2)	ASXL3 (3.1)	SOX5 (3.1)	DAAM2 (3.0)	RFTN2 (2.9)	SOX6 (2.8)
GO:0000989	transcription factor binding transcription factor activity	3.15e-03	<0.20	RPRD2 (4.5)	CCDC97 (4.1)	KIAA0913 (3.7)	PHF21A (3.6)	MSL2 (3.4)	RBM15B (3.3)	SIN3A (3.2)	MLLT10 (3.1)	PHF2 (3.1)	BPTF (3.1)
GO:0045685	regulation of glial cell differentiation	3.15e-03	<0.20	BLID (4.1)	CDH6 (4.0)	NCAN (3.8)	PCDH15 (3.7)	PRDM16 (3.7)	BAI1 (3.5)	CSMD3 (3.2)	TTLL7-IT1 (3.1)	C10orf114 (3.1)	ASXL3 (3.1)
GO:0035176	social behavior	3.16e-03	<0.20	GPR123 (4.0)	ENSG00000251536 (4.0)	ENSG00000249618 (3.2)	MIR3187 (3.2)	C3orf45 (3.1)	ENSG00000233569 (3.1)	MAML3 (3.0)	CTNNA2 (2.9)	SOCS4 (2.9)	ANO8 (2.9)
KEGG_COLORECTAL_CANCER	KEGG_COLORECTAL_CANCER	3.18e-03	<0.20	KLF6 (4.1)	PTPN9 (3.8)	GATAD2A (3.5)	GNAI2 (3.2)	DCAKD (3.1)	QRICH1 (2.8)	ZDHHC3 (2.8)	FAM190B (2.8)	SNRK (2.7)	SP5 (2.6)
GO:0048596	embryonic camera-type eye morphogenesis	3.18e-03	<0.20	LATS1 (3.9)	FAM160A1 (3.5)	RFTN2 (3.4)	ENSG00000248176 (3.3)	DMRTA2 (3.2)	DPF3 (3.1)	ZBTB6 (2.9)	ENSG00000255571 (2.8)	MSI2 (2.6)	ENSG00000227016 (2.6)
ENSG00000125266	EFNB2 PPI subnetwork	3.18e-03	<0.20	EFNB2 (4.8)	ODZ2 (4.3)	SOX11 (3.4)	GRM2 (3.3)	CADM1 (3.3)	PTPRD (3.3)	CDH8 (3.1)	LPAR2 (3.1)	CDH11 (2.9)	TMTC2 (2.9)
GO:0006140	regulation of nucleotide metabolic process	3.19e-03	<0.20	GPR52 (3.9)	CHRM4 (3.4)	PITPNM2 (3.1)	C8orf34 (2.9)	STK32C (2.9)	NKX1-1 (2.7)	FBXL16 (2.7)	ENSG00000249349 (2.6)	PTK2 (2.6)	VAT1L (2.5)
GO:0007632	visual behavior	3.21e-03	<0.20	CHRM4 (4.4)	MAML3 (4.2)	ENSG00000253753 (3.8)	FBXL16 (3.6)	RAB9BP1 (3.4)	SPATA2L (3.3)	CAMKV (3.3)	KNDC1 (3.3)	CALN1 (3.2)	ENSG00000212997 (3.2)
REACTOME_L1CAM_INTERACTIONS	REACTOME_L1CAM_INTERACTIONS	3.23e-03	<0.20	NRXN1 (4.0)	MPP2 (3.6)	MPP3 (3.6)	UNC80 (3.5)	DBNDD1 (3.5)	MAP4 (3.3)	RBFOX1 (3.3)	CELF4 (3.3)	PARK2 (3.3)	PTPRD (3.1)
GO:0042491	auditory receptor cell differentiation	3.23e-03	<0.20	WFIKKN1 (4.0)	CSMD3 (3.7)	ENSG00000254813 (3.6)	LINC00358 (3.3)	PCDH15 (3.3)	DBIL5P2 (3.2)	DNAH2 (3.2)	CRTAC1 (3.2)	FAM13C (3.1)	GPER (3.1)
GO:0031201	SNARE complex	3.24e-03	<0.20	ATG13 (3.7)	DUSP3 (3.5)	UNC79 (3.3)	CELSR3 (3.1)	KIAA0913 (3.1)	DNAJC6 (3.1)	UNC5A (3.0)	TCTA (3.0)	TMUB2 (2.9)	KCNC2 (2.9)
ENSG00000196628	TCF4 PPI subnetwork	3.26e-03	<0.20	CDH15 (4.9)	PITX3 (4.0)	TCF4 (3.9)	CXXC5 (3.6)	PTPRD (3.2)	GABRA6 (3.2)	TMTC2 (3.0)	BCL11A (2.9)	ST6GAL2 (2.9)	LCORL (2.9)
MP:0002059	abnormal seminal vesicle morphology	3.27e-03	<0.20	SLC6A15 (3.3)	BCL11A (3.2)	ANO4 (3.2)	SEMA3B (3.2)	JAKMIP2 (3.1)	FOXA1 (2.9)	C3orf54 (2.7)	C8orf84 (2.6)	EIF4E3 (2.5)	ENSG00000255310 (2.5)
GO:0046928	regulation of neurotransmitter secretion	3.28e-03	<0.20	KCNH7 (4.7)	GRM2 (3.8)	PTCHD2 (3.8)	B3GALT1 (3.7)	RHBDL1 (3.7)	MAML3 (3.6)	MPP3 (3.1)	C3orf45 (3.1)	C8orf84 (2.9)	GPR123 (2.8)
GO:0003714	transcription corepressor activity	3.29e-03	<0.20	PHF21A (3.8)	CXXC5 (3.7)	IRF2BPL (3.3)	ZNF821 (3.3)	ARC (3.2)	HDAC5 (3.1)	KIAA0913 (3.0)	KLF6 (2.9)	TNRC18 (2.9)	BBX (2.9)
ENSG00000002330	BAD PPI subnetwork	3.41e-03	<0.20	MKRN1 (4.4)	SETD8 (3.2)	CFL1 (3.1)	C1orf183 (3.0)	GNAQ (3.0)	ENSA (2.9)	ZDHHC8 (2.9)	PPP1R13B (2.8)	NUMB (2.6)	CELF4 (2.6)
GO:0034704	calcium channel complex	3.41e-03	<0.20	RBFOX1 (4.9)	PSD (4.6)	GRM2 (4.4)	CAMK2B (4.3)	BSN (4.0)	UNC80 (3.8)	UNC5A (3.6)	BAI1 (3.5)	BAI2 (3.4)	PARK2 (3.4)
REACTOME_GLUTAMATE_BINDING_ACTIVATION_OF_AMPA_RECEPTORS_AND_SYNAPTIC_PLASTICITY	REACTOME_GLUTAMATE_BINDING_ACTIVATION_OF_AMPA_RECEPTORS_AND_SYNAPTIC_PLASTICITY	3.42e-03	<0.20	PSD (5.6)	BAI2 (5.1)	CAMKV (4.4)	PHYHIP (4.3)	CSPG5 (4.0)	NCAN (4.0)	DNM1 (3.8)	GPR123 (3.8)	BSN (3.7)	GRIA1 (3.7)
REACTOME_TRAFFICKING_OF_AMPA_RECEPTORS	REACTOME_TRAFFICKING_OF_AMPA_RECEPTORS	3.42e-03	<0.20	PSD (5.6)	BAI2 (5.1)	CAMKV (4.4)	PHYHIP (4.3)	CSPG5 (4.0)	NCAN (4.0)	DNM1 (3.8)	GPR123 (3.8)	BSN (3.7)	GRIA1 (3.7)
GO:0045761	regulation of adenylate cyclase activity	3.43e-03	<0.20	C16orf3 (4.3)	GPR52 (4.0)	NKX1-1 (3.8)	ENSG00000231920 (3.6)	PTCHD2 (3.5)	GABRG1 (3.4)	CHRM4 (3.4)	CDH8 (3.2)	TMEM132D (3.1)	ENSG00000255571 (3.1)
GO:0008306	associative learning	3.43e-03	<0.20	CHRM4 (4.7)	GPR27 (3.8)	ENSG00000253753 (3.7)	CALN1 (3.7)	SPATA2L (3.6)	RAB9BP1 (3.5)	CDH8 (3.5)	CAMKV (3.4)	XKR6 (3.4)	EFNB3 (3.4)
GO:0016917	GABA receptor activity	3.49e-03	<0.20	GABRA1 (8.9)	GABRB2 (8.1)	GRM3 (6.5)	GABRG1 (6.3)	SPHKAP (5.8)	NRXN1 (5.3)	LRFN5 (5.0)	CDH8 (4.9)	GRID2 (4.8)	GPC5 (4.4)
ENSG00000156052	GNAQ PPI subnetwork	3.53e-03	<0.20	PRR16 (3.6)	PCDH17 (3.6)	GABRB2 (3.5)	CHRM4 (3.5)	KCND3 (3.3)	BMP8A (3.3)	KCNH7 (3.3)	SLC24A3 (3.1)	SGIP1 (3.0)	HTR1A (2.9)
ENSG00000134250	NOTCH2 PPI subnetwork	3.53e-03	<0.20	BTBD7 (4.2)	IRF2BPL (4.0)	PCDH15 (3.5)	NOVA1 (3.2)	DPYSL4 (3.2)	C14orf133 (3.1)	TLE3 (3.0)	BAI1 (2.9)	ENSG00000254813 (2.9)	EVPLL (2.8)
KEGG_WNT_SIGNALING_PATHWAY	KEGG_WNT_SIGNALING_PATHWAY	3.55e-03	<0.20	SP5 (6.6)	FZD10 (3.9)	PARD3 (3.6)	STRA6 (3.5)	LRP4 (3.4)	ZIC5 (3.0)	MYH7B (3.0)	DLG1 (2.9)	PHF2 (2.9)	SLIT2 (2.9)
MP:0000955	abnormal spinal cord morphology	3.55e-03	<0.20	BAI2 (3.2)	PRKD1 (3.1)	NCAN (3.0)	NOVA1 (2.9)	STRBP (2.8)	BAI1 (2.8)	GAD1 (2.7)	RFTN2 (2.7)	GRK4 (2.6)	SPON1 (2.6)
ENSG00000140600	SH3GL3 PPI subnetwork	3.57e-03	<0.20	DNM2 (4.1)	CCDC85B (3.5)	GNAI2 (3.2)	AK5 (3.2)	MUS81 (2.8)	ENSG00000248255 (2.8)	DND1 (2.7)	C12orf59 (2.6)	RHBDL1 (2.6)	TCEB1P3 (2.5)
ENSG00000164687	FABP5 PPI subnetwork	3.60e-03	<0.20	ADARB2 (3.5)	CTNNA2 (3.2)	CA14 (3.2)	VAT1L (3.0)	GRM3 (3.0)	LRP11 (2.9)	HAPLN4 (2.9)	NAT8L (2.8)	ANO10 (2.8)	NTM (2.8)
ENSG00000143995	MEIS1 PPI subnetwork	3.66e-03	<0.20	CDH15 (3.8)	TGM4 (3.2)	MSI2 (3.1)	PHF21A (3.0)	PITX3 (2.9)	SYPL2 (2.7)	AMBRA1 (2.7)	ROBO2 (2.7)	ARRDC4 (2.6)	RPRD2 (2.6)
GO:0019933	cAMP-mediated signaling	3.66e-03	<0.20	NKX1-1 (3.9)	CDH8 (3.6)	GPR52 (3.4)	CHRM4 (3.4)	HTR1A (3.4)	C16orf3 (3.4)	KCNG1 (3.3)	B3GALT1 (3.3)	GABRG1 (3.2)	MAML3 (3.1)
ENSG00000110436	SLC1A2 PPI subnetwork	3.66e-03	<0.20	GABRA1 (4.2)	CELF4 (4.1)	VAT1L (3.9)	OLFM1 (3.9)	SLC6A1 (3.8)	DNM1 (3.8)	NRSN1 (3.7)	CPLX1 (3.7)	ENSG00000254652 (3.6)	TTLL7 (3.5)
ENSG00000141068	KSR1 PPI subnetwork	3.71e-03	<0.20	KIF3B (4.6)	DNM2 (4.3)	APC (3.5)	FAM120A (3.2)	SETD8 (3.2)	LPAR2 (3.1)	DNAJB4 (3.1)	HSPD1 (3.0)	ABHD8 (3.0)	CAMK2B (2.8)
GO:0015833	peptide transport	3.72e-03	<0.20	KCNK16 (5.8)	PPY (5.3)	PYY (4.3)	TMEM132D (4.2)	LRP11 (4.0)	UNC79 (3.3)	ENSG00000254556 (3.3)	PTPRN2 (3.3)	ENSG00000254936 (3.3)	KCNH7 (3.2)
GO:0048665	neuron fate specification	3.73e-03	<0.20	TLX3 (4.2)	KCNK16 (4.0)	DPYSL4 (3.6)	TBC1D28 (3.5)	PYY (3.3)	POU6F2 (3.3)	ROBO2 (3.3)	WFIKKN1 (3.2)	DCC (3.2)	CELSR3 (3.0)
MP:0003043	hypoalgesia	3.73e-03	<0.20	TAC1 (4.3)	ROBO2 (3.9)	CD300LG (3.6)	SLC6A15 (3.5)	GABRG1 (3.5)	NRXN1 (3.3)	CSMD1 (3.3)	TLX3 (3.2)	KCND3 (3.1)	LSAMP (3.1)
GO:0003712	transcription cofactor activity	3.74e-03	<0.20	RPRD2 (4.6)	CCDC97 (4.0)	KIAA0913 (3.8)	PHF21A (3.6)	MSL2 (3.4)	BPTF (3.3)	SIN3A (3.3)	MLLT10 (3.3)	RBM15B (3.2)	CIZ1 (3.2)
REACTOME_OTHER_SEMAPHORIN_INTERACTIONS	REACTOME_OTHER_SEMAPHORIN_INTERACTIONS	3.75e-03	<0.20	EFNB2 (3.7)	MAGI2 (3.7)	C1orf54 (3.7)	CRTAC1 (3.6)	PLCL1 (3.5)	LPHN3 (3.4)	CADM1 (3.4)	TANC1 (3.1)	ROBO2 (3.0)	SOX5 (2.8)
MP:0003934	abnormal pancreas development	3.75e-03	<0.20	KCNK16 (6.4)	PPY (4.5)	FOXP2 (4.5)	PTPRN2 (4.2)	TMTC2 (3.6)	ROBO2 (3.3)	PYY (3.3)	CELSR3 (2.9)	SFRP2 (2.9)	TMEM22 (2.9)
MP:0008770	decreased survivor rate	3.78e-03	<0.20	TCF4 (3.8)	ACVRL1 (3.3)	BCL11A (3.0)	JMJD1C (2.9)	KCNJ2 (2.8)	SLC25A21 (2.8)	CYP1A1 (2.7)	LSAMP (2.7)	CAMK1D (2.7)	SPHKAP (2.6)
ENSG00000196535	MYO18A PPI subnetwork	3.80e-03	<0.20	ILF3 (3.1)	DCAKD (2.9)	ZDHHC3 (2.7)	MACF1 (2.7)	DAGLB (2.7)	DNM2 (2.7)	SLC26A9 (2.7)	ATXN7L3 (2.6)	ENSG00000254556 (2.6)	LINC00358 (2.5)
MP:0001526	abnormal placing response	3.80e-03	<0.20	ZNF23 (3.5)	CADM1 (3.5)	LSAMP (3.5)	PCDH17 (3.3)	TGM4 (3.2)	MAGI2 (3.1)	EFNB2 (2.9)	DMRTA2 (2.8)	NOXRED1 (2.8)	FOXP2 (2.7)
GO:0007272	ensheathment of neurons	3.81e-03	<0.20	GPR62 (6.0)	SEMA3B (4.9)	ERBB3 (4.1)	DAAM2 (3.9)	ANO4 (3.5)	ADARB2 (3.2)	PDE1C (3.2)	ZNF276 (3.1)	GRM3 (3.0)	ENSG00000247809 (3.0)
GO:0008366	axon ensheathment	3.81e-03	<0.20	GPR62 (6.0)	SEMA3B (4.9)	ERBB3 (4.1)	DAAM2 (3.9)	ANO4 (3.5)	ADARB2 (3.2)	PDE1C (3.2)	ZNF276 (3.1)	GRM3 (3.0)	ENSG00000247809 (3.0)
ENSG00000136111	TBC1D4 PPI subnetwork	3.84e-03	<0.20	APC (3.5)	KIF3B (3.4)	RPRD2 (3.2)	GBF1 (3.1)	PLAGL2 (3.1)	DCAF16 (2.8)	MACF1 (2.7)	WHSC1L1 (2.7)	IP6K2 (2.6)	HIP1 (2.6)
GO:0007194	negative regulation of adenylate cyclase activity	3.84e-03	<0.20	ENSG00000231920 (4.4)	C16orf3 (4.2)	CDH8 (3.4)	GPR52 (3.4)	MPP2 (3.2)	C8orf34 (3.2)	KCNG1 (3.2)	PTCHD2 (3.0)	CHRM4 (2.9)	C3orf45 (2.9)
GO:0031280	negative regulation of cyclase activity	3.84e-03	<0.20	ENSG00000231920 (4.4)	C16orf3 (4.2)	CDH8 (3.4)	GPR52 (3.4)	MPP2 (3.2)	C8orf34 (3.2)	KCNG1 (3.2)	PTCHD2 (3.0)	CHRM4 (2.9)	C3orf45 (2.9)
GO:0009952	anterior/posterior pattern specification	3.85e-03	<0.20	WFIKKN1 (4.2)	SP5 (3.7)	ARID3B (2.9)	C10orf140 (2.9)	STRA6 (2.8)	TSHZ2 (2.7)	FZD10 (2.7)	MIPOL1 (2.7)	ZIC5 (2.7)	PRKD1 (2.6)
ENSG00000113658	SMAD5 PPI subnetwork	3.90e-03	<0.20	BTBD7 (3.8)	TCF4 (3.2)	TMEM115 (3.2)	ARID3B (3.0)	PCDH9 (2.9)	DCBLD1 (2.7)	SPON1 (2.5)	ARRDC4 (2.5)	NR3C2 (2.5)	FIZ1 (2.5)
ENSG00000100285	NEFH PPI subnetwork	3.92e-03	<0.20	STUB1 (3.6)	C22orf25 (3.1)	CPLX1 (3.1)	KHDRBS3 (3.0)	EML2 (3.0)	MOB4 (3.0)	GNAI2 (2.9)	ENSG00000254652 (2.9)	CELF4 (2.8)	TAC1 (2.8)
ENSG00000168036	CTNNB1 PPI subnetwork	3.96e-03	<0.20	PARD3 (4.4)	EFNB2 (4.3)	RAC1 (3.4)	UTRN (3.1)	EIF2C2 (3.1)	PLK2 (3.0)	SOX11 (2.9)	PTK2 (2.9)	SEMA3F (2.8)	GATAD2A (2.8)
MP:0008221	abnormal hippocampal commissure morphology	4.00e-03	<0.20	ENSG00000248255 (4.8)	FAM172A (4.0)	CTNNA2 (4.0)	MAP2K6 (3.6)	SLIT2 (3.5)	LPHN3 (3.4)	MIR2682 (3.4)	ZIC5 (3.1)	LRP4 (2.9)	C10orf114 (2.8)
MP:0001963	abnormal hearing physiology	4.14e-03	<0.20	CA14 (4.6)	CDH6 (3.9)	ERBB4 (3.5)	LSAMP (3.3)	SLC6A15 (3.2)	ENSG00000254813 (3.2)	TYRP1 (3.1)	MAGI2 (3.0)	LPHN3 (3.0)	LRFN5 (2.9)
GO:0002052	positive regulation of neuroblast proliferation	4.14e-03	<0.20	DMRTA2 (4.7)	TYRP1 (4.6)	OTX1 (4.6)	PDE1C (4.4)	ENSG00000247809 (4.1)	ENSG00000230454 (4.0)	CA14 (3.1)	C16orf3 (3.0)	ENSG00000257056 (3.0)	UBOX5 (3.0)
GO:0004629	phospholipase C activity	4.15e-03	<0.20	SGIP1 (3.9)	SLC24A3 (3.7)	FAM19A1 (3.2)	TSHZ2 (3.1)	C8orf84 (3.0)	POU6F2 (2.9)	GABRA1 (2.9)	CAMK1D (2.8)	ST6GAL2 (2.8)	MAN1A2 (2.8)
MP:0000781	decreased corpus callosum size	4.16e-03	<0.20	NCAN (5.3)	ZIC5 (5.1)	APC (4.8)	EHBP1 (4.3)	CTNNA2 (4.2)	JAKMIP2 (3.9)	NCAM1 (3.9)	LPHN3 (3.6)	TCF4 (3.5)	PRKD1 (3.3)
REACTOME_VOLTAGE_GATED_POTASSIUM_CHANNELS	REACTOME_VOLTAGE_GATED_POTASSIUM_CHANNELS	4.16e-03	<0.20	GRM8 (5.7)	KCNH7 (5.4)	KCNC2 (4.9)	TMEM132D (4.7)	CHRM4 (4.7)	GRM2 (4.4)	FBXL16 (4.2)	BSN (4.1)	UNC80 (4.1)	SORCS3 (4.0)
KEGG_LONG_TERM_POTENTIATION	KEGG_LONG_TERM_POTENTIATION	4.19e-03	<0.20	GABRB2 (4.1)	CAMK2B (3.8)	PSD (3.8)	CAMKV (3.7)	DGKZ (3.6)	LINC00310 (3.5)	GABRA6 (3.4)	AK5 (3.3)	SPHKAP (3.2)	PHYHIP (3.1)
ENSG00000104722	NEFM PPI subnetwork	4.19e-03	<0.20	DNM1 (4.3)	CELF4 (3.8)	CPLX1 (3.7)	ADARB2 (3.6)	SLC6A1 (3.5)	IQSEC3 (3.5)	OLFM1 (3.4)	PHYHIP (3.3)	NAT8L (3.1)	GABRA6 (3.1)
GO:0015020	glucuronosyltransferase activity	4.19e-03	<0.20	ENSG00000199488 (3.9)	PRDM5 (3.5)	SLC2A2 (3.1)	SLC38A3 (3.1)	RCN3 (3.0)	NR3C2 (3.0)	RFTN2 (2.8)	COL16A1 (2.8)	DCBLD1 (2.7)	BAI1 (2.5)
KEGG_ENDOCYTOSIS	KEGG_ENDOCYTOSIS	4.22e-03	<0.20	OSBPL2 (4.0)	PRKCZ (3.2)	PTK2 (3.2)	ZDHHC3 (3.1)	PCDH17 (3.1)	PIK3C2A (3.1)	GAK (2.8)	GNAI2 (2.8)	DGKZ (2.7)	CHMP1A (2.7)
ENSG00000127955	GNAI1 PPI subnetwork	4.24e-03	<0.20	BBX (3.0)	DAAM2 (3.0)	KCNG1 (2.9)	ENSG00000212997 (2.7)	CALN1 (2.6)	TMEM132D (2.6)	KCNK16 (2.5)	ENSG00000253753 (2.5)	OLFM1 (2.4)	ANKRD44 (2.4)
ENSG00000077782	FGFR1 PPI subnetwork	4.26e-03	<0.20	MYH7B (6.4)	GAD1 (5.1)	SP5 (4.9)	PDE1C (3.9)	DBNDD1 (3.2)	LRP4 (3.1)	FZD10 (3.0)	DPEP1 (3.0)	BPTF (2.9)	LPAR2 (2.9)
MP:0003633	abnormal nervous system physiology	4.27e-03	<0.20	CPLX1 (4.5)	UNC5A (4.2)	OLFM1 (3.9)	CTNNA2 (3.9)	IQSEC3 (3.7)	BSN (3.6)	NAT8L (3.5)	NRXN1 (3.4)	GABRA1 (3.4)	KNDC1 (3.4)
MP:0001489	decreased startle reflex	4.30e-03	<0.20	ENSG00000258636 (4.6)	UNC80 (4.5)	LSAMP (4.1)	NRXN1 (3.9)	LPHN3 (3.8)	DCC (3.7)	PDE1C (3.4)	ENSG00000182109 (3.4)	PARK2 (3.2)	GABRB2 (3.2)
GO:0051350	negative regulation of lyase activity	4.31e-03	<0.20	ENSG00000231920 (4.4)	C16orf3 (4.2)	CDH8 (3.5)	GPR52 (3.4)	C8orf34 (3.3)	MPP2 (3.2)	KCNG1 (3.2)	PTCHD2 (3.1)	C3orf45 (3.0)	CHRM4 (2.8)
MP:0002199	abnormal brain commissure morphology	4.32e-03	<0.20	ODZ2 (4.2)	DMRTA2 (4.0)	CTNNA2 (3.7)	NCAN (3.6)	EHBP1 (3.5)	ZNF423 (3.4)	OTX1 (3.4)	TLX3 (3.0)	DACH1 (3.0)	FAM172A (2.9)
GO:0016339	calcium-dependent cell-cell adhesion	4.32e-03	<0.20	ENSG00000258708 (3.5)	ABP1 (2.9)	LINC00358 (2.7)	HNF1A (2.5)	LPHN3 (2.4)	BOLL (2.3)	ENSG00000239213 (2.3)	UNC79 (2.3)	SGIP1 (2.2)	LETM2 (2.2)
GO:0015672	monovalent inorganic cation transport	4.36e-03	<0.20	KCNH7 (4.3)	C12orf59 (4.2)	SLC4A9 (3.8)	CA10 (3.4)	HAPLN4 (3.3)	UNC79 (3.1)	UNC80 (3.1)	CSMD1 (3.0)	CPLX1 (3.0)	FBXL16 (3.0)
KEGG_NEUROTROPHIN_SIGNALING_PATHWAY	KEGG_NEUROTROPHIN_SIGNALING_PATHWAY	4.38e-03	<0.20	PTPN9 (3.8)	NFKB2 (3.4)	STUB1 (3.4)	RC3H1 (3.1)	GATAD2A (3.0)	NUMB (2.9)	RAC1 (2.9)	SETD8 (2.9)	GMIP (2.8)	SLC44A2 (2.7)
ENSG00000186153	WWOX PPI subnetwork	4.44e-03	<0.20	RAD54L2 (5.0)	CCDC97 (4.9)	GBF1 (4.4)	WDR6 (3.9)	DHX30 (3.7)	FUBP1 (3.6)	KIAA0913 (3.6)	MON1B (3.4)	TARS2 (3.3)	GAK (3.3)
GO:0043583	ear development	4.51e-03	<0.20	ZIC5 (3.7)	WFIKKN1 (3.5)	FZD10 (3.3)	DMRTA2 (3.3)	LINC00358 (3.3)	LRP4 (3.2)	ENSG00000226332 (3.0)	EXD3 (3.0)	ZNF423 (2.9)	CRTAC1 (2.9)
GO:0019199	transmembrane receptor protein kinase activity	4.53e-03	<0.20	EFNB2 (4.8)	HYAL2 (4.4)	CDH11 (4.4)	SEMA3F (4.3)	PARD3 (4.2)	SLIT2 (4.1)	PCDH17 (3.4)	NR3C2 (3.1)	UTRN (3.0)	USHBP1 (2.9)
ENSG00000152578	GRIA4 PPI subnetwork	4.54e-03	<0.20	UNC79 (4.5)	SORCS3 (4.3)	UNC80 (4.2)	NCAM1 (4.0)	BAI2 (4.0)	CADM2 (3.6)	GPR123 (3.6)	KCND3 (3.5)	NOVA1 (3.5)	CA10 (3.4)
GO:0016247	channel regulator activity	4.57e-03	<0.20	FAM19A1 (3.8)	SLC26A9 (3.7)	GABRG1 (3.7)	RAP1GAP2 (3.5)	RHBDL1 (3.4)	CACNA2D3 (3.3)	SPHKAP (3.3)	PSD (3.2)	TAC1 (3.2)	KCNC2 (3.0)
REACTOME_INHIBITION_OF_INSULIN_SECRETION_BY_ADRENALINENORADRENALINE	REACTOME_INHIBITION_OF_INSULIN_SECRETION_BY_ADRENALINENORADRENALINE	4.62e-03	<0.20	PTPRN2 (4.3)	GNAT1 (3.9)	EFNB3 (3.7)	OLFM1 (3.6)	KLHDC8B (3.6)	KCNH2 (3.6)	CELSR3 (3.5)	PCBP4 (3.2)	PTP4A3 (3.2)	SPIRE2 (3.1)
ENSG00000172137	CALB2 PPI subnetwork	4.62e-03	<0.20	VAT1L (4.2)	DNM1 (4.0)	CELF4 (3.7)	CPLX1 (3.7)	NRSN1 (3.6)	MYH7B (3.5)	OLFM1 (3.5)	SLC6A1 (3.3)	GABRA1 (3.3)	CAMK2B (3.1)
ENSG00000161647	MPP3 PPI subnetwork	4.65e-03	<0.20	CELF4 (3.9)	ADARB2 (3.5)	EFNB3 (3.4)	GRM3 (3.3)	LRP11 (3.3)	GAD1 (3.0)	VAT1L (3.0)	NRSN1 (3.0)	OLFM1 (3.0)	DNM1 (2.9)
MP:0000825	dilated lateral ventricles	4.66e-03	<0.20	ZMYND10 (4.8)	CCDC33 (4.3)	PIGQ (3.2)	C16orf7 (3.2)	PACRG (3.2)	C1orf87 (3.1)	TNRC18 (3.1)	JMJD8 (3.0)	MIR3187 (3.0)	DBNDD1 (2.9)
ENSG00000170296	GABARAP PPI subnetwork	4.69e-03	<0.20	ATG13 (4.5)	JRK (3.5)	TMUB2 (3.2)	ARFGAP2 (3.0)	SEC24C (3.0)	ATXN7L3 (3.0)	UBL7 (2.8)	FOXP2 (2.7)	GRM3 (2.7)	MON1A (2.7)
MP:0006069	abnormal retinal neuronal layer morphology	4.71e-03	<0.20	GNAT1 (6.8)	CHRNB3 (4.3)	CAMK1D (3.0)	CA14 (2.9)	DPF3 (2.9)	PPY (2.9)	CADM1 (2.8)	ENSG00000231792 (2.6)	TRPC7 (2.6)	ENSG00000257056 (2.6)
ENSG00000011485	PPP5C PPI subnetwork	4.71e-03	<0.20	PSD (4.4)	CAMKV (3.7)	PHYHIP (3.7)	NUDCD3 (3.6)	RAC1 (3.5)	CAMK2B (3.2)	CHRM4 (3.2)	CACNA2D3 (3.2)	BAI1 (3.0)	GPR27 (3.0)
GO:0001708	cell fate specification	4.74e-03	<0.20	TLX3 (3.6)	ENSG00000229775 (3.3)	OTX1 (3.2)	DPYSL4 (3.1)	NOVA1 (3.1)	ZIC5 (3.0)	DMRTA2 (3.0)	ENSG00000231792 (2.9)	PYY (2.9)	ENSG00000229891 (2.8)
MP:0000030	abnormal tympanic ring morphology	4.77e-03	<0.20	BNC2 (4.5)	ISLR (3.9)	TSHZ2 (3.9)	PYY (3.0)	FOXP2 (2.9)	DNM1 (2.8)	SPON1 (2.8)	FZD10 (2.8)	ENSG00000236772 (2.7)	CDHR3 (2.7)
ENSG00000073969	NSF PPI subnetwork	4.78e-03	<0.20	NMT1 (4.0)	PHYHIP (3.6)	AK5 (3.3)	PSD (3.2)	DOCK3 (3.2)	CFL1 (3.1)	SNX32 (3.1)	PCMT1 (3.1)	GABRA1 (3.0)	NUDCD3 (3.0)
GO:0000122	negative regulation of transcription from RNA polymerase II promoter	4.79e-03	<0.20	FIZ1 (4.3)	IRF2BPL (3.8)	C10orf140 (3.7)	C1orf51 (3.4)	ZNF821 (3.4)	FAM13C (3.4)	TNRC18 (3.2)	ENSG00000231792 (3.1)	MLLT10 (2.8)	LCORL (2.7)
REACTOME_RAS_ACTIVATION_UOPN_CA2_INFUX_THROUGH_NMDA_RECEPTOR	REACTOME_RAS_ACTIVATION_UOPN_CA2_INFUX_THROUGH_NMDA_RECEPTOR	4.80e-03	<0.20	BSN (5.6)	GABRB2 (5.3)	PSD (5.2)	IQSEC3 (4.9)	RBFOX1 (4.5)	GABRA1 (4.4)	CAMKV (4.4)	GPR123 (4.3)	PHYHIP (4.2)	UNC5A (4.2)
REACTOME_SIGNALING_BY_ERBB2	REACTOME_SIGNALING_BY_ERBB2	4.87e-03	<0.20	RAB40C (3.5)	STUB1 (3.3)	SNRK (3.2)	TBC1D24 (3.1)	C4orf32 (2.9)	NR3C2 (2.7)	APC (2.7)	PIGQ (2.6)	RHOT2 (2.6)	PIK3C2A (2.6)
ENSG00000155511	GRIA1 PPI subnetwork	4.91e-03	<0.20	CADM2 (5.1)	NOVA1 (4.3)	UNC79 (4.2)	NCAM1 (4.1)	CSMD3 (4.0)	CA10 (3.9)	PCDH9 (3.8)	LPHN3 (3.7)	SORCS3 (3.7)	TRPC7 (3.6)
ENSG00000107295	SH3GL2 PPI subnetwork	4.91e-03	<0.20	DNM1 (3.9)	CELF4 (3.4)	AK5 (3.4)	MPP2 (3.4)	PRKCZ (3.3)	ANO8 (3.3)	PSD (3.3)	UNC5A (3.2)	PHYHIP (3.1)	SCAMP5 (3.0)
GO:0043198	dendritic shaft	4.97e-03	<0.20	GPR62 (4.2)	CDH8 (4.1)	BAI2 (4.0)	CADM2 (3.9)	GRM3 (3.9)	MPP2 (3.8)	SLC6A1 (3.7)	CAMKV (3.7)	NCAN (3.7)	NCAM1 (3.6)
GO:0004435	phosphatidylinositol phospholipase C activity	4.98e-03	<0.20	SGIP1 (4.1)	SLC24A3 (3.2)	CAMK1D (3.1)	MAN1A2 (3.0)	GRM3 (2.8)	ST6GAL2 (2.8)	FAM19A1 (2.8)	MAP2K6 (2.8)	DAGLB (2.8)	HR (2.7)
MP:0008143	abnormal dendrite morphology	4.98e-03	<0.20	GNAQ (4.1)	MIR3187 (4.0)	FAM19A1 (4.0)	AK5 (3.6)	ODZ2 (3.6)	GRM2 (3.4)	BDNF-AS1 (3.3)	DNAJC6 (3.2)	APC (2.9)	ADARB2 (2.9)
ENSG00000145781	COMMD10 PPI subnetwork	5.01e-03	<0.20	CUEDC2 (4.6)	FBXL15 (4.3)	NUDT18 (3.8)	ENSG00000130731 (3.5)	PHLPP2 (3.3)	NFKB2 (3.3)	ZBTB46 (3.0)	FIBP (3.0)	HDAC5 (3.0)	ARSA (3.0)
REACTOME_SIGNALING_BY_ERBB4	REACTOME_SIGNALING_BY_ERBB4	5.01e-03	<0.20	RAB40C (3.6)	DDA1 (3.3)	UBL7 (3.1)	ZBTB20 (3.0)	CTNNA2 (2.9)	STUB1 (2.7)	PIGQ (2.7)	TRPC4AP (2.7)	DCAKD (2.6)	B3GALT1 (2.6)
ENSG00000135338	LCA5 PPI subnetwork	5.02e-03	<0.20	CELF4 (4.6)	GABRA1 (4.5)	OLFM1 (4.4)	CPLX1 (4.2)	NRXN1 (3.9)	BSN (3.9)	PHYHIP (3.6)	NRSN1 (3.6)	MPP2 (3.6)	DNM1 (3.6)
ENSG00000088256	GNA11 PPI subnetwork	5.03e-03	<0.20	SLC24A3 (4.4)	SGIP1 (3.9)	GABRB2 (3.7)	GABRG1 (3.5)	HTR1A (3.5)	KCND3 (3.3)	GPC5 (3.2)	KCNH7 (3.2)	KCNQ1 (3.1)	LRFN5 (3.1)
ENSG00000108852	MPP2 PPI subnetwork	5.11e-03	<0.20	GABRA1 (4.8)	CELF4 (4.7)	OLFM1 (4.4)	CPLX1 (4.3)	NRXN1 (3.9)	BSN (3.8)	NRSN1 (3.8)	MPP2 (3.5)	PHYHIP (3.5)	CTNNA2 (3.4)
ENSG00000078369	GNB1 PPI subnetwork	5.26e-03	<0.20	OLFM1 (3.6)	DNM1 (3.5)	ADARB2 (3.3)	UNC80 (3.3)	ENSG00000254652 (3.2)	ENSG00000236772 (3.2)	POU6F2 (3.2)	CA10 (2.9)	ABHD8 (2.9)	TMEM22 (2.8)
ENSG00000166913	YWHAB PPI subnetwork	5.27e-03	<0.20	ASXL1 (3.8)	EIF2C2 (3.7)	HSPD1 (3.1)	ANKHD1 (3.1)	MAP4 (2.9)	SF3B1 (2.7)	RPRD2 (2.7)	GNAQ (2.7)	RBM6 (2.6)	ZDHHC3 (2.5)
ENSG00000137575	SDCBP PPI subnetwork	5.28e-03	<0.20	CADM2 (5.4)	LPHN3 (4.0)	NOVA1 (4.0)	CA10 (3.9)	CHD7 (3.8)	GRIA1 (3.7)	GAD1 (3.5)	UNC79 (3.5)	ROBO2 (3.4)	ASXL3 (3.2)
REACTOME_DOWNSTREAM_SIGNALING_OF_ACTIVATED_FGFR	REACTOME_DOWNSTREAM_SIGNALING_OF_ACTIVATED_FGFR	5.31e-03	<0.20	MYH7B (4.0)	RAB40C (3.7)	DLG1 (3.1)	GAD1 (3.1)	POLN (3.0)	STUB1 (2.9)	PIGQ (2.9)	APC (2.9)	AFF3 (2.7)	GNAQ (2.7)
GO:0007214	gamma-aminobutyric acid signaling pathway	5.34e-03	<0.20	GABRB2 (6.0)	GABRG1 (5.4)	GABRA1 (4.9)	ENSG00000249550 (4.5)	CALN1 (4.5)	GRM3 (4.5)	GRID2 (4.4)	KCNH7 (4.2)	SPHKAP (4.2)	LRFN5 (4.1)
ENSG00000163288	GABRB1 PPI subnetwork	5.35e-03	<0.20	GABRA1 (6.5)	GABRB2 (6.1)	GRM3 (5.8)	CADM2 (5.3)	GABRG1 (5.3)	NRXN1 (4.6)	SLC6A1 (4.2)	CSMD3 (4.0)	LRFN5 (3.9)	GPC5 (3.9)
GO:0005231	excitatory extracellular ligand-gated ion channel activity	5.37e-03	<0.20	CDH15 (5.7)	CADM2 (4.8)	TLX3 (4.8)	GPR123 (4.4)	SORCS3 (4.1)	GRID2 (4.0)	CA10 (3.9)	CSMD3 (3.9)	C1orf183 (3.8)	UNC80 (3.8)
ENSG00000033122	LRRC7 PPI subnetwork	5.38e-03	<0.20	PSD (4.9)	GRM2 (4.1)	CAMKV (3.8)	RBFOX1 (3.8)	GABRB2 (3.7)	CALN1 (3.5)	HTR1A (3.4)	EFNB3 (3.2)	SORCS3 (3.2)	CTNNA2 (3.2)
MP:0008056	abnormal retinal ganglion cell morphology	5.39e-03	<0.20	DAG1 (3.7)	DAB1 (3.6)	GNAT1 (3.6)	JAKMIP2 (3.6)	ERBB3 (3.6)	EOMES (3.3)	OLFM1 (3.3)	PTCHD2 (3.2)	ENSG00000255571 (3.1)	PBX4 (2.9)
GO:0007423	sensory organ development	5.39e-03	<0.20	CHRNB3 (4.4)	GNAT1 (4.3)	PITX3 (3.8)	DMRTA2 (3.8)	POU6F2 (3.6)	CHRNA6 (3.4)	OTX1 (3.2)	FZD10 (3.0)	KIAA0825 (3.0)	PLCD3 (2.9)
KEGG_GLIOMA	KEGG_GLIOMA	5.57e-03	<0.20	C1orf183 (5.5)	PTPN9 (3.6)	CCNG1 (3.3)	TBC1D24 (3.2)	LINC00310 (2.8)	VAT1L (2.8)	DDA1 (2.7)	ANKRD44 (2.7)	SLC44A2 (2.6)	ENSG00000253792 (2.6)
REACTOME_GABA_SYNTHESIS_RELEASE_REUPTAKE_AND_DEGRADATION	REACTOME_GABA_SYNTHESIS_RELEASE_REUPTAKE_AND_DEGRADATION	5.61e-03	<0.20	SLC6A1 (6.9)	CPLX1 (5.9)	IQSEC3 (5.9)	NRSN1 (5.8)	KCNC2 (5.6)	GABRA1 (5.0)	GABRB2 (5.0)	CELF4 (4.7)	GRM3 (4.4)	GAD1 (4.0)
MP:0003651	abnormal axon outgrowth	5.63e-03	<0.20	OLFM1 (4.3)	GPR27 (4.0)	ABP1 (3.8)	MIR3187 (3.6)	CDH15 (3.5)	CACNA2D3 (3.4)	TMTC2 (3.3)	SEMA3B (3.1)	ZDHHC8 (3.1)	LRFN5 (3.0)
GO:0048588	developmental cell growth	5.63e-03	<0.20	ENSG00000231792 (3.6)	POU6F2 (3.5)	ANO8 (3.3)	ENSG00000254813 (3.2)	PTCHD2 (3.1)	DALRD3 (3.0)	SNX32 (2.9)	DCC (2.8)	SEMA3B (2.8)	KIAA1530 (2.8)
REACTOME_SIGNALING_BY_NOTCH	REACTOME_SIGNALING_BY_NOTCH	5.63e-03	<0.20	DAG1 (4.3)	HGSNAT (3.7)	TLE3 (3.6)	IRF2BPL (3.6)	SEMA3F (3.6)	KCNQ1 (3.2)	CHD7 (3.2)	KCNN2 (3.2)	GPR4 (3.1)	PHF2 (2.9)
ENSG00000135333	EPHA7 PPI subnetwork	5.65e-03	<0.20	KIAA0913 (4.0)	HDAC5 (3.5)	PHF21A (3.4)	MIR3187 (3.3)	SLC6A15 (3.2)	BPTF (2.9)	EFNB3 (2.8)	SOX11 (2.7)	ENSG00000232044 (2.7)	TNRC18 (2.7)
GO:0071565	nBAF complex	5.71e-03	<0.20	RAD54L2 (3.8)	RPRD2 (3.7)	UNC79 (3.6)	CCDC97 (3.6)	SOX11 (3.5)	RBM15B (3.5)	GBF1 (3.5)	NCAN (3.4)	WDR6 (3.3)	MIR3187 (3.3)
GO:2000177	regulation of neural precursor cell proliferation	5.72e-03	<0.20	OTX1 (5.9)	DMRTA2 (5.7)	ENSG00000247809 (5.0)	BDNF-AS1 (4.8)	PDE1C (4.6)	ENSG00000248255 (4.4)	ENSG00000230454 (3.8)	ENSG00000247416 (3.6)	PRDM16 (3.1)	ENSG00000257056 (3.0)
REACTOME_PI:3K_CASCADE	REACTOME_PI:3K_CASCADE	5.73e-03	<0.20	MYH7B (4.5)	SP5 (4.2)	RAB40C (4.1)	PIGQ (3.2)	DLG1 (3.1)	GAD1 (3.1)	FZD10 (3.1)	CCNG1 (3.1)	APC (2.9)	STUB1 (2.8)
MP:0003194	abnormal frequency of paradoxical sleep	5.74e-03	<0.20	KLF6 (4.8)	ARNTL (4.7)	MCL1 (4.7)	ARC (4.4)	CHRM4 (4.0)	IQCF2 (3.1)	CD300LG (3.1)	PLK2 (2.9)	ENSG00000222017 (2.9)	BAI2 (2.9)
MP:0001921	reduced fertility	5.77e-03	<0.20	ZIC5 (3.7)	MPP3 (3.0)	CELSR3 (2.8)	TCF25 (2.6)	JAKMIP2 (2.5)	TMEM132D (2.5)	CDKN2C (2.5)	ENSG00000249862 (2.5)	GABRA6 (2.5)	SP5 (2.5)
MP:0002404	increased intestinal adenoma incidence	5.77e-03	<0.20	NAT6 (3.1)	DMRTA2 (3.1)	TLX3 (2.9)	SMARCC1 (2.8)	TRMT2A (2.8)	RAB40C (2.8)	C17orf53 (2.8)	WFIKKN1 (2.8)	WRAP53 (2.7)	ZIC5 (2.6)
ENSG00000149782	PLCB3 PPI subnetwork	5.78e-03	<0.20	DGKZ (3.6)	PSD (3.5)	PHYHIP (3.4)	UTRN (3.1)	STRBP (3.1)	NR3C2 (3.1)	CADPS2 (2.8)	FBXL15 (2.7)	EFNB2 (2.7)	BSN (2.7)
GO:0016514	SWI/SNF complex	5.81e-03	<0.20	RAD54L2 (4.6)	PHF2 (4.0)	RBM15B (3.8)	RPRD2 (3.5)	UNC79 (3.3)	SMARCC1 (3.1)	TNRC18 (3.1)	RBM6 (3.1)	WDR6 (3.0)	SOX11 (2.9)
ENSG00000134308	YWHAQ PPI subnetwork	5.81e-03	<0.20	HSPD1 (2.9)	RBM6 (2.9)	PARD3 (2.8)	FAM120A (2.5)	SETD8 (2.5)	AHSA1 (2.4)	RHOA (2.4)	MACF1 (2.4)	MLXIP (2.4)	PTK2 (2.4)
GO:0003016	respiratory system process	5.83e-03	<0.20	NUDCD3 (3.2)	TSSK6 (3.0)	GPER (2.8)	ENSG00000225399 (2.7)	TSHZ2 (2.7)	CSMD3 (2.7)	KIAA1530 (2.7)	PITX3 (2.7)	ENSG00000227603 (2.7)	PACRG (2.5)
GO:0048471	perinuclear region of cytoplasm	5.85e-03	<0.20	MAP4 (3.3)	TTLL7 (3.1)	DLG1 (2.9)	ANXA1 (2.7)	PACSIN3 (2.6)	CHMP1A (2.6)	GNAQ (2.5)	SORT1 (2.5)	DNM2 (2.5)	HDAC5 (2.5)
GO:0002790	peptide secretion	5.91e-03	<0.20	KCNK16 (5.9)	PPY (5.3)	PYY (4.5)	TMEM132D (4.1)	LRP11 (3.8)	UNC79 (3.8)	ENSG00000254936 (3.5)	ENSG00000254556 (3.4)	PTPRN2 (3.3)	ENSG00000253753 (3.2)
ENSG00000183337	BCOR PPI subnetwork	6.10e-03	<0.20	PHF21A (3.8)	PHF2 (3.7)	ENSG00000249550 (3.5)	SP4 (3.3)	RBM15B (3.2)	LSM12 (3.0)	ZBTB20 (3.0)	SETD8 (2.9)	LCORL (2.8)	ASXL1 (2.7)
GO:0031279	regulation of cyclase activity	6.14e-03	<0.20	C16orf3 (4.4)	GPR52 (4.2)	CHRM4 (3.4)	NKX1-1 (3.4)	ENSG00000231920 (3.4)	PTCHD2 (3.4)	CDH8 (3.3)	TMEM132D (3.3)	GABRG1 (3.2)	ENSG00000181296 (3.0)
GO:0045851	pH reduction	6.18e-03	<0.20	BSN-AS2 (3.5)	ENSG00000230962 (3.4)	IQCF6 (3.2)	ENSG00000237781 (3.2)	ENSG00000255571 (3.1)	ENSG00000181296 (3.1)	SLC4A9 (2.9)	TEX264 (2.6)	ENSG00000257056 (2.5)	ENSG00000226497 (2.5)
GO:0008542	visual learning	6.20e-03	<0.20	CHRM4 (4.5)	MAML3 (4.0)	ENSG00000212997 (3.9)	FBXL16 (3.6)	CALN1 (3.5)	GPR27 (3.4)	ENSG00000253753 (3.4)	RAB9BP1 (3.4)	KNDC1 (3.3)	SPATA2L (3.2)
ENSG00000108231	LGI1 PPI subnetwork	6.26e-03	<0.20	CELF4 (4.5)	GABRA1 (4.4)	OLFM1 (4.4)	CPLX1 (4.3)	BSN (3.9)	NRXN1 (3.8)	MPP2 (3.7)	PHYHIP (3.5)	NRSN1 (3.5)	FBXL16 (3.4)
GO:0000790	nuclear chromatin	6.28e-03	<0.20	FIZ1 (5.0)	SIN3A (3.6)	HDAC5 (3.4)	MLLT10 (3.3)	RAD54L2 (3.2)	MSL2 (3.2)	GLCCI1 (3.1)	STAG1 (3.0)	LDB1 (3.0)	UBL7 (2.9)
ENSG00000109107	ALDOC PPI subnetwork	6.30e-03	<0.20	GPR62 (5.9)	GRM3 (4.6)	ADARB2 (4.3)	EFNB3 (3.8)	OLFM1 (3.8)	IQSEC3 (3.7)	SLC6A1 (3.4)	GABRA1 (3.4)	CAMKV (3.2)	PHYHIP (3.2)
ENSG00000136854	STXBP1 PPI subnetwork	6.32e-03	<0.20	BSN (5.3)	DNM1 (5.2)	PHYHIP (4.7)	CELF4 (4.3)	PSD (4.3)	AK5 (4.2)	UNC5A (4.2)	FBXL16 (4.1)	CAMKV (3.9)	GABRA1 (3.8)
MP:0004409	abnormal crista ampullaris neuroepithelium morphology	6.36e-03	<0.20	GAD1 (4.9)	RFTN2 (4.4)	SOX6 (4.3)	C21orf37 (3.7)	LRP4 (3.5)	MAP2K6 (3.3)	DPYSL4 (3.3)	CHRM4 (2.9)	KCNQ1 (2.8)	PYY (2.8)
ENSG00000089250	NOS1 PPI subnetwork	6.40e-03	<0.20	PSD (5.4)	PHYHIP (5.2)	BSN (5.0)	CAMKV (4.3)	FBXL16 (4.3)	CAMK2B (4.3)	CHRM4 (3.9)	KNDC1 (3.7)	RBFOX1 (3.6)	MPP2 (3.6)
ENSG00000152583	SPARCL1 PPI subnetwork	6.43e-03	<0.20	MANF (7.6)	NUCB2 (5.2)	KDELR2 (4.3)	EDEM2 (3.3)	MAN1A2 (3.1)	NCAN (2.9)	CSPG5 (2.8)	TM9SF4 (2.7)	JMJD8 (2.5)	MIPOL1 (2.3)
GO:0048169	regulation of long-term neuronal synaptic plasticity	6.47e-03	<0.20	CALN1 (4.8)	GABRG1 (3.8)	CHRM4 (3.8)	FBXL16 (3.7)	LINC00358 (3.7)	GPR62 (3.5)	UNC80 (3.5)	SPATA2L (3.5)	GABRB2 (3.3)	PSD (3.1)
ENSG00000166206	GABRB3 PPI subnetwork	6.47e-03	<0.20	GABRA1 (7.9)	GABRB2 (7.2)	GRM3 (5.6)	GABRG1 (5.5)	CADM2 (5.0)	GPC5 (5.0)	NRXN1 (4.9)	SPHKAP (4.9)	GRID2 (4.5)	GRIA1 (4.4)
MP:0008536	enlarged third ventricle	6.48e-03	<0.20	NCAN (4.0)	OASL (3.9)	MX2 (3.7)	SLC6A1 (3.6)	ROBO2 (3.3)	NAT8L (3.1)	PCDH9 (3.0)	DMRTA2 (3.0)	NOVA1 (2.9)	FASTKD5 (2.9)
ENSG00000141570	CBX8 PPI subnetwork	6.49e-03	<0.20	PHF2 (4.9)	RBM15B (4.0)	PHF21A (3.8)	MLLT10 (3.4)	LDB1 (3.3)	SP4 (3.2)	ENSA (3.2)	EDC3 (3.2)	LCORL (3.2)	FIZ1 (3.0)
MP:0002916	increased synaptic depression	6.49e-03	<0.20	FBXL16 (4.9)	GABRA1 (4.5)	IQSEC3 (4.5)	CELF4 (4.3)	NRSN1 (4.2)	DNM1 (4.1)	BSN (4.1)	NRXN1 (3.9)	CPLX1 (3.9)	NRG3 (3.8)
GO:0017075	syntaxin-1 binding	6.50e-03	<0.20	CELF4 (4.6)	IQSEC3 (4.3)	FBXL16 (4.3)	NRSN1 (4.3)	DNM1 (4.1)	BSN (4.1)	LRP11 (3.9)	DNAJC6 (3.8)	CELSR3 (3.7)	OLFM1 (3.6)
ENSG00000206456	ENSG00000206456 PPI subnetwork	6.50e-03	<0.20	CELF4 (5.0)	OLFM1 (4.5)	GABRA1 (4.4)	CPLX1 (4.2)	DNM1 (4.0)	BSN (3.9)	IQSEC3 (3.9)	NRXN1 (3.9)	VAT1L (3.9)	NRSN1 (3.8)
ENSG00000204655	MOG PPI subnetwork	6.50e-03	<0.20	CELF4 (5.0)	OLFM1 (4.5)	GABRA1 (4.4)	CPLX1 (4.2)	DNM1 (4.0)	BSN (3.9)	IQSEC3 (3.9)	NRXN1 (3.9)	VAT1L (3.9)	NRSN1 (3.8)
ENSG00000137345	MOG PPI subnetwork	6.50e-03	<0.20	CELF4 (5.0)	OLFM1 (4.5)	GABRA1 (4.4)	CPLX1 (4.2)	DNM1 (4.0)	BSN (3.9)	IQSEC3 (3.9)	NRXN1 (3.9)	VAT1L (3.9)	NRSN1 (3.8)
GO:2000311	regulation of alpha-amino-3-hydroxy-5-methyl-4-isoxazole propionate selective glutamate receptor activity	6.51e-03	<0.20	GPR123 (4.7)	BAI1 (4.2)	UNC5A (4.0)	CSMD1 (4.0)	ASTN2 (3.7)	CELSR3 (3.7)	ENSG00000230962 (3.7)	PSD (3.5)	ENSG00000220161 (3.5)	PTCHD2 (3.5)
ENSG00000156299	TIAM1 PPI subnetwork	6.52e-03	<0.20	IL20RB (4.2)	ASTN2 (4.1)	DAGLB (3.1)	ZDHHC3 (3.0)	OSBPL2 (3.0)	F2 (2.9)	C20orf112 (2.9)	HR (2.9)	CREB3L1 (2.8)	KCNG1 (2.8)
GO:0005227	calcium activated cation channel activity	6.52e-03	<0.20	UNC79 (3.7)	TTLL7 (3.3)	CADPS2 (3.0)	KCNH7 (2.9)	ENSG00000224792 (2.9)	ENSG00000222017 (2.9)	NOXRED1 (2.8)	COX8C (2.7)	CACNA2D3 (2.7)	C13orf16 (2.7)
MP:0009747	impaired behavioral response to xenobiotic	6.53e-03	<0.20	TAC1 (6.4)	GABRB2 (5.9)	SGIP1 (5.0)	GABRG1 (4.7)	CDH8 (4.7)	UNC80 (4.3)	DCC (4.3)	GPC5 (4.1)	GRID2 (4.0)	PDE1C (3.8)
REACTOME_INTERACTION_BETWEEN_L1_AND_ANKYRINS	REACTOME_INTERACTION_BETWEEN_L1_AND_ANKYRINS	6.54e-03	<0.20	UNC80 (5.3)	NRXN1 (5.2)	PARK2 (5.1)	RBFOX1 (4.4)	NCAM1 (4.0)	CA10 (3.8)	BSN (3.8)	NRSN1 (3.7)	UNC79 (3.7)	MPP2 (3.6)
ENSG00000139436	GIT2 PPI subnetwork	6.61e-03	<0.20	MLXIP (3.9)	AP1G1 (3.8)	FAM19A1 (3.8)	GPR4 (3.4)	GALNS (3.3)	ATXN1L (3.2)	GMIP (3.1)	ARHGAP1 (3.1)	GNAI2 (3.0)	SYT16 (2.9)
ENSG00000079805	DNM2 PPI subnetwork	6.68e-03	<0.20	MAEA (3.5)	ZFAT (3.3)	GPR123 (3.1)	TCTA (3.0)	MPP2 (2.8)	CHMP1A (2.8)	DUSP3 (2.7)	CFL1 (2.7)	GABRG1 (2.6)	MAD1L1 (2.5)
MP:0002574	increased vertical activity	6.70e-03	<0.20	CDH8 (4.4)	KCNC2 (3.7)	CTNNA2 (3.6)	ADARB2 (3.6)	NRSN1 (3.5)	GPR123 (3.4)	ST6GAL2 (3.4)	ENSG00000253753 (3.3)	GABRA1 (3.2)	DBNDD1 (3.1)
MP:0009434	paraparesis	6.71e-03	<0.20	CDH13 (3.1)	CELSR3 (3.0)	ZNF524 (2.8)	NCAM1 (2.7)	BLID (2.7)	CRTAC1 (2.6)	KIAA1109 (2.6)	FUT11 (2.6)	CADM2 (2.6)	SLC25A21 (2.5)
GO:0006873	cellular ion homeostasis	6.74e-03	<0.20	SLC4A9 (3.2)	KCNG2 (3.2)	GPR62 (3.1)	C3orf45 (3.0)	ENSG00000254839 (2.9)	GPC5 (2.9)	KNDC1 (2.8)	PCDH9 (2.6)	MPP2 (2.6)	SCAMP5 (2.6)
ENSG00000132872	SYT4 PPI subnetwork	6.77e-03	<0.20	CELF4 (4.7)	NRSN1 (4.6)	OLFM1 (4.1)	CADPS2 (3.9)	NRXN1 (3.8)	JAKMIP2 (3.6)	DNAJC6 (3.2)	GABRA1 (3.1)	BSN (3.0)	CTNNA2 (2.9)
ENSG00000018236	CNTN1 PPI subnetwork	6.77e-03	<0.20	MANF (6.5)	NUCB2 (4.6)	NCAN (3.4)	TM9SF4 (3.2)	GRID2 (3.1)	CADM2 (3.1)	GABRA1 (2.9)	SLC6A1 (2.8)	NCAM1 (2.8)	CA10 (2.8)
MP:0003892	abnormal gastric gland morphology	6.82e-03	<0.20	SLC26A9 (6.3)	GPER (6.2)	PRDM16 (3.9)	KCNQ1 (3.5)	GATA4 (3.5)	ENSG00000232044 (3.1)	GPR52 (3.0)	MST1R (2.9)	ENSG00000231204 (2.8)	ASB16 (2.4)
MP:0003339	decreased pancreatic beta cell number	6.86e-03	<0.20	PPY (9.6)	KCNK16 (8.2)	PYY (5.9)	PTPRN2 (3.9)	LCORL (3.6)	TMEM22 (3.4)	CHD7 (3.2)	CELSR3 (3.1)	SPHKAP (2.9)	OLFM4 (2.8)
ENSG00000166501	PRKCB PPI subnetwork	6.86e-03	<0.20	PSD (4.3)	PHYHIP (4.0)	CAMK2B (4.0)	MAP4 (4.0)	SLC24A3 (3.4)	RBFOX1 (3.4)	CAMKV (3.3)	GNAQ (3.3)	RAC1 (3.2)	BSN (3.1)
REACTOME_LIGAND:GATED_ION_CHANNEL_TRANSPORT	REACTOME_LIGAND:GATED_ION_CHANNEL_TRANSPORT	6.91e-03	<0.20	GABRG1 (7.3)	GABRA1 (7.2)	GABRB2 (7.1)	NRXN1 (5.6)	CDH8 (5.3)	KCNC2 (5.3)	UNC80 (5.2)	GRIA1 (4.7)	GRID2 (4.7)	GRM3 (4.7)
ENSG00000198010	DLGAP2 PPI subnetwork	7.05e-03	<0.20	GRIA1 (4.9)	CDH8 (4.2)	GABRB2 (4.0)	DAB1 (3.7)	CSPG5 (3.5)	GRM2 (3.4)	KHDRBS3 (3.3)	LSAMP (3.3)	PSD (3.2)	PHYHIP (3.0)
MP:0001292	abnormal lens vesicle development	7.09e-03	<0.20	C10orf140 (5.0)	ZIC5 (4.5)	TLX3 (3.7)	OTX1 (3.3)	ENSG00000229891 (3.2)	CHD7 (3.1)	CA14 (3.0)	DPF3 (3.0)	CDKAL1 (2.9)	SFRP2 (2.8)
MP:0006092	abnormal olfactory neuron morphology	7.10e-03	<0.20	NOVA1 (4.1)	TSHZ2 (3.8)	SYT16 (3.7)	CDH6 (3.3)	KCND3 (3.0)	RERG (2.9)	PTPRN2 (2.8)	SOX6 (2.7)	SFRP2 (2.7)	HTR1A (2.7)
GO:0030072	peptide hormone secretion	7.13e-03	<0.20	KCNK16 (6.0)	PPY (5.3)	PYY (4.7)	LRP11 (4.1)	TMEM132D (4.1)	UNC79 (3.9)	PTPRN2 (3.6)	ENSG00000254556 (3.5)	ENSG00000254936 (3.4)	ABCB9 (3.2)
ENSG00000123159	GIPC1 PPI subnetwork	7.15e-03	<0.20	DAG1 (3.4)	CRIM1 (3.0)	AFF3 (2.8)	LAMA5 (2.8)	HYAL2 (2.8)	SEMA3F (2.8)	ASNS (2.7)	ZFYVE21 (2.6)	ODZ2 (2.5)	CREB3L1 (2.5)
MP:0001046	abnormal enteric neuron morphology	7.21e-03	<0.20	KHDRBS3 (4.1)	CADM1 (4.0)	CHD7 (3.5)	LSAMP (3.5)	ERBB3 (3.4)	DAAM2 (3.3)	ENSG00000255571 (3.3)	C8orf49 (3.2)	FOXP2 (3.1)	CADM2 (3.0)
MP:0010763	abnormal hematopoietic stem cell physiology	7.23e-03	<0.20	GPER (3.5)	DDB2 (3.5)	C1orf183 (3.1)	FAM172A (3.0)	C10orf114 (2.9)	ENSG00000233723 (2.8)	TCF4 (2.7)	HYAL2 (2.6)	C1orf54 (2.6)	SPATS2L (2.6)
ENSG00000066117	SMARCD1 PPI subnetwork	7.24e-03	<0.20	SMARCC1 (4.0)	WDR6 (3.7)	RBM15B (3.6)	LDB1 (3.6)	BPTF (2.8)	EIF2C2 (2.8)	C17orf65 (2.8)	KCNH2 (2.8)	DHX30 (2.7)	SLC25A20 (2.6)
ENSG00000133703	KRAS PPI subnetwork	7.25e-03	<0.20	PTPN9 (3.9)	GNAQ (3.9)	APC (3.1)	ZZZ3 (3.1)	AK5 (3.0)	DLG1 (3.0)	GRM3 (2.9)	FAM190B (2.9)	RAC1 (2.9)	DDHD2 (2.8)
ENSG00000196712	NF1 PPI subnetwork	7.26e-03	<0.20	PHYHIP (5.1)	PSD (4.9)	CAMKV (4.4)	BSN (4.0)	FBXL16 (3.9)	GABRB2 (3.9)	CAMK2B (3.5)	CHRM4 (3.5)	CELF4 (3.5)	RBFOX1 (3.3)
GO:0008037	cell recognition	7.27e-03	<0.20	IQCF3 (6.5)	IQCF1 (5.1)	ENSG00000224792 (4.4)	ODF1 (4.4)	IQCF2 (4.0)	ZNF19 (3.9)	TSSK6 (3.8)	C17orf105 (3.6)	PCDH17 (3.5)	IQCF5 (3.5)
GO:0003690	double-stranded DNA binding	7.28e-03	<0.20	GATA4 (3.4)	MCL1 (3.4)	SP4 (3.3)	KLF6 (3.1)	IRF2BPL (2.9)	C2orf67 (2.6)	KLF7 (2.6)	RASSF1 (2.6)	FOXP2 (2.5)	ANKHD1 (2.5)
GO:0045686	negative regulation of glial cell differentiation	7.29e-03	<0.20	ENSG00000258779 (3.9)	ENSG00000240973 (3.8)	BAI1 (3.8)	NCAN (3.5)	PRDM16 (3.3)	BLID (3.1)	MIR2682 (3.1)	LRP4 (3.1)	PTCHD2 (2.9)	PCDH15 (2.9)
ENSG00000187741	FANCA PPI subnetwork	7.31e-03	<0.20	OASL (4.6)	AHSA1 (3.9)	CACYBP (3.5)	HSPD1 (3.4)	PML (3.3)	FANCA (3.2)	WDHD1 (3.0)	UBA7 (3.0)	C7orf50 (3.0)	MX2 (2.9)
GO:0003705	RNA polymerase II distal enhancer sequence-specific DNA binding transcription factor activity	7.33e-03	<0.20	GATA4 (4.6)	C8orf49 (4.3)	PRDM16 (4.2)	PITX3 (3.6)	FOXP2 (3.0)	IRF2BPL (2.9)	HNF1A (2.9)	RPRD2 (2.8)	ENSG00000249349 (2.5)	ZIC5 (2.5)
KEGG_ERBB_SIGNALING_PATHWAY	KEGG_ERBB_SIGNALING_PATHWAY	7.36e-03	<0.20	FAM190B (3.8)	APC (3.1)	KLF6 (2.7)	GNAQ (2.7)	FAM120A (2.7)	EFNB2 (2.7)	NRXN1 (2.7)	HOOK3 (2.7)	VPS54 (2.6)	DLG1 (2.5)
ENSG00000008277	ADAM22 PPI subnetwork	7.39e-03	<0.20	CELF4 (4.7)	DNM1 (4.5)	CPLX1 (4.0)	CAMK2B (3.8)	SLC6A1 (3.8)	GABRA1 (3.7)	VAT1L (3.7)	NRSN1 (3.5)	ENSG00000254652 (3.5)	OLFM1 (3.5)
REACTOME_NGF_SIGNALLING_VIA_TRKA_FROM_THE_PLASMA_MEMBRANE	REACTOME_NGF_SIGNALLING_VIA_TRKA_FROM_THE_PLASMA_MEMBRANE	7.40e-03	<0.20	SNRK (4.3)	PTPN9 (3.6)	RAC1 (3.4)	HDAC5 (3.4)	GNAQ (3.3)	STUB1 (3.1)	RAB40C (3.1)	C15orf17 (3.1)	C1orf183 (3.1)	DGKZ (3.0)
ENSG00000088367	EPB41L1 PPI subnetwork	7.44e-03	<0.20	GRID2 (5.1)	CDH8 (4.0)	CHRM4 (3.5)	CAMKV (2.9)	NCAM1 (2.9)	ASTN2 (2.8)	LPHN3 (2.8)	SPHKAP (2.8)	RFTN2 (2.7)	SGIP1 (2.6)
MP:0006074	abnormal retinal rod bipolar cell morphology	7.45e-03	<0.20	GNAT1 (5.2)	PTCHD2 (4.1)	CAMKV (3.9)	GRIA1 (3.7)	SPHKAP (3.7)	ROBO2 (3.6)	GRM2 (3.6)	TRPC7 (3.3)	BAI1 (3.3)	DAB1 (3.3)
ENSG00000120087	HOXB7 PPI subnetwork	7.47e-03	<0.20	BAG4 (5.4)	WHSC1L1 (4.7)	FNTA (4.5)	BPTF (3.7)	LSM1 (3.5)	HOOK3 (3.5)	SMARCC1 (3.4)	SBNO1 (3.3)	GBF1 (3.3)	RABGAP1 (3.3)
GO:0044087	regulation of cellular component biogenesis	7.47e-03	<0.20	XKR6 (4.5)	MAP4 (2.9)	ENSG00000229891 (2.8)	NRG3 (2.8)	ACVR2A (2.7)	ANKRD44-IT1 (2.6)	MSLN (2.6)	ENSG00000258779 (2.6)	RHOA (2.6)	C22orf25 (2.6)
ENSG00000099882	ENSG00000099882 PPI subnetwork	7.48e-03	<0.20	PHYHIP (4.1)	DPYSL4 (3.2)	PSD (3.1)	ANO8 (3.1)	UNC5A (3.1)	GNAQ (3.1)	GRM2 (3.1)	BAI2 (3.0)	XKR6 (2.9)	BSN (2.9)
GO:0016585	chromatin remodeling complex	7.53e-03	<0.20	RPRD2 (5.1)	SMARCC1 (5.1)	SIN3A (4.4)	PHF2 (4.3)	RBM15B (3.9)	PHF21A (3.9)	TNRC18 (3.8)	RAD54L2 (3.7)	STAG1 (3.6)	USP19 (3.5)
ENSG00000078053	AMPH PPI subnetwork	7.54e-03	<0.20	DNM1 (4.9)	PRKCZ (4.5)	PHYHIP (4.4)	IQSEC3 (4.2)	CELF4 (4.2)	UNC5A (4.1)	FBXL16 (4.1)	CRTAC1 (3.9)	CAMKV (3.9)	BSN (3.8)
MP:0001575	cyanosis	7.57e-03	<0.20	ZNF423 (3.7)	SLIT2 (3.7)	CDH11 (3.7)	CDH15 (3.6)	SP5 (3.6)	FZD10 (3.6)	PITX3 (3.5)	ODZ2 (3.5)	RBMS1 (3.4)	DACH1 (3.3)
GO:0032279	asymmetric synapse	7.58e-03	<0.20	SORCS3 (5.5)	C1orf183 (5.0)	BAI2 (4.7)	SGIP1 (4.4)	CSMD1 (4.3)	GRIA1 (4.0)	CAMKV (3.9)	CSPG5 (3.9)	NCAN (3.9)	ENSG00000233723 (3.7)
GO:0015108	chloride transmembrane transporter activity	7.61e-03	<0.20	C12orf59 (5.5)	GPC5 (3.8)	HNF1A (3.2)	KCNQ1 (3.0)	SLC4A9 (3.0)	ENSG00000258944 (2.9)	DPEP1 (2.9)	TANC1 (2.8)	DAGLB (2.8)	DAG1 (2.7)
ENSG00000161202	DVL3 PPI subnetwork	7.65e-03	<0.20	TLE3 (4.3)	LRP4 (3.9)	PARD3 (3.6)	SP5 (3.6)	PHF2 (3.4)	SEMA3F (3.0)	DLG1 (3.0)	ATXN1L (2.9)	LPAR2 (2.8)	RBM15B (2.6)
GO:0051130	positive regulation of cellular component organization	7.71e-03	<0.20	ZDHHC8 (4.0)	XKR6 (3.2)	PRKCZ (2.6)	CXXC5 (2.5)	C20orf112 (2.4)	ENSG00000251455 (2.4)	ZBTB46 (2.4)	ENSG00000258944 (2.3)	GNAQ (2.3)	DNM1 (2.2)
GO:0006885	regulation of pH	7.72e-03	<0.20	SLC4A9 (6.0)	ENSG00000229127 (3.8)	BSN-AS2 (3.8)	C12orf59 (3.7)	ENSG00000230962 (3.4)	KCNQ1 (3.3)	PACRG (3.3)	ANKRD44-IT1 (3.2)	ENSG00000255571 (3.1)	TCEB1P3 (3.0)
ENSG00000060558	GNA15 PPI subnetwork	7.78e-03	<0.20	HTR1A (4.6)	GABRB2 (4.3)	CHRM4 (4.0)	KCNH7 (4.0)	KCND3 (3.7)	SLC24A3 (3.7)	SGIP1 (3.5)	GPR52 (3.4)	PRR16 (3.3)	GRM8 (3.3)
ENSG00000129993	CBFA2T3 PPI subnetwork	7.80e-03	<0.20	BCL11A (4.0)	WDR6 (3.7)	HDAC5 (3.6)	RBM15B (3.2)	C3orf54 (3.1)	ZNF821 (2.8)	NEIL1 (2.8)	HYAL2 (2.8)	PHF2 (2.8)	RBM6 (2.8)
ENSG00000170759	KIF5B PPI subnetwork	7.82e-03	<0.20	DNM2 (3.6)	MARVELD3 (3.3)	MAP4 (3.3)	MST1R (3.3)	NUMB (3.2)	ZDHHC3 (3.2)	LAMA5 (3.2)	PPP1R13B (3.1)	ZFYVE21 (2.9)	FHL2 (2.9)
ENSG00000164061	BSN PPI subnetwork	7.85e-03	<0.20	PSD (5.2)	MPP2 (4.7)	BSN (4.7)	PHYHIP (4.7)	CAMKV (4.3)	UNC5A (4.3)	FBXL16 (4.1)	AK5 (3.8)	CELF4 (3.6)	IQSEC3 (3.6)
GO:0044433	cytoplasmic vesicle part	7.90e-03	<0.20	NRSN1 (4.0)	PTPRN2 (3.8)	TYRP1 (3.5)	CPLX1 (3.2)	IQSEC3 (3.1)	UNC5A (3.0)	GOLGA2 (3.0)	CAMK2B (3.0)	PPY (2.9)	KDELR2 (2.9)
ENSG00000141837	CACNA1A PPI subnetwork	7.91e-03	<0.20	C1orf183 (4.3)	KIAA0913 (3.3)	NRG3 (3.1)	ENSG00000253792 (3.0)	SOX5 (3.0)	PITPNM2 (3.0)	BSN (2.9)	AK5 (2.8)	MAGI2 (2.8)	ENSG00000249550 (2.7)
GO:0008158	hedgehog receptor activity	7.92e-03	<0.20	MVD (6.3)	SLC26A6 (4.8)	TMEM115 (3.9)	DAG1 (3.8)	ROBO2 (3.5)	RNF123 (3.4)	WFIKKN1 (3.1)	USP19 (3.0)	TEX264 (2.9)	RFTN2 (2.8)
GO:0051145	smooth muscle cell differentiation	7.92e-03	<0.20	FOXP2 (3.6)	KCNN2 (3.3)	ZBTB37 (3.3)	FAM160B2 (3.1)	ENSG00000220161 (3.0)	ENSG00000231920 (2.9)	ENSG00000247809 (2.8)	RERG (2.7)	ENSG00000254839 (2.7)	ASXL3 (2.7)
GO:0030594	neurotransmitter receptor activity	7.98e-03	<0.20	GRM8 (5.1)	CHRM4 (4.8)	HTR1A (4.8)	CDH8 (4.7)	CDH15 (3.8)	CAMKV (3.8)	FAM19A1 (3.6)	ENSG00000181296 (3.5)	KCNG1 (3.4)	C8orf34 (3.4)
MP:0000034	abnormal vestibule morphology	8.04e-03	<0.20	SLC4A9 (5.2)	FZD10 (4.1)	GAD1 (3.6)	MYH7B (3.6)	TLX3 (3.4)	SETBP1 (3.0)	ZNF821 (2.9)	PRKD1 (2.8)	ANO4 (2.8)	KCNQ1 (2.8)
MP:0005136	decreased growth hormone level	8.06e-03	<0.20	ARC (4.8)	KLF6 (3.8)	MCL1 (3.7)	ENSG00000248255 (3.6)	SPON1 (3.1)	DCC (3.1)	MIR2682 (3.1)	C16orf3 (3.0)	CHRNB3 (2.8)	KCNH7 (2.8)
MP:0009142	decreased prepulse inhibition	8.13e-03	<0.20	GRIA1 (4.2)	NRXN1 (3.9)	SORCS3 (3.9)	CADM2 (3.8)	GABRG1 (3.8)	LPHN3 (3.6)	ZIC5 (3.5)	LSAMP (3.5)	CTNNA2 (3.4)	NRG3 (3.3)
ENSG00000143858	SYT2 PPI subnetwork	8.13e-03	<0.20	DNM1 (4.7)	BSN (4.2)	PRKCZ (4.1)	CELF4 (4.1)	UNC5A (4.0)	DNAJC6 (4.0)	AK5 (3.9)	GRM3 (3.8)	PHYHIP (3.8)	CPLX1 (3.8)
ENSG00000142949	PTPRF PPI subnetwork	8.16e-03	<0.20	ADAM12 (4.7)	NOVA1 (3.6)	DCBLD1 (3.2)	PCDH17 (3.1)	IGSF9B (3.0)	PCDH15 (2.9)	DBNDD1 (2.9)	COL7A1 (2.8)	MAGI2 (2.8)	ASXL3 (2.8)
GO:0005003	ephrin receptor activity	8.17e-03	<0.20	CDH8 (5.1)	EFNB2 (4.9)	HTR1A (4.5)	BCL11A (4.3)	SLIT2 (3.9)	PTPRD (3.9)	CDH6 (3.8)	PLK2 (3.7)	LPAR2 (3.7)	LRFN5 (3.5)
ENSG00000008056	SYN1 PPI subnetwork	8.19e-03	<0.20	BSN (4.3)	IQSEC3 (4.1)	CAMKV (4.0)	CELF4 (3.9)	EFNB3 (3.9)	CAMK2B (3.8)	KNDC1 (3.7)	FBXL16 (3.7)	PHYHIP (3.7)	DNM1 (3.6)
ENSG00000072518	MARK2 PPI subnetwork	8.20e-03	<0.20	DNM2 (4.1)	ABHD8 (3.6)	GNAI2 (3.4)	PSD (3.2)	FAM120A (3.1)	NUMB (3.0)	CAMK2B (2.8)	CCDC97 (2.8)	C1orf183 (2.8)	CAMKV (2.7)
MP:0001525	impaired balance	8.20e-03	<0.20	UNC80 (4.5)	GABRA6 (4.5)	GRID2 (3.9)	NRXN1 (3.8)	ASTN2 (3.7)	PARK2 (3.7)	SLC4A9 (3.7)	CADM2 (3.5)	LSAMP (3.4)	KNDC1 (3.4)
ENSG00000155980	KIF5A PPI subnetwork	8.22e-03	<0.20	PIK3C2A (4.1)	GAS8 (3.5)	ZNF821 (3.4)	PACSIN3 (3.2)	PARD3 (3.1)	PHF21A (3.1)	ATG13 (2.9)	HOOK3 (2.9)	ASNS (2.9)	MLLT10 (2.8)
MP:0004322	abnormal sternebra morphology	8.23e-03	<0.20	STRA6 (3.4)	DACH1 (3.1)	ASXL3 (3.1)	MSI2 (3.0)	TLE3 (2.8)	CDH15 (2.8)	SOX11 (2.6)	ISLR (2.6)	MIR3187 (2.6)	TSHZ2 (2.5)
GO:0043204	perikaryon	8.24e-03	<0.20	SNX32 (4.7)	CELF4 (3.8)	CA10 (3.7)	NCAM1 (3.6)	GAD1 (3.5)	CACNA2D3 (3.5)	BAI2 (3.3)	CAMKV (3.3)	OLFM1 (3.1)	IGSF9B (3.1)
ENSG00000061273	HDAC7 PPI subnetwork	8.24e-03	<0.20	DNM2 (4.0)	GBF1 (3.9)	APC (3.2)	KIF3B (3.1)	FAM160A1 (2.9)	ANKHD1 (2.8)	PPP1R13B (2.7)	LAMA5 (2.7)	ENSG00000258708 (2.7)	IP6K2 (2.7)
MP:0004374	bowed radius	8.27e-03	<0.20	SPON1 (4.6)	SFRP2 (4.2)	ZNF423 (4.1)	COL10A1 (4.0)	ENSG00000258636 (3.4)	SLIT2 (3.3)	SOX5 (3.2)	TGM4 (3.2)	SPATS2L (3.0)	KIF6 (3.0)
GO:0030178	negative regulation of Wnt receptor signaling pathway	8.31e-03	<0.20	SP5 (3.9)	KCNH7 (3.2)	PRKD1 (3.2)	ENSG00000249862 (3.1)	GAD1 (2.8)	ENSG00000229891 (2.8)	LSAMP (2.8)	SLIT2 (2.7)	KHDRBS3 (2.7)	SFRP2 (2.7)
ENSG00000130816	DNMT1 PPI subnetwork	8.38e-03	<0.20	DGCR8 (3.0)	ZNF821 (2.9)	TERF1 (2.9)	ASXL3 (2.5)	C2orf67 (2.4)	LDB1 (2.4)	EFNB2 (2.4)	GPR123 (2.3)	GRK4 (2.3)	SOX11 (2.2)
ENSG00000122705	CLTA PPI subnetwork	8.38e-03	<0.20	CHMP1A (2.9)	ENSG00000232044 (2.8)	GOLGA2 (2.8)	PDE1C (2.7)	PBX4 (2.7)	C22orf25 (2.7)	MPP3 (2.6)	GBF1 (2.6)	DNM2 (2.6)	C12orf65 (2.5)
KEGG_CALCIUM_SIGNALING_PATHWAY	KEGG_CALCIUM_SIGNALING_PATHWAY	8.39e-03	<0.20	SLC24A3 (4.4)	GABRB2 (4.2)	KCND3 (4.1)	CAMKV (3.9)	PSD (3.8)	HTR1A (3.8)	RBFOX1 (3.8)	CHRM4 (3.8)	CAMK1D (3.3)	PHYHIP (3.3)
ENSG00000163558	PRKCI PPI subnetwork	8.45e-03	<0.20	RABGAP1 (4.0)	PTPN9 (3.8)	APC (3.1)	DLG1 (3.1)	DNM2 (2.8)	KIF3B (2.8)	OSBPL2 (2.6)	MAP4 (2.6)	SPATA2L (2.6)	DAG1 (2.5)
GO:0051339	regulation of lyase activity	8.46e-03	<0.20	C16orf3 (4.4)	GPR52 (4.0)	PTCHD2 (3.4)	ENSG00000231920 (3.4)	CHRM4 (3.3)	CDH8 (3.3)	GABRG1 (3.2)	TMEM132D (3.2)	NKX1-1 (3.2)	ENSG00000231204 (3.0)
ENSG00000065135	GNAI3 PPI subnetwork	8.49e-03	<0.20	KCNG1 (3.1)	DAAM2 (2.8)	CTNNA2 (2.5)	NRSN1 (2.5)	PSD (2.5)	KLF7 (2.4)	CACYBP (2.4)	EIF2C2 (2.3)	ENSG00000226497 (2.2)	ENSG00000253753 (2.2)
ENSG00000078018	MAP2 PPI subnetwork	8.50e-03	<0.20	PHYHIP (5.4)	PSD (5.2)	BSN (4.9)	CAMKV (4.4)	UNC5A (3.9)	GABRB2 (3.9)	CAMK2B (3.8)	FBXL16 (3.8)	EFNB3 (3.7)	RBFOX1 (3.6)
MP:0004077	abnormal striatum morphology	8.52e-03	<0.20	CAMKV (4.4)	TAC1 (3.4)	GRM3 (3.2)	FOXP2 (3.1)	SOX6 (3.0)	SNX32 (3.0)	C10orf140 (2.9)	ANO8 (2.8)	NCAN (2.7)	UNC5A (2.7)
ENSG00000105402	NAPA PPI subnetwork	8.56e-03	<0.20	TMUB2 (4.3)	MEF2BNB (4.2)	SRA1 (3.4)	ENSA (3.4)	BABAM1 (3.2)	C14orf133 (2.9)	ENSG00000251582 (2.9)	MRPS14 (2.6)	DUSP3 (2.6)	MKRN1 (2.5)
GO:0030695	GTPase regulator activity	8.60e-03	<0.20	OSBPL2 (3.9)	PTK2 (3.5)	APC (3.3)	KIAA1109 (3.2)	DNM2 (3.2)	PIK3C2A (3.1)	GMIP (3.1)	PTPN9 (3.1)	NUMB (3.1)	PITPNM2 (3.0)
MP:0002082	postnatal lethality	8.62e-03	<0.20	PPY (4.0)	SP5 (3.6)	PYY (3.5)	VAT1L (3.4)	CHD7 (3.4)	LSAMP (3.3)	GABRA6 (3.2)	TYRP1 (3.1)	JMJD1C (3.1)	OTX1 (3.1)
MP:0003992	increased mortality induced by ionizing radiation	8.63e-03	<0.20	C1orf183 (3.4)	CCNG1 (3.0)	DDB2 (2.9)	PML (2.7)	DARS2 (2.7)	ADAMTS7 (2.7)	BLID (2.6)	ZNF423 (2.5)	HEMK1 (2.5)	APC (2.5)
REACTOME_ACETYLCHOLINE_NEUROTRANSMITTER_RELEASE_CYCLE	REACTOME_ACETYLCHOLINE_NEUROTRANSMITTER_RELEASE_CYCLE	8.64e-03	<0.20	CPLX1 (5.9)	NRSN1 (5.9)	OLFM1 (4.8)	UNC5A (4.5)	CELF4 (4.2)	BSN (4.0)	IQSEC3 (4.0)	GABRA1 (3.9)	MPP3 (3.6)	FBXL16 (3.5)
MP:0000961	abnormal dorsal root ganglion morphology	8.64e-03	<0.20	TLX3 (4.2)	DPYSL4 (4.2)	PCBP4 (3.8)	ZIC5 (3.6)	DMRTA2 (3.0)	BDNF-AS1 (2.9)	SEMA3B (2.7)	C10orf140 (2.7)	CDH6 (2.6)	PITX3 (2.5)
GO:0021545	cranial nerve development	8.64e-03	<0.20	TLX3 (4.8)	ENSG00000240973 (4.1)	PRKD1 (3.5)	ENSG00000254813 (3.5)	MIPOL1 (3.4)	WFIKKN1 (3.1)	ASXL3 (2.9)	TSSK6 (2.7)	ENSG00000247809 (2.7)	CHRNB3 (2.6)
REACTOME_CREB_PHOSPHORYLATION_THROUGH_THE_ACTIVATION_OF_RAS	REACTOME_CREB_PHOSPHORYLATION_THROUGH_THE_ACTIVATION_OF_RAS	8.66e-03	<0.20	GABRB2 (4.9)	BSN (4.7)	PSD (4.3)	CAMKV (3.9)	RBFOX1 (3.8)	PHYHIP (3.7)	IQSEC3 (3.5)	UNC5A (3.4)	SYPL2 (3.4)	MAP4 (3.3)
ENSG00000069424	KCNAB2 PPI subnetwork	8.67e-03	<0.20	GRM8 (5.1)	CSMD1 (5.1)	UNC80 (4.7)	CDH8 (4.0)	KCNH7 (4.0)	TMEM132D (4.0)	CACNA2D3 (3.7)	PITPNM2 (3.6)	NTM (3.5)	TTLL7 (3.3)
KEGG_NEUROACTIVE_LIGAND_RECEPTOR_INTERACTION	KEGG_NEUROACTIVE_LIGAND_RECEPTOR_INTERACTION	8.72e-03	<0.20	HTR1A (5.1)	GABRG1 (4.5)	CDH8 (4.2)	GABRB2 (3.7)	C8orf34 (3.7)	KCNC2 (3.7)	GPR27 (3.5)	GRID2 (3.5)	SORCS3 (3.5)	CHRM4 (3.3)
ENSG00000068305	MEF2A PPI subnetwork	8.81e-03	<0.20	CDH15 (5.4)	PITX3 (4.2)	ENSG00000247416 (3.5)	NEIL1 (3.2)	CTDP1 (3.0)	MLXIP (2.9)	TCF4 (2.8)	KLF7 (2.5)	DPYD (2.5)	GLCCI1 (2.4)
GO:0006821	chloride transport	8.83e-03	<0.20	GPC5 (3.8)	CCDC36 (3.6)	ENSG00000231792 (3.3)	C12orf59 (3.2)	HTR1A (3.2)	ENSG00000234350 (3.2)	GRM3 (3.2)	ENSG00000232044 (3.2)	GABRB2 (3.1)	GABRG1 (3.0)
GO:0031344	regulation of cell projection organization	8.85e-03	<0.20	ANO8 (4.1)	BAI2 (3.7)	ZDHHC8 (3.5)	PCDH9 (3.2)	DNM1 (3.1)	GPR123 (3.1)	DBNDD1 (2.9)	C16orf7 (2.8)	SEMA3B (2.7)	PCBP4 (2.7)
ENSG00000130396	MLLT4 PPI subnetwork	8.93e-03	<0.20	TANC1 (3.6)	GNAQ (2.9)	KHDRBS3 (2.9)	PIK3C2A (2.9)	SORCS3 (2.9)	C20orf112 (2.7)	FBXO34 (2.7)	PTK2 (2.6)	CADM2 (2.6)	OR7E14P (2.6)
ENSG00000051128	HOMER3 PPI subnetwork	8.98e-03	<0.20	GABRG1 (5.1)	CSMD1 (3.6)	HTR1A (3.5)	MACF1 (3.5)	KCNG1 (3.3)	SLC24A3 (3.1)	ODZ2 (3.1)	DOCK3 (3.0)	UNC80 (2.9)	RBFOX1 (2.9)
GO:0050678	regulation of epithelial cell proliferation	8.98e-03	<0.20	ENSG00000247809 (4.9)	BLID (3.6)	ENSG00000249548 (3.5)	PAPLN (3.2)	FOXA1 (3.2)	ROBO2 (3.0)	FUT11 (2.9)	SDK1 (2.7)	SETBP1 (2.7)	ADAMTSL4 (2.6)
ENSG00000100888	CHD8 PPI subnetwork	8.99e-03	<0.20	MSL2 (4.8)	AMBRA1 (4.6)	RPRD2 (4.5)	FIZ1 (3.8)	MLLT10 (3.7)	ZBTB26 (3.3)	BPTF (3.0)	KIAA0913 (3.0)	EML2 (3.0)	USP19 (2.9)
ENSG00000148943	LIN7C PPI subnetwork	9.00e-03	<0.20	CAMKV (4.7)	PHYHIP (4.7)	PRKCZ (4.2)	PSD (4.1)	TAC1 (4.0)	FBXL16 (3.8)	CAMK1D (3.8)	BSN (3.6)	BAI2 (3.4)	MPP2 (3.2)
GO:0004714	transmembrane receptor protein tyrosine kinase activity	9.01e-03	<0.20	EFNB2 (5.1)	CDH11 (4.6)	SLIT2 (4.3)	HYAL2 (4.2)	SEMA3F (4.0)	ODZ2 (3.5)	PARD3 (3.5)	LRP4 (3.4)	PCDH17 (3.4)	LAMA5 (3.0)
GO:0003014	renal system process	9.05e-03	<0.20	SLC4A9 (5.4)	C12orf59 (4.4)	RERG (3.2)	ASTN2 (3.1)	CACNA2D2 (3.1)	CALN1 (3.1)	GPC5 (3.1)	C3orf45 (3.1)	DIAPH3-AS1 (3.0)	PLCL1 (3.0)
ENSG00000166986	MARS PPI subnetwork	9.05e-03	<0.20	ASNS (6.2)	APEH (3.3)	IMPDH2 (3.2)	ENSG00000185900 (3.0)	DNM2 (3.0)	TP53 (3.0)	IFRD2 (3.0)	CENPBD1 (2.9)	ATP13A1 (2.9)	KLF7 (2.8)
ENSG00000117592	PRDX6 PPI subnetwork	9.05e-03	<0.20	GPR62 (4.4)	ADARB2 (4.3)	GABRA6 (3.8)	GRM3 (3.6)	OLFM1 (3.3)	CELF4 (3.3)	PHYHIP (3.3)	VAT1L (3.1)	CTNNA2 (3.1)	DNM1 (3.0)
GO:0051588	regulation of neurotransmitter transport	9.12e-03	<0.20	RHBDL1 (3.3)	PTCHD2 (3.3)	CPLX1 (3.1)	ENSG00000251536 (3.0)	STK32C (2.9)	GRM2 (2.9)	FBXL16 (2.9)	ASTN2 (2.9)	MPP3 (2.9)	CHRM4 (2.8)
MP:0005423	abnormal somatic nervous system physiology	9.13e-03	<0.20	CPLX1 (4.1)	OLFM1 (4.0)	GRM3 (3.9)	SLC6A1 (3.8)	UNC5A (3.7)	MIR3187 (3.6)	KNDC1 (3.5)	NRXN1 (3.5)	PTCHD2 (3.5)	PSD (3.4)
GO:0008134	transcription factor binding	9.15e-03	<0.20	TLE3 (3.6)	HIP1 (3.5)	RPRD2 (3.5)	GATA4 (3.5)	IRF2BPL (3.5)	HDAC5 (3.3)	SIN3A (3.2)	LDB1 (3.2)	PHF21A (3.2)	BBX (3.1)
GO:0035019	somatic stem cell maintenance	9.15e-03	<0.20	CDH6 (3.6)	SDK1 (3.2)	TNRC18 (3.1)	ENSG00000247809 (3.1)	SPON1 (3.0)	ENSG00000249349 (2.8)	ENSG00000248846 (2.8)	IRF2BPL (2.8)	B3GALT1 (2.8)	DMRTA2 (2.7)
GO:0005253	anion channel activity	9.18e-03	<0.20	GRM3 (5.0)	GABRG1 (4.9)	GABRB2 (4.4)	GABRA1 (4.4)	GRID2 (4.0)	CDH8 (4.0)	NRXN1 (4.0)	GPC5 (3.9)	CADM2 (3.6)	UNC80 (3.3)
MP:0003910	decreased eating behavior	9.21e-03	<0.20	KCND3 (5.1)	RERG (3.7)	KCNC2 (3.5)	BAI2 (3.3)	CHRM4 (3.3)	HTR1A (3.0)	PRR16 (3.0)	KCNG2 (2.8)	GRM2 (2.8)	BMP8A (2.7)
ENSG00000075340	ADD2 PPI subnetwork	9.21e-03	<0.20	MAGI2 (4.8)	SLC44A2 (3.7)	PCDH9 (3.7)	RNF123 (3.2)	NCAN (3.1)	GNAI2 (3.1)	NAT8L (2.7)	MAP4 (2.6)	PCMT1 (2.5)	GAK (2.5)
GO:0070888	E-box binding	9.24e-03	<0.20	CDH15 (6.8)	PITX3 (5.4)	MYL1 (4.1)	GABRA6 (3.5)	TCF4 (3.4)	DACH1 (3.1)	PTPRD (3.0)	PCBP4 (3.0)	CHD7 (3.0)	EOMES (2.9)
GO:0008013	beta-catenin binding	9.26e-03	<0.20	EFNB2 (4.0)	FAM84B (4.0)	TLE3 (3.5)	PARD3 (3.4)	SP5 (3.4)	BTBD7 (3.2)	STRA6 (3.0)	DCAKD (3.0)	GPR4 (2.9)	ASXL3 (2.9)
GO:0048708	astrocyte differentiation	9.31e-03	<0.20	NCAN (5.1)	RFTN2 (4.2)	SOX6 (4.2)	PRDM16 (3.6)	DCC (3.3)	ROBO2 (3.2)	SOX5 (3.2)	GRM3 (3.1)	CDH6 (3.1)	DPYSL4 (3.1)
ENSG00000156049	GNA14 PPI subnetwork	9.31e-03	<0.20	HTR1A (4.4)	GABRB2 (4.4)	GRM8 (4.2)	KCNH7 (3.8)	LRFN5 (3.8)	FAM19A1 (3.7)	SLC24A3 (3.5)	CHRM4 (3.5)	KCND3 (3.5)	SGIP1 (3.4)
REACTOME_NOREPINEPHRINE_NEUROTRANSMITTER_RELEASE_CYCLE	REACTOME_NOREPINEPHRINE_NEUROTRANSMITTER_RELEASE_CYCLE	9.35e-03	<0.20	NRSN1 (5.4)	IQSEC3 (4.9)	CELF4 (4.8)	CPLX1 (4.7)	GABRA1 (4.2)	DNAJC6 (3.9)	BSN (3.7)	CELSR3 (3.7)	OLFM1 (3.7)	NRXN1 (3.6)
GO:0001662	behavioral fear response	9.37e-03	<0.20	GRIA1 (4.1)	CAMKV (4.0)	C8orf34 (3.8)	SYT16 (3.6)	GRM3 (3.6)	KCNG1 (3.4)	FAM19A1 (3.3)	BCL11A (3.3)	DAB1 (3.2)	TGM4 (3.1)
GO:0060589	nucleoside-triphosphatase regulator activity	9.43e-03	<0.20	OSBPL2 (4.1)	PTK2 (3.6)	NUMB (3.2)	APC (3.2)	PTPN9 (3.1)	DNM2 (3.1)	GMIP (3.1)	KIAA1109 (3.1)	RAP1GAP2 (3.1)	PIK3C2A (3.0)
ENSG00000168959	GRM5 PPI subnetwork	9.44e-03	<0.20	PSD (3.7)	DGKZ (3.5)	GRIA1 (3.2)	NR3C2 (3.0)	CAMKV (2.9)	HTR1A (2.9)	UNC5A (2.8)	BCL11A (2.8)	PHYHIP (2.7)	PITPNM2 (2.7)
MP:0002152	abnormal brain morphology	9.46e-03	<0.20	LSAMP (3.4)	DAG1 (3.4)	SLC6A15 (3.1)	SLIT2 (3.0)	ODZ2 (2.8)	SDK1 (2.8)	CADM1 (2.7)	NOVA1 (2.7)	TM9SF4 (2.7)	CDH6 (2.6)
MP:0001306	small lens	9.47e-03	<0.20	PITX3 (6.5)	CHRNB3 (3.7)	GNAT1 (3.7)	DPF3 (3.6)	OTX1 (3.2)	DACH1 (3.2)	CRIM1 (3.1)	SOX11 (2.8)	CA14 (2.7)	CHRNA6 (2.7)
MP:0005107	abnormal stapes morphology	9.48e-03	<0.20	CDH6 (5.0)	LRP4 (4.5)	BLID (4.3)	C10orf140 (4.2)	DMRTA2 (4.0)	SOX11 (3.5)	OTX1 (3.3)	GAD1 (3.2)	FZD10 (3.2)	SPON1 (3.1)
MP:0002920	decreased paired-pulse facilitation	9.58e-03	<0.20	GABRA6 (4.4)	PSD (4.3)	GABRA1 (4.1)	KCNC2 (3.9)	CELF4 (3.9)	CPLX1 (3.8)	UNC5A (3.8)	MPP3 (3.6)	GABRB2 (3.6)	BSN (3.5)
MP:0000939	decreased motor neuron number	9.66e-03	<0.20	STRA6 (4.1)	CDH6 (3.8)	SEMA3B (3.7)	ARC (3.6)	PCBP4 (3.2)	CADM1 (3.2)	OLFM1 (3.1)	C8orf84 (3.0)	CRTAC1 (3.0)	XKR6 (2.9)
ENSG00000132170	PPARG PPI subnetwork	9.72e-03	<0.20	JMJD1C (4.1)	PHF2 (3.6)	EIF2C2 (3.6)	ANKHD1 (3.5)	CHD7 (3.3)	BPTF (2.8)	ENSG00000231792 (2.8)	NRBF2 (2.7)	RPRD2 (2.7)	NR3C2 (2.6)
ENSG00000167641	PPP1R14A PPI subnetwork	9.78e-03	<0.20	TCF25 (3.7)	FAM172A (3.7)	PPP1R13B (3.1)	DGKZ (2.9)	CCDC85B (2.8)	PCBP4 (2.7)	FAM53A (2.7)	PPCDC (2.6)	PSD (2.6)	GRIA1 (2.5)
MP:0009655	abnormal secondary palate development	9.81e-03	<0.20	NOVA1 (5.4)	PARD3 (3.8)	DAAM2 (3.6)	TSHZ2 (3.2)	SDK1 (3.1)	GRID2 (3.0)	HOOK3 (3.0)	FOXA1 (2.9)	CDHR3 (2.9)	MAGI2 (2.9)
ENSG00000112249	ASCC3 PPI subnetwork	9.84e-03	<0.20	PHF21A (4.7)	MPI (3.7)	ARFGAP2 (3.2)	MAN2C1 (3.2)	GBF1 (3.1)	PPCDC (3.1)	SCAMP2 (3.0)	AMBRA1 (3.0)	EDC3 (2.9)	C15orf39 (2.9)
ENSG00000163956	LRPAP1 PPI subnetwork	9.87e-03	<0.20	MACF1 (4.2)	RBMS1 (3.5)	ARIH2 (3.5)	GBF1 (3.3)	MLXIP (2.9)	CCNG1 (2.8)	DNAJC1 (2.8)	MVD (2.8)	KIAA0754 (2.7)	ASTN2 (2.7)
ENSG00000125166	GOT2 PPI subnetwork	9.91e-03	<0.20	ENSG00000254652 (3.8)	ADARB2 (3.5)	NAT8L (3.4)	PHYHIP (3.4)	DNM1 (3.2)	HAPLN4 (3.2)	GRM3 (3.2)	VAT1L (3.2)	CELF4 (3.1)	KNDC1 (3.1)
ENSG00000162105	SHANK2 PPI subnetwork	9.91e-03	<0.20	UNC5A (4.2)	PSD (3.7)	ANO8 (3.6)	CAMKV (3.6)	KCNG1 (3.6)	MPP2 (3.5)	C20orf112 (3.3)	BAI1 (3.3)	ABCB9 (3.2)	ARC (3.2)
MP:0001431	abnormal eating behavior	9.93e-03	<0.20	DPEP1 (4.9)	TAC1 (3.9)	GPC5 (3.9)	REEP3 (3.6)	FOXP2 (3.6)	PTCHD2 (3.4)	ENSG00000257056 (3.3)	CAMKV (3.2)	SLIT2 (3.1)	GRM8 (3.0)
GO:0007213	G-protein coupled acetylcholine receptor signaling pathway	9.95e-03	<0.20	HTR1A (5.0)	NEXN-AS1 (4.1)	KCNH7 (4.1)	GRM2 (3.7)	ENSG00000181296 (3.6)	BDNF-AS1 (3.4)	DGKZ (3.3)	CSMD1 (3.3)	C13orf16 (3.2)	PITPNM2 (3.1)
REACTOME_CLASS_C3_METABOTROPIC_GLUTAMATEPHEROMONE_RECEPTORS	REACTOME_CLASS_C3_METABOTROPIC_GLUTAMATEPHEROMONE_RECEPTORS	9.96e-03	<0.20	GABRG1 (5.5)	PTCHD2 (5.2)	GABRB2 (5.0)	NRXN1 (4.9)	CA10 (4.5)	GRM2 (4.5)	ENSG00000257056 (4.4)	CDH8 (4.1)	SLC6A1 (3.8)	GPR123 (3.8)
MP:0002543	brachyphalangia	0.01	<0.20	BNC2 (4.0)	TGM4 (3.9)	LSAMP (3.8)	RFTN2 (3.8)	FOXP2 (3.7)	PYY (3.6)	DACH1 (3.5)	COL10A1 (3.4)	CDH11 (3.1)	SFRP2 (3.1)
MP:0009703	decreased birth body size	0.01	<0.20	PTPRD (3.9)	BPTF (3.5)	SFRP2 (3.5)	PLEKHA7 (3.0)	FOXP2 (3.0)	ZNF423 (3.0)	EHBP1 (3.0)	LDB1 (2.9)	SIN3A (2.9)	CXXC5 (2.8)
MP:0009745	abnormal behavioral response to xenobiotic	0.01	<0.20	CDH8 (4.7)	CAMKV (4.6)	KCNC2 (4.3)	CAMK2B (4.1)	CSPG5 (4.1)	BAI2 (4.0)	GAD1 (4.0)	EFNB3 (3.9)	NRXN1 (3.9)	TAC1 (3.7)
ENSG00000125084	WNT1 PPI subnetwork	0.01	<0.20	PLEKHA7 (4.5)	MAP2K6 (4.0)	SFRP2 (3.7)	CADM1 (3.3)	CILP2 (3.3)	DAG1 (3.2)	HIP1 (3.1)	SEMA3F (3.1)	HR (3.0)	ZNF423 (2.9)
ENSG00000196557	CACNA1H PPI subnetwork	0.01	<0.20	DGKZ (3.8)	TTLL7 (2.9)	FAM172A (2.8)	KCNH7 (2.8)	POU5F2 (2.7)	SOX5 (2.6)	KCNG1 (2.5)	GNAQ (2.5)	NCAM1 (2.5)	UNC5A (2.5)
ENSG00000197122	SRC PPI subnetwork	0.01	<0.20	GNAQ (4.0)	NUMB (3.5)	RAC1 (3.2)	ERBB3 (3.1)	FAM120A (3.1)	DGKZ (3.0)	UTRN (2.9)	MAP4 (2.9)	GNAI2 (2.9)	PTK2 (2.7)
MP:0002108	abnormal muscle morphology	0.01	<0.20	CDH15 (7.2)	PITX3 (5.5)	MYL1 (4.5)	SYPL2 (4.0)	LAMA2 (3.7)	RBFOX1 (3.1)	ENSG00000247809 (3.1)	DAG1 (3.0)	ADAMTS7 (2.9)	TMTC2 (2.8)
GO:0002209	behavioral defense response	0.01	<0.20	FAM19A1 (4.4)	C8orf34 (4.1)	SYT16 (3.9)	CAMKV (3.9)	GRIA1 (3.8)	GRM3 (3.6)	TMEM132D (3.4)	KCNG1 (3.4)	BCL11A (3.4)	DAB1 (3.3)
GO:0001540	beta-amyloid binding	0.01	<0.20	BAI2 (4.0)	MPP2 (3.8)	IQSEC3 (3.5)	COL11A1 (2.7)	PSD (2.7)	PARK2 (2.6)	FCGRT (2.6)	ABHD8 (2.5)	LPHN3 (2.5)	APOB (2.5)
GO:0007026	negative regulation of microtubule depolymerization	0.01	<0.20	C3orf71 (3.6)	KIF6 (3.5)	PCDH9 (3.4)	LINC00310 (3.1)	TTLL7 (2.9)	TMTC2 (2.9)	KHDRBS3 (2.8)	CTNNA2 (2.7)	DNAJC6 (2.6)	DND1 (2.5)
GO:2000179	positive regulation of neural precursor cell proliferation	0.01	<0.20	OTX1 (7.6)	DMRTA2 (6.3)	ENSG00000248255 (5.2)	ENSG00000247809 (4.6)	PDE1C (4.6)	TYRP1 (3.6)	PRDM16 (3.5)	RAB9BP1 (3.2)	CA14 (3.1)	UBOX5 (2.9)
MP:0011100	complete preweaning lethality	0.01	<0.20	EIF2C2 (3.4)	RFTN2 (3.3)	TYRP1 (2.9)	ST8SIA1 (2.9)	PCDH17 (2.9)	RFXANK (2.9)	REEP3 (2.8)	LPHN3 (2.8)	CSMD3 (2.7)	DAG1 (2.5)
ENSG00000145335	SNCA PPI subnetwork	0.01	<0.20	EML2 (3.3)	STK32C (3.3)	CHRNA6 (3.1)	CFL1 (3.1)	GNAI2 (2.9)	TTLL7-IT1 (2.8)	ATG13 (2.8)	GRM2 (2.8)	KLF7 (2.8)	DDA1 (2.8)
ENSG00000152822	GRM1 PPI subnetwork	0.01	<0.20	PSD (5.3)	PHYHIP (4.5)	BSN (4.3)	GNAQ (4.1)	CHRM4 (4.1)	CAMKV (3.9)	GPR27 (3.8)	UNC5A (3.7)	SLC24A3 (3.5)	GABRB2 (3.5)
GO:0070848	response to growth factor stimulus	0.01	<0.20	B3GALT1 (3.7)	VAT1L (3.2)	DBIL5P2 (3.2)	HYAL2 (2.9)	SEMA3F (2.7)	ENSG00000234350 (2.7)	ENSG00000248255 (2.7)	ENSG00000249548 (2.6)	ADAMTS7 (2.5)	FOXA1 (2.4)
MP:0005307	head tossing	0.01	<0.20	WFIKKN1 (3.9)	KCNQ1 (3.9)	TTLL7-IT1 (3.3)	UNC80 (3.2)	LPHN3 (3.0)	SLC4A9 (2.8)	ENSG00000254813 (2.7)	LINC00358 (2.7)	HAPLN4 (2.7)	GRID2 (2.5)
GO:0005891	voltage-gated calcium channel complex	0.01	<0.20	PSD (4.8)	GRM2 (4.8)	CAMK2B (4.4)	BAI2 (4.2)	BAI1 (4.2)	BSN (4.1)	UNC5A (4.0)	RBFOX1 (4.0)	CELF4 (3.5)	UNC79 (3.4)
ENSG00000111450	STX2 PPI subnetwork	0.01	<0.20	CELSR3 (4.2)	UNC79 (4.1)	DNAJC6 (3.9)	CELF4 (3.7)	KCNK16 (3.5)	PTPRN2 (3.4)	FBXL16 (3.3)	TTLL7 (3.3)	EML2 (3.2)	IGSF9B (3.2)
GO:0048592	eye morphogenesis	0.01	<0.20	CHRNB3 (6.1)	GNAT1 (5.5)	POU6F2 (3.7)	OTX1 (3.6)	TRPC7 (3.6)	DMRTA2 (3.4)	CHRNA6 (3.2)	DPF3 (3.0)	ADAM12 (3.0)	FAM84B (2.9)
MP:0006254	thin cerebral cortex	0.01	<0.20	DMRTA2 (4.4)	ZIC5 (4.1)	WDPCP (3.5)	OTX1 (3.4)	EHBP1 (3.1)	SOX5 (3.1)	EFNB2 (3.1)	LINC00477 (3.0)	DDHD2 (2.9)	GRM3 (2.7)
GO:0016055	Wnt receptor signaling pathway	0.01	<0.20	SP5 (4.3)	PARD3 (3.3)	KIAA0825 (3.1)	LDB1 (3.0)	LRP4 (3.0)	FZD10 (2.9)	ZIC5 (2.8)	PRKD1 (2.7)	CADM1 (2.7)	STRA6 (2.7)
MP:0000743	muscle spasm	0.01	<0.20	GABRA6 (5.6)	GRID2 (3.9)	PAPLN (3.6)	GRM8 (3.5)	CDH6 (3.5)	LPHN3 (3.2)	GABRB2 (3.2)	NRXN1 (3.2)	TLX3 (3.0)	CA10 (2.9)
KEGG_MELANOMA	KEGG_MELANOMA	0.01	<0.20	GAD1 (5.3)	MYH7B (4.6)	SP5 (4.4)	C1orf183 (3.4)	FZD10 (3.4)	CCNG1 (3.2)	BDNF-AS1 (3.0)	ENSG00000249548 (3.0)	EFEMP2 (2.9)	VAT1L (2.8)
ENSG00000126458	RRAS PPI subnetwork	0.01	<0.20	APC (3.9)	KIAA1109 (3.7)	GPR4 (3.6)	BMP8A (3.4)	SNRK (3.3)	ENSG00000239213 (3.3)	GNAQ (3.3)	TCF4 (3.2)	CD300LG (3.1)	USHBP1 (3.1)
MP:0009746	enhanced behavioral response to xenobiotic	0.01	<0.20	SGIP1 (3.4)	DACH1 (3.1)	TAT (3.1)	CACNA2D3 (3.1)	TAC1 (3.1)	CYP1A1 (3.1)	CALN1 (3.1)	CYP1A2 (2.9)	CELF4 (2.9)	XKR6 (2.9)
MP:0001953	respiratory failure	0.01	<0.20	FOXP2 (4.4)	CDH15 (4.1)	PITX3 (3.9)	MYL1 (3.8)	RBFOX1 (3.7)	ROBO2 (3.7)	ITGB6 (3.3)	ODZ2 (3.3)	CADM1 (3.3)	RBMS1 (3.0)
ENSG00000031698	SARS PPI subnetwork	0.01	<0.20	FNTA (4.8)	DDHD2 (4.2)	WHSC1L1 (3.9)	RASSF1 (3.8)	BAG4 (3.2)	POLR3D (3.2)	THAP1 (3.1)	ASNS (3.0)	KLF6 (2.9)	MON1A (2.8)
GO:0046058	cAMP metabolic process	0.01	<0.20	GPR52 (5.3)	NKX1-1 (4.4)	C16orf3 (3.7)	TMEM132D (3.6)	CHRM4 (3.5)	PTCHD2 (3.3)	C8orf34 (3.2)	GABRG1 (3.0)	PITPNM2 (3.0)	KCNH7 (2.9)
ENSG00000106571	GLI3 PPI subnetwork	0.01	<0.20	ZIC5 (6.1)	CTDP1 (3.3)	GABRA6 (3.1)	C10orf140 (2.7)	FIZ1 (2.7)	ARID3B (2.6)	TP53 (2.6)	C13orf16 (2.5)	ENSG00000248255 (2.5)	EIF2C2 (2.5)
GO:0043566	structure-specific DNA binding	0.01	<0.20	WDHD1 (3.4)	SP4 (3.3)	IRF2BPL (3.2)	MSL2 (2.7)	SLBP (2.7)	ANKHD1 (2.7)	STAG1 (2.7)	ZIC5 (2.6)	ANP32E (2.6)	DDB2 (2.5)
ENSG00000147099	HDAC8 PPI subnetwork	0.01	<0.20	ENSG00000213600 (4.0)	SDCCAG8 (3.2)	C1orf183 (2.8)	DCAKD (2.7)	CCDC97 (2.7)	PHF2 (2.7)	PARD3 (2.5)	IQCF3 (2.5)	ZBTB20 (2.4)	BPTF (2.3)
MP:0002696	decreased circulating glucagon level	0.01	<0.20	PTPRN2 (4.8)	NRSN1 (4.6)	ASTN2 (3.6)	UNC80 (3.5)	TMEM132D (3.3)	UNC79 (3.1)	RAP1GAP2 (3.1)	GRM8 (3.0)	PTCHD2 (3.0)	LRP11 (2.9)
GO:0006171	cAMP biosynthetic process	0.01	<0.20	NKX1-1 (4.8)	GPR52 (4.7)	C16orf3 (4.5)	TMEM132D (3.6)	CHRM4 (3.5)	PTCHD2 (3.3)	C8orf34 (3.2)	GABRG1 (3.1)	ENSG00000231204 (3.1)	KCNH7 (3.0)
MP:0000633	abnormal pituitary gland morphology	0.01	<0.20	ENSG00000248255 (5.6)	OTX1 (3.5)	PTPRN2 (3.2)	GPR27 (3.2)	WFIKKN1 (3.1)	DPYSL4 (3.0)	C16orf3 (2.9)	ENSG00000247416 (2.8)	ENSG00000229891 (2.8)	KNDC1 (2.7)
ENSG00000198932	GPRASP1 PPI subnetwork	0.01	<0.20	AK5 (4.1)	KCNH7 (4.1)	KCND3 (3.7)	CHRM4 (3.5)	KCNC2 (3.5)	GABRB2 (3.4)	ENSG00000231792 (3.1)	ERBB4 (3.0)	C10orf140 (2.9)	GRM8 (2.7)
ENSG00000134259	NGF PPI subnetwork	0.01	<0.20	CA10 (4.5)	IGSF9B (3.9)	ARHGAP1 (3.4)	ZZZ3 (3.1)	FNTA (3.0)	LATS1 (3.0)	RC3H1 (2.9)	SOX6 (2.7)	MAN1A2 (2.7)	RAC1 (2.6)
ENSG00000101096	NFATC2 PPI subnetwork	0.01	<0.20	KLF6 (6.7)	MCL1 (4.6)	ARC (4.2)	CAMK1D (4.1)	RBMS1 (3.4)	PLK2 (3.2)	ENSG00000236370 (3.0)	P4HTM (2.9)	EIF4E3 (2.8)	ENSA (2.7)
ENSG00000092964	DPYSL2 PPI subnetwork	0.01	<0.20	CAMKV (4.5)	PHYHIP (4.1)	BSN (3.9)	EFNB3 (3.9)	FBXL16 (3.9)	DNM1 (3.8)	CELF4 (3.6)	GRM3 (3.5)	DNAJC6 (3.2)	TTLL7 (3.1)
GO:0070603	SWI/SNF-type complex	0.01	<0.20	PHF2 (4.2)	RAD54L2 (4.1)	RBM15B (4.1)	SMARCC1 (3.9)	RPRD2 (3.7)	RBM6 (3.4)	UNC79 (3.3)	SOX11 (3.1)	BCL11A (3.1)	BPTF (3.1)
GO:0003713	transcription coactivator activity	0.01	<0.20	RPRD2 (4.9)	CCDC97 (4.0)	PHF2 (3.6)	BPTF (3.4)	SIN3A (3.4)	MLLT10 (3.4)	MSL2 (3.4)	KIAA0913 (3.4)	RBM15B (3.4)	DDA1 (3.1)
GO:0033555	multicellular organismal response to stress	0.01	<0.20	GRM8 (4.8)	C8orf34 (4.4)	TLX3 (4.0)	GABRG1 (3.8)	SGIP1 (3.6)	CSMD1 (3.5)	NRG3 (3.5)	SYT16 (3.3)	NEXN-AS1 (3.2)	MAML3 (3.1)
REACTOME_SEMAPHORIN_INTERACTIONS	REACTOME_SEMAPHORIN_INTERACTIONS	0.01	<0.20	EFNB2 (4.1)	GNAI2 (4.1)	MACF1 (4.0)	MAGI2 (3.5)	HIP1 (3.4)	CFL1 (3.2)	CADM1 (3.2)	LAMA5 (3.1)	PLCL1 (3.0)	SOX11 (2.9)
ENSG00000126583	PRKCG PPI subnetwork	0.01	<0.20	PSD (4.5)	PHYHIP (4.5)	GABRB2 (4.4)	CHRM4 (3.6)	CAMKV (3.6)	GPR27 (3.6)	RBFOX1 (3.5)	UNC80 (3.5)	CAMK2B (3.5)	GRM2 (3.3)
REACTOME_REGULATION_OF_BETA:CELL_DEVELOPMENT	REACTOME_REGULATION_OF_BETA:CELL_DEVELOPMENT	0.01	<0.20	PPY (10.8)	KCNK16 (10.4)	PYY (6.5)	SLC2A2 (3.6)	HNF1A (3.2)	OLFM4 (2.8)	PTPRN2 (2.8)	LCORL (2.7)	CHD7 (2.7)	GATA4 (2.7)
ENSG00000089818	NECAP1 PPI subnetwork	0.01	<0.20	CA10 (3.9)	C16orf7 (3.4)	HNF1A (3.3)	DNM1 (3.3)	IST1 (3.0)	TBC1D24 (3.0)	DBNDD1 (2.9)	DEF8 (2.6)	ATXN1L (2.5)	ADAMTSL4 (2.4)
GO:0030817	regulation of cAMP biosynthetic process	0.01	<0.20	NKX1-1 (4.7)	GPR52 (4.6)	C16orf3 (4.5)	TMEM132D (3.6)	PTCHD2 (3.4)	CHRM4 (3.3)	GABRG1 (3.1)	C8orf34 (3.1)	ENSG00000231920 (3.1)	KCNH7 (3.0)
ENSG00000106305	AIMP2 PPI subnetwork	0.01	<0.20	ASNS (7.4)	IMPDH2 (5.0)	FAF1 (3.4)	TCF25 (3.2)	USP4 (3.0)	IFRD2 (3.0)	ARIH2 (2.8)	CCNG1 (2.7)	ENSG00000214837 (2.7)	USP19 (2.6)
ENSG00000100324	TAB1 PPI subnetwork	0.01	<0.20	HSPD1 (7.9)	AHSA1 (6.9)	CACYBP (6.0)	DNAJB4 (5.8)	HSPE1 (4.8)	IRF2BPL (3.1)	HARS2 (3.0)	MANF (2.9)	OPA3 (2.7)	EML2 (2.7)
GO:0021700	developmental maturation	0.01	<0.20	USHBP1 (4.5)	ENSG00000227603 (3.5)	TTLL7-IT1 (3.2)	NAT8L (3.0)	ENSG00000258944 (3.0)	PRDM7 (2.9)	TRPC7 (2.8)	HYAL2 (2.5)	CD300LG (2.4)	ACVRL1 (2.4)
ENSG00000106052	TAX1BP1 PPI subnetwork	0.01	<0.20	DNAJB4 (4.1)	PARP3 (3.9)	MVD (3.6)	HDAC5 (3.5)	BABAM1 (3.4)	HSPD1 (3.3)	ARC (3.0)	STUB1 (2.7)	IRF2BPL (2.6)	KLF7 (2.5)
ENSG00000175866	BAIAP2 PPI subnetwork	0.01	<0.20	APC (4.0)	KIF3B (3.8)	MAP4 (3.7)	CYP2W1 (3.7)	GBF1 (3.2)	RPRD2 (2.8)	SPIRE2 (2.8)	PIK3C2A (2.7)	KIAA0913 (2.5)	PRKCZ (2.5)
GO:0022890	inorganic cation transmembrane transporter activity	0.01	<0.20	SLC4A9 (3.7)	MDH1 (3.7)	C12orf59 (3.6)	CPLX1 (3.3)	PTCHD2 (3.3)	HAPLN4 (3.2)	KCNH7 (3.2)	SORT1 (3.1)	COX5A (3.1)	SCAMP5 (3.0)
ENSG00000152556	PFKM PPI subnetwork	0.01	<0.20	PPP2R3A (4.0)	MYL1 (3.8)	NEXN (3.1)	PACRG (2.9)	GPR123 (2.7)	SYPL2 (2.6)	DPYSL4 (2.6)	COX5A (2.5)	UQCRC1 (2.4)	PCDH9 (2.4)
ENSG00000067057	PFKP PPI subnetwork	0.01	<0.20	POLN (3.6)	NCAN (3.3)	ARNTL (3.1)	PTCHD2 (2.8)	FBXL16 (2.7)	FYN (2.6)	C14orf133 (2.6)	BSN (2.5)	LATS1 (2.4)	APC (2.4)
ENSG00000101144	BMP7 PPI subnetwork	0.01	<0.20	ZNF423 (3.4)	CRIM1 (3.3)	SPON1 (3.1)	ACVR2A (3.0)	NR3C2 (2.9)	PRR16 (2.8)	ASXL3 (2.8)	DACH1 (2.7)	STRA6 (2.6)	PRKD1 (2.6)
MP:0005193	abnormal anterior eye segment morphology	0.01	<0.20	OTX1 (5.3)	ZIC5 (5.3)	CA14 (3.8)	COL11A1 (3.6)	FOXP2 (3.6)	TLX3 (3.5)	CHD7 (3.5)	SFRP2 (3.5)	PRDM16 (3.4)	PDE1C (3.3)
MP:0001392	abnormal locomotor behavior	0.01	<0.20	GABRA6 (4.4)	GABRA1 (3.7)	XKR6 (3.6)	BSN (3.6)	GABRB2 (3.5)	CALN1 (3.3)	KCNC2 (3.3)	CPLX1 (3.2)	KNDC1 (3.2)	CHRNB3 (3.1)
GO:0048839	inner ear development	0.01	<0.20	ZIC5 (3.9)	WFIKKN1 (3.8)	CRTAC1 (3.4)	EXD3 (3.3)	DMRTA2 (3.2)	LRP4 (3.2)	ENSG00000226332 (3.1)	FZD10 (3.0)	LINC00358 (3.0)	ENSG00000231792 (2.9)
GO:0031076	embryonic camera-type eye development	0.01	<0.20	ENSG00000248176 (4.1)	DMRTA2 (3.6)	ZBTB37 (3.3)	ENSG00000227016 (3.0)	RFTN2 (3.0)	ENSG00000229127 (3.0)	FAM160A1 (2.9)	ADAM12 (2.9)	LATS1 (2.8)	CDHR3 (2.6)
GO:0021915	neural tube development	0.01	<0.20	ZIC5 (3.9)	DMRTA2 (3.3)	WFIKKN1 (3.2)	SP5 (3.2)	OTX1 (3.2)	RBM15B (3.1)	ATXN7L2 (2.9)	ENSG00000229127 (2.9)	ZNF423 (2.9)	SFRP2 (2.7)
REACTOME_IRAK2_MEDIATED_ACTIVATION_OF_TAK1_COMPLEX_UPON_TLR78_OR_9_STIMULATION	REACTOME_IRAK2_MEDIATED_ACTIVATION_OF_TAK1_COMPLEX_UPON_TLR78_OR_9_STIMULATION	0.01	<0.20	FRK (3.8)	ZNF408 (3.6)	ZCCHC4 (3.6)	BABAM1 (3.3)	ACSF3 (3.2)	LATS1 (3.1)	RASGEF1B (3.1)	RPS11 (2.8)	TSSK6 (2.7)	FBXL4 (2.6)
ENSG00000159164	SV2A PPI subnetwork	0.01	<0.20	DNM1 (4.2)	FBXL16 (4.1)	PHYHIP (4.0)	CPLX1 (4.0)	PRKCZ (4.0)	CAMKV (3.8)	DNAJC6 (3.7)	SNX32 (3.7)	CELF4 (3.6)	BSN (3.6)
ENSG00000105568	PPP2R1A PPI subnetwork	0.01	<0.20	PLK2 (3.8)	RBM15B (3.2)	RHOA (3.2)	MUS81 (2.9)	ENSA (2.8)	PSD (2.8)	HDAC9 (2.7)	LRP11 (2.7)	MAP4 (2.6)	FBXO34 (2.6)
ENSG00000166747	AP1G1 PPI subnetwork	0.01	<0.20	CHMP1A (4.5)	GBF1 (4.3)	GOLGA2 (4.1)	DDA1 (3.6)	ARHGAP1 (3.4)	TRPC4AP (3.2)	KIAA0913 (3.1)	ATXN1L (3.0)	C16orf7 (2.9)	CDK10 (2.8)
GO:0022603	regulation of anatomical structure morphogenesis	0.01	<0.20	DBIL5P2 (3.6)	ANKRD44-IT1 (3.4)	EFEMP2 (3.0)	SEMA3F (2.8)	PAPLN (2.8)	NTM (2.8)	USHBP1 (2.7)	C3orf54 (2.6)	CXXC5 (2.6)	PRKD1 (2.6)
MP:0004174	abnormal spine curvature	0.01	<0.20	ISLR (4.0)	SYPL2 (3.6)	HR (3.3)	IL20RB (3.3)	CDH15 (3.2)	COL16A1 (3.0)	ZNF423 (2.8)	BAI2 (2.7)	TCF4 (2.7)	MYL1 (2.7)
GO:0060606	tube closure	0.01	<0.20	ZIC5 (3.9)	C10orf140 (3.6)	ENSG00000220161 (3.3)	FAM53A (3.1)	OTX1 (2.9)	RBM15B (2.9)	ATXN7L2 (2.6)	EXD3 (2.6)	C17orf58 (2.4)	PHF21A (2.4)
MP:0004618	thoracic vertebral transformation	0.01	<0.20	TSHZ2 (4.3)	TLE3 (3.1)	TLX3 (2.7)	STRA6 (2.6)	MSI2 (2.5)	WHSC1L1 (2.5)	MPP3 (2.5)	C20orf112 (2.3)	ACVR2A (2.2)	DACH1 (2.2)
ENSG00000148400	NOTCH1 PPI subnetwork	0.01	<0.20	IRF2BPL (4.0)	STAG1 (3.3)	JMJD1C (3.2)	GPR4 (2.8)	PHF2 (2.8)	LATS1 (2.7)	ASXL1 (2.7)	CHD7 (2.7)	CADM2 (2.6)	GPR123 (2.6)
GO:0009187	cyclic nucleotide metabolic process	0.01	<0.20	GPR52 (4.5)	C16orf3 (3.8)	CHRM4 (3.7)	NKX1-1 (3.5)	TMEM132D (3.3)	MAML3 (3.1)	SGIP1 (3.0)	C8orf34 (2.8)	TAC1 (2.8)	PARK2 (2.8)
ENSG00000126778	SIX1 PPI subnetwork	0.01	<0.20	ZNF423 (3.6)	RFXANK (3.5)	CDH15 (2.9)	SETBP1 (2.9)	ABHD8 (2.8)	XKR6 (2.8)	MIR3187 (2.7)	MAP2K6 (2.6)	BNC2 (2.5)	TCF4 (2.5)
ENSG00000074181	NOTCH3 PPI subnetwork	0.01	<0.20	IRF2BPL (4.4)	TLE3 (3.6)	USHBP1 (3.5)	DPYSL4 (3.3)	PHF2 (3.3)	LAMA5 (3.2)	GPR4 (3.1)	BTBD7 (3.1)	NCAN (3.1)	PCDH15 (3.0)
KEGG_HEDGEHOG_SIGNALING_PATHWAY	KEGG_HEDGEHOG_SIGNALING_PATHWAY	0.01	<0.20	SP5 (5.6)	FZD10 (4.0)	STRA6 (3.9)	ZIC5 (3.5)	LAMA2 (3.0)	PRKD1 (3.0)	TLE3 (2.9)	ADAMTS7 (2.9)	ROBO2 (2.8)	COL7A1 (2.8)
MP:0002116	abnormal craniofacial bone morphology	0.01	<0.20	CILP2 (4.9)	FOXP2 (4.1)	COL10A1 (3.8)	COL11A1 (3.7)	LRP4 (3.6)	PTPRD (3.4)	CRTAC1 (3.3)	SFRP2 (3.2)	ZNF423 (3.0)	FZD10 (2.9)
ENSG00000154229	PRKCA PPI subnetwork	0.01	<0.20	SLC24A3 (3.6)	MAP4 (3.4)	PSD (3.3)	CYP2W1 (3.2)	RABGAP1L (3.1)	MACF1 (3.0)	TBC1D28 (3.0)	RAP1GAP2 (2.9)	PHYHIP (2.8)	IGSF9B (2.8)
ENSG00000135018	UBQLN1 PPI subnetwork	0.01	<0.20	UBL7 (3.7)	SEC24C (3.7)	ADRM1 (3.7)	ARFGAP2 (3.3)	MOB4 (3.0)	NMT1 (3.0)	AHSA1 (2.9)	SWI5 (2.9)	HARS (2.7)	PSMA5 (2.6)
REACTOME_REGULATION_OF_WATER_BALANCE_BY_RENAL_AQUAPORINS	REACTOME_REGULATION_OF_WATER_BALANCE_BY_RENAL_AQUAPORINS	0.01	<0.20	OLFM1 (3.8)	SNRK (3.3)	GNAT1 (3.3)	NRSN1 (3.2)	SCAMP5 (3.2)	C3orf54 (3.1)	SPIRE2 (2.9)	USHBP1 (2.8)	CHRNA6 (2.7)	IQSEC3 (2.7)
ENSG00000043591	ADRB1 PPI subnetwork	0.01	<0.20	MPP2 (3.6)	PRKCZ (3.6)	TMEM132D (3.2)	GRM3 (3.2)	JAKMIP3 (2.9)	ABHD8 (2.9)	FAM13C (2.9)	GPC5 (2.8)	CELF4 (2.7)	VAT1L (2.7)
GO:0019935	cyclic-nucleotide-mediated signaling	0.01	<0.20	NKX1-1 (5.1)	GPR52 (3.9)	HTR1A (3.9)	CHRM4 (3.6)	C16orf3 (3.4)	CDH8 (3.4)	MAML3 (3.4)	PTCHD2 (3.2)	GABRG1 (3.1)	KCNG1 (3.1)
MP:0002741	small olfactory bulb	0.01	<0.20	DMRTA2 (5.5)	NCAN (4.1)	SOX11 (4.0)	PRDM16 (3.8)	OTX1 (3.7)	CTNNA2 (3.6)	ENSG00000248255 (3.6)	TCF4 (3.2)	APC (3.1)	CDH6 (3.1)
MP:0004924	abnormal behavior	0.01	<0.20	DOCK3 (4.2)	TAC1 (4.2)	GABRB2 (4.1)	GRM8 (4.1)	GABRA6 (3.9)	KCNH7 (3.8)	UNC80 (3.5)	C8orf34 (3.3)	PITPNM2 (3.2)	NRSN1 (3.1)
GO:0005085	guanyl-nucleotide exchange factor activity	0.01	<0.20	USHBP1 (4.0)	GPR4 (3.6)	CAMK1D (3.5)	KIAA1109 (3.5)	OSBPL2 (3.3)	RAP1GAP2 (3.1)	PIK3C2A (3.0)	PPP1R13B (3.0)	DNM2 (2.9)	APC (2.9)
GO:0001843	neural tube closure	0.01	<0.20	ZIC5 (4.3)	C10orf140 (3.5)	FAM53A (3.3)	OTX1 (3.2)	ENSG00000220161 (3.0)	ATXN7L2 (2.9)	RBM15B (2.8)	PLEKHA7 (2.5)	EXD3 (2.5)	ATG14 (2.4)
MP:0002184	abnormal innervation	0.01	<0.20	OLFM1 (4.6)	TLX3 (4.3)	CADM1 (4.0)	DPYSL4 (3.7)	KCND3 (3.4)	BDNF-AS1 (3.1)	BAI2 (3.0)	KCNN2 (3.0)	JAKMIP3 (2.9)	FBXL16 (2.8)
ENSG00000138741	TRPC3 PPI subnetwork	0.01	<0.20	MX2 (4.4)	KCNH7 (4.4)	HTR1A (3.7)	UBA7 (3.4)	OASL (3.3)	DGKZ (3.2)	UTRN (3.2)	CSMD1 (3.0)	MPP3 (3.0)	KIAA1109 (2.9)
GO:0008227	G-protein coupled amine receptor activity	0.01	<0.20	CHRM4 (4.8)	TAC1 (4.7)	CDH8 (4.5)	CAMKV (4.3)	GPR52 (4.1)	C8orf34 (4.0)	GPR27 (4.0)	GRM8 (3.8)	HTR1A (3.6)	KCNC2 (3.4)
ENSG00000143514	TP53BP2 PPI subnetwork	0.01	<0.20	WHSC1L1 (3.1)	LPAR2 (2.7)	DLG1 (2.7)	MX2 (2.6)	POU6F2 (2.5)	PTK2 (2.5)	DBNDD1 (2.4)	ABP1 (2.4)	SOX6 (2.4)	PPP1R13B (2.3)
REACTOME_PIP3_ACTIVATES_AKT_SIGNALING	REACTOME_PIP3_ACTIVATES_AKT_SIGNALING	0.01	<0.20	RAB40C (5.3)	STUB1 (4.0)	JMJD8 (4.0)	CCNG1 (3.8)	RHOT2 (3.7)	DDA1 (3.7)	PIGQ (3.7)	C1orf183 (3.6)	EIF2C2 (3.3)	ARNTL (3.1)
ENSG00000174469	CNTNAP2 PPI subnetwork	0.01	<0.20	KNDC1 (4.2)	PTPRD (3.9)	PDE1C (3.9)	SDK1 (3.7)	HAPLN4 (3.5)	KCND3 (3.4)	NAT8L (3.3)	BSN (3.2)	CAMK2G (3.1)	KIAA0754 (2.9)
ENSG00000183691	NOG PPI subnetwork	0.01	<0.20	CSMD3 (4.2)	CRTAC1 (3.9)	ASXL3 (3.6)	NRG3 (3.5)	ZNF423 (3.5)	GLCCI1 (3.4)	HR (2.8)	SP5 (2.7)	FZD10 (2.6)	STRA6 (2.5)
GO:0005516	calmodulin binding	0.01	<0.20	RBFOX1 (5.1)	MYL1 (4.1)	SYPL2 (3.9)	CAMK2B (3.7)	NEXN (3.6)	PHYHIP (3.5)	PSD (3.4)	AK5 (3.0)	GABRA1 (2.9)	CAMK2G (2.9)
KEGG_CELL_ADHESION_MOLECULES_CAMS	KEGG_CELL_ADHESION_MOLECULES_CAMS	0.01	<0.20	OLR1 (3.4)	THEMIS (3.2)	ST8SIA1 (3.1)	ASTN2 (2.9)	MARVELD3 (2.8)	DAG1 (2.8)	C1orf54 (2.7)	LPHN3 (2.7)	ERBB3 (2.7)	CADM1 (2.7)
MP:0001968	abnormal touch/ nociception	0.01	<0.20	TAC1 (5.3)	CYP2W1 (4.7)	MAML3 (4.3)	NRSN1 (4.0)	CDH8 (3.8)	DCC (3.6)	CAMKV (3.6)	CADM2 (3.5)	CELF4 (3.4)	BSN (3.4)
MP:0000837	abnormal hypothalamus morphology	0.01	<0.20	GPR27 (3.9)	OTX1 (3.6)	NOVA1 (3.6)	SOX11 (3.6)	ENSG00000248255 (3.5)	ZIC5 (3.4)	ZNF423 (3.2)	PBX4 (3.1)	MIR3187 (3.0)	SOX5 (3.0)
GO:0048710	regulation of astrocyte differentiation	0.01	<0.20	CDH6 (4.6)	PTCHD2 (4.3)	NCAN (3.9)	PRDM16 (3.6)	SOX5 (3.6)	BLID (3.5)	NEXN-AS1 (3.5)	DMRTA2 (3.3)	LINC00477 (3.3)	SPON1 (3.2)
MP:0003345	decreased rib number	0.01	<0.20	FZD10 (4.5)	SP5 (4.3)	DPYSL4 (3.2)	STRA6 (3.0)	C8orf84 (2.9)	RFTN2 (2.8)	TLE3 (2.8)	ASXL3 (2.8)	ROBO2 (2.7)	CRTAC1 (2.5)
MP:0000520	absent kidney	0.01	<0.20	DACH1 (5.1)	CADM1 (4.4)	FZD10 (4.3)	ASXL3 (4.0)	SLIT2 (3.9)	SOX11 (3.9)	EFEMP2 (3.7)	ENSG00000226332 (3.7)	TANC1 (3.7)	CDH11 (3.6)
GO:0008509	anion transmembrane transporter activity	0.01	<0.20	GPC5 (4.8)	C12orf59 (4.4)	STRA6 (3.9)	GRM3 (3.8)	GABRA1 (3.7)	GABRG1 (3.4)	GABRB2 (3.4)	SLC6A1 (3.3)	CADM2 (3.1)	SLC4A9 (3.0)
ENSG00000049618	ARID1B PPI subnetwork	0.01	<0.20	PHF21A (4.7)	RAD54L2 (4.5)	RBM15B (4.3)	GBF1 (4.1)	AMBRA1 (4.1)	CCDC97 (3.6)	KIAA0913 (3.6)	SMARCC1 (3.4)	LSM12 (3.2)	FIZ1 (3.2)
MP:0000111	cleft palate	0.01	<0.20	FZD10 (3.9)	CDH11 (3.7)	SOX11 (3.3)	SFRP2 (3.3)	BNC2 (3.2)	COL11A1 (3.1)	SLIT2 (3.0)	CRIM1 (3.0)	PTPRD (3.0)	SEMA3F (2.7)
ENSG00000164494	PDSS2 PPI subnetwork	0.01	<0.20	PSD (5.2)	PHYHIP (4.3)	UNC5A (4.1)	BSN (4.1)	CAMKV (4.1)	GRM2 (3.9)	GABRB2 (3.7)	GRM3 (3.6)	SPATA2L (3.6)	CHRM4 (3.6)
ENSG00000129152	MYOD1 PPI subnetwork	0.01	<0.20	CXXC5 (4.8)	IRF2BPL (3.6)	PHF2 (3.2)	SETBP1 (3.1)	HDAC5 (2.9)	ARID3B (2.9)	LRP4 (2.7)	SOX6 (2.7)	SOX11 (2.6)	ENSG00000247809 (2.6)
ENSG00000138592	USP8 PPI subnetwork	0.01	<0.20	MARVELD3 (3.7)	LPAR2 (3.5)	DNM2 (3.3)	ERBB3 (3.2)	PRKCZ (3.1)	PLEKHA7 (3.0)	PARD3 (3.0)	LAMA5 (2.9)	MAP4 (2.7)	DEF8 (2.7)
GO:0000976	transcription regulatory region sequence-specific DNA binding	0.01	<0.20	C8orf49 (4.5)	TLE3 (3.7)	PRDM16 (3.1)	C10orf140 (3.1)	DPYSL4 (2.9)	SFRP2 (2.9)	ARC (2.6)	CADM1 (2.5)	DPF3 (2.5)	TMTC2 (2.5)
KEGG_GLYCOSAMINOGLYCAN_BIOSYNTHESIS_CHONDROITIN_SULFATE	KEGG_GLYCOSAMINOGLYCAN_BIOSYNTHESIS_CHONDROITIN_SULFATE	0.01	<0.20	ENSG00000254652 (3.8)	FUT11 (3.7)	RFTN2 (3.7)	PPCDC (3.6)	C15orf39 (3.3)	G6PC3 (3.3)	TMEM115 (3.1)	DCBLD1 (3.0)	TMEM101 (2.9)	BAI2 (2.9)
ENSG00000169375	SIN3A PPI subnetwork	0.01	<0.20	LDB1 (4.5)	SIN3A (3.8)	CTDP1 (3.7)	PHF21A (3.6)	SMARCC1 (3.6)	TNRC18 (3.4)	MKRN1 (3.1)	TLE3 (3.1)	TCF25 (3.0)	IRF2BPL (3.0)
GO:0022029	telencephalon cell migration	0.01	<0.20	FOXP2 (3.8)	DCC (3.6)	GRM3 (3.5)	ENSG00000248255 (3.3)	ROBO2 (3.3)	ANO8 (3.2)	GPR27 (3.0)	SLC25A21 (3.0)	DAGLB (2.9)	C10orf140 (2.9)
GO:0008287	protein serine/threonine phosphatase complex	0.01	<0.20	FBXO34 (4.5)	SOCS4 (3.6)	NUMB (3.3)	PPP1R13B (3.2)	SNRK (3.1)	ARIH2 (3.1)	MOB4 (3.1)	SPATA2L (3.0)	USP33 (2.8)	RABGAP1L (2.8)
ENSG00000066248	NGEF PPI subnetwork	0.01	<0.20	DNM1 (4.1)	SNX32 (4.0)	PHYHIP (3.9)	DNAJC6 (3.8)	PRKCZ (3.8)	CAMKV (3.6)	BSN (3.5)	CSPG5 (3.5)	AK5 (3.4)	BAI2 (3.4)
ENSG00000196470	SIAH1 PPI subnetwork	0.01	<0.20	HSPD1 (3.8)	AHSA1 (3.5)	SLC24A3 (3.3)	C2orf67 (3.3)	CHD7 (3.1)	SPATS2L (3.0)	EIF2C2 (3.0)	MOB4 (2.8)	KHDRBS3 (2.8)	CACYBP (2.8)
ENSG00000090989	EXOC1 PPI subnetwork	0.01	<0.20	KIAA1109 (4.1)	KIAA0754 (4.0)	BPTF (3.4)	APC (3.2)	PIK3C2A (3.1)	CDKAL1 (3.1)	ACVRL1 (2.8)	CKAP5 (2.7)	SDCCAG8 (2.7)	ENSG00000251582 (2.7)
GO:0015296	anion:cation symporter activity	0.01	<0.20	ENSG00000199488 (4.0)	C12orf59 (4.0)	DPEP1 (3.9)	SLC6A1 (3.9)	GPC5 (3.6)	CSPG5 (3.4)	ENSG00000254652 (3.1)	GABRA1 (3.1)	GABRA6 (3.0)	B3GALT1 (3.0)
ENSG00000138031	ADCY3 PPI subnetwork	0.01	<0.20	C1orf87 (4.7)	TTLL7 (4.1)	CDHR3 (3.5)	ENSG00000248255 (3.0)	FAM13C (2.8)	SNRK (2.7)	ANKRD44-IT1 (2.7)	ENSG00000185900 (2.7)	MAGI2 (2.6)	TSHZ2 (2.6)
GO:0048011	nerve growth factor receptor signaling pathway	0.01	<0.20	C15orf17 (3.5)	SNRK (3.2)	NUDCD3 (3.0)	ATXN7L3 (3.0)	ANO8 (3.0)	ANKRD44-IT1 (2.9)	PTP4A3 (2.8)	PTPN9 (2.8)	MON1A (2.7)	DGKZ (2.7)
GO:0048484	enteric nervous system development	0.01	<0.20	ENSG00000255571 (4.1)	VAT1L (3.5)	TLX3 (3.4)	ENSG00000253753 (3.3)	DAAM2 (3.1)	PRDM16 (3.1)	ENSG00000248975 (3.0)	ENSG00000247809 (3.0)	RAB9BP1 (2.9)	IQCF6 (2.9)
ENSG00000105173	CCNE1 PPI subnetwork	0.01	<0.20	PHF2 (4.0)	EIF2C2 (3.9)	BPTF (3.9)	RBM5 (3.7)	MAU2 (3.5)	WHSC1L1 (3.2)	SOX6 (3.0)	PARD3 (2.8)	RPRD2 (2.7)	C2orf67 (2.7)
ENSG00000180104	EXOC3 PPI subnetwork	0.01	<0.20	PIK3C3 (4.6)	ANAPC4 (4.4)	C14orf133 (4.1)	GOPC (3.1)	VPS33B (3.1)	RABGAP1L (3.1)	CDKAL1 (3.0)	LANCL1 (3.0)	FAM172A (2.8)	RAC1 (2.8)
GO:0060997	dendritic spine morphogenesis	0.01	<0.20	ENSG00000254839 (4.5)	HNF1A (3.6)	GPR123 (3.3)	XKR6 (3.0)	GRM2 (2.9)	ENSG00000176349 (2.9)	LINC00477 (2.9)	RAB9BP1 (2.9)	BCL11A (2.8)	MIR2682 (2.7)
GO:0097061	dendritic spine organization	0.01	<0.20	ENSG00000254839 (4.5)	HNF1A (3.6)	GPR123 (3.3)	XKR6 (3.0)	GRM2 (2.9)	ENSG00000176349 (2.9)	LINC00477 (2.9)	RAB9BP1 (2.9)	BCL11A (2.8)	MIR2682 (2.7)
GO:0005083	small GTPase regulator activity	0.01	<0.20	PIK3C2A (3.7)	SASH1 (3.5)	OSBPL2 (3.4)	PTK2 (3.3)	CAMK1D (3.3)	C16orf7 (3.2)	GMIP (3.2)	DNM2 (3.1)	APC (3.1)	KIAA1109 (3.0)
GO:0007218	neuropeptide signaling pathway	0.01	<0.20	MIR3187 (3.8)	HTR1A (3.7)	RHBDL1 (3.0)	KCNC2 (3.0)	TAC1 (2.9)	SNX32 (2.9)	RERG (2.9)	TRPC7 (2.8)	ENSG00000248176 (2.8)	SORCS3 (2.8)
REACTOME_PI3K_EVENTS_IN_ERBB2_SIGNALING	REACTOME_PI3K_EVENTS_IN_ERBB2_SIGNALING	0.01	<0.20	RAB40C (4.0)	STUB1 (3.7)	TBC1D24 (3.4)	DDA1 (3.1)	ZBTB20 (3.0)	JMJD8 (3.0)	PLK2 (3.0)	PIGQ (3.0)	C4orf32 (2.7)	BBX (2.7)
GO:0017153	sodium:dicarboxylate symporter activity	0.01	<0.20	SLC6A1 (5.0)	GRID2 (4.6)	GABRG1 (4.2)	CSPG5 (4.2)	GPC5 (4.0)	GRM3 (3.9)	ASNS (3.9)	DPEP1 (3.7)	B3GALT1 (3.5)	NTM (3.1)
MP:0000920	abnormal myelination	0.02	<0.20	GPR62 (6.0)	ERBB3 (5.3)	ADARB2 (4.4)	SEMA3B (4.1)	ANO4 (3.9)	ZNF276 (3.7)	NCAM1 (3.7)	SASH1 (3.4)	FNTA (3.2)	PLCL1 (3.0)
MP:0004814	reduced linear vestibular evoked potential	0.02	<0.20	CADM2 (4.2)	ENSG00000226332 (3.7)	PRKD1 (3.3)	GABRA6 (3.2)	NAT8L (3.1)	BMP8A (3.1)	TLX3 (3.0)	GABRA1 (3.0)	DAAM2 (2.8)	GABRG1 (2.8)
ENSG00000179036	ENSG00000179036 PPI subnetwork	0.02	<0.20	NUMB (3.7)	DNM1 (3.3)	MEF2BNB (3.2)	ENSA (3.2)	USP33 (3.2)	DUSP3 (3.2)	GABRA1 (3.1)	PCMT1 (3.1)	DLG1 (3.1)	KCNC2 (2.9)
MP:0006072	abnormal retinal apoptosis	0.02	<0.20	GNAT1 (6.9)	PPY (5.6)	DPF3 (3.8)	CHRNA6 (3.6)	CHRNB3 (3.5)	PCBP4 (3.2)	DAB1 (2.9)	KCNK16 (2.9)	PCDH15 (2.8)	ROBO2 (2.8)
MP:0009890	cleft secondary palate	0.02	<0.20	FZD10 (5.0)	CDH11 (4.8)	ASXL3 (4.6)	DAAM2 (3.7)	PTPRD (3.3)	FOXP2 (3.2)	SFRP2 (3.2)	TCF4 (3.2)	SLIT2 (3.2)	COL11A1 (3.1)
ENSG00000160695	ENSG00000160695 PPI subnetwork	0.02	<0.20	WHSC1L1 (5.5)	BAG4 (4.0)	C14orf133 (4.0)	NUDCD3 (3.6)	DLG1 (3.4)	NICN1 (3.4)	DDHD2 (3.4)	RBM6 (3.4)	FNTA (3.3)	SNX32 (3.3)
MP:0003862	decreased aggression towards males	0.02	<0.20	MIR3187 (4.0)	GRID2 (4.0)	UNC80 (3.8)	GPR123 (3.7)	SPHKAP (3.4)	CHRNA6 (3.4)	DCC (3.4)	IQCF5-AS1 (3.2)	XKR6 (3.1)	SORCS3 (3.1)
ENSG00000157933	SKI PPI subnetwork	0.02	<0.20	SETBP1 (4.2)	IRF2BPL (3.8)	LATS1 (3.6)	CTDP1 (3.6)	TCF4 (3.3)	BTBD7 (2.9)	SNUPN (2.9)	RAD54L2 (2.8)	PRKD1 (2.7)	PIK3C3 (2.6)
MP:0000849	abnormal cerebellum morphology	0.02	<0.20	GABRA6 (6.5)	C3orf18 (3.9)	PDE1C (3.9)	ZIC5 (3.7)	PTPRD (3.7)	GRID2 (3.7)	ASTN2 (3.6)	CHD7 (3.5)	NOVA1 (3.3)	GABRA1 (3.2)
ENSG00000198722	UNC13B PPI subnetwork	0.02	<0.20	BSN (5.2)	NRSN1 (5.2)	CELF4 (4.9)	GABRA1 (4.5)	NRXN1 (4.5)	OLFM1 (4.5)	CPLX1 (4.4)	CADPS2 (4.4)	FAM19A1 (4.1)	IQSEC3 (3.8)
GO:0030814	regulation of cAMP metabolic process	0.02	<0.20	NKX1-1 (4.7)	GPR52 (4.6)	C16orf3 (4.5)	TMEM132D (3.7)	PTCHD2 (3.3)	CHRM4 (3.3)	C8orf34 (3.2)	GABRG1 (3.2)	ENSG00000231920 (3.1)	PITPNM2 (3.0)
GO:0021799	cerebral cortex radially oriented cell migration	0.02	<0.20	SOX5 (5.2)	ENSG00000248255 (4.0)	ENSG00000231204 (3.6)	ENSG00000257056 (3.4)	ANO8 (3.4)	GRM3 (3.3)	ERBB4 (3.1)	COX19 (3.1)	DMRTA2 (3.0)	OTX1 (2.8)
GO:0051101	regulation of DNA binding	0.02	<0.20	ZNF821 (3.5)	ZBTB6 (3.4)	ENSG00000214837 (3.2)	TTLL7-IT1 (3.2)	MIR2682 (2.6)	ENSG00000236013 (2.6)	GLCCI1 (2.6)	ENSG00000233008 (2.6)	FIZ1 (2.5)	FAM120AOS (2.5)
ENSG00000172201	ID4 PPI subnetwork	0.02	<0.20	CDH15 (4.9)	NCAN (4.1)	CSPG5 (4.0)	PITX3 (3.6)	HIP1 (3.5)	CXXC5 (3.3)	ENSG00000239213 (3.3)	TLX3 (3.1)	NOVA1 (3.0)	CA10 (3.0)
GO:0048306	calcium-dependent protein binding	0.02	<0.20	LGALS3 (5.1)	COL10A1 (4.7)	ANXA1 (4.0)	CAMK2G (3.1)	KCNH7 (2.9)	MSLN (2.9)	CILP2 (2.8)	MYL1 (2.7)	OLFM1 (2.7)	NRBF2 (2.5)
GO:0030073	insulin secretion	0.02	<0.20	KCNK16 (6.3)	PPY (5.6)	PYY (4.7)	LRP11 (4.5)	TMEM132D (4.0)	UNC79 (3.9)	PTPRN2 (3.6)	ENSG00000253753 (3.4)	ABCB9 (3.3)	ENSG00000254936 (3.3)
ENSG00000144566	RAB5A PPI subnetwork	0.02	<0.20	TMUB2 (3.8)	TCF25 (3.8)	CDK10 (3.8)	RHOT2 (3.7)	PTK2 (3.7)	CHMP1A (3.3)	WDR24 (3.3)	FIBP (3.1)	ARHGAP1 (3.0)	USP33 (3.0)
GO:0031114	regulation of microtubule depolymerization	0.02	<0.20	KIF6 (3.7)	C3orf71 (3.4)	PCDH9 (3.3)	TMTC2 (3.3)	C1orf87 (2.9)	ZBTB20 (2.8)	DBIL5P2 (2.7)	LINC00310 (2.7)	TTLL7 (2.7)	DNAJC6 (2.6)
MP:0001663	abnormal digestive system physiology	0.02	<0.20	KCNQ1 (5.4)	PDE1C (4.0)	NR3C2 (3.2)	BLID (3.0)	PYY (2.8)	EFNB2 (2.8)	OLFM4 (2.7)	ANO10 (2.7)	CREB3L1 (2.7)	ZDHHC3 (2.6)
ENSG00000095637	SORBS1 PPI subnetwork	0.02	<0.20	PLCL1 (4.4)	DAGLB (3.7)	CHD7 (3.6)	GPR4 (3.4)	REEP3 (3.4)	GMIP (3.2)	CSF3R (3.1)	DNM2 (3.1)	FAM120A (3.1)	ARHGAP1 (3.0)
GO:0042800	histone methyltransferase activity (H3-K4 specific)	0.02	<0.20	WHSC1L1 (5.8)	LSM1 (5.6)	RBM5 (4.4)	BAG4 (4.4)	SBNO1 (4.0)	PHF2 (4.0)	RPRD2 (3.7)	CTDP1 (3.7)	DDHD2 (3.6)	SIN3A (3.6)
ENSG00000068024	HDAC4 PPI subnetwork	0.02	<0.20	SPATA2L (3.6)	TNRC18 (3.5)	DNM2 (3.0)	AFF3 (2.9)	CCDC97 (2.8)	PLEKHA7 (2.7)	ENSG00000253792 (2.7)	BTBD7 (2.6)	MST1R (2.6)	MARVELD3 (2.5)
ENSG00000186051	TAL2 PPI subnetwork	0.02	<0.20	TCF4 (4.0)	BCL11A (3.8)	GLCCI1 (3.7)	C3orf54 (3.6)	ENSG00000248975 (3.5)	ZNF423 (3.2)	PIGQ (3.0)	C11orf49 (3.0)	RFTN2 (2.9)	IQCF3 (2.8)
GO:0021955	central nervous system neuron axonogenesis	0.02	<0.20	ENSG00000248846 (4.1)	ASXL3 (3.8)	ENSG00000229891 (3.6)	OTX1 (3.2)	DMRTA2 (2.9)	PTCHD2 (2.9)	BCL11A (2.9)	SAMD15 (2.9)	CTNNA2 (2.5)	SLC25A21 (2.5)
MP:0008840	abnormal spike wave discharge	0.02	<0.20	BAI1 (5.7)	HAPLN4 (5.4)	UNC5A (4.9)	CPLX1 (4.5)	GPR123 (4.4)	NAT8L (4.3)	BSN (4.2)	KNDC1 (4.2)	PTCHD2 (3.9)	GABRA1 (3.9)
REACTOME_ADHERENS_JUNCTIONS_INTERACTIONS	REACTOME_ADHERENS_JUNCTIONS_INTERACTIONS	0.02	<0.20	EFNB2 (4.4)	TANC1 (3.7)	PLK2 (3.7)	FAM84B (3.5)	ODZ2 (3.4)	SLIT2 (3.4)	PTPRD (3.3)	C8orf34 (3.2)	PCDH17 (3.1)	LPHN3 (3.1)
MP:0000091	short premaxilla	0.02	<0.20	GAD1 (3.7)	MSI2 (3.6)	PLCL1 (3.3)	BPTF (3.2)	FAM190B (3.2)	CHD7 (3.1)	MAP2K6 (3.1)	LRP4 (3.1)	SLIT2 (2.9)	C21orf37 (2.9)
MP:0004813	absent linear vestibular evoked potential	0.02	<0.20	MAML3 (3.2)	WFIKKN1 (2.9)	UNC79 (2.8)	GRID2 (2.8)	ABCB9 (2.7)	FRK (2.7)	ENSG00000255571 (2.7)	ZNF276 (2.7)	POFUT1 (2.6)	CHRM4 (2.6)
ENSG00000108828	VAT1 PPI subnetwork	0.02	<0.20	DNM1 (4.3)	DNAJC6 (4.1)	FBXL16 (4.1)	CPLX1 (4.0)	PHYHIP (4.0)	PRKCZ (3.9)	CAMKV (3.8)	BSN (3.8)	SNX32 (3.8)	CELF4 (3.8)
ENSG00000078900	TP73 PPI subnetwork	0.02	<0.20	ASXL1 (3.4)	C12orf43 (3.2)	PTPN9 (3.1)	PHF2 (3.0)	BPTF (2.9)	JMJD1C (2.8)	SIN3A (2.7)	CLK3 (2.6)	MLXIP (2.6)	FIZ1 (2.6)
REACTOME_CREB_PHOSPHORYLATION_THROUGH_THE_ACTIVATION_OF_CAMKII	REACTOME_CREB_PHOSPHORYLATION_THROUGH_THE_ACTIVATION_OF_CAMKII	0.02	<0.20	BSN (5.6)	PSD (5.4)	GABRB2 (5.1)	RBFOX1 (4.7)	IQSEC3 (4.5)	CAMKV (4.3)	GABRA1 (4.2)	PHYHIP (4.2)	UNC5A (4.0)	GPR123 (3.8)
ENSG00000178184	PARD6G PPI subnetwork	0.02	<0.20	PTK2 (3.3)	MIPOL1 (3.2)	TMTC2 (3.2)	DLG1 (3.1)	CALN1 (2.9)	ENSG00000236772 (2.9)	PIK3C2A (2.9)	ATXN1L (2.8)	MACF1 (2.6)	DACH1 (2.6)
ENSG00000169139	UBE2V2 PPI subnetwork	0.02	<0.20	FBXL16 (4.3)	CAMKV (4.2)	CRTAC1 (3.9)	UNC5A (3.7)	CELF4 (3.7)	SORCS3 (3.6)	BSN (3.5)	CAMK1D (3.3)	PHYHIP (3.2)	NCAN (3.0)
ENSG00000168488	ATXN2L PPI subnetwork	0.02	<0.20	PHF21A (4.0)	EBLN2 (3.5)	MSI2 (3.5)	SBNO1 (3.5)	BPTF (3.4)	ARFGAP2 (3.1)	SOCS4 (3.1)	CRIPAK (3.0)	MSL2 (2.9)	MACF1 (2.9)
GO:0050673	epithelial cell proliferation	0.02	<0.20	ENSG00000247809 (4.5)	ENSG00000249548 (3.4)	FOXA1 (3.2)	FUT11 (3.2)	PAPLN (3.0)	ANKRD44-IT1 (2.8)	ROBO2 (2.8)	SDK1 (2.7)	SETBP1 (2.7)	SFRP2 (2.6)
GO:0090102	cochlea development	0.02	<0.20	ST6GAL2 (3.5)	SPATS2L (3.4)	CYP2W1 (3.4)	ENSG00000231204 (3.1)	ZIC5 (3.1)	ENSG00000245070 (3.0)	CACNA2D2 (3.0)	ENSG00000229775 (2.9)	LINC00310 (2.8)	ENSG00000230962 (2.7)
GO:0032291	axon ensheathment in central nervous system	0.02	<0.20	GRM3 (4.8)	GPR62 (4.8)	DAAM2 (4.1)	RFTN2 (3.9)	WFIKKN1 (3.6)	ENSG00000232044 (3.6)	BLID (3.2)	PTCHD2 (3.1)	SEMA3B (3.0)	PRDM16 (3.0)
GO:0022010	central nervous system myelination	0.02	<0.20	GRM3 (4.8)	GPR62 (4.8)	DAAM2 (4.1)	RFTN2 (3.9)	WFIKKN1 (3.6)	ENSG00000232044 (3.6)	BLID (3.2)	PTCHD2 (3.1)	SEMA3B (3.0)	PRDM16 (3.0)
ENSG00000154556	SORBS2 PPI subnetwork	0.02	<0.20	GBF1 (3.4)	GNAI2 (3.3)	CHD7 (3.1)	EIF2C2 (3.1)	PHF2 (3.0)	FAM120A (2.9)	JMJD1C (2.9)	RAD54L2 (2.9)	GMIP (2.8)	KIAA0913 (2.6)
GO:0001944	vasculature development	0.02	<0.20	GPR4 (5.0)	USHBP1 (4.5)	ACVRL1 (3.8)	ADAM12 (3.8)	PCDH17 (3.5)	HYAL2 (3.5)	SEMA3F (3.3)	EFEMP2 (3.2)	CD300LG (3.1)	ADAMTS7 (3.1)
GO:0043543	protein acylation	0.02	<0.20	OPA3 (3.9)	MSL2 (3.4)	ENSG00000254813 (3.3)	CIZ1 (3.1)	C2orf67 (3.1)	ATXN7L2 (3.0)	PHF2 (3.0)	MLLT10 (2.9)	STAG1 (2.8)	DGCR8 (2.6)
ENSG00000143437	ARNT PPI subnetwork	0.02	<0.20	UTRN (3.5)	NUMB (3.1)	C12orf59 (2.9)	BAI1 (2.8)	PRR16 (2.7)	BTBD7 (2.7)	CYP1A1 (2.6)	LATS1 (2.5)	RFXANK (2.5)	SP4 (2.5)
ENSG00000175115	PACS1 PPI subnetwork	0.02	<0.20	FBXL16 (3.7)	DNM1 (3.5)	PHYHIP (3.3)	DNAJC6 (3.2)	CAMK1D (3.1)	UNC5A (3.1)	MPP2 (3.1)	DOCK3 (3.0)	PRKCZ (3.0)	SNX32 (2.9)
MP:0000823	abnormal lateral ventricle morphology	0.02	<0.20	DMRTA2 (4.7)	SOX11 (4.3)	FZD10 (4.3)	SPON1 (3.9)	BNC2 (3.8)	STRA6 (3.6)	OTX1 (3.5)	GAK (3.5)	ST6GAL2 (3.3)	SOX5 (3.2)
ENSG00000213416	KRTAP4-12 PPI subnetwork	0.02	<0.20	PML (3.3)	NOVA1 (3.2)	MAN2C1 (3.0)	EVPLL (2.9)	TRMT2A (2.9)	ZNF101 (2.8)	CIZ1 (2.7)	NUDT12 (2.7)	SPATA2L (2.7)	BMP8A (2.6)
ENSG00000212908	ENSG00000212908 PPI subnetwork	0.02	<0.20	PML (3.3)	NOVA1 (3.2)	MAN2C1 (3.0)	EVPLL (2.9)	TRMT2A (2.9)	ZNF101 (2.8)	CIZ1 (2.7)	NUDT12 (2.7)	SPATA2L (2.7)	BMP8A (2.6)
GO:0014020	primary neural tube formation	0.02	<0.20	ZIC5 (4.2)	FAM53A (3.1)	C10orf140 (3.1)	OTX1 (3.0)	ENSG00000220161 (3.0)	ATXN7L2 (2.8)	RBM15B (2.7)	ENSG00000230962 (2.7)	EXD3 (2.6)	ATG14 (2.6)
MP:0004251	failure of heart looping	0.02	<0.20	ZNF423 (3.6)	CACNA2D2 (3.5)	ATXN1L (3.1)	GATA4 (3.1)	EIF2C2 (2.9)	RBM15B (2.8)	ENSG00000220161 (2.6)	ENSG00000229404 (2.6)	RPRD2 (2.5)	PPP1R13B (2.5)
GO:0048715	negative regulation of oligodendrocyte differentiation	0.02	<0.20	ENSG00000229127 (4.3)	POU5F2 (4.1)	ENSG00000258779 (3.9)	ENSG00000240973 (3.5)	ENSG00000231792 (3.2)	MIR2682 (3.2)	ENSG00000213600 (3.1)	ENSG00000249862 (3.0)	C21orf37 (3.0)	LINC00477 (2.9)
MP:0006303	abnormal retinal nerve fiber layer morphology	0.02	<0.20	EOMES (4.7)	DMRTA2 (4.5)	DPF3 (4.2)	NUDT12 (3.4)	CHRNB3 (3.2)	SASH1 (3.2)	GRM3 (3.0)	DAB1 (3.0)	ACADL (2.9)	DACH1 (2.8)
GO:0017053	transcriptional repressor complex	0.02	<0.20	LDB1 (4.0)	TLE3 (3.4)	SMARCC1 (3.4)	DCAKD (3.3)	TP53 (3.2)	TNRC18 (3.1)	PRKD1 (3.1)	RBM15B (3.0)	PHF2 (3.0)	SETD8 (2.9)
MP:0005108	abnormal ulna morphology	0.02	<0.20	TGM4 (4.2)	C10orf140 (3.7)	COL7A1 (3.4)	CADM1 (3.2)	DACH1 (3.2)	DCBLD1 (3.1)	ENSG00000233569 (2.9)	STRA6 (2.8)	RFTN2 (2.7)	PTPRD (2.7)
ENSG00000106683	LIMK1 PPI subnetwork	0.02	<0.20	LIN7C (3.5)	BTBD7 (3.3)	ERN1 (3.3)	MLXIP (3.0)	GMIP (2.9)	TLE3 (2.8)	DCC (2.7)	MAP2K6 (2.7)	DNM2 (2.6)	ENSG00000219545 (2.5)
GO:0030799	regulation of cyclic nucleotide metabolic process	0.02	<0.20	C16orf3 (4.4)	GPR52 (4.3)	NKX1-1 (4.3)	CHRM4 (3.6)	C8orf34 (3.5)	TMEM132D (3.4)	GABRG1 (3.0)	CDH8 (2.9)	ENSG00000254556 (2.9)	ENSG00000231204 (2.9)
GO:0000977	RNA polymerase II regulatory region sequence-specific DNA binding	0.02	<0.20	C8orf49 (3.6)	UBA7 (2.8)	PARK2 (2.8)	C10orf140 (2.8)	ARC (2.6)	SGIP1 (2.6)	RPP25 (2.6)	JAKMIP2 (2.5)	DPF3 (2.5)	DPYSL4 (2.5)
GO:0060070	canonical Wnt receptor signaling pathway	0.02	<0.20	KIAA0825 (3.9)	SP5 (3.6)	OTX1 (3.2)	PRKD1 (3.1)	ENSG00000245070 (2.9)	SLIT2 (2.7)	EFNB3 (2.7)	ZIC5 (2.7)	DAB1 (2.6)	ENSG00000249548 (2.6)
GO:0031901	early endosome membrane	0.02	<0.20	REEP3 (3.0)	SCAMP2 (2.8)	APC (2.8)	BANK1 (2.6)	ENSG00000219545 (2.4)	ST6GAL2 (2.4)	SPATS2L (2.3)	FNTA (2.3)	GOPC (2.3)	NCK1 (2.3)
GO:0030120	vesicle coat	0.02	<0.20	KDELR2 (5.8)	GOLGA2 (5.6)	GBF1 (5.3)	SEC24C (4.6)	CREB3L1 (3.9)	TRPC4AP (3.7)	ARHGAP1 (3.7)	AP1G1 (3.6)	SRA1 (3.5)	GAK (3.2)
ENSG00000102001	CACNA1F PPI subnetwork	0.02	<0.20	ENSG00000224792 (3.7)	PSD (3.6)	DPF3 (3.4)	BANK1 (3.3)	ODF1 (3.1)	RBFOX1 (3.1)	TTLL7 (2.9)	ENSG00000249550 (2.9)	IQCF5 (2.8)	MAP4 (2.8)
MP:0011110	partial preweaning lethality	0.02	<0.20	ARID3B (3.3)	ZIC5 (2.9)	C20orf112 (2.9)	ZNF423 (2.8)	ODZ2 (2.8)	COL7A1 (2.8)	USHBP1 (2.6)	VAT1L (2.6)	SP5 (2.5)	CHD7 (2.4)
GO:0030117	membrane coat	0.02	<0.20	GBF1 (5.5)	GOLGA2 (5.2)	SEC24C (5.0)	ARHGAP1 (4.2)	KDELR2 (3.9)	AP1G1 (3.8)	TRPC4AP (3.7)	WDR24 (3.3)	KIAA0913 (3.3)	VPS33B (3.3)
GO:0048475	coated membrane	0.02	<0.20	GBF1 (5.5)	GOLGA2 (5.2)	SEC24C (5.0)	ARHGAP1 (4.2)	KDELR2 (3.9)	AP1G1 (3.8)	TRPC4AP (3.7)	WDR24 (3.3)	KIAA0913 (3.3)	VPS33B (3.3)
ENSG00000111052	LIN7A PPI subnetwork	0.02	<0.20	PHYHIP (4.7)	GABRA6 (4.0)	ADARB2 (4.0)	GRM3 (3.8)	MPP2 (3.6)	GABRB2 (3.5)	ENSG00000232044 (3.2)	CELF4 (3.2)	DLG1 (3.2)	CAMKV (3.2)
ENSG00000102158	MAGT1 PPI subnetwork	0.02	<0.20	G6PC3 (5.8)	TM9SF4 (5.3)	TMEM175 (5.2)	ATP13A1 (4.6)	CYB561D2 (4.3)	SCAMP2 (4.2)	HSD17B12 (3.9)	EDEM2 (3.9)	MAN1A2 (3.6)	MANF (3.4)
GO:0005086	ARF guanyl-nucleotide exchange factor activity	0.02	<0.20	OSBPL2 (4.4)	KIAA1109 (3.9)	GAK (3.3)	MON1B (3.3)	UNC5A (3.0)	BSN (2.9)	RAP1GAP2 (2.8)	KIAA1429 (2.8)	GRM2 (2.7)	MAU2 (2.6)
GO:0043523	regulation of neuron apoptotic process	0.02	<0.20	TLX3 (3.8)	ENSG00000224788 (3.7)	STK32C (3.4)	ENSG00000254813 (3.3)	DBNDD1 (3.2)	FOXA1 (3.1)	LINC00304 (3.1)	GRM8 (2.9)	BDNF-AS1 (2.9)	TSSK6 (2.7)
GO:0051402	neuron apoptotic process	0.02	<0.20	TLX3 (3.8)	STK32C (3.4)	ENSG00000254813 (3.4)	FOXA1 (3.1)	DBNDD1 (3.0)	LINC00304 (3.0)	TSSK6 (3.0)	BDNF-AS1 (2.8)	ENSG00000251536 (2.8)	C1orf183 (2.6)
GO:0000149	SNARE binding	0.02	<0.20	DNM1 (4.2)	CPLX1 (3.7)	CELF4 (3.6)	BSN (3.6)	DNAJC6 (3.4)	UNC79 (3.4)	FBXL16 (3.0)	TCF25 (2.9)	ENSG00000253753 (2.7)	PCMT1 (2.7)
ENSG00000139998	RAB15 PPI subnetwork	0.02	<0.20	FBXL16 (4.3)	DNAJC6 (4.2)	DNM1 (4.1)	CPLX1 (4.0)	CAMKV (4.0)	PRKCZ (3.9)	SNX32 (3.8)	PHYHIP (3.8)	BSN (3.8)	CELF4 (3.6)
GO:0003682	chromatin binding	0.02	<0.20	BBX (3.8)	RPRD2 (3.8)	ZIC5 (3.8)	SIN3A (3.6)	PHF2 (3.6)	ZNF423 (3.4)	MLLT10 (3.4)	SMARCC1 (3.4)	TLE3 (3.4)	BPTF (3.4)
ENSG00000184185	KCNJ12 PPI subnetwork	0.02	<0.20	PARK2 (3.6)	GABRB2 (3.2)	FAM84B (3.1)	ABHD8 (3.0)	APC (2.9)	TTLL7 (2.8)	PIK3C2A (2.8)	CADPS2 (2.8)	HDAC9 (2.7)	LIN7C (2.6)
ENSG00000102109	PCSK1N PPI subnetwork	0.02	<0.20	DNAJC6 (4.5)	DNM1 (4.3)	CPLX1 (4.1)	FBXL16 (3.9)	BSN (3.9)	PHYHIP (3.7)	CELF4 (3.7)	SNX32 (3.6)	CAMKV (3.6)	PRKCZ (3.6)
ENSG00000118058	MLL PPI subnetwork	0.02	<0.20	MSL2 (4.1)	BPTF (3.7)	CIZ1 (3.3)	MLLT10 (3.1)	DGCR8 (3.1)	ZBTB26 (3.1)	C12orf43 (3.0)	LSM1 (3.0)	RPRD2 (2.9)	RABGAP1 (2.9)
MP:0003632	abnormal nervous system morphology	0.02	<0.20	JAKMIP2 (3.4)	FOXA1 (3.4)	CADM1 (3.3)	LSAMP (3.3)	DAG1 (3.2)	ENSG00000247809 (3.2)	DMRTA2 (3.1)	RFTN2 (2.9)	SASH1 (2.9)	SLC6A15 (2.7)
MP:0000886	abnormal cerebellar granule layer	0.02	<0.20	GABRA6 (9.4)	CADPS2 (4.6)	ZBTB46 (4.2)	KCND3 (4.1)	ASTN2 (3.8)	NCAM1 (3.6)	CA10 (3.6)	MPP3 (3.5)	CHD7 (3.5)	CADM2 (3.4)
ENSG00000116711	PLA2G4A PPI subnetwork	0.02	<0.20	PSD (4.9)	PHYHIP (4.4)	SLC24A3 (3.7)	CHRM4 (3.5)	BSN (3.4)	NUDCD3 (3.2)	ENSG00000254839 (3.1)	GABRB2 (3.1)	EFNB3 (3.0)	CAMKV (3.0)
MP:0000953	abnormal oligodendrocyte morphology	0.02	<0.20	NCAN (5.3)	GPR62 (5.1)	CA10 (5.0)	ADARB2 (4.7)	SLC6A1 (4.4)	RFTN2 (4.4)	ENSG00000232044 (4.4)	PCDH15 (4.1)	SOX6 (4.0)	ERBB3 (3.8)
REACTOME_PRESYNAPTIC_FUNCTION_OF_KAINATE_RECEPTORS	REACTOME_PRESYNAPTIC_FUNCTION_OF_KAINATE_RECEPTORS	0.02	<0.20	GNAT1 (4.8)	CA10 (3.5)	OLFM1 (3.4)	POU6F2 (3.1)	C3orf54 (3.0)	ENSG00000229404 (2.9)	CSPG5 (2.8)	PCDH15 (2.8)	VAT1L (2.7)	CHRNA6 (2.6)
GO:0035250	UDP-galactosyltransferase activity	0.02	<0.20	CA10 (4.1)	FUT11 (3.8)	TMEM101 (3.3)	SORCS3 (3.3)	FAM19A1 (3.3)	PDE1C (3.2)	STOML1 (3.1)	ENSG00000257056 (3.0)	GPR27 (2.7)	TMUB2 (2.5)
MP:0000914	exencephaly	0.02	<0.20	ZIC5 (4.7)	OTX1 (4.0)	DCAKD (3.5)	DMRTA2 (3.3)	ARID3B (3.2)	HIP1 (3.1)	TLE3 (3.0)	EIF2C2 (2.6)	SP5 (2.6)	C10orf140 (2.6)
KEGG_BASAL_CELL_CARCINOMA	KEGG_BASAL_CELL_CARCINOMA	0.02	<0.20	SP5 (7.2)	FZD10 (4.2)	ZNF423 (3.8)	LRP4 (3.8)	STRA6 (3.7)	LAMA5 (3.0)	ROBO2 (2.9)	ZIC5 (2.8)	DLG1 (2.7)	RBM15B (2.7)
ENSG00000165868	HSPA12A PPI subnetwork	0.02	<0.20	FBXL16 (4.3)	DNM1 (4.1)	PHYHIP (3.9)	CAMKV (3.7)	DOCK3 (3.7)	CELF4 (3.6)	BSN (3.6)	SNX32 (3.6)	PRKCZ (3.5)	CPLX1 (3.5)
MP:0011101	partial prenatal lethality	0.02	<0.20	LAMA5 (4.1)	SP5 (3.4)	GCH1 (3.2)	DAG1 (3.0)	ENSG00000248255 (3.0)	EIF2C2 (2.8)	SFRP2 (2.8)	LRP4 (2.7)	UTRN (2.7)	BPTF (2.7)
ENSG00000169213	RAB3B PPI subnetwork	0.02	<0.20	DNM1 (4.5)	PRKCZ (4.5)	PHYHIP (4.0)	CPLX1 (3.8)	FBXL16 (3.8)	MPP2 (3.7)	BSN (3.7)	GRM3 (3.5)	CAMK1D (3.5)	NRSN1 (3.4)
GO:0001654	eye development	0.02	<0.20	CHRNB3 (5.9)	GNAT1 (5.6)	KIAA0825 (4.3)	CHRNA6 (4.0)	POU6F2 (3.7)	PITX3 (3.4)	OTX1 (3.3)	SP4 (3.3)	DPF3 (3.2)	TRPC7 (3.2)
ENSG00000157240	FZD1 PPI subnetwork	0.02	<0.20	STRA6 (4.6)	SP5 (4.2)	COL7A1 (3.5)	FZD10 (3.4)	MSLN (3.3)	LAMA5 (3.3)	OTX1 (3.2)	COL10A1 (3.1)	PARD3 (3.1)	DAB1 (3.1)
ENSG00000152056	AP1S3 PPI subnetwork	0.02	<0.20	GBF1 (4.0)	CHMP1A (3.7)	IST1 (3.5)	ARHGAP1 (3.4)	DDA1 (3.1)	TCF25 (3.0)	KIAA1429 (2.9)	ACSF3 (2.9)	OSBPL2 (2.8)	ENSG00000257056 (2.7)
GO:0009968	negative regulation of signal transduction	0.02	<0.20	BLID (3.5)	COL10A1 (3.1)	CILP2 (3.0)	SFRP2 (3.0)	PRKD1 (3.0)	PTPN9 (2.8)	ARC (2.8)	PIK3R1 (2.7)	FAM120AOS (2.7)	MIR2682 (2.6)
ENSG00000168646	AXIN2 PPI subnetwork	0.02	<0.20	EDC3 (3.1)	ENSG00000258708 (3.0)	RBM15B (2.9)	TLE3 (2.9)	PCBP4 (2.7)	BTBD7 (2.7)	RBM5 (2.6)	JAKMIP2 (2.5)	EFNB2 (2.5)	MST1R (2.4)
ENSG00000067836	ROGDI PPI subnetwork	0.02	<0.20	DNM1 (4.5)	PHYHIP (4.0)	PRKCZ (4.0)	SNX32 (3.8)	BSN (3.7)	CSPG5 (3.6)	BAI2 (3.5)	FBXL16 (3.5)	DOCK3 (3.4)	GRM3 (3.4)
GO:0030315	T-tubule	0.02	<0.20	SYPL2 (5.1)	RBFOX1 (4.9)	MYL1 (4.3)	MYH7B (3.6)	ERBB4 (3.5)	CDH15 (3.4)	PARK2 (3.4)	PACSIN3 (3.4)	KCNJ2 (3.2)	KCNG2 (3.2)
REACTOME_G_ALPHA_S_SIGNALLING_EVENTS	REACTOME_G_ALPHA_S_SIGNALLING_EVENTS	0.02	<0.20	PPY (3.8)	OLFM1 (3.7)	PCDH17 (3.5)	TAC1 (3.4)	TMEM22 (3.4)	CACNA2D2 (3.4)	ACVRL1 (3.3)	MAML3 (3.1)	FOXP2 (3.1)	GPR4 (3.0)
MP:0001077	abnormal spinal nerve morphology	0.02	<0.20	LPHN3 (3.8)	PRDM5 (3.4)	SLIT2 (3.4)	FZD10 (3.3)	CADM1 (3.3)	DPYSL4 (3.3)	DACH1 (3.2)	CDH13 (2.8)	DAAM2 (2.8)	HIP1 (2.7)
MP:0005657	abnormal neural plate morphology	0.02	<0.20	ZIC5 (6.6)	SP5 (5.5)	ZNF423 (3.2)	TERF1 (3.2)	LRP4 (2.9)	CXXC5 (2.9)	ATXN7L3 (2.8)	SFRP2 (2.8)	BAG4 (2.7)	GNAI2 (2.6)
ENSG00000137486	ARRB1 PPI subnetwork	0.02	<0.20	GMIP (3.1)	ARID3B (2.9)	DNM2 (2.8)	ROBO2 (2.8)	CHMP1A (2.8)	ANXA1 (2.6)	CSF3R (2.5)	MACF1 (2.5)	KCND3 (2.5)	PTCHD2 (2.4)
MP:0005542	corneal vascularization	0.02	<0.20	GPR4 (5.0)	CDH13 (3.8)	PITX3 (2.9)	DAG1 (2.9)	ZIC5 (2.8)	CHD7 (2.7)	GLCCI1 (2.6)	PCDH17 (2.6)	TLE3 (2.6)	PRDM16 (2.5)
GO:0090087	regulation of peptide transport	0.02	<0.20	KCNK16 (6.2)	PPY (5.6)	PYY (4.6)	TMEM132D (4.4)	ABCB9 (3.9)	LRP11 (3.9)	UNC79 (3.5)	POU6F2 (3.5)	ENSG00000254556 (3.3)	PTPRN2 (3.3)
GO:0002791	regulation of peptide secretion	0.02	<0.20	KCNK16 (6.2)	PPY (5.6)	PYY (4.6)	TMEM132D (4.4)	ABCB9 (3.9)	LRP11 (3.9)	UNC79 (3.5)	POU6F2 (3.5)	ENSG00000254556 (3.3)	PTPRN2 (3.3)
GO:0021795	cerebral cortex cell migration	0.02	<0.20	SOX5 (3.6)	OTX1 (3.4)	GRM3 (3.3)	DMRTA2 (3.3)	ENSG00000234350 (3.2)	ANO8 (3.1)	DCC (3.0)	DAGLB (3.0)	C10orf140 (3.0)	NOVA1 (2.9)
ENSG00000077522	ACTN2 PPI subnetwork	0.02	<0.20	RBFOX1 (4.4)	CFL1 (3.7)	NEXN (3.4)	PSD (3.4)	PHYHIP (3.3)	CAMKV (3.2)	EML2 (3.2)	BSN (3.2)	SYPL2 (3.2)	AK5 (3.2)
MP:0002578	impaired ability to fire action potentials	0.02	<0.20	CA10 (6.1)	CADM2 (5.7)	LRFN5 (5.2)	GRID2 (5.2)	HAPLN4 (5.1)	GABRA6 (4.9)	GABRA1 (4.9)	UNC80 (4.9)	IGSF9B (4.4)	NRXN1 (4.2)
GO:0008017	microtubule binding	0.02	<0.20	CKAP5 (4.8)	LPAR2 (3.6)	DDHD2 (3.6)	DLGAP5 (3.4)	PRC1 (3.4)	PCBP4 (3.4)	DDA1 (3.3)	DIAPH3 (3.3)	KIAA0754 (3.1)	NCAPG (3.1)
REACTOME_P75_NTR_RECEPTOR:MEDIATED_SIGNALLING	REACTOME_P75_NTR_RECEPTOR:MEDIATED_SIGNALLING	0.02	<0.20	GMIP (3.4)	ENSG00000247416 (3.2)	FAM19A1 (3.1)	CAMK1D (3.0)	DCAKD (3.0)	NFKB2 (2.9)	CRTAC1 (2.9)	APH1A (2.8)	CFL1 (2.7)	ARHGAP1 (2.7)
ENSG00000145794	MEGF10 PPI subnetwork	0.02	<0.20	MAN2C1 (3.9)	ANKHD1 (3.4)	TMEM132D (3.0)	ZNF276 (2.8)	JAKMIP3 (2.7)	BBX (2.7)	SEC24C (2.6)	APEH (2.6)	GBF1 (2.5)	ENSG00000251023 (2.5)
MP:0004617	sacral vertebral transformation	0.02	<0.20	JRK (3.2)	ZBTB20 (3.0)	STRA6 (3.0)	RAD54L2 (3.0)	ISLR (2.8)	DACH1 (2.7)	TSHZ2 (2.4)	FZD10 (2.4)	C10orf140 (2.4)	ARID3B (2.3)
GO:0031256	leading edge membrane	0.02	<0.20	NCAN (4.1)	NTM (4.0)	SOX11 (3.6)	EFEMP2 (3.5)	CSPG5 (3.5)	KIAA0754 (3.2)	PTPN9 (3.2)	DAG1 (3.0)	SLC6A1 (2.9)	SPON1 (2.7)
GO:0017002	activin-activated receptor activity	0.02	<0.20	NR3C2 (4.7)	PARD3 (3.6)	ACVR2A (3.5)	DCBLD1 (3.5)	ZNF423 (3.2)	PRKD1 (3.0)	CYP1A1 (2.8)	FOXP2 (2.7)	DACH1 (2.6)	SASH1 (2.5)
GO:0009190	cyclic nucleotide biosynthetic process	0.02	<0.20	C16orf3 (4.8)	NKX1-1 (4.0)	GPR52 (4.0)	CHRM4 (3.9)	TMEM132D (3.4)	ENSG00000255571 (3.1)	C8orf34 (3.1)	MAML3 (3.0)	ENSG00000231204 (3.0)	CDH8 (2.8)
GO:0046332	SMAD binding	0.02	<0.20	IRF2BPL (3.9)	LATS1 (3.4)	KLF6 (3.2)	GATA4 (3.1)	CTDP1 (2.9)	NTM (2.9)	ARID3B (2.8)	CHD7 (2.8)	BPTF (2.7)	RAD54L2 (2.6)
GO:0014003	oligodendrocyte development	0.02	<0.20	GPR62 (4.2)	ENSG00000232044 (4.1)	ENSG00000236772 (3.4)	RFTN2 (3.1)	PCDH15 (2.9)	NCAN (2.8)	SOX5 (2.7)	GRM3 (2.7)	FNTA (2.6)	DAAM2 (2.6)
ENSG00000071564	TCF3 PPI subnetwork	0.02	<0.20	CDH15 (4.9)	TCF4 (4.7)	C3orf54 (4.3)	PITX3 (3.8)	SOX6 (2.9)	DBIL5P2 (2.8)	PTP4A3 (2.7)	WFIKKN1 (2.7)	SLC24A3 (2.6)	PCDH15 (2.6)
MP:0004770	abnormal synaptic vesicle recycling	0.02	<0.20	IQSEC3 (5.1)	BSN (4.9)	CPLX1 (4.7)	CELF4 (4.6)	UNC5A (4.6)	MEF2BNB (4.3)	CAMK2B (4.3)	DNM1 (4.2)	MPP2 (4.0)	RHBDL1 (3.9)
ENSG00000080839	RBL1 PPI subnetwork	0.02	<0.20	ANKLE1 (4.2)	TRAIP (3.6)	TCF4 (3.0)	WDHD1 (3.0)	SMARCC1 (2.9)	GATAD2A (2.9)	STUB1 (2.8)	FANCA (2.7)	C17orf53 (2.7)	ENSG00000247240 (2.6)
ENSG00000159082	SYNJ1 PPI subnetwork	0.02	<0.20	DNM1 (3.8)	PHYHIP (3.3)	UNC5A (3.2)	IQSEC3 (3.2)	MPP2 (3.0)	GPR62 (3.0)	CAMK2B (2.9)	BSN (2.9)	PRKCZ (2.8)	TBC1D24 (2.6)
GO:0070997	neuron death	0.02	<0.20	TLX3 (3.9)	STK32C (3.3)	ENSG00000254813 (3.2)	DBNDD1 (3.0)	LINC00304 (3.0)	TSSK6 (2.9)	FOXA1 (2.9)	BDNF-AS1 (2.8)	C1orf183 (2.7)	ENSG00000251536 (2.7)
MP:0001967	deafness	0.02	<0.20	KCNQ1 (6.2)	LRP4 (3.2)	GABRG1 (2.9)	HNF1A (2.8)	ENSG00000247416 (2.8)	ANO4 (2.8)	CADM1 (2.7)	PDE1C (2.6)	SLIT2 (2.6)	CDH6 (2.5)
ENSG00000101333	PLCB4 PPI subnetwork	0.02	<0.20	PSD (4.0)	PHYHIP (3.4)	CNBD1 (3.4)	BSN (3.2)	UNC5A (3.1)	AK5 (2.9)	GNAQ (2.9)	CAMKV (2.8)	CELF4 (2.8)	GABRA1 (2.8)
ENSG00000112715	VEGFA PPI subnetwork	0.02	<0.20	GPR4 (4.1)	EFNB2 (4.0)	ENSG00000251603 (3.8)	CA14 (3.6)	SLIT2 (3.4)	SNRK (3.4)	EFNB3 (3.2)	NR3C2 (3.1)	EFEMP2 (3.0)	SEMA7A (2.9)
MP:0003036	vertebral transformation	0.02	<0.20	STRA6 (4.4)	DACH1 (3.4)	IRF2BPL (2.9)	ARID3B (2.8)	MSI2 (2.8)	TLE3 (2.6)	SP4 (2.5)	DCC (2.5)	RAD54L2 (2.4)	ZIC5 (2.4)
ENSG00000078747	ITCH PPI subnetwork	0.02	<0.20	MARVELD3 (4.5)	MST1R (4.0)	PLEKHA7 (3.4)	OR7E14P (3.4)	SASH1 (3.2)	LAMA5 (3.2)	LPAR2 (3.0)	EXD3 (2.9)	REEP3 (2.9)	PARD3 (2.6)
GO:0048013	ephrin receptor signaling pathway	0.02	>=0.20	SAMD15 (3.7)	LPAR2 (3.4)	BCL11A (3.4)	KCNG1 (3.3)	FAM172A (3.2)	PTPRD (3.1)	GRM2 (3.0)	C8orf34 (3.0)	HTR1A (2.9)	ENSG00000250427 (2.9)
ENSG00000117906	RCN2 PPI subnetwork	0.02	>=0.20	MANF (8.1)	NUCB2 (4.5)	KDELR2 (4.2)	BAI1 (4.1)	EDEM2 (3.6)	IGSF9B (3.4)	TM9SF4 (3.3)	PSD (3.0)	MAN1A2 (3.0)	GALNS (2.8)
GO:0005905	coated pit	0.02	>=0.20	GPR146 (3.1)	DDA1 (3.0)	ARHGAP1 (2.7)	ABP1 (2.7)	ANO4 (2.7)	ENSG00000226387 (2.7)	EML2 (2.6)	ZFAT (2.4)	MVD (2.4)	ENSG00000232044 (2.3)
GO:0005791	rough endoplasmic reticulum	0.02	>=0.20	TMEM115 (4.3)	KDELR2 (4.2)	MANF (3.9)	TM9SF4 (3.6)	GPC5 (3.2)	HTR1A (3.1)	ENSG00000234350 (3.1)	TMEM129 (3.0)	KCNC2 (2.9)	DNAJC1 (2.9)
ENSG00000096401	CDC5L PPI subnetwork	0.02	>=0.20	WDHD1 (4.3)	C17orf53 (3.9)	TRAIP (3.1)	FANCA (3.0)	CCNG1 (2.8)	RPRD2 (2.7)	SLBP (2.7)	CDKAL1 (2.6)	C17orf65 (2.6)	PRC1 (2.6)
ENSG00000154277	UCHL1 PPI subnetwork	0.02	>=0.20	MAPK1IP1L (3.7)	NCKIPSD (3.2)	HSPD1 (3.2)	NRG3 (2.9)	IRF2BPL (2.9)	AK5 (2.8)	PCMT1 (2.8)	GOPC (2.6)	TCTA (2.5)	BABAM1 (2.5)
ENSG00000198216	CACNA1E PPI subnetwork	0.02	>=0.20	UNC5A (4.3)	PSD (3.7)	CAMKV (3.6)	MPP3 (3.4)	NCAN (3.3)	BSN (3.2)	GRIA1 (3.1)	BAI2 (3.1)	TTLL7 (3.1)	PITPNM2 (3.0)
MP:0008973	decreased erythroid progenitor cell number	0.02	>=0.20	CXXC5 (3.9)	PHF2 (3.6)	TLE3 (3.2)	PML (3.2)	PHLPP2 (2.7)	TCF4 (2.7)	ABP1 (2.6)	C20orf112 (2.6)	GLCCI1 (2.5)	LDB1 (2.5)
ENSG00000070961	ATP2B1 PPI subnetwork	0.02	>=0.20	DNM1 (3.9)	FBXL16 (3.9)	PHYHIP (3.6)	SNX32 (3.6)	BSN (3.6)	MPP2 (3.6)	DNAJC6 (3.5)	CPLX1 (3.5)	DOCK3 (3.5)	CAMKV (3.5)
GO:0002761	regulation of myeloid leukocyte differentiation	0.02	>=0.20	ENSG00000197727 (4.0)	ENSG00000251199 (3.8)	POLN (3.6)	IL2 (2.9)	ENSG00000228340 (2.8)	ENSG00000249349 (2.7)	ARRDC4 (2.6)	ZBTB6 (2.6)	ENSG00000233569 (2.6)	CISH (2.6)
REACTOME_NCAM1_INTERACTIONS	REACTOME_NCAM1_INTERACTIONS	0.02	>=0.20	COL16A1 (6.3)	ISLR (5.2)	COL11A1 (4.9)	LAMA2 (4.8)	CDH11 (4.7)	EFEMP2 (4.5)	RCN3 (4.3)	ADAMTS7 (3.8)	GRM2 (3.4)	EFNB3 (3.3)
REACTOME_DSCAM_INTERACTIONS	REACTOME_DSCAM_INTERACTIONS	0.02	>=0.20	PTP4A3 (4.2)	CA10 (3.4)	CSMD3 (3.3)	BMP8A (3.2)	POU6F2 (3.2)	WFIKKN1 (3.1)	DAGLB (3.1)	ENSG00000226387 (3.0)	ENSG00000240973 (2.9)	NRXN1 (2.7)
GO:0015631	tubulin binding	0.02	>=0.20	CKAP5 (4.4)	PCBP4 (3.5)	DPYSL4 (3.1)	DIAPH3 (3.1)	DDHD2 (3.1)	TTLL7 (3.1)	PRC1 (3.0)	DNAJC6 (2.9)	LANCL1 (2.8)	DLGAP5 (2.8)
ENSG00000125845	BMP2 PPI subnetwork	0.02	>=0.20	ZNF423 (4.4)	ACVRL1 (3.6)	NR3C2 (3.4)	CACNA2D2 (3.3)	CDH11 (3.3)	SPON1 (3.3)	C20orf112 (3.2)	CRIM1 (2.9)	PRKD1 (2.9)	CADM1 (2.8)
GO:0048638	regulation of developmental growth	0.02	>=0.20	DBIL5P2 (4.0)	FAM13C (3.3)	ENSG00000231792 (3.2)	NTM (3.1)	PITX3 (3.0)	NEXN-AS1 (2.9)	C8orf34 (2.8)	WDPCP (2.7)	ZNF23 (2.7)	SP5 (2.6)
REACTOME_PI3KAKT_ACTIVATION	REACTOME_PI3KAKT_ACTIVATION	0.02	>=0.20	RAB40C (5.0)	STUB1 (3.7)	CCNG1 (3.7)	DDA1 (3.5)	PIGQ (3.4)	C1orf183 (3.3)	KLF7 (3.3)	JMJD8 (3.2)	RHOT2 (3.0)	PLK2 (2.9)
MP:0003996	clonic seizures	0.02	>=0.20	HAPLN4 (5.8)	GABRA1 (5.6)	NAT8L (4.8)	GABRA6 (4.5)	GABRB2 (4.1)	BSN (3.8)	PHYHIP (3.5)	IQSEC3 (3.5)	NRXN1 (3.4)	CADPS2 (3.4)
ENSG00000081248	CACNA1S PPI subnetwork	0.02	>=0.20	RBFOX1 (4.5)	PSD (3.8)	SYPL2 (3.5)	CAMK2B (3.4)	ENSG00000224792 (3.3)	TTLL7 (3.0)	CELF4 (3.0)	CSMD1 (2.9)	MAP4 (2.9)	DPF3 (2.8)
GO:0019905	syntaxin binding	0.02	>=0.20	DNM1 (4.4)	CPLX1 (4.0)	CELF4 (3.8)	BSN (3.6)	DNAJC6 (3.4)	UNC79 (3.3)	FBXL16 (3.3)	SCAMP5 (3.2)	UNC5A (3.0)	IQSEC3 (2.8)
ENSG00000100167	SEPT3 PPI subnetwork	0.02	>=0.20	PHYHIP (4.1)	DNM1 (4.0)	FBXL16 (3.9)	PRKCZ (3.9)	BSN (3.7)	DNAJC6 (3.7)	CAMKV (3.7)	MPP2 (3.7)	AK5 (3.6)	SNX32 (3.5)
ENSG00000164076	CAMKV PPI subnetwork	0.02	>=0.20	DNM1 (4.4)	DNAJC6 (4.2)	CPLX1 (4.0)	PRKCZ (3.9)	FBXL16 (3.9)	CAMKV (3.8)	SNX32 (3.8)	PHYHIP (3.7)	CELF4 (3.7)	BSN (3.6)
GO:0034220	ion transmembrane transport	0.02	>=0.20	KCNH7 (4.3)	C12orf59 (4.0)	SLC4A9 (4.0)	UNC80 (3.5)	GPC5 (3.5)	CSMD1 (3.2)	B3GALT1 (2.9)	DNAJC6 (2.7)	GABRB2 (2.7)	TRPC7 (2.7)
ENSG00000104892	KLC3 PPI subnetwork	0.02	>=0.20	KIF3B (4.1)	MAP4 (3.9)	APC (3.4)	MACF1 (3.3)	ABHD8 (3.2)	SPIRE2 (3.1)	DNM2 (2.8)	PACSIN3 (2.8)	DUSP3 (2.7)	KIAA1109 (2.7)
GO:0060042	retina morphogenesis in camera-type eye	0.02	>=0.20	ENSG00000240973 (4.3)	GNAT1 (4.3)	CHRNB3 (3.7)	C16orf3 (3.5)	ENSG00000247416 (3.5)	NOVA1 (3.4)	TRPC7 (3.4)	ERBB4 (3.2)	ENSG00000233723 (3.1)	PCDH15 (2.9)
ENSG00000104313	EYA1 PPI subnetwork	0.02	>=0.20	PCBP4 (4.3)	OTX1 (3.8)	DMRTA2 (3.7)	SEMA3F (3.5)	PARP3 (3.3)	CHD7 (2.8)	SOX11 (2.8)	DPYSL4 (2.7)	ENSG00000227811 (2.6)	DCC (2.6)
ENSG00000182621	PLCB1 PPI subnetwork	0.02	>=0.20	PSD (5.6)	PHYHIP (5.1)	BSN (4.3)	GABRA1 (3.9)	GABRB2 (3.8)	CHRM4 (3.8)	CAMKV (3.7)	GNAQ (3.4)	SLC24A3 (3.4)	CELF4 (3.4)
ENSG00000101849	TBL1X PPI subnetwork	0.02	>=0.20	ENSG00000213600 (4.8)	PHF2 (3.1)	ENSG00000253792 (3.1)	TLE3 (2.9)	C3orf54 (2.8)	ANKHD1 (2.7)	LDB1 (2.6)	PCDH15 (2.3)	STAG1 (2.2)	LCORL (2.2)
GO:0018024	histone-lysine N-methyltransferase activity	0.02	>=0.20	RPRD2 (4.7)	LSM1 (4.6)	MLLT10 (4.6)	WHSC1L1 (4.1)	RBM5 (4.0)	BAG4 (4.0)	SBNO1 (3.8)	DDHD2 (3.6)	LDB1 (3.3)	USP19 (3.3)
ENSG00000173805	HAP1 PPI subnetwork	0.02	>=0.20	MUS81 (3.4)	FBXL15 (3.3)	TCF25 (3.2)	LDB1 (3.0)	TAF1B (2.9)	GOLGA2 (2.8)	ENSA (2.5)	RHOT2 (2.4)	BABAM1 (2.4)	LPHN3 (2.3)
MP:0002428	abnormal semicircular canal morphology	0.02	>=0.20	ASXL3 (4.5)	LRP4 (4.3)	DACH1 (3.9)	SEMA3F (3.4)	FZD10 (3.3)	SOX11 (3.3)	FAM160A1 (3.2)	ODZ2 (3.2)	SETBP1 (3.0)	ZNF423 (2.9)
MP:0004768	abnormal axonal transport	0.02	>=0.20	CENPBD1 (4.8)	KIAA1109 (4.4)	DEF8 (4.3)	AFG3L1P (4.1)	APC (3.6)	C15orf17 (3.4)	ZNF276 (3.2)	KIAA1715 (3.2)	PRKCZ (3.0)	MACF1 (3.0)
ENSG00000183395	PMCH PPI subnetwork	0.02	>=0.20	TMEM132D (4.9)	NRSN1 (4.1)	DNAJC6 (3.6)	PTPRN2 (3.3)	LRP11 (2.9)	PPY (2.8)	GCH1 (2.7)	TSHZ2 (2.7)	NRG3 (2.7)	P4HTM (2.6)
ENSG00000184985	SORCS2 PPI subnetwork	0.02	>=0.20	AHSA1 (5.4)	CACYBP (4.9)	HSPD1 (4.3)	HSPE1 (3.4)	DNAJB4 (3.4)	GSS (3.4)	SETD8 (2.6)	BLID (2.5)	ADRM1 (2.5)	NMT1 (2.5)
MP:0003641	small lung	0.02	>=0.20	ROBO2 (4.7)	ZNF423 (4.5)	LAMB2 (4.0)	RERG (3.7)	ENSG00000226332 (3.6)	SPON1 (3.5)	C8orf84 (3.5)	ISLR (3.4)	CDH11 (3.4)	SETBP1 (3.3)
GO:0046879	hormone secretion	0.02	>=0.20	KCNK16 (5.0)	PPY (4.6)	LRP11 (4.2)	ENSG00000254936 (4.0)	ENSG00000254556 (3.9)	PYY (3.8)	UNC79 (3.7)	TMEM132D (3.5)	PTPRN2 (3.4)	TMEM22 (3.4)
GO:0005343	organic acid:sodium symporter activity	0.02	>=0.20	SLC6A1 (5.2)	CSPG5 (4.6)	GABRG1 (4.4)	ASNS (4.0)	GRM3 (3.9)	ENSG00000199488 (3.9)	GRID2 (3.8)	SLC38A3 (3.8)	CDH13 (3.5)	ENSG00000249618 (3.4)
ENSG00000186230	ZNF749 PPI subnetwork	0.02	>=0.20	ENSG00000185900 (4.5)	WHSC1L1 (4.4)	HGSNAT (4.3)	LSM1 (4.2)	DDHD2 (3.9)	RNF170 (3.9)	BAG4 (3.8)	SDCCAG8 (3.8)	HOOK3 (3.5)	THAP1 (3.3)
GO:0001501	skeletal system development	0.02	>=0.20	CILP2 (5.6)	COL10A1 (5.2)	COL11A1 (4.8)	ISLR (3.4)	RCN3 (3.3)	COL16A1 (3.3)	ASXL3 (3.1)	SFRP2 (3.1)	AFF3 (2.9)	DAAM2 (2.9)
ENSG00000114812	VIPR1 PPI subnetwork	0.02	>=0.20	FAM19A1 (4.5)	PCDH17 (3.8)	CA10 (3.6)	NRSN1 (3.5)	OLFM1 (3.4)	CTNNA2 (3.0)	ZFYVE21 (2.8)	TMEM22 (2.6)	PLCL1 (2.6)	PYY (2.6)
GO:0030111	regulation of Wnt receptor signaling pathway	0.02	>=0.20	PRKD1 (3.8)	SP5 (3.7)	PARD3 (2.8)	DCBLD1 (2.8)	SLIT2 (2.7)	ASXL3 (2.7)	KIAA0825 (2.7)	GAD1 (2.6)	FZD10 (2.6)	LSAMP (2.6)
GO:0048675	axon extension	0.02	>=0.20	ENSG00000233723 (3.8)	ENSG00000254813 (3.7)	ANO8 (3.5)	DALRD3 (3.1)	DAGLB (2.8)	EFNB3 (2.8)	MIR3187 (2.7)	SNX32 (2.7)	ENSG00000231792 (2.7)	C15orf17 (2.7)
ENSG00000147010	SH3KBP1 PPI subnetwork	0.02	>=0.20	GBF1 (4.2)	DNM2 (3.9)	RAC1 (3.4)	FAM190B (3.3)	BPTF (3.1)	USP33 (3.0)	ANKRD44-IT1 (2.9)	UBL7 (2.9)	PTK2 (2.7)	PIK3C2A (2.7)
ENSG00000138835	RGS3 PPI subnetwork	0.02	>=0.20	KCND3 (4.1)	KIAA0754 (3.5)	USHBP1 (3.2)	C12orf65 (2.8)	KHDRBS3 (2.8)	ZBTB46 (2.8)	PTPRN2 (2.6)	UNC5A (2.6)	USP33 (2.6)	TRPC7 (2.5)
REACTOME_INSULIN_SYNTHESIS_AND_PROCESSING	REACTOME_INSULIN_SYNTHESIS_AND_PROCESSING	0.02	>=0.20	PPY (6.5)	PTPRN2 (5.8)	KCNK16 (4.3)	VPS33B (3.7)	TMEM132D (3.6)	NRSN1 (3.5)	LRP11 (3.4)	TMEM22 (3.4)	UNC79 (3.1)	FAM172A (2.9)
ENSG00000132432	SEC61G PPI subnetwork	0.02	>=0.20	MVD (5.5)	MANF (3.9)	HSD17B12 (3.8)	SEC24C (3.5)	CDKAL1 (3.4)	KDELR2 (3.1)	DNAJC1 (3.1)	PHF21A (3.1)	NUCB2 (2.9)	GOPC (2.9)
REACTOME_EGFR_DOWNREGULATION	REACTOME_EGFR_DOWNREGULATION	0.02	>=0.20	UBL7 (4.3)	RAC1 (3.5)	DNM2 (3.4)	FAF1 (3.3)	BABAM1 (3.1)	DAGLB (2.9)	DDA1 (2.9)	GBF1 (2.9)	CCDC97 (2.8)	ENSG00000258779 (2.8)
ENSG00000121653	MAPK8IP1 PPI subnetwork	0.02	>=0.20	UNC5A (3.4)	ANO8 (3.3)	ENSG00000255571 (3.1)	OLFM1 (2.9)	IQSEC3 (2.8)	DOCK3 (2.6)	IKZF4 (2.6)	RAP1GAP2 (2.5)	CADPS2 (2.4)	FBXL16 (2.4)
ENSG00000163462	TRIM46 PPI subnetwork	0.02	>=0.20	DNM1 (4.5)	FBXL16 (4.1)	PHYHIP (4.1)	DNAJC6 (4.0)	CAMKV (4.0)	CPLX1 (4.0)	BSN (4.0)	SNX32 (3.8)	PRKCZ (3.8)	CELF4 (3.7)
MP:0011448	decreased dopaminergic neuron number	0.02	>=0.20	ADARB2 (4.1)	PTCHD2 (4.0)	IQSEC3 (3.7)	CHRNA6 (3.6)	CHRNB3 (3.3)	GRM2 (3.2)	MIR3187 (2.9)	NCAM1 (2.9)	ACADL (2.8)	ENSG00000254652 (2.7)
GO:0004930	G-protein coupled receptor activity	0.02	>=0.20	GPR52 (4.2)	ENSG00000181296 (4.1)	HTR1A (3.6)	CDH8 (3.6)	C16orf3 (3.2)	CHRM4 (3.1)	GABRG1 (3.0)	ENSG00000248003 (2.8)	NKX1-1 (2.8)	KCNG1 (2.7)
GO:0006820	anion transport	0.02	>=0.20	C12orf59 (4.7)	GPC5 (3.7)	ENSG00000254652 (3.2)	PTPRD (3.1)	SLC4A9 (3.0)	C21orf37 (3.0)	FAM73A (2.9)	ENSG00000247324 (2.8)	GABRG1 (2.7)	ENSG00000232044 (2.7)
ENSG00000121989	ACVR2A PPI subnetwork	0.02	>=0.20	NR3C2 (3.5)	ZNF423 (3.4)	CACNA2D2 (3.3)	GATA4 (2.9)	SASH1 (2.9)	HYAL2 (2.9)	LHCGR (2.9)	DCBLD1 (2.9)	CRIM1 (2.9)	PRKAR2A (2.7)
[truncated: 9,881 more rows]

## Sheet: GIP1_GENE SET_5e-8
Supplementary Table 8f. GIP1. Results of DEPICT analysis for SNPs with P < 5e-08. Gene set enrichment analysis.
[truncated: 10,972 more rows]
